# Supplementary material for: The Disease Gene THAP12 is a Transcriptional Regulator of Mitochondrial ETC Complex I
Source: bioRxiv. 2026 Jul 17:2026.07.16.738975. Preprint. [Version 1] doi: 10.64898/2026.07.16.738975 (PMC13404843; doi:10.64898/2026.07.16.738975)
Supplement: Supplement 1 — Supplemental Table 1. CRISPR screen MAGeCK results. MAGeCK analysis output for the FACS-based Complex I screens performed. Gene-level statistics data from each CRISPR screen is presented on their own individual sheet. [file media-1.xlsx]

## Sheet: NDUFS1 Screen
id	num	neg|score	neg|p-value	neg|fdr	neg|rank	neg|goodsgrna	neg|lfc	pos|score	pos|p-value	pos|fdr	pos|rank	pos|goodsgrna	pos|lfc
MCAT	4	3.048e-13	2.4616e-07	6.4e-05	1	4	-2.5944	1	1	1	20111	0	-2.5944
RPUSD4	4	5.4982e-12	2.4616e-07	6.4e-05	2	4	-2.6242	1	1	1	20110	0	-2.6242
NDUFS1	4	1.6303e-11	2.4616e-07	6.4e-05	3	4	-3.0137	1	1	1	20109	0	-3.0137
C10orf2	4	1.7598e-11	2.4616e-07	6.4e-05	4	4	-2.3456	1	1	1	20108	0	-2.3456
MECR	4	6.0137e-11	2.4616e-07	6.4e-05	5	4	-1.5562	1	1	1	20107	0	-1.5562
NDUFV1	4	1.7017e-10	2.4616e-07	6.4e-05	6	4	-1.9824	1	1	1	20106	0	-1.9824
UQCRC1	4	3.0538e-10	2.4616e-07	6.4e-05	7	4	-1.727	1	1	1	20105	0	-1.727
C17orf89	4	4.2565e-10	2.4616e-07	6.4e-05	8	4	-1.825	1	1	1	20104	0	-1.825
GATB	4	6.4839e-10	2.4616e-07	6.4e-05	9	4	-1.894	1	1	1	20103	0	-1.894
GFM1	4	7.1026e-10	2.4616e-07	6.4e-05	10	4	-1.836	1	1	1	20102	0	-1.836
PTCD3	4	7.6136e-10	2.4616e-07	6.4e-05	11	4	-1.7728	1	1	1	20101	0	-1.7728
NUBPL	4	9.8471e-10	2.4616e-07	6.4e-05	12	4	-1.7853	1	1	1	20100	0	-1.7853
NDUFA1	4	1.0404e-09	2.4616e-07	6.4e-05	13	4	-2.1579	1	1	1	20099	0	-2.1579
HARS2	4	1.2869e-09	2.4616e-07	6.4e-05	14	4	-2.4133	1	1	1	20098	0	-2.4133
TARS2	4	1.4255e-09	2.4616e-07	6.4e-05	15	4	-1.6093	1	1	1	20097	0	-1.6093
MRPL41	4	1.4864e-09	2.4616e-07	6.4e-05	16	4	-2.2161	1	1	1	20096	0	-2.2161
GLRX5	4	1.4988e-09	2.4616e-07	6.4e-05	17	4	-2.9194	1	1	1	20095	0	-2.9194
RBFA	4	1.5749e-09	2.4616e-07	6.4e-05	18	4	-2.1121	1	1	1	20094	0	-2.1121
CLPP	4	1.6272e-09	2.4616e-07	6.4e-05	19	4	-2.1492	1	1	1	20093	0	-2.1492
NDUFS5	4	1.9087e-09	2.4616e-07	6.4e-05	20	4	-1.7974	1	1	1	20092	0	-1.7974
ZFPM2	4	1.9691e-09	2.4616e-07	6.4e-05	21	4	-0.83453	1	1	1	20091	0	-0.83453
METAP1D	4	1.9998e-09	2.4616e-07	6.4e-05	22	4	-1.3713	1	1	1	20090	0	-1.3713
NDUFA6	4	2.4152e-09	2.4616e-07	6.4e-05	23	4	-1.8642	1	1	1	20089	0	-1.8642
YARS2	4	2.5423e-09	2.4616e-07	6.4e-05	24	4	-2.2504	1	1	1	20088	0	-2.2504
NDUFS2	4	3.2102e-09	2.4616e-07	6.4e-05	25	4	-2.1227	1	1	1	20087	0	-2.1227
NARS2	4	3.483e-09	2.4616e-07	6.4e-05	26	4	-1.0763	1	1	1	20086	0	-1.0763
MRPS16	4	3.5777e-09	2.4616e-07	6.4e-05	27	4	-1.8294	1	1	1	20085	0	-1.8294
QRSL1	4	3.7978e-09	2.4616e-07	6.4e-05	28	4	-1.9603	1	1	1	20084	0	-1.9603
MRPL17	4	3.9244e-09	2.4616e-07	6.4e-05	29	4	-2.0577	1	1	1	20083	0	-2.0577
NDUFB7	4	4.187e-09	2.4616e-07	6.4e-05	30	4	-2.2693	1	1	1	20082	0	-2.2693
OXSM	4	5.0235e-09	2.4616e-07	6.4e-05	31	4	-0.93125	1	1	1	20081	0	-0.93125
DDX28	4	6.2293e-09	2.4616e-07	6.4e-05	32	4	-1.7821	1	1	1	20080	0	-1.7821
MRPL44	4	6.4869e-09	2.4616e-07	6.4e-05	33	4	-2.0173	1	1	1	20079	0	-2.0173
MRPS33	4	8.2407e-09	2.4616e-07	6.4e-05	34	4	-1.6633	0.99732	0.99732	1	19657	0	-1.6633
MRPL53	4	1.0943e-08	2.4616e-07	6.4e-05	35	4	-1.3693	1	1	1	20078	0	-1.3693
STARD7	4	1.111e-08	2.4616e-07	6.4e-05	36	4	-2.071	1	1	1	20077	0	-2.071
MTG1	4	1.1223e-08	2.4616e-07	6.4e-05	37	4	-2.0588	1	1	1	20076	0	-2.0588
PDE12	4	1.1797e-08	2.4616e-07	6.4e-05	38	4	-1.7907	1	1	1	20075	0	-1.7907
GTPBP8	4	1.3982e-08	2.4616e-07	6.4e-05	39	4	-1.6385	1	1	1	20074	0	-1.6385
NDUFA9	4	1.9588e-08	2.4616e-07	6.4e-05	40	4	-2.0134	1	1	1	20073	0	-2.0134
NDUFA2	4	2.0287e-08	2.4616e-07	6.4e-05	41	4	-2.6804	1	1	1	20057	0	-2.6804
PARS2	4	2.0369e-08	2.4616e-07	6.4e-05	42	4	-1.0603	1	1	1	20072	0	-1.0603
EARS2	4	2.0974e-08	2.4616e-07	6.4e-05	43	4	-2.5467	1	1	1	20071	0	-2.5467
RPUSD3	4	2.1448e-08	2.4616e-07	6.4e-05	44	4	-1.3578	1	1	1	20070	0	-1.3578
TUFM	4	3.7446e-08	2.4616e-07	6.4e-05	45	4	-2.5644	1	1	1	20069	0	-2.5644
ACAD9	4	3.8714e-08	2.4616e-07	6.4e-05	46	4	-1.4186	1	1	1	20068	0	-1.4186
NDUFB11	4	4.1197e-08	2.4616e-07	6.4e-05	47	4	-1.7797	1	1	1	20067	0	-1.7797
NDUFB9	4	4.1347e-08	2.4616e-07	6.4e-05	48	4	-1.7447	1	1	1	20066	0	-1.7447
ISCA2	4	4.5544e-08	2.4616e-07	6.4e-05	49	4	-2.037	1	1	1	20065	0	-2.037
REXO2	4	4.603e-08	2.4616e-07	6.4e-05	50	4	-1.6032	1	1	1	20064	0	-1.6032
FDXR	4	4.9024e-08	2.4616e-07	6.4e-05	51	4	-1.5347	1	1	1	20063	0	-1.5347
FAM136A	4	5.1452e-08	2.4616e-07	6.4e-05	52	4	-1.4797	1	1	1	20062	0	-1.4797
MRPS26	4	5.7339e-08	2.4616e-07	6.4e-05	53	4	-1.7097	1	1	1	20061	0	-1.7097
NDUFA11	4	5.8303e-08	2.4616e-07	6.4e-05	54	4	-1.8518	1	1	1	20060	0	-1.8518
RTN4IP1	4	7.084e-08	2.4616e-07	6.4e-05	55	4	-2.231	1	1	1	20059	0	-2.231
MRPS25	4	7.367e-08	2.4616e-07	6.4e-05	56	4	-2.1008	1	1	1	20001	0	-2.1008
MARS2	4	8.0747e-08	2.4616e-07	6.4e-05	57	4	-2.4906	1	1	1	20058	0	-2.4906
TIMMDC1	4	9.4869e-08	2.4616e-07	6.4e-05	58	4	-2.1381	1	1	1	20056	0	-2.1381
RNMTL1	4	1.248e-07	2.4616e-07	6.4e-05	59	4	-1.5354	1	1	1	20055	0	-1.5354
NDUFB3	4	1.2586e-07	2.4616e-07	6.4e-05	60	3	-1.4415	0.98972	0.98967	1	19303	0	-1.4415
NFU1	4	1.3054e-07	2.4616e-07	6.4e-05	61	4	-1.5949	1	1	1	20021	0	-1.5949
NDUFAF3	4	1.3288e-07	2.4616e-07	6.4e-05	62	4	-1.751	1	1	1	20054	0	-1.751
MRPS34	4	1.3542e-07	2.4616e-07	6.4e-05	63	4	-2.2338	1	1	1	20053	0	-2.2338
AIFM1	4	1.3578e-07	2.4616e-07	6.4e-05	64	4	-1.3895	1	1	1	20052	0	-1.3895
MRPS12	4	1.3651e-07	2.4616e-07	6.4e-05	65	4	-1.9836	1	1	1	20051	0	-1.9836
NDUFA8	4	1.3762e-07	2.4616e-07	6.4e-05	66	4	-0.95385	1	1	1	20050	0	-0.95385
FOXRED1	4	1.406e-07	2.4616e-07	6.4e-05	67	4	-1.7503	1	1	1	20049	0	-1.7503
TFB2M	4	1.53e-07	2.4616e-07	6.4e-05	68	4	-1.5238	1	1	1	20048	0	-1.5238
ITPK1	4	1.5663e-07	2.4616e-07	6.4e-05	69	4	-0.7446	1	1	1	20047	0	-0.7446
HSD17B10	4	1.6366e-07	2.4616e-07	6.4e-05	70	4	-2.9148	1	1	1	20046	0	-2.9148
TMEM261	4	1.7228e-07	2.4616e-07	6.4e-05	71	3	-1.7628	0.45812	0.52929	1	9732	1	-1.7628
MIPEP	4	1.8852e-07	2.4616e-07	6.4e-05	72	4	-2.0421	1	1	1	20045	0	-2.0421
MRPL34	4	1.9087e-07	2.4616e-07	6.4e-05	73	4	-1.174	1	1	1	20044	0	-1.174
LYRM2	4	2.125e-07	2.4616e-07	6.4e-05	74	4	-0.80971	1	1	1	20043	0	-0.80971
UQCRC2	4	2.1539e-07	2.4616e-07	6.4e-05	75	4	-1.6718	0.99975	0.99975	1	19870	0	-1.6718
MRPS2	4	2.187e-07	2.4616e-07	6.4e-05	76	4	-2.1101	1	1	1	20042	0	-2.1101
PSTK	4	2.3316e-07	2.4616e-07	6.4e-05	77	4	-0.57079	1	1	1	20041	0	-0.57079
MRPL9	4	2.4059e-07	7.3848e-07	0.000158	78	3	-1.1744	0.93992	0.93987	1	17947	0	-1.1744
SOD2	4	2.5471e-07	7.3848e-07	0.000158	79	4	-1.7608	1	1	1	20040	0	-1.7608
N6AMT1	4	2.5825e-07	7.3848e-07	0.000158	80	4	-1.4109	1	1	1	20039	0	-1.4109
KIAA0391	4	2.796e-07	7.3848e-07	0.000158	81	4	-1.9537	1	1	1	20038	0	-1.9537
LARP1	4	2.94e-07	7.3848e-07	0.000158	82	4	-1.1621	1	1	1	20006	0	-1.1621
RCOR1	4	2.9946e-07	7.3848e-07	0.000158	83	4	-1.2199	0.99993	0.99994	1	19924	0	-1.2199
NDUFB6	4	3.0093e-07	7.3848e-07	0.000158	84	4	-1.4754	1	1	1	20037	0	-1.4754
YBEY	4	3.2489e-07	7.3848e-07	0.000158	85	4	-1.8451	1	1	1	20025	0	-1.8451
RARS2	4	3.5242e-07	7.3848e-07	0.000158	86	4	-2.0405	1	1	1	20036	0	-2.0405
MRPS23	4	3.5844e-07	7.3848e-07	0.000158	87	4	-1.9665	1	1	1	20035	0	-1.9665
METTL3	4	3.6607e-07	7.3848e-07	0.000158	88	4	-1.0946	1	1	1	20034	0	-1.0946
ATP5A1	4	3.8809e-07	7.3848e-07	0.000158	89	4	-1.8654	1	1	1	20033	0	-1.8654
NDUFB10	4	3.8972e-07	7.3848e-07	0.000158	90	4	-1.7265	0.99999	0.99999	1	19976	0	-1.7265
NDUFAF1	4	4.1699e-07	7.3848e-07	0.000158	91	4	-1.4012	1	1	1	20032	0	-1.4012
MRPS21	4	4.3036e-07	7.3848e-07	0.000158	92	4	-1.671	0.99999	0.99999	1	19978	0	-1.671
NDUFA10	4	4.374e-07	7.3848e-07	0.000158	93	3	-1.8538	0.98842	0.98841	1	19259	0	-1.8538
RFK	4	4.7119e-07	7.3848e-07	0.000158	94	4	-1.2143	1	1	1	20031	0	-1.2143
TAF2	4	5.3356e-07	1.2308e-06	0.000253	95	4	-1.2446	1	1	1	20030	0	-1.2446
MRPS28	4	5.5007e-07	1.2308e-06	0.000253	96	4	-0.8795	1	1	1	20029	0	-0.8795
TIMM10	4	5.5216e-07	1.2308e-06	0.000253	97	4	-1.7182	1	1	1	20028	0	-1.7182
MTO1	4	6.6685e-07	1.2308e-06	0.000253	98	4	-1.2281	0.99989	0.9999	1	19907	0	-1.2281
DNAJA3	4	7.555e-07	1.7231e-06	0.000333	99	4	-1.4722	1	1	1	20027	0	-1.4722
GTPBP6	4	7.5733e-07	1.7231e-06	0.000333	100	4	-1.5537	0.99996	0.99996	1	19940	0	-1.5537
MRPL16	4	7.5948e-07	1.7231e-06	0.000333	101	4	-1.209	1	1	1	20026	0	-1.209
SMS	4	8.0678e-07	1.7231e-06	0.000333	102	3	-1.1317	0.80385	0.80331	1	15049	0	-1.1317
NDUFC1	4	8.5402e-07	1.7231e-06	0.000333	103	4	-1.3822	1	1	1	20024	0	-1.3822
MRPS9	4	8.7011e-07	1.7231e-06	0.000333	104	4	-1.0435	1	1	1	20023	0	-1.0435
CARM1	4	8.9843e-07	2.2154e-06	0.000424	105	4	-0.88136	1	1	1	20022	0	-0.88136
BOLA3	3	9.9861e-07	4.1847e-06	0.000638	106	3	-2.1313	1	1	1	20020	0	-2.1313
MTG2	4	1.0014e-06	2.7077e-06	0.000509	107	4	-1.792	0.99985	0.99986	1	19893	0	-1.792
NDUFAF6	4	1.0577e-06	2.7077e-06	0.000509	108	4	-1.0777	0.99905	0.99904	1	19775	0	-1.0777
SV2C	4	1.1094e-06	3.2001e-06	0.00056	109	4	-0.61859	1	1	1	20019	0	-0.61859
MPV17L2	4	1.1094e-06	3.2001e-06	0.00056	110	4	-1.8657	0.99786	0.99788	1	19684	0	-1.8657
PNPT1	4	1.2269e-06	3.2001e-06	0.00056	111	4	-2.1916	1	1	1	20018	0	-2.1916
MRPS7	4	1.2604e-06	3.2001e-06	0.00056	112	4	-1.4227	0.99987	0.99988	1	19898	0	-1.4227
POLG2	4	1.3259e-06	3.2001e-06	0.00056	113	4	-1.4839	0.99886	0.99884	1	19750	0	-1.4839
TIFAB	4	1.331e-06	3.2001e-06	0.00056	114	4	-0.53506	1	1	1	20017	0	-0.53506
PCDHB10	4	1.3432e-06	3.2001e-06	0.00056	115	4	-0.41487	1	1	1	20016	0	-0.41487
GSE1	4	1.4323e-06	3.2001e-06	0.00056	116	3	-0.93599	0.95823	0.95812	1	18394	0	-0.93599
THAP12	4	1.505e-06	3.6924e-06	0.000599	117	4	-0.84385	1	1	1	20015	0	-0.84385
ATP5SL	4	1.5386e-06	3.6924e-06	0.000599	118	4	-0.84484	1	1	1	20014	0	-0.84484
LARS2	4	1.5522e-06	3.6924e-06	0.000599	119	4	-1.2623	1	1	1	20013	0	-1.2623
LAP3	4	1.5523e-06	3.6924e-06	0.000599	120	4	-0.99811	0.99923	0.99923	1	19796	0	-0.99811
MRPL13	4	1.6445e-06	3.6924e-06	0.000599	121	4	-1.2508	0.99998	0.99998	1	19959	0	-1.2508
MRPS5	4	1.6531e-06	3.6924e-06	0.000599	122	4	-1.592	0.99999	0.99999	1	19980	0	-1.592
MRPS18A	4	1.6703e-06	3.6924e-06	0.000599	123	4	-2.0518	0.9999	0.99991	1	19913	0	-2.0518
GFI1B	4	1.7373e-06	3.6924e-06	0.000599	124	4	-1.2097	1	1	1	20012	0	-1.2097
NDUFB8	4	1.7596e-06	3.6924e-06	0.000599	125	4	-2.4693	1	1	1	20011	0	-2.4693
MRPL10	4	1.9545e-06	4.1847e-06	0.000638	126	4	-1.1496	1	1	1	20010	0	-1.1496
MTERF3	4	1.9681e-06	4.1847e-06	0.000638	127	4	-0.60399	1	1	1	20009	0	-0.60399
TOP1MT	4	1.9981e-06	4.1847e-06	0.000638	128	4	-1.0477	1	1	1	20008	0	-1.0477
CLUH	4	2.0762e-06	4.1847e-06	0.000638	129	4	-1.073	1	1	1	20007	0	-1.073
MRPL21	4	2.1096e-06	4.1847e-06	0.000638	130	4	-0.89303	0.99999	0.99999	1	19971	0	-0.89303
ELAC2	4	2.1501e-06	4.1847e-06	0.000638	131	4	-1.2472	0.9985	0.99851	1	19721	0	-1.2472
POLRMT	4	2.1604e-06	4.1847e-06	0.000638	132	3	-1.949	0.93372	0.93349	1	17810	0	-1.949
MRPL38	4	2.2212e-06	4.677e-06	0.000697	133	4	-1.5415	1	1	1	20005	0	-1.5415
NDUFB4	4	2.2963e-06	4.677e-06	0.000697	134	4	-2.0168	1	1	1	19998	0	-2.0168
AMD1	4	2.2995e-06	4.677e-06	0.000697	135	4	-1.384	1	1	1	20004	0	-1.384
MRPS22	4	2.4882e-06	5.1693e-06	0.000764	136	4	-1.4665	1	1	1	20003	0	-1.4665
MRPL4	4	2.7498e-06	7.1386e-06	0.001048	137	4	-1.6248	0.99998	0.99998	1	19956	0	-1.6248
CYC1	4	2.7739e-06	7.6309e-06	0.001112	138	4	-1.7223	0.99958	0.9996	1	19841	0	-1.7223
CHCHD1	4	2.9847e-06	8.6156e-06	0.001247	139	4	-1.4916	0.99918	0.99917	1	19786	0	-1.4916
AASDHPPT	4	3.0615e-06	9.1079e-06	0.001281	140	4	-1.8658	1	1	1	20000	0	-1.8658
DARS2	4	3.1396e-06	9.1079e-06	0.001281	141	4	-1.8164	0.99625	0.99627	1	19594	0	-1.8164
SARS2	4	3.2191e-06	9.1079e-06	0.001281	142	4	-1.9076	0.99959	0.9996	1	19842	0	-1.9076
C1QBP	4	3.2593e-06	9.1079e-06	0.001281	143	4	-2.0608	1	1	1	20002	0	-2.0608
GTPBP10	4	3.382e-06	9.6002e-06	0.001341	144	3	-1.7002	0.93105	0.93079	1	17747	0	-1.7002
MTIF2	4	3.8883e-06	1.0585e-05	0.001458	145	4	-1.8282	0.99999	1	1	19990	0	-1.8282
SLC30A9	4	3.9339e-06	1.0585e-05	0.001458	146	4	-1.5376	0.99999	0.99999	1	19986	0	-1.5376
FAM170A	4	4.1867e-06	1.1077e-05	0.001505	147	4	-0.42518	1	1	1	19999	0	-0.42518
MFN2	4	4.215e-06	1.1077e-05	0.001505	148	4	-1.2024	0.99998	0.99998	1	19964	0	-1.2024
TOMM20	4	4.3604e-06	1.2062e-05	0.001628	149	4	-1.3813	0.99999	0.99999	1	19988	0	-1.3813
MRPL52	4	4.4963e-06	1.4031e-05	0.001856	150	4	-2.026	1	1	1	19997	0	-2.026
AKR1D1	4	4.5165e-06	1.4031e-05	0.001856	151	4	-0.47089	1	1	1	19996	0	-0.47089
TIMM21	4	4.5258e-06	1.4031e-05	0.001856	152	4	-0.63099	0.99984	0.99985	1	19891	0	-0.63099
MRPL46	4	4.6187e-06	1.4523e-05	0.001909	153	4	-1.5424	1	1	1	19995	0	-1.5424
PPA2	4	4.9355e-06	1.5016e-05	0.001961	154	4	-1.0379	1	1	1	19994	0	-1.0379
METTL13	4	5.1556e-06	1.5508e-05	0.001999	155	4	-0.52614	0.99999	1	1	19993	0	-0.52614
VHL	4	5.2597e-06	1.5508e-05	0.001999	156	4	-1.229	0.99998	0.99998	1	19958	0	-1.229
DLAT	4	5.3197e-06	1.6e-05	0.002037	157	4	-0.45381	0.99999	1	1	19992	0	-0.45381
MRPL32	4	5.3407e-06	1.6e-05	0.002037	158	4	-1.4511	0.99844	0.99845	1	19718	0	-1.4511
FARS2	4	5.4917e-06	1.6985e-05	0.002135	159	3	-1.1996	0.92815	0.9279	1	17669	0	-1.1996
PYURF	4	5.5107e-06	1.6985e-05	0.002135	160	3	-0.97652	0.93334	0.93309	1	17795	0	-0.97652
MRPS27	4	5.743e-06	1.797e-05	0.002231	161	4	-1.4794	0.99998	0.99998	1	19957	0	-1.4794
MRPL40	4	5.7684e-06	1.797e-05	0.002231	162	4	-0.8656	0.99999	1	1	19991	0	-0.8656
AURKAIP1	4	6.2477e-06	1.8954e-05	0.00231	163	4	-0.96038	0.99751	0.99751	1	19666	0	-0.96038
CHSY3	4	6.4938e-06	1.8954e-05	0.00231	164	4	-0.64196	0.99999	0.99999	1	19989	0	-0.64196
MRPL12	4	6.5427e-06	1.8954e-05	0.00231	165	4	-2.0771	0.99997	0.99997	1	19946	0	-2.0771
NDUFAF5	4	6.7154e-06	1.9447e-05	0.002314	166	4	-0.99219	0.99993	0.99993	1	19922	0	-0.99219
TACO1	4	6.7845e-06	1.9447e-05	0.002314	167	4	-0.56858	0.99999	0.99999	1	19987	0	-0.56858
NDUFS8	4	6.9133e-06	1.9447e-05	0.002314	168	3	-1.6296	0.99469	0.99471	1	19505	0	-1.6296
DAP3	4	6.9801e-06	1.9447e-05	0.002314	169	3	-1.5895	0.9916	0.99159	1	19376	0	-1.5895
ARF5	4	7.1204e-06	1.9939e-05	0.002359	170	4	-0.69218	0.99999	0.99999	1	19985	0	-0.69218
FDX1	4	7.5576e-06	2.1908e-05	0.002577	171	4	-1.3328	0.99999	0.99999	1	19984	0	-1.3328
PPARGC1B	4	7.6324e-06	2.24e-05	0.002619	172	4	-0.40252	0.99999	0.99999	1	19983	0	-0.40252
MRPS18B	4	7.8218e-06	2.3385e-05	0.002718	173	4	-1.1943	0.99999	0.99999	1	19982	0	-1.1943
UQCR10	4	8.0588e-06	2.437e-05	0.002801	174	3	-0.90235	0.88306	0.8826	1	16726	0	-0.90235
MTERF4	4	8.1557e-06	2.437e-05	0.002801	175	4	-1.5491	0.99999	0.99999	1	19981	0	-1.5491
MRPL43	4	8.3825e-06	2.4862e-05	0.002841	176	3	-2.1208	0.93516	0.93499	1	17847	0	-2.1208
VARS2	4	9.0823e-06	2.7816e-05	0.00316	177	4	-2.8727	0.99997	0.99997	1	19949	0	-2.8727
VCAN	4	9.2827e-06	2.9293e-05	0.00331	178	4	-0.73083	0.99999	0.99999	1	19979	0	-0.73083
PCYT1A	4	9.9021e-06	3.2247e-05	0.003583	179	2	-0.70912	0.92682	0.92657	1	17641	0	-0.70912
WBSCR16	4	1.0155e-05	3.2247e-05	0.003583	180	4	-1.4305	0.99999	0.99999	1	19977	0	-1.4305
TOMM40	4	1.016e-05	3.2247e-05	0.003583	181	4	-1.3217	0.99884	0.99883	1	19748	0	-1.3217
NDUFB5	4	1.0561e-05	3.2739e-05	0.003618	182	4	-1.2485	0.99999	0.99999	1	19975	0	-1.2485
LRPPRC	4	1.0783e-05	3.3231e-05	0.003652	183	4	-1.3063	0.99999	0.99999	1	19974	0	-1.3063
TAF7	4	1.1107e-05	3.4708e-05	0.003794	184	4	-0.60535	0.99999	0.99999	1	19973	0	-0.60535
COX17	4	1.1136e-05	3.5201e-05	0.003827	185	4	-1.504	0.99986	0.99987	1	19896	0	-1.504
NOA1	4	1.1267e-05	3.6185e-05	0.003912	186	4	-1.1964	0.99999	0.99999	1	19972	0	-1.1964
NDUFA13	4	1.1319e-05	3.6678e-05	0.003945	187	4	-1.0121	0.99964	0.99965	1	19846	0	-1.0121
SLC25A26	4	1.1773e-05	3.9139e-05	0.004187	188	3	-1.6221	0.96537	0.96525	1	18583	0	-1.6221
ERAL1	4	1.2731e-05	4.5539e-05	0.00482	189	4	-1.7326	0.99999	0.99999	1	19970	0	-1.7326
MRPL15	4	1.2796e-05	4.5539e-05	0.00482	190	4	-1.3258	0.99811	0.99813	1	19701	0	-1.3258
MRPS17	4	1.3099e-05	4.6524e-05	0.004899	191	3	-1.0888	0.94088	0.9408	1	17966	0	-1.0888
LRRN3	4	1.3693e-05	4.8986e-05	0.005131	192	4	-0.63997	0.99999	0.99999	1	19969	0	-0.63997
PGS1	4	1.3869e-05	4.997e-05	0.005207	193	4	-1.1561	0.99999	0.99999	1	19968	0	-1.1561
TIMM8B	4	1.4153e-05	5.0463e-05	0.005231	194	4	-0.52728	0.99999	0.99999	1	19967	0	-0.52728
GRSF1	4	1.4895e-05	5.2432e-05	0.005407	195	4	-1.5116	0.99999	0.99999	1	19966	0	-1.5116
PEG10	4	1.5131e-05	5.2924e-05	0.00543	196	4	-0.53859	0.99998	0.99998	1	19965	0	-0.53859
TRIT1	4	1.5431e-05	5.3416e-05	0.005453	197	3	-1.3479	0.79255	0.79202	1	14826	0	-1.3479
SFXN4	4	1.6436e-05	5.7847e-05	0.005876	198	4	-1.2964	0.99661	0.99662	1	19613	0	-1.2964
TXN2	4	1.6674e-05	5.9324e-05	0.005995	199	4	-1.5318	0.99841	0.99842	1	19716	0	-1.5318
TTC14	4	1.7337e-05	6.0801e-05	0.006114	200	4	-0.61547	0.99998	0.99998	1	19963	0	-0.61547
OXA1L	4	1.7981e-05	6.1786e-05	0.006182	201	3	-0.98267	0.95562	0.95548	1	18320	0	-0.98267
PCDHGB4	4	1.82e-05	6.3263e-05	0.006298	202	4	-0.38217	0.99998	0.99998	1	19962	0	-0.38217
LHFPL2	4	1.8315e-05	6.3755e-05	0.006316	203	4	-0.58572	0.99998	0.99998	1	19961	0	-0.58572
METTL17	4	1.9798e-05	6.9171e-05	0.006786	204	4	-2.7098	0.99996	0.99996	1	19942	0	-2.7098
MRPL51	4	1.9887e-05	6.9171e-05	0.006786	205	4	-1.1915	0.99996	0.99996	1	19939	0	-1.1915
KCNN2	4	2.027e-05	7.0648e-05	0.006897	206	4	-0.68709	0.99998	0.99998	1	19960	0	-0.68709
MRPL23	4	2.0521e-05	7.1632e-05	0.006959	207	3	-1.179	0.78662	0.78606	1	14695	0	-1.179
EMC6	4	2.1543e-05	7.6555e-05	0.007402	208	4	-0.74701	0.99994	0.99995	1	19930	0	-0.74701
MRRF	4	2.2893e-05	8.1478e-05	0.00784	209	3	-0.76255	0.93368	0.93345	1	17809	0	-0.76255
SLC25A39	4	2.3638e-05	8.4432e-05	0.008086	210	3	-0.59206	0.90013	0.89969	1	17083	0	-0.59206
MRPL37	4	2.4195e-05	8.5909e-05	0.008188	211	3	-1.8782	0.81687	0.81638	1	15337	0	-1.8782
GADD45GIP1	4	2.476e-05	8.8863e-05	0.008404	212	4	-1.837	0.99994	0.99995	1	19929	0	-1.837
PTPMT1	4	2.5229e-05	8.9356e-05	0.008404	213	4	-1.0776	0.99994	0.99995	1	19932	0	-1.0776
FTSJ2	4	2.5917e-05	8.9848e-05	0.008404	214	4	-1.6151	0.99868	0.99868	1	19732	0	-1.6151
PCDHGA9	4	2.6124e-05	8.9848e-05	0.008404	215	4	-0.47611	0.99997	0.99997	1	19955	0	-0.47611
TMED7	4	2.6926e-05	9.2309e-05	0.008595	216	4	-0.52468	0.99997	0.99997	1	19954	0	-0.52468
CATSPER3	4	2.7256e-05	9.3294e-05	0.008646	217	4	-0.56709	0.99997	0.99997	1	19953	0	-0.56709
UBE2K	4	2.7412e-05	9.4279e-05	0.008697	218	4	-0.62137	0.99997	0.99997	1	19952	0	-0.62137
PCDHB16	4	2.8224e-05	9.7725e-05	0.008974	219	3	-0.64223	0.945	0.94485	1	18062	0	-0.64223
COX10	4	2.8365e-05	9.871e-05	0.009023	220	4	-0.63276	0.99997	0.99997	1	19951	0	-0.63276
MRPL33	4	2.9195e-05	0.00010117	0.009207	221	3	-1.485	0.94126	0.94116	1	17974	0	-1.485
NDUFAF7	4	2.9835e-05	0.00010166	0.00921	222	4	-1.2938	0.99816	0.99818	1	19704	0	-1.2938
MRPL18	4	3.007e-05	0.00010216	0.009213	223	3	-1.607	0.94308	0.94295	1	18017	0	-1.607
PLK5	4	3.1175e-05	0.0001056	0.009481	224	4	-0.38913	0.99997	0.99997	1	19950	0	-0.38913
TFAM	4	3.1522e-05	0.00010708	0.009571	225	4	-1.0782	0.99997	0.99997	1	19948	0	-1.0782
CYCS	4	3.1959e-05	0.00010856	0.00966	226	4	-1.1649	0.99997	0.99997	1	19947	0	-1.1649
DPP3	4	3.2365e-05	0.00011003	0.009748	227	3	-0.53189	0.86085	0.8603	1	16230	0	-0.53189
UQCRQ	4	3.3275e-05	0.00011249	0.009923	228	4	-0.98432	0.99997	0.99997	1	19945	0	-0.98432
ISCA1	4	3.3682e-05	0.00011446	0.010052	229	3	-1.7498	0.98404	0.98401	1	19126	0	-1.7498
XPNPEP3	4	3.4585e-05	0.00011791	0.01031	230	4	-0.71077	0.99997	0.99997	1	19944	0	-0.71077
TSFM	4	3.5033e-05	0.00012086	0.010522	231	4	-1.5887	0.99976	0.99977	1	19874	0	-1.5887
MRPS35	4	3.6585e-05	0.00012628	0.010947	232	4	-1.3484	0.99996	0.99996	1	19943	0	-1.3484
FZD1	4	3.9726e-05	0.00013908	0.012004	233	3	-0.41372	0.97657	0.97653	1	18884	0	-0.41372
MTRF1L	4	4.0138e-05	0.00014105	0.012122	234	2	-1.0009	0.70058	0.70171	1	13083	1	-1.0009
NDUFB2	4	4.0633e-05	0.000144	0.012324	235	4	-1.7469	0.99996	0.99996	1	19941	0	-1.7469
CHKA	4	4.3e-05	0.00015533	0.013236	236	3	-0.71795	0.9945	0.99451	1	19498	0	-0.71795
MRPL36	4	4.3815e-05	0.0001573	0.013348	237	3	-1.5508	0.97177	0.97169	1	18748	0	-1.5508
SLC25A37	4	4.4135e-05	0.00015926	0.013428	238	4	-0.578	0.99996	0.99996	1	19938	0	-0.578
AKR1B15	4	4.45e-05	0.00015976	0.013428	239	4	-0.47262	0.99996	0.99996	1	19937	0	-0.47262
UQCRB	4	4.4725e-05	0.00016025	0.013428	240	4	-0.97317	0.99996	0.99996	1	19936	0	-0.97317
NR2F2	4	4.6922e-05	0.0001664	0.013886	241	4	-0.6063	0.99576	0.99576	1	19571	0	-0.6063
TRA2B	4	4.7709e-05	0.0001696	0.014095	242	4	-0.77598	0.99995	0.99995	1	19935	0	-0.77598
NGRN	4	4.828e-05	0.00017108	0.014159	243	4	-0.74433	0.99553	0.99554	1	19553	0	-0.74433
NDUFA3	4	4.9331e-05	0.00017551	0.014466	244	4	-0.73062	0.99995	0.99995	1	19934	0	-0.73062
MRPS14	4	5.0907e-05	0.00017945	0.01473	245	4	-1.599	0.99682	0.99681	1	19624	0	-1.599
MCUR1	4	5.1937e-05	0.00018536	0.015153	246	4	-1.4025	0.99995	0.99995	1	19933	0	-1.4025
MRPL57	4	5.6084e-05	0.00019914	0.016214	247	4	-2.0665	0.99991	0.99992	1	19914	0	-2.0665
MRPL22	4	5.9812e-05	0.0002149	0.017427	248	4	-1.2444	0.99994	0.99995	1	19931	0	-1.2444
MRPS6	4	6.1978e-05	0.00022671	0.018311	249	4	-1.4003	0.99977	0.99977	1	19875	0	-1.4003
GPATCH1	4	6.2311e-05	0.00022917	0.018436	250	4	-0.93224	0.99994	0.99995	1	19928	0	-0.93224
MRPL3	4	6.293e-05	0.00023114	0.018486	251	4	-1.1489	0.99994	0.99994	1	19927	0	-1.1489
CBLL1	4	6.3223e-05	0.00023164	0.018486	252	3	-0.60091	0.78632	0.78575	1	14690	0	-0.60091
MRPL54	4	6.5171e-05	0.00024247	0.019274	253	3	-0.51879	0.9111	0.9108	1	17303	0	-0.51879
PCDHGB7	4	6.5865e-05	0.00024493	0.019319	254	4	-0.58281	0.99993	0.99994	1	19926	0	-0.58281
NDUFC2-KCTD14	4	6.606e-05	0.00024542	0.019319	255	3	-1.7439	0.97735	0.97735	1	18904	0	-1.7439
TAMM41	4	6.6159e-05	0.00024591	0.019319	256	3	-1.0996	0.23638	0.35711	1	6744	1	-1.0996
PCYOX1L	4	6.9904e-05	0.0002597	0.02032	257	3	-0.54855	0.54365	0.58165	1	10754	1	-0.54855
ATPAF2	4	7.024e-05	0.00026068	0.02032	258	4	-0.48117	0.99993	0.99994	1	19925	0	-0.48117
ATP5E	4	7.1157e-05	0.00026413	0.020509	259	4	-1.0303	0.99993	0.99994	1	19923	0	-1.0303
TRUB2	4	7.3041e-05	0.00026954	0.020849	260	3	-1.5521	0.95427	0.9541	1	18286	0	-1.5521
COQ2	4	7.3961e-05	0.00027447	0.021149	261	4	-0.87335	0.99993	0.99993	1	19921	0	-0.87335
GLYATL1	4	7.4374e-05	0.00027644	0.021219	262	4	-0.40898	0.99993	0.99993	1	19920	0	-0.40898
ECSIT	4	7.4644e-05	0.0002789	0.021327	263	3	-0.97112	0.29591	0.42642	1	7962	1	-0.97112
DOHH	4	7.617e-05	0.00028727	0.021883	264	4	-0.46001	0.99992	0.99993	1	19919	0	-0.46001
DNLZ	4	7.7101e-05	0.0002917	0.022137	265	4	-1.6915	0.99992	0.99993	1	19918	0	-1.6915
PARP8	4	7.757e-05	0.00029367	0.022203	266	4	-0.65558	0.99992	0.99993	1	19917	0	-0.65558
MRPL19	4	8.1178e-05	0.00030942	0.023306	267	4	-1.2551	0.99992	0.99992	1	19916	0	-1.2551
TRIAP1	4	8.3365e-05	0.00031582	0.0237	268	4	-1.1629	0.99992	0.99992	1	19915	0	-1.1629
OPA1	4	8.4707e-05	0.00031878	0.023832	269	4	-0.93684	0.99931	0.99931	1	19806	0	-0.93684
COX8A	4	8.6283e-05	0.00032271	0.024037	270	4	-0.8486	0.99779	0.9978	1	19679	0	-0.8486
NDUFS7	4	8.8814e-05	0.00033059	0.024533	271	4	-0.84802	0.99983	0.99984	1	19889	0	-0.84802
SSBP1	4	8.9885e-05	0.00033551	0.024807	272	4	-2.2715	0.99834	0.99835	1	19711	0	-2.2715
MRPS15	4	9.197e-05	0.00034241	0.025224	273	3	-0.82061	0.93337	0.93313	1	17797	0	-0.82061
AGPAT5	4	9.2962e-05	0.00034536	0.025349	274	4	-0.84223	0.9998	0.99981	1	19881	0	-0.84223
PIP	4	9.7842e-05	0.0003685	0.026949	275	4	-0.31895	0.9999	0.99991	1	19912	0	-0.31895
MRPS11	4	9.9817e-05	0.00037687	0.027461	276	3	-0.85193	0.9799	0.97994	1	18982	0	-0.85193
ANKDD1B	4	0.00010051	0.00037933	0.02754	277	4	-0.67365	0.9999	0.99991	1	19911	0	-0.67365
PVRL4	4	0.00010155	0.00038425	0.027798	278	4	-0.35154	0.9999	0.9999	1	19910	0	-0.35154
MTFMT	4	0.00010245	0.00038672	0.027875	279	4	-0.85372	0.9999	0.9999	1	19909	0	-0.85372
CDO1	4	0.00010489	0.00039459	0.028342	280	4	-0.52246	0.9999	0.9999	1	19908	0	-0.52246
KCMF1	4	0.00010624	0.00040198	0.028769	281	4	-0.78973	0.99975	0.99975	1	19871	0	-0.78973
CPSF4	4	0.00010719	0.00040542	0.028913	282	3	-1.1922	0.70592	0.70661	1	13187	1	-1.1922
TTC1	4	0.00010843	0.00040838	0.029021	283	4	-0.9358	0.9998	0.99981	1	19883	0	-0.9358
NLN	4	0.0001093	0.00041084	0.029093	284	4	-0.41969	0.99989	0.9999	1	19906	0	-0.41969
TMED10	4	0.0001151	0.00043299	0.030554	285	4	-0.44345	0.99988	0.99989	1	19905	0	-0.44345
AARS2	4	0.00011608	0.00043742	0.030759	286	4	-0.8587	0.99988	0.99989	1	19904	0	-0.8587
IL4	4	0.00012269	0.00046401	0.032461	287	4	-0.37122	0.99988	0.99988	1	19903	0	-0.37122
MRPS18C	4	0.0001236	0.00046598	0.032461	288	4	-1.0761	0.99988	0.99988	1	19902	0	-1.0761
CTTNBP2	4	0.00012366	0.00046647	0.032461	289	4	-0.58919	0.99988	0.99988	1	19901	0	-0.58919
SEMA3D	4	0.00012524	0.00047287	0.032793	290	4	-0.45865	0.99987	0.99988	1	19900	0	-0.45865
ZG16	4	0.00012635	0.00047829	0.033054	291	4	-0.61143	0.99987	0.99988	1	19899	0	-0.61143
TRMT5	4	0.00013074	0.00049552	0.034128	292	4	-1.0026	0.99974	0.99974	1	19866	0	-1.0026
GPX8	4	0.00013185	0.00050093	0.034383	293	4	-0.44869	0.99987	0.99987	1	19897	0	-0.44869
DHX30	4	0.000133	0.00050536	0.034569	294	4	-0.49061	0.99497	0.99498	1	19521	0	-0.49061
SLC52A2	4	0.00013659	0.00051718	0.035258	295	4	-0.53705	0.99945	0.99946	1	19825	0	-0.53705
SDHC	4	0.00013917	0.00052309	0.03554	296	3	-1.4184	0.90147	0.90104	1	17109	0	-1.4184
PHKG2	4	0.00013999	0.00052653	0.035654	297	3	-0.51006	0.98463	0.9846	1	19139	0	-0.51006
TNPO1	4	0.00014436	0.0005418	0.036564	298	4	-0.84182	0.99986	0.99986	1	19895	0	-0.84182
FAM185A	4	0.00014477	0.00054376	0.036574	299	4	-0.46798	0.99986	0.99986	1	19894	0	-0.46798
HNRNPA2B1	4	0.00014562	0.0005482	0.036749	300	3	-1.2916	0.56981	0.59931	1	11112	1	-1.2916
MRPL28	4	0.0001478	0.00055558	0.03712	301	4	-1.2553	0.99933	0.99934	1	19809	0	-1.2553
GATC	4	0.00015	0.00056395	0.037555	302	3	-1.8015	0.30059	0.43188	1	8057	1	-1.8015
ITGAX	4	0.00015069	0.0005669	0.037627	303	4	-0.5827	0.99675	0.99675	1	19618	0	-0.5827
MRPL30	4	0.00015098	0.00056887	0.037634	304	3	-0.98534	0.98341	0.9834	1	19101	0	-0.98534
GTPBP3	4	0.00015327	0.0005797	0.038132	305	3	-0.52347	0.97516	0.97507	1	18838	0	-0.52347
HBP1	4	0.00015345	0.0005802	0.038132	306	4	-0.45347	0.9995	0.99952	1	19830	0	-0.45347
TFB1M	4	0.00015487	0.00058512	0.03833	307	3	-1.502	0.97151	0.97144	1	18737	0	-1.502
KIAA0907	4	0.00015672	0.00058955	0.038495	308	4	-0.56954	0.99984	0.99985	1	19892	0	-0.56954
CDK13	4	0.0001587	0.00059447	0.038691	309	4	-0.78846	0.99983	0.99984	1	19888	0	-0.78846
COX15	4	0.00016372	0.00061417	0.039844	310	3	-0.85898	0.43494	0.5162	1	9487	1	-0.85898
NDUFS3	4	0.00016602	0.00062007	0.040097	311	3	-0.67007	0.94383	0.9437	1	18037	0	-0.67007
RABEP2	4	0.00016847	0.00062795	0.040477	312	4	-0.37505	0.99983	0.99984	1	19890	0	-0.37505
RBM27	4	0.00017181	0.00064026	0.041138	313	3	-0.44022	0.9254	0.92517	1	17608	0	-0.44022
TEFM	4	0.00017839	0.00066389	0.042521	314	3	-0.85105	0.82529	0.82467	1	15511	0	-0.85105
CREBBP	4	0.00017919	0.00066635	0.042543	315	4	-0.61355	0.99854	0.99855	1	19725	0	-0.61355
TBC1D24	4	0.000187	0.00069687	0.044351	316	4	-0.56419	0.99981	0.99982	1	19887	0	-0.56419
AGFG2	4	0.00019134	0.0007146	0.045335	317	4	-0.423	0.99981	0.99982	1	19886	0	-0.423
DOC2A	4	0.00019269	0.00071952	0.045361	318	4	-0.51059	0.99981	0.99981	1	19885	0	-0.51059
NSUN3	4	0.00019277	0.00071952	0.045361	319	4	-0.70453	0.9995	0.99951	1	19829	0	-0.70453
MRPL39	4	0.00019459	0.00072888	0.045646	320	3	-1.2296	0.086299	0.17928	0.960639	3669	1	-1.2296
MRPL20	4	0.00019479	0.00072986	0.045646	321	3	-1.8618	0.42844	0.51253	1	9423	1	-1.8618
ZC3HAV1L	4	0.00019489	0.00073084	0.045646	322	4	-0.32022	0.99981	0.99981	1	19884	0	-0.32022
MYOT	4	0.00019721	0.00073971	0.045945	323	4	-0.44148	0.9998	0.99981	1	19882	0	-0.44148
COQ7	4	0.00019733	0.0007402	0.045945	324	4	-0.61	0.99927	0.99927	1	19802	0	-0.61
COL26A1	4	0.00020177	0.00075497	0.046717	325	4	-0.53948	0.99856	0.99856	1	19726	0	-0.53948
TMEM9	4	0.000204	0.00076531	0.047212	326	4	-0.39326	0.9998	0.9998	1	19880	0	-0.39326
SEPHS2	4	0.00020617	0.00077417	0.047613	327	4	-0.59153	0.99972	0.99973	1	19864	0	-0.59153
TOMM22	4	0.00020989	0.00078648	0.048222	328	4	-1.2884	0.99979	0.99979	1	19879	0	-1.2884
FDX1L	4	0.00021261	0.00079288	0.048467	329	4	-1.0817	0.99979	0.99979	1	19878	0	-1.0817
ZNF410	4	0.00021428	0.00079977	0.04874	330	4	-0.4134	0.99661	0.99662	1	19612	0	-0.4134
MRPL1	4	0.00022611	0.00084309	0.051225	331	4	-0.74176	0.99977	0.99978	1	19877	0	-0.74176
C19orf52	4	0.00022831	0.0008554	0.051816	332	4	-1.2242	0.99977	0.99977	1	19876	0	-1.2242
KDM1A	4	0.00023385	0.00087805	0.053028	333	4	-0.53712	0.99877	0.99876	1	19738	0	-0.53712
ATP5D	4	0.00023805	0.00089183	0.0537	334	3	-1.3542	0.99414	0.99416	1	19486	0	-1.3542
IGIP	4	0.00024266	0.00090365	0.054249	335	3	-0.70091	0.91506	0.91478	1	17387	0	-0.70091
NRCAM	4	0.00024619	0.00091399	0.054706	336	4	-0.32561	0.99975	0.99976	1	19873	0	-0.32561
RFX2	4	0.00024843	0.00092285	0.055072	337	4	-0.35115	0.99975	0.99976	1	19872	0	-0.35115
PCDHB3	4	0.00025651	0.00094993	0.056521	338	4	-0.59723	0.99974	0.99975	1	19869	0	-0.59723
WBSCR28	4	0.00025774	0.00095485	0.056646	339	4	-0.56372	0.9997	0.99971	1	19861	0	-0.56372
C6orf203	4	0.00025945	0.00096322	0.056836	340	3	-0.44135	0.28496	0.41375	1	7745	1	-0.44135
COA5	4	0.00025956	0.00096371	0.056836	341	4	-0.88746	0.99974	0.99975	1	19868	0	-0.88746
DENND2A	4	0.00026084	0.00097282	0.057204	342	3	-0.59038	0.98216	0.98214	1	19062	0	-0.59038
MAML2	4	0.00026189	0.0009775	0.057204	343	4	-0.38039	0.99974	0.99974	1	19867	0	-0.38039
TRNAU1AP	4	0.00026216	0.00097848	0.057204	344	3	-0.69005	0.74322	0.74264	1	13883	0	-0.69005
ERMP1	4	0.00026736	0.00099719	0.058129	345	4	-0.36251	0.99973	0.99973	1	19865	0	-0.36251
ELOF1	4	0.00027291	0.0010193	0.059249	346	3	-0.71966	0.96267	0.96256	1	18514	0	-0.71966
TMEM126A	4	0.00027699	0.0010317	0.059791	347	4	-0.66664	0.99663	0.99663	1	19615	0	-0.66664
PMVK	4	0.00028046	0.0010395	0.060075	348	4	-0.82347	0.99972	0.99973	1	19863	0	-0.82347
DGKI	4	0.00028372	0.0010548	0.060608	349	4	-0.5107	0.99972	0.99972	1	19862	0	-0.5107
TCF7	4	0.00028396	0.0010548	0.060608	350	4	-0.62753	0.99913	0.99912	1	19780	0	-0.62753
MRPL2	4	0.00029316	0.0010902	0.062289	351	3	-1.0379	0.63409	0.64638	1	12006	1	-1.0379
WARS2	4	0.00029319	0.0010902	0.062289	352	3	-0.76365	0.98365	0.98362	1	19111	0	-0.76365
DPM1	4	0.00030094	0.0011153	0.063543	353	4	-0.29319	0.9997	0.99971	1	19860	0	-0.29319
ATP5B	4	0.00030354	0.0011252	0.063923	354	4	-1.5023	0.9997	0.99971	1	19859	0	-1.5023
CSNK2A1	4	0.00030796	0.0011419	0.064676	355	4	-0.53505	0.99969	0.9997	1	19858	0	-0.53505
MEIKIN	4	0.00030989	0.0011449	0.064676	356	4	-0.5204	0.99969	0.9997	1	19857	0	-0.5204
SLC12A2	4	0.00031426	0.0011611	0.06541	357	4	-0.43736	0.99969	0.9997	1	19856	0	-0.43736
SUPV3L1	4	0.00031942	0.0011828	0.066444	358	4	-1.0898	0.99968	0.99969	1	19855	0	-1.0898
S100Z	4	0.00032289	0.0011936	0.066866	359	2	-0.35399	0.93181	0.93154	1	17765	0	-0.35399
UQCRFS1	4	0.00032463	0.001201	0.067093	360	4	-0.59024	0.99968	0.99969	1	19854	0	-0.59024
NDUFA5	4	0.00033068	0.0012207	0.068004	361	4	-0.54072	0.99967	0.99968	1	19853	0	-0.54072
CPEB4	4	0.00033398	0.001234	0.068555	362	4	-0.4884	0.99967	0.99968	1	19852	0	-0.4884
TAF6	4	0.00033483	0.0012379	0.068584	363	3	-1.5881	0.86775	0.86725	1	16407	0	-1.5881
C12orf65	4	0.0003377	0.0012468	0.068885	364	4	-1.0677	0.99966	0.99968	1	19851	0	-1.0677
EEFSEC	4	0.0003395	0.0012527	0.068969	365	3	-0.66724	0.97765	0.97766	1	18911	0	-0.66724
DHX9	4	0.00034038	0.0012552	0.068969	366	3	-1.3879	0.68492	0.68797	1	12830	1	-1.3879
VKORC1	4	0.00034905	0.0012945	0.0708	367	4	-0.45882	0.99965	0.99967	1	19850	0	-0.45882
TCEA1	4	0.00034971	0.0012955	0.0708	368	4	-0.95183	0.99965	0.99967	1	19849	0	-0.95183
MTX1	4	0.00035784	0.0013329	0.072648	369	4	-0.42307	0.99964	0.99965	1	19848	0	-0.42307
PAPOLA	4	0.00036067	0.0013403	0.072853	370	4	-0.59672	0.99964	0.99965	1	19847	0	-0.59672
PCDHB8	4	0.00036231	0.0013492	0.073137	371	3	-0.55558	0.87093	0.87046	1	16475	0	-0.55558
ITGAL	4	0.00037203	0.0013901	0.075149	372	4	-0.70152	0.99963	0.99964	1	19845	0	-0.70152
ISOC1	4	0.00037552	0.0013989	0.075425	373	4	-0.43334	0.99785	0.99788	1	19683	0	-0.43334
SDHAF3	4	0.00037803	0.0014073	0.075674	374	4	-0.64487	0.99698	0.99697	1	19632	0	-0.64487
FAM73B	4	0.0003918	0.0014536	0.077954	375	4	-0.32596	0.99961	0.99962	1	19844	0	-0.32596
ASB4	4	0.00039992	0.0014816	0.079247	376	4	-0.40654	0.9996	0.99962	1	19843	0	-0.40654
ANKRD34B	4	0.00040208	0.0014875	0.079352	377	3	-0.67231	0.99267	0.99267	1	19421	0	-0.67231
MTIF3	4	0.00041666	0.0015432	0.082102	378	3	-0.89635	0.85824	0.85774	1	16172	0	-0.89635
ARHGEF28	4	0.00042674	0.0015722	0.083427	379	4	-0.49007	0.99957	0.99959	1	19840	0	-0.49007
CS	4	0.00042814	0.0015806	0.08365	380	3	-0.66199	0.83664	0.83592	1	15739	0	-0.66199
C14orf169	4	0.00043343	0.0015993	0.084418	381	3	-0.59213	0.88476	0.8843	1	16758	0	-0.59213
ADAR	4	0.00043571	0.0016077	0.084638	382	4	-0.66774	0.99956	0.99958	1	19839	0	-0.66774
COA6	4	0.00044656	0.0016557	0.086937	383	4	-1.177	0.99775	0.99776	1	19676	0	-1.177
TIMM17A	4	0.00044857	0.0016633	0.087111	384	3	-0.6409	0.96858	0.96847	1	18662	0	-0.6409
IER2	4	0.00045151	0.0016771	0.087604	385	4	-0.28619	0.99955	0.99957	1	19838	0	-0.28619
SND1	4	0.0004617	0.0017096	0.088765	386	4	-0.50024	0.99946	0.99947	1	19826	0	-0.50024
UPF2	4	0.00046249	0.0017135	0.088765	387	4	-0.44565	0.99954	0.99956	1	19837	0	-0.44565
RASGRF2	4	0.00046314	0.001717	0.088765	388	4	-0.36617	0.99886	0.99884	1	19751	0	-0.36617
CHRM2	4	0.00046314	0.001717	0.088765	389	4	-0.39294	0.99954	0.99956	1	19836	0	-0.39294
ABHD17B	4	0.00046494	0.0017258	0.088919	390	4	-0.28594	0.99954	0.99955	1	19835	0	-0.28594
MRPL24	4	0.00046526	0.0017288	0.088919	391	3	-0.55934	0.55208	0.58726	1	10862	1	-0.55934
MALSU1	4	0.00047068	0.0017519	0.089751	392	4	-1.1578	0.99901	0.99899	1	19769	0	-1.1578
CALU	4	0.00047119	0.0017539	0.089751	393	4	-0.50879	0.99953	0.99955	1	19834	0	-0.50879
SAMD9	4	0.00047401	0.0017647	0.090076	394	4	-0.39748	0.99953	0.99955	1	19833	0	-0.39748
TIMM50	4	0.00048317	0.0017987	0.091578	395	4	-0.79588	0.9968	0.99679	1	19622	0	-0.79588
MAP1B	4	0.00048726	0.0018144	0.092147	396	4	-0.39036	0.99951	0.99953	1	19832	0	-0.39036
CD8A	4	0.00049254	0.0018349	0.09295	397	4	-0.40842	0.99951	0.99952	1	19831	0	-0.40842
PJA2	4	0.00051461	0.0019163	0.096715	398	4	-0.50023	0.99949	0.9995	1	19828	0	-0.50023
GATAD2B	4	0.00051523	0.0019188	0.096715	399	4	-0.64899	0.99909	0.99907	1	19778	0	-0.64899
PXDNL	4	0.00052996	0.0019626	0.098676	400	4	-0.36617	0.99947	0.99948	1	19827	0	-0.36617
EPB41L4A	4	0.00053515	0.0019818	0.099393	401	2	-0.51336	0.93672	0.9366	1	17879	0	-0.51336
WDR61	4	0.00053804	0.0019887	0.09949	402	3	-0.59569	0.98946	0.98944	1	19295	0	-0.59569
TRMT10C	4	0.00054226	0.002001	0.099853	403	3	-0.89255	0.85771	0.85721	1	16166	0	-0.89255
IBA57	4	0.00054532	0.0020109	0.099853	404	3	-1.3031	0.45913	0.52988	1	9743	1	-1.3031
CLPX	4	0.00054545	0.0020109	0.099853	405	3	-0.53858	0.96002	0.95986	1	18435	0	-0.53858
GDF9	4	0.00054906	0.0020232	0.100217	406	3	-0.54534	0.048332	0.11384	0.911421	2452	1	-0.54534
SAMM50	4	0.00055117	0.0020345	0.100527	407	4	-1.372	0.99818	0.9982	1	19705	0	-1.372
METTL14	4	0.00055228	0.0020394	0.100527	408	3	-0.94747	0.85916	0.85863	1	16198	0	-0.94747
VPS13D	4	0.00056149	0.0020818	0.102363	409	3	-0.8633	0.98495	0.98493	1	19149	0	-0.8633
SRA1	4	0.00056587	0.0021005	0.103031	410	4	-0.46277	0.99943	0.99944	1	19824	0	-0.46277
CDC25C	4	0.00056733	0.0021069	0.103093	411	3	-0.51463	0.50995	0.56016	1	10341	1	-0.51463
PCOLCE	4	0.00057541	0.002133	0.103781	412	4	-0.3931	0.99942	0.99943	1	19823	0	-0.3931
IL10RA	4	0.00057598	0.0021364	0.103781	413	4	-0.27906	0.99942	0.99943	1	19822	0	-0.27906
HSPA9	4	0.00057964	0.0021531	0.104342	414	4	-1.0136	0.99942	0.99943	1	19821	0	-1.0136
ANKRD49	4	0.00058542	0.0021714	0.104972	415	3	-0.72922	0.98363	0.9836	1	19110	0	-0.72922
2024-09-08	4	0.00059034	0.0021856	0.105409	416	4	-0.43086	0.99941	0.99942	1	19820	0	-0.43086
NCLN	4	0.00059308	0.002196	0.105654	417	4	-0.50217	0.99941	0.99941	1	19819	0	-0.50217
CCNO	4	0.0005984	0.0022172	0.106418	418	4	-0.51615	0.9994	0.99941	1	19818	0	-0.51615
AGGF1	4	0.00060118	0.002226	0.106589	419	4	-0.54216	0.9994	0.9994	1	19817	0	-0.54216
INSRR	4	0.00060635	0.0022462	0.1073	420	4	-0.44003	0.99939	0.9994	1	19816	0	-0.44003
FSCN3	4	0.00061323	0.0022728	0.108313	421	4	-0.55355	0.99805	0.99807	1	19695	0	-0.55355
TMEM252	4	0.00061452	0.0022782	0.108314	422	3	-0.52246	0.9927	0.99271	1	19424	0	-0.52246
TRIP6	4	0.00061721	0.00229	0.108619	423	4	-0.50836	0.99938	0.99939	1	19815	0	-0.50836
SLC25A19	4	0.00062234	0.0023063	0.109132	424	3	-0.45658	0.98728	0.98725	1	19218	0	-0.45658
SHISA4	4	0.00062555	0.0023146	0.109271	425	4	-0.36563	0.99937	0.99938	1	19814	0	-0.36563
SLIRP	4	0.00063068	0.0023314	0.109804	426	4	-0.53062	0.99937	0.99937	1	19813	0	-0.53062
REEP5	4	0.00063861	0.0023639	0.110903	427	4	-0.71674	0.99915	0.99914	1	19783	0	-0.71674
CD79A	4	0.0006404	0.0023688	0.110903	428	4	-0.35766	0.99936	0.99936	1	19812	0	-0.35766
PKNOX2	4	0.00064124	0.0023712	0.110903	429	4	-0.43096	0.99936	0.99936	1	19811	0	-0.43096
SAFB	4	0.00065561	0.0024259	0.113195	430	3	-0.7015	0.99446	0.99447	1	19496	0	-0.7015
DNAJC18	4	0.00065976	0.0024416	0.113496	431	4	-0.46766	0.99934	0.99934	1	19810	0	-0.46766
HSCB	4	0.00066013	0.0024436	0.113496	432	3	-1.158	0.81295	0.81245	1	15250	0	-1.158
HNRNPH1	4	0.00067673	0.0025012	0.115903	433	4	-0.38667	0.99932	0.99933	1	19808	0	-0.38667
XPR1	4	0.00068348	0.0025263	0.11653	434	4	-0.4907	0.99932	0.99932	1	19807	0	-0.4907
BCS1L	4	0.00068352	0.0025263	0.11653	435	3	-1.0709	0.81036	0.80985	1	15194	0	-1.0709
C5orf64	4	0.00069377	0.0025623	0.117501	436	3	-0.47893	0.81365	0.81315	1	15271	0	-0.47893
PROB1	4	0.00069447	0.0025652	0.117501	437	4	-0.39213	0.99931	0.99931	1	19805	0	-0.39213
SRSF11	4	0.00069518	0.0025682	0.117501	438	3	-0.71301	0.98682	0.98677	1	19203	0	-0.71301
ILF2	4	0.00069847	0.0025795	0.117501	439	3	-0.98484	0.98138	0.98138	1	19030	0	-0.98484
TRIM4	4	0.00069868	0.0025795	0.117501	440	4	-0.28018	0.9993	0.99931	1	19804	0	-0.28018
RPRD2	4	0.00070035	0.0025824	0.117501	441	3	-0.43342	0.98126	0.98126	1	19021	0	-0.43342
HAVCR1	4	0.00070744	0.002612	0.118332	442	4	-0.39382	0.99797	0.99799	1	19689	0	-0.39382
PITRM1	4	0.0007075	0.0026125	0.118332	443	3	-0.84787	0.99472	0.99474	1	19506	0	-0.84787
FASTKD2	4	0.00071582	0.0026391	0.119268	444	3	-0.79081	0.90755	0.90723	1	17237	0	-0.79081
POU4F3	4	0.00072251	0.0026612	0.11982	445	4	-0.35784	0.99905	0.99903	1	19774	0	-0.35784
GDI2	4	0.00072298	0.0026632	0.11982	446	4	-0.36583	0.99928	0.99928	1	19803	0	-0.36583
TNR	4	0.00073675	0.0027144	0.121851	447	4	-0.43586	0.99926	0.99926	1	19801	0	-0.43586
TXNRD1	3	0.00073744	0.0021143	0.103203	448	3	-0.60621	0.99926	0.99927	1	19800	0	-0.60621
PCDHB13	4	0.00074791	0.0027449	0.122946	449	4	-0.4249	0.99925	0.99925	1	19799	0	-0.4249
SCLY	4	0.00075096	0.0027538	0.123069	450	4	-0.28175	0.99925	0.99925	1	19798	0	-0.28175
RGMB	4	0.00075841	0.0027823	0.12407	451	4	-0.55717	0.99836	0.99836	1	19713	0	-0.55717
ESM1	4	0.00076299	0.0027976	0.124474	452	4	-0.3299	0.99924	0.99924	1	19797	0	-0.3299
CORO1A	4	0.00076727	0.0028143	0.124943	453	4	-0.51272	0.99923	0.99923	1	19795	0	-0.51272
KIF13B	4	0.00077037	0.0028261	0.125191	454	4	-0.23896	0.99923	0.99923	1	19794	0	-0.23896
NCOA4	4	0.00077642	0.0028493	0.125793	455	4	-0.43647	0.99922	0.99921	1	19792	0	-0.43647
MRPL14	4	0.00077693	0.0028522	0.125793	456	4	-0.98278	0.99568	0.99569	1	19565	0	-0.98278
ALDH7A1	4	0.00078147	0.002868	0.125935	457	3	-0.64278	0.90414	0.90374	1	17167	0	-0.64278
PHTF2	4	0.00078166	0.002868	0.125935	458	4	-0.41316	0.99922	0.99921	1	19793	0	-0.41316
RASA4	4	0.00078894	0.0028941	0.126804	459	4	-0.52465	0.99921	0.9992	1	19791	0	-0.52465
MRPL55	4	0.00079165	0.002902	0.126812	460	3	-0.5075	0.95468	0.9545	1	18298	0	-0.5075
SEC61A1	4	0.00079267	0.0029069	0.126812	461	3	-0.71897	0.33244	0.46211	1	8593	1	-0.71897
RAB35	4	0.00080118	0.0029364	0.127742	462	4	-0.48212	0.9992	0.99919	1	19790	0	-0.48212
SSBP2	4	0.00080342	0.0029433	0.127742	463	3	-0.4231	0.99417	0.99418	1	19488	0	-0.4231
WBP1	4	0.00080396	0.0029473	0.127742	464	3	-0.35555	0.98506	0.98504	1	19153	0	-0.35555
SLC26A3	4	0.00080586	0.0029537	0.127744	465	4	-0.32885	0.99919	0.99918	1	19789	0	-0.32885
COQ6	4	0.0008133	0.0029793	0.128384	466	4	-0.37184	0.99919	0.99917	1	19788	0	-0.37184
ZC3HAV1	4	0.00081406	0.0029812	0.128384	467	3	-0.5039	0.93976	0.93971	1	17944	0	-0.5039
CCNJL	4	0.0008188	0.0030009	0.128956	468	4	-0.4643	0.99918	0.99917	1	19787	0	-0.4643
NPIPB6	4	0.00082793	0.0030295	0.129906	469	3	-1.4411	0.84947	0.84883	1	16007	0	-1.4411
RRNAD1	4	0.00083442	0.0030477	0.130409	470	4	-0.41658	0.99917	0.99915	1	19785	0	-0.41658
PLXNA4	4	0.00083976	0.0030674	0.130973	471	4	-0.38158	0.99916	0.99915	1	19784	0	-0.38158
DQX1	4	0.0008545	0.003122	0.133014	472	3	-0.33697	0.94362	0.9435	1	18035	0	-0.33697
ACTR8	4	0.0008562	0.0031284	0.133014	473	4	-0.5584	0.99914	0.99913	1	19782	0	-0.5584
TES	4	0.00086009	0.0031452	0.133444	474	4	-0.41335	0.99914	0.99913	1	19781	0	-0.41335
DSCAML1	4	0.0008914	0.0032633	0.138166	475	4	-0.24923	0.99911	0.9991	1	19779	0	-0.24923
MRPS10	4	0.00090909	0.0033185	0.140205	476	3	-1.0157	0.9935	0.99349	1	19460	0	-1.0157
MTX3	4	0.00091754	0.0033544	0.1414	477	4	-0.32261	0.99908	0.99907	1	19777	0	-0.32261
ISCU	4	0.0009194	0.0033608	0.1414	478	3	-0.49774	0.9601	0.95993	1	18439	0	-0.49774
JMY	4	0.00092273	0.0033756	0.141725	479	4	-0.28343	0.99908	0.99906	1	19776	0	-0.28343
NDUFC2	4	0.00092675	0.0033894	0.142007	480	3	-0.56267	0.87758	0.8771	1	16607	0	-0.56267
EGR1	4	0.00095708	0.0034967	0.145565	481	3	-0.39959	0.93646	0.93632	1	17871	0	-0.39959
BHMT	4	0.00095854	0.0035011	0.145565	482	3	-0.57804	0.87108	0.87063	1	16479	0	-0.57804
MRPS31	4	0.00095997	0.0035051	0.145565	483	4	-0.79688	0.99728	0.99728	1	19650	0	-0.79688
GPBP1	4	0.0009608	0.003507	0.145565	484	4	-0.56988	0.99904	0.99902	1	19773	0	-0.56988
BTBD2	4	0.00096278	0.0035105	0.145565	485	4	-0.31515	0.99904	0.99902	1	19772	0	-0.31515
PDHA1	4	0.00096589	0.0035193	0.145632	486	4	-0.41776	0.99903	0.99902	1	19771	0	-0.41776
ZNF398	4	0.00097242	0.0035385	0.146126	487	4	-0.37183	0.99903	0.99901	1	19770	0	-0.37183
SH3RF2	4	0.00098864	0.0035956	0.14806	488	3	-0.53198	0.94048	0.94041	1	17954	0	-0.53198
FOXP2	4	0.00099076	0.0036025	0.14806	489	4	-0.58709	0.99901	0.99899	1	19768	0	-0.58709
MET	4	0.00099221	0.0036075	0.14806	490	4	-0.62677	0.99901	0.99899	1	19767	0	-0.62677
BTF3	4	0.00099397	0.0036153	0.148081	491	3	-0.80973	0.97637	0.97632	1	18879	0	-0.80973
GLRX3	4	0.0010003	0.0036355	0.148324	492	4	-0.41968	0.999	0.99898	1	19766	0	-0.41968
VANGL2	4	0.0010006	0.0036365	0.148324	493	4	-0.39461	0.999	0.99898	1	19765	0	-0.39461
OCLN	4	0.0010018	0.0036434	0.148324	494	4	-0.34297	0.999	0.99898	1	19764	0	-0.34297
F2R	4	0.001005	0.0036591	0.148385	495	4	-0.67905	0.999	0.99898	1	19763	0	-0.67905
CAMLG	4	0.0010053	0.0036596	0.148385	496	4	-0.56516	0.99822	0.99823	1	19707	0	-0.56516
KIAA1429	4	0.0010083	0.003667	0.148385	497	3	-0.67677	0.37414	0.48336	1	8940	1	-0.67677
SLC22A5	4	0.0010113	0.0036749	0.148406	498	3	-0.47741	0.8343	0.83364	1	15684	0	-0.47741
MIER3	4	0.0010291	0.003734	0.150369	499	3	-0.52877	0.66515	0.67119	1	12493	1	-0.52877
MCIDAS	4	0.0010321	0.0037478	0.150369	500	4	-0.30242	0.99897	0.99895	1	19762	0	-0.30242
DCAF8	4	0.0010324	0.0037507	0.150369	501	4	-0.28831	0.99897	0.99895	1	19761	0	-0.28831
C1QL2	4	0.001033	0.0037534	0.150369	502	4	-0.52301	0.99897	0.99895	1	19760	0	-0.52301
DYRK1A	4	0.0010373	0.003767	0.150611	503	4	-0.67995	0.99865	0.99866	1	19729	0	-0.67995
MRPL45	4	0.0010573	0.0038398	0.15322	504	4	-0.52146	0.99894	0.99893	1	19759	0	-0.52146
ZCCHC4	4	0.0010637	0.003863	0.153838	505	4	-0.24977	0.99894	0.99892	1	19758	0	-0.24977
LVRN	4	0.0010694	0.0038832	0.154336	506	3	-0.41887	0.84887	0.84823	1	15992	0	-0.41887
YTHDC2	4	0.0010799	0.0039235	0.155633	507	4	-0.4432	0.99892	0.9989	1	19757	0	-0.4432
RMND1	4	0.0010867	0.0039476	0.156282	508	4	-0.61174	0.99891	0.99889	1	19756	0	-0.61174
ARHGEF2	4	0.0010907	0.003959	0.156348	509	4	-0.39447	0.99891	0.99889	1	19755	0	-0.39447
TMEM151A	4	0.001094	0.0039649	0.156348	510	2	-0.37593	0.72032	0.72017	1	13437	1	-0.37593
GFER	4	0.0011048	0.0040131	0.157941	511	4	-1.0883	0.9989	0.99888	1	19754	0	-1.0883
YTHDF2	4	0.0011076	0.004021	0.157942	512	4	-0.67385	0.99889	0.99887	1	19753	0	-0.67385
LRRC32	4	0.0011174	0.004052	0.15885	513	4	-0.27429	0.99888	0.99886	1	19752	0	-0.27429
COL1A2	4	0.0011188	0.0040604	0.158869	514	3	-0.42671	0.97952	0.97954	1	18971	0	-0.42671
NXNL1	4	0.0011281	0.0040919	0.159383	515	3	-0.57932	0.99092	0.99088	1	19349	0	-0.57932
SLC23A1	4	0.0011294	0.0040944	0.159383	516	3	-0.56031	0.86687	0.86638	1	16385	0	-0.56031
SLC35F2	4	0.0011313	0.0040973	0.159383	517	3	-0.44892	0.98108	0.98107	1	19016	0	-0.44892
PCDH12	4	0.0011454	0.0041485	0.161063	518	4	-0.5925	0.99885	0.99884	1	19749	0	-0.5925
PILRA	4	0.0011541	0.004184	0.162003	519	3	-0.35312	0.98333	0.98332	1	19097	0	-0.35312
VPS13A	4	0.00116	0.0042081	0.162003	520	4	-0.36484	0.99884	0.99882	1	19747	0	-0.36484
FAM57B	4	0.0011603	0.0042086	0.162003	521	4	-0.37327	0.99884	0.99882	1	19746	0	-0.37327
TXNDC15	4	0.0011613	0.004213	0.162003	522	4	-0.2187	0.99884	0.99882	1	19745	0	-0.2187
CD36	4	0.0011613	0.004213	0.162003	523	3	-0.37092	0.98823	0.9882	1	19254	0	-0.37092
ACTR5	4	0.0011701	0.004244	0.162885	524	4	-0.75418	0.99883	0.99881	1	19744	0	-0.75418
FBXL6	4	0.0011756	0.0042667	0.163442	525	4	-0.3293	0.99882	0.99881	1	19743	0	-0.3293
EDIL3	4	0.0011918	0.0043174	0.16507	526	4	-0.62567	0.99881	0.99879	1	19742	0	-0.62567
SLC26A4	4	0.0011938	0.0043257	0.165076	527	3	-0.50902	0.818	0.81745	1	15361	0	-0.50902
CGN	4	0.0011991	0.0043454	0.165201	528	3	-0.42491	0.9896	0.98957	1	19299	0	-0.42491
LRRTM2	4	0.0011991	0.0043454	0.165201	529	3	-0.36377	0.99156	0.99154	1	19375	0	-0.36377
CREB3L3	4	0.0012081	0.0043804	0.165939	530	4	-0.31193	0.99879	0.99877	1	19741	0	-0.31193
JCHAIN	4	0.0012085	0.0043814	0.165939	531	4	-0.33688	0.99879	0.99877	1	19740	0	-0.33688
GCLC	4	0.001212	0.0043922	0.166037	532	3	-1.0231	0.6129	0.63024	1	11696	1	-1.0231
UBQLN1	4	0.0012226	0.0044316	0.166917	533	4	-0.50682	0.99878	0.99876	1	19739	0	-0.50682
ATXN7L1	4	0.0012229	0.0044321	0.166917	534	2	-0.47142	0.92386	0.92367	1	17572	0	-0.47142
ANXA9	4	0.0012254	0.0044409	0.166938	535	3	-0.66795	0.98802	0.98799	1	19247	0	-0.66795
NKPD1	4	0.0012288	0.0044537	0.167107	536	3	-0.51468	0.73061	0.7301	1	13644	1	-0.51468
PEA15	4	0.0012389	0.0044981	0.168216	537	4	-0.33224	0.99876	0.99874	1	19737	0	-0.33224
VEZF1	4	0.0012398	0.0045	0.168216	538	3	-0.36279	0.76953	0.76904	1	14390	0	-0.36279
FZR1	4	0.0012466	0.0045232	0.168767	539	4	-0.37321	0.99729	0.99729	1	19653	0	-0.37321
NR2F1	4	0.0012711	0.0046044	0.170783	540	2	-0.42039	0.54848	0.58484	1	10811	1	-0.42039
QSOX1	4	0.0012723	0.0046093	0.170783	541	4	-0.39606	0.99873	0.99871	1	19736	0	-0.39606
FASTKD5	4	0.0012729	0.0046113	0.170783	542	3	-0.39535	0.069959	0.15744	0.944856	3277	1	-0.39535
SRSF1	4	0.0012737	0.0046128	0.170783	543	4	-0.96264	0.99873	0.99871	1	19735	0	-0.96264
TCERG1	4	0.0012764	0.0046197	0.170783	544	3	-0.6555	0.69414	0.69603	1	12981	1	-0.6555
STK35	4	0.0012895	0.0046635	0.172086	545	4	-0.36777	0.99871	0.9987	1	19734	0	-0.36777
ANKRD31	4	0.0012947	0.0046871	0.172642	546	3	-0.7862	0.94431	0.94417	1	18048	0	-0.7862
C8orf44	4	0.00131	0.0047349	0.174082	547	4	-0.43411	0.99869	0.99869	1	19733	0	-0.43411
MS4A2	4	0.0013231	0.0047925	0.175878	548	3	-0.50405	0.83332	0.83266	1	15664	0	-0.50405
HIST2H4A	4	0.0013293	0.0048141	0.176265	549	4	-0.3979	0.99867	0.99867	1	19731	0	-0.3979
MRPL11	4	0.0013315	0.0048205	0.176265	550	4	-1.0266	0.99721	0.99721	1	19645	0	-1.0266
PCDHB2	4	0.0013347	0.0048323	0.176376	551	4	-0.37958	0.99867	0.99867	1	19730	0	-0.37958
MBLAC2	4	0.0013511	0.0048919	0.178227	552	4	-0.49705	0.99865	0.99865	1	19728	0	-0.49705
NAT8B	4	0.0013584	0.004921	0.178817	553	4	-0.45272	0.99799	0.998	1	19691	0	-0.45272
DMGDH	4	0.0013591	0.0049259	0.178817	554	3	-0.47017	0.88726	0.88687	1	16809	0	-0.47017
ADCK4	4	0.0013628	0.0049389	0.178967	555	3	-0.49092	0.84357	0.84288	1	15881	0	-0.49092
COPS8	4	0.0013715	0.0049702	0.179776	556	3	-0.66478	0.93275	0.93249	1	17789	0	-0.66478
NUPL2	4	0.0014003	0.0050706	0.183079	557	3	-0.4498	0.023997	0.062364	0.835675	1469	1	-0.4498
GJA8	4	0.0014129	0.0051071	0.184064	558	4	-0.68576	0.99623	0.99624	1	19592	0	-0.68576
FAM159B	4	0.0014182	0.0051277	0.184479	559	4	-0.47191	0.99858	0.99858	1	19727	0	-0.47191
OAZ1	4	0.0014264	0.0051612	0.185352	560	3	-0.85322	0.28737	0.41654	1	7799	1	-0.85322
METTL15	4	0.0014384	0.005208	0.186698	561	4	-0.64259	0.99494	0.99495	1	19518	0	-0.64259
ACSL6	4	0.001443	0.0052247	0.186965	562	4	-0.41208	0.99632	0.99633	1	19598	0	-0.41208
VPS26A	4	0.0014475	0.0052385	0.187125	563	3	-0.45766	0.91141	0.91113	1	17313	0	-0.45766
TMEM140	4	0.0014684	0.0053123	0.188895	564	3	-0.56605	0.80676	0.80627	1	15112	0	-0.56605
CSTF3	4	0.0014691	0.0053158	0.188895	565	4	-0.72042	0.99853	0.99854	1	19724	0	-0.72042
ZNF358	4	0.0014711	0.0053251	0.188895	566	4	-0.20937	0.99853	0.99853	1	19723	0	-0.20937
NDUFV2	4	0.0014723	0.0053281	0.188895	567	2	-0.26951	0.5564	0.59016	1	10928	1	-0.26951
TP53TG3B	4	0.0014746	0.005335	0.188895	568	4	-0.55752	0.99853	0.99853	1	19722	0	-0.55752
ZBTB7A	4	0.001485	0.005369	0.189763	569	3	-0.45799	0.98372	0.98369	1	19113	0	-0.45799
SLC22A4	4	0.0015043	0.0054532	0.192401	570	4	-0.52967	0.99643	0.99643	1	19603	0	-0.52967
DCANP1	4	0.0015183	0.0054994	0.193694	571	3	-0.41359	0.98293	0.98293	1	19087	0	-0.41359
ZNF394	4	0.0015388	0.0055693	0.195506	572	4	-0.46022	0.99821	0.99823	1	19706	0	-0.46022
ZNHIT1	4	0.0015394	0.0055703	0.195506	573	4	-0.46866	0.99846	0.99847	1	19720	0	-0.46866
RBBP6	4	0.0015502	0.0056087	0.196169	574	4	-0.73644	0.9983	0.9983	1	19710	0	-0.73644
TMEM219	4	0.0015503	0.0056087	0.196169	575	4	-0.40763	0.99845	0.99846	1	19719	0	-0.40763
SLC36A2	4	0.0015657	0.0056653	0.197754	576	3	-0.40019	0.81408	0.81357	1	15281	0	-0.40019
CLDN12	4	0.0015673	0.0056737	0.197754	577	4	-0.34478	0.99843	0.99845	1	19717	0	-0.34478
TIMM8A	4	0.0015938	0.0057677	0.200559	578	3	-0.49902	0.92052	0.92026	1	17510	0	-0.49902
TP53TG3C	4	0.0015954	0.0057741	0.200559	579	3	-0.67921	0.44945	0.52437	1	9641	1	-0.67921
CHORDC1	4	0.0016263	0.0058839	0.203819	580	3	-0.80785	0.95498	0.95481	1	18304	0	-0.80785
RNF214	4	0.0016318	0.0059021	0.203819	581	4	-0.32795	0.99837	0.99837	1	19715	0	-0.32795
BNIPL	4	0.0016321	0.0059036	0.203819	582	3	-0.54545	0.94412	0.94399	1	18045	0	-0.54545
WDR41	4	0.0016339	0.0059085	0.203819	583	4	-0.54353	0.99837	0.99837	1	19714	0	-0.54353
TRIM73	4	0.0016493	0.0059612	0.205284	584	3	-0.73583	0.98327	0.98326	1	19096	0	-0.73583
MOSPD3	4	0.0016541	0.0059809	0.205611	585	4	-0.39159	0.99835	0.99835	1	19712	0	-0.39159
PLD2	4	0.0016593	0.0059981	0.205851	586	3	-0.48716	0.94841	0.94832	1	18142	0	-0.48716
F2RL2	4	0.0016634	0.0060119	0.205973	587	3	-0.49616	0.9822	0.98219	1	19065	0	-0.49616
PCDHB15	4	0.0016859	0.0060892	0.207963	588	3	-0.6324	0.99222	0.99223	1	19400	0	-0.6324
PCSK1	4	0.0016868	0.0060907	0.207963	589	3	-0.35364	0.30149	0.4329	1	8079	1	-0.35364
ATP5H	4	0.0016926	0.0061099	0.208265	590	3	-1.0666	0.99108	0.99106	1	19361	0	-1.0666
C5orf67	4	0.0017024	0.0061429	0.208697	591	3	-0.38685	0.98338	0.98336	1	19098	0	-0.38685
PUF60	4	0.0017044	0.0061478	0.208697	592	3	-0.62434	0.2363	0.35701	1	6743	1	-0.62434
SMAD5	4	0.0017061	0.0061537	0.208697	593	3	-0.53334	0.95655	0.95643	1	18345	0	-0.53334
MTPAP	4	0.0017101	0.0061727	0.208988	594	3	-1.6505	0.9705	0.9704	1	18711	0	-1.6505
ZC3H13	4	0.0017152	0.0061906	0.209244	595	2	-0.26166	0.95228	0.95211	1	18241	0	-0.26166
ACSL3	4	0.0017255	0.0062325	0.210305	596	2	-0.33047	0.87203	0.87159	1	16498	0	-0.33047
S100A4	4	0.0017366	0.0062748	0.211373	597	4	-0.34063	0.99826	0.99827	1	19709	0	-0.34063
PRKDC	4	0.0017401	0.0062852	0.211373	598	3	-0.45538	0.83653	0.83582	1	15735	0	-0.45538
GUSB	4	0.0017461	0.0063098	0.211846	599	3	-0.51172	0.99262	0.99263	1	19419	0	-0.51172
ZNF500	4	0.0017587	0.0063497	0.21283	600	4	-0.3077	0.99824	0.99825	1	19708	0	-0.3077
PIAS4	4	0.0018113	0.0065402	0.218438	601	3	-0.298	0.79742	0.79692	1	14925	0	-0.298
F13B	4	0.001812	0.0065417	0.218438	602	3	-0.3487	0.79436	0.79384	1	14876	0	-0.3487
FAM71F2	4	0.0018139	0.0065495	0.218438	603	3	-0.45171	0.90371	0.90331	1	17156	0	-0.45171
NDUFAF2	4	0.0018351	0.0066219	0.220486	604	3	-0.43757	0.95874	0.95864	1	18404	0	-0.43757
ATF7IP2	4	0.0018393	0.0066362	0.220596	605	3	-0.43702	0.95732	0.95724	1	18363	0	-0.43702
TADA1	4	0.0018446	0.0066628	0.221114	606	3	-0.49447	0.86694	0.86644	1	16388	0	-0.49447
MAPK3	4	0.0018598	0.0067115	0.222243	607	4	-0.4228	0.99814	0.99816	1	19703	0	-0.4228
MRPL50	4	0.0018626	0.0067189	0.222243	608	4	-0.9108	0.99814	0.99816	1	19702	0	-0.9108
TOMM7	4	0.001883	0.0067947	0.22405	609	2	-0.3097	0.92994	0.9297	1	17715	0	-0.3097
CMC1	4	0.0018868	0.006809	0.22405	610	4	-0.38484	0.99811	0.99813	1	19700	0	-0.38484
ZNF646	4	0.0018873	0.006811	0.22405	611	4	-0.32255	0.99811	0.99813	1	19699	0	-0.32255
SERPINE1	4	0.0018948	0.0068405	0.22405	612	4	-0.42696	0.99811	0.99813	1	19698	0	-0.42696
HNRNPH3	4	0.0018948	0.0068405	0.22405	613	3	-0.40848	0.31447	0.44807	1	8336	1	-0.40848
PCDHB1	4	0.0018957	0.0068469	0.22405	614	3	-0.42236	0.99271	0.99271	1	19425	0	-0.42236
OR7G3	4	0.0018999	0.0068563	0.22405	615	4	-0.35556	0.9981	0.99812	1	19697	0	-0.35556
MARVELD2	4	0.0019018	0.0068627	0.22405	616	2	-0.3269	0.88475	0.88429	1	16757	0	-0.3269
ZNF366	4	0.0019066	0.0068809	0.224281	617	4	-0.61415	0.99684	0.99683	1	19625	0	-0.61415
E2F7	4	0.0019303	0.0069675	0.226737	618	3	-0.36272	0.98094	0.98094	1	19011	0	-0.36272
ATP5J2-PTCD1	4	0.001937	0.0069857	0.226963	619	3	-0.83962	0.99408	0.99411	1	19482	0	-0.83962
MS4A3	4	0.0019436	0.0070113	0.227427	620	4	-0.32429	0.99806	0.99807	1	19696	0	-0.32429
FIBP	4	0.0019633	0.0070827	0.229373	621	4	-0.41057	0.99804	0.99805	1	19694	0	-0.41057
POLR3G	4	0.0019671	0.0071012	0.229479	622	4	-0.61895	0.99803	0.99805	1	19693	0	-0.61895
SLCO4C1	4	0.0019698	0.0071088	0.229479	623	3	-0.69274	0.9931	0.99309	1	19442	0	-0.69274
LRRC52	4	0.0019773	0.0071379	0.229901	624	3	-0.69138	0.1779	0.28834	1	5521	1	-0.69138
RCC2	4	0.0019792	0.0071448	0.229901	625	4	-0.31677	0.99802	0.99803	1	19692	0	-0.31677
ARHGEF7	4	0.0019885	0.0071802	0.230521	626	2	-0.19967	0.54697	0.58381	1	10790	1	-0.19967
IDH3A	4	0.0019912	0.0071886	0.230521	627	3	-0.45073	0.90931	0.90899	1	17275	0	-0.45073
PCID2	4	0.001994	0.0071984	0.230521	628	3	-1.6153	0.69285	0.69484	1	12962	1	-1.6153
SRCAP	4	0.0020028	0.0072309	0.231194	629	3	-0.66701	0.44491	0.52179	1	9593	1	-0.66701
MRPS30	4	0.0020262	0.0073131	0.233451	630	4	-0.98235	0.99797	0.99799	1	19690	0	-0.98235
C7orf61	4	0.0020316	0.0073328	0.233709	631	3	-0.41075	0.60255	0.62262	1	11549	1	-0.41075
MCCC2	4	0.0020535	0.0074017	0.235457	632	4	-0.46473	0.99795	0.99797	1	19688	0	-0.46473
ATG10	4	0.0020555	0.0074111	0.235457	633	4	-0.36974	0.99794	0.99797	1	19687	0	-0.36974
KDM3B	4	0.0020615	0.0074288	0.235648	634	4	-0.47165	0.99794	0.99796	1	19686	0	-0.47165
RCOR2	4	0.0020735	0.007482	0.236869	635	3	-0.48064	0.98607	0.98604	1	19186	0	-0.48064
PCDHA4	4	0.002076	0.0074909	0.236869	636	4	-0.43063	0.99792	0.99794	1	19685	0	-0.43063
MRPL27	4	0.0021205	0.0076592	0.241713	637	2	-0.5066	0.98778	0.98776	1	19233	0	-0.5066
HMGCR	4	0.0021237	0.0076681	0.241713	638	3	-0.63215	0.66319	0.66954	1	12463	1	-0.63215
AGBL3	4	0.0021473	0.0077493	0.243825	639	4	-0.31475	0.99785	0.99787	1	19682	0	-0.31475
ARPC1B	4	0.002153	0.0077695	0.243825	640	4	-0.40946	0.99785	0.99787	1	19681	0	-0.40946
SLC36A1	4	0.0021541	0.0077715	0.243825	641	3	-0.36073	0.97904	0.97905	1	18953	0	-0.36073
FBXO42	4	0.0021675	0.0078232	0.245065	642	4	-0.43275	0.99783	0.99785	1	19680	0	-0.43275
NUDT16L1	4	0.0021976	0.0079236	0.247825	643	3	-0.29506	0.97747	0.97747	1	18907	0	-0.29506
SBNO2	4	0.0022193	0.0080041	0.249954	644	4	-0.3337	0.99778	0.9978	1	19678	0	-0.3337
ZNF713	4	0.0022411	0.0080777	0.251861	645	4	-0.50765	0.99776	0.99777	1	19677	0	-0.50765
PRPF4B	4	0.0022781	0.0082047	0.255426	646	4	-0.65623	0.99772	0.99773	1	19675	0	-0.65623
PRDM10	4	0.0022899	0.0082382	0.255783	647	4	-0.30936	0.99771	0.99772	1	19674	0	-0.30936
ZNF474	4	0.0022916	0.0082416	0.255783	648	4	-0.40537	0.99771	0.99772	1	19673	0	-0.40537
PARP12	4	0.0023024	0.0082859	0.256762	649	4	-0.47332	0.9977	0.99771	1	19672	0	-0.47332
TMEM41B	4	0.0023091	0.0083101	0.257113	650	3	-0.40568	0.74506	0.7445	1	13911	0	-0.40568
MRPL47	4	0.0023239	0.0083642	0.258269	651	3	-0.65049	0.50359	0.55624	1	10266	1	-0.65049
SCO2	4	0.0023269	0.0083731	0.258269	652	3	-0.73367	0.49426	0.5506	1	10138	1	-0.73367
KMT2E	4	0.0023523	0.0084592	0.260526	653	4	-0.29165	0.99765	0.99765	1	19671	0	-0.29165
EPO	4	0.0023839	0.0085764	0.263731	654	4	-0.34692	0.99762	0.99761	1	19670	0	-0.34692
SNX2	4	0.0024169	0.0086941	0.266941	655	2	-0.23082	0.69974	0.70097	1	13065	1	-0.23082
AGAP1	4	0.0024277	0.0087261	0.267515	656	4	-0.42245	0.99757	0.99757	1	19669	0	-0.42245
C14orf159	4	0.0024471	0.0087911	0.268055	657	3	-0.46426	0.92513	0.9249	1	17601	0	-0.46426
TPCN2	4	0.0024487	0.008797	0.268055	658	4	-0.19693	0.99755	0.99755	1	19668	0	-0.19693
MRPL42	4	0.0024514	0.0088083	0.268055	659	3	-0.71448	0.98878	0.98878	1	19268	0	-0.71448
CSNK1G3	4	0.0024578	0.0088359	0.268055	660	4	-0.3987	0.99485	0.99486	1	19513	0	-0.3987
SRRM4	4	0.0024588	0.0088398	0.268055	661	3	-0.39032	0.98135	0.98134	1	19027	0	-0.39032
AP3B1	4	0.0024704	0.0088718	0.268055	662	4	-0.40087	0.99753	0.99753	1	19667	0	-0.40087
SLC25A3	4	0.0024748	0.0088841	0.268055	663	4	-0.52727	0.99578	0.99579	1	19574	0	-0.52727
ARL15	4	0.0024782	0.008893	0.268055	664	3	-0.75733	0.99412	0.99414	1	19485	0	-0.75733
SLC31A1	4	0.0024814	0.0089018	0.268055	665	4	-0.49427	0.99614	0.99615	1	19589	0	-0.49427
RNF148	4	0.002484	0.0089087	0.268055	666	2	-0.47592	0.93125	0.931	1	17753	0	-0.47592
CRHBP	4	0.0024857	0.0089136	0.268055	667	4	-0.75146	0.99616	0.99617	1	19590	0	-0.75146
ZMYM4	4	0.0024911	0.0089333	0.268055	668	4	-0.5609	0.99712	0.9971	1	19642	0	-0.5609
PCDHGB2	4	0.0024943	0.0089437	0.268055	669	3	-0.35497	0.93798	0.93789	1	17914	0	-0.35497
TAF8	4	0.0024963	0.0089511	0.268055	670	3	-0.43212	0.96065	0.9605	1	18455	0	-0.43212
GFM2	4	0.0024991	0.008958	0.268055	671	4	-0.68287	0.9975	0.9975	1	19665	0	-0.68287
UCHL5	4	0.0024997	0.0089609	0.268055	672	3	-0.59239	0.46575	0.53369	1	9812	1	-0.59239
CCL26	4	0.0025026	0.0089703	0.268055	673	4	-0.30026	0.9975	0.9975	1	19664	0	-0.30026
MAN2A1	4	0.0025171	0.0090146	0.268979	674	3	-0.31425	0.99058	0.99052	1	19338	0	-0.31425
IL31RA	4	0.002538	0.0091007	0.271148	675	4	-0.40835	0.99746	0.99747	1	19663	0	-0.40835
PON1	4	0.0025709	0.0092017	0.273365	676	4	-0.37465	0.99743	0.99743	1	19662	0	-0.37465
ZNF467	4	0.0025718	0.0092056	0.273365	677	3	-0.31918	0.99104	0.99102	1	19360	0	-0.31918
MRPL48	4	0.0025887	0.0092578	0.273857	678	4	-0.49354	0.99741	0.99741	1	19661	0	-0.49354
KLHDC10	4	0.0025894	0.0092597	0.273857	679	3	-0.54302	0.98556	0.98554	1	19169	0	-0.54302
PCDHGA1	4	0.0026383	0.0094183	0.278032	680	4	-0.21774	0.99736	0.99736	1	19660	0	-0.21774
MBD3	4	0.0026407	0.0094306	0.278032	681	4	-0.44712	0.99736	0.99735	1	19659	0	-0.44712
VWA3A	4	0.0026606	0.0094887	0.278986	682	4	-0.29068	0.99734	0.99734	1	19658	0	-0.29068
SLC34A3	4	0.0026723	0.0095271	0.279562	683	3	-0.40312	0.95861	0.95851	1	18401	0	-0.40312
ABCA10	4	0.002677	0.0095428	0.279562	684	4	-0.45194	0.99732	0.99732	1	19656	0	-0.45194
PYGM	4	0.0026794	0.00955	0.279562	685	4	-0.23526	0.99732	0.99731	1	19655	0	-0.23526
LDAH	4	0.0026836	0.009564	0.279566	686	3	-0.32234	0.92968	0.92943	1	17710	0	-0.32234
OR4D11	4	0.0027051	0.0096428	0.280602	687	4	-0.26798	0.99729	0.99729	1	19654	0	-0.26798
ACTN3	4	0.0027075	0.0096551	0.280602	688	3	-0.45002	0.98774	0.98772	1	19231	0	-0.45002
PET100	4	0.0027109	0.0096659	0.280602	689	3	-0.54106	0.78857	0.78799	1	14739	0	-0.54106
RBM28	4	0.0027118	0.0096684	0.280602	690	4	-0.37434	0.99729	0.99728	1	19652	0	-0.37434
JUNB	4	0.0027131	0.0096723	0.280602	691	4	-0.32053	0.99729	0.99728	1	19651	0	-0.32053
TBC1D10B	4	0.0027161	0.0096831	0.280602	692	3	-0.38798	0.93978	0.93973	1	17945	0	-0.38798
CHCHD4	4	0.0027285	0.0097299	0.281551	693	4	-0.46259	0.99727	0.99727	1	19649	0	-0.46259
FAM174A	4	0.0027328	0.0097447	0.281574	694	4	-0.44565	0.99727	0.99726	1	19648	0	-0.44565
TNFAIP8	4	0.0027644	0.0098584	0.284451	695	4	-0.40488	0.99724	0.99723	1	19647	0	-0.40488
OR5J2	4	0.0027788	0.0099121	0.28559	696	4	-0.2912	0.99722	0.99722	1	19646	0	-0.2912
HRSP12	4	0.0028032	0.0099918	0.287476	697	3	-0.54027	0.97665	0.97661	1	18889	0	-0.54027
TRNT1	4	0.0028078	0.010009	0.287546	698	3	-1.2427	0.57639	0.60389	1	11198	1	-1.2427
HIST2H2AC	4	0.0028465	0.01015	0.291189	699	3	-0.60914	0.98694	0.9869	1	19209	0	-0.60914
BAZ1B	4	0.0028629	0.010203	0.292298	700	4	-0.68917	0.99714	0.99713	1	19644	0	-0.68917
SLAMF7	4	0.0028757	0.010248	0.292789	701	4	-0.2861	0.99712	0.99711	1	19643	0	-0.2861
ATP2A2	4	0.002876	0.010249	0.292789	702	3	-0.6903	0.97607	0.97601	1	18869	0	-0.6903
WNT16	4	0.0028931	0.010309	0.294087	703	4	-0.22128	0.99711	0.9971	1	19641	0	-0.22128
GFRA3	4	0.002901	0.010335	0.294414	704	3	-0.3785	0.94494	0.94479	1	18059	0	-0.3785
FADS2	4	0.0029106	0.01037	0.294992	705	3	-0.42403	0.88979	0.88939	1	16852	0	-0.42403
RAVER1	4	0.0029138	0.010387	0.295037	706	4	-0.37567	0.99709	0.99708	1	19640	0	-0.37567
TEX15	4	0.002919	0.010407	0.295207	707	4	-0.2247	0.99708	0.99707	1	19639	0	-0.2247
RNF14	4	0.0029449	0.010497	0.297148	708	2	-0.27684	0.8915	0.89115	1	16882	0	-0.27684
TGFBR3	4	0.0029502	0.010512	0.297148	709	3	-0.24053	0.87353	0.87307	1	16529	0	-0.24053
SEZ6L2	4	0.0029536	0.01052	0.297148	710	4	-0.28756	0.99705	0.99703	1	19638	0	-0.28756
DPM3	4	0.0029716	0.010583	0.298285	711	2	-0.46876	0.97046	0.97036	1	18709	0	-0.46876
UBE2B	4	0.0029732	0.01059	0.298285	712	4	-0.34172	0.99703	0.99701	1	19637	0	-0.34172
MYBPH	4	0.0029805	0.010617	0.298577	713	4	-0.29195	0.99702	0.99701	1	19636	0	-0.29195
C1orf43	4	0.0029901	0.010651	0.298577	714	3	-0.4891	0.97794	0.97796	1	18919	0	-0.4891
PLEKHO1	4	0.0029917	0.010655	0.298577	715	4	-0.39434	0.99701	0.99699	1	19635	0	-0.39434
FSD1	4	0.0029962	0.01067	0.298577	716	3	-0.50358	0.95937	0.95923	1	18420	0	-0.50358
LDLR	4	0.0029998	0.010684	0.298577	717	3	-0.39288	0.96714	0.96702	1	18629	0	-0.39288
PRRT4	4	0.003001	0.010689	0.298577	718	4	-0.39267	0.997	0.99699	1	19634	0	-0.39267
CHIT1	4	0.0030063	0.010711	0.298753	719	4	-0.20007	0.99699	0.99698	1	19633	0	-0.20007
HMX3	4	0.0030323	0.010806	0.300986	720	4	-0.33881	0.99697	0.99695	1	19631	0	-0.33881
RASA4B	4	0.0030488	0.010863	0.302172	721	3	-0.47631	0.92564	0.92542	1	17616	0	-0.47631
CCAR2	4	0.003057	0.010894	0.302602	722	4	-0.47528	0.99694	0.99693	1	19630	0	-0.47528
SLC30A5	4	0.0030678	0.010927	0.302751	723	4	-0.45958	0.99693	0.99692	1	19629	0	-0.45958
TMPRSS13	4	0.0030694	0.010929	0.302751	724	4	-0.35686	0.99611	0.99612	1	19587	0	-0.35686
GRK6	4	0.0031091	0.011062	0.305998	725	4	-0.30168	0.99689	0.99688	1	19628	0	-0.30168
PLK2	4	0.0031258	0.011124	0.307305	726	4	-0.59193	0.9952	0.9952	1	19532	0	-0.59193
MRPS24	4	0.0031343	0.011142	0.307383	727	3	-0.86176	0.9447	0.94455	1	18055	0	-0.86176
LRRC4	4	0.003146	0.011187	0.307383	728	4	-0.32517	0.99685	0.99685	1	19627	0	-0.32517
DEPDC1B	4	0.0031481	0.011195	0.307383	729	3	-0.53328	0.89547	0.89508	1	16974	0	-0.53328
GTF3C4	4	0.0031502	0.011199	0.307383	730	4	-0.4907	0.99685	0.99684	1	19626	0	-0.4907
NUDT17	4	0.0031515	0.011203	0.307383	731	3	-0.33393	0.99452	0.99453	1	19501	0	-0.33393
SEC23B	4	0.0031672	0.01126	0.308516	732	3	-0.44058	0.84827	0.84762	1	15975	0	-0.44058
DTX4	4	0.0031757	0.011291	0.308945	733	2	-0.24967	0.97316	0.97306	1	18785	0	-0.24967
ANKH	4	0.0031847	0.011316	0.308993	734	4	-0.16225	0.99682	0.99681	1	19623	0	-0.16225
IQGAP2	4	0.0031861	0.011324	0.308993	735	3	-0.50121	0.98209	0.98208	1	19061	0	-0.50121
IL13	4	0.0031965	0.011359	0.309105	736	2	-0.25271	0.80322	0.80271	1	15036	0	-0.25271
OTUB1	4	0.0031999	0.011373	0.309105	737	3	-0.43098	0.066381	0.15029	0.938953	3149	1	-0.43098
GCNT4	4	0.0032002	0.011374	0.309105	738	3	-0.57915	0.7869	0.78635	1	14703	0	-0.57915
NR5A2	4	0.0032083	0.011405	0.309219	739	4	-0.41584	0.99679	0.99679	1	19621	0	-0.41584
PARL	4	0.0032091	0.011409	0.309219	740	3	-0.41436	0.63886	0.65006	1	12083	1	-0.41436
MTDH	4	0.0032194	0.011447	0.309842	741	4	-0.3155	0.99678	0.99678	1	19620	0	-0.3155
NDUFB1	4	0.0032347	0.011498	0.310778	742	3	-0.56052	0.56023	0.5928	1	10983	1	-0.56052
NRGN	4	0.0032384	0.011513	0.310778	743	4	-0.1917	0.99676	0.99676	1	19619	0	-0.1917
ADIG	4	0.0032637	0.011612	0.313042	744	4	-0.26017	0.99674	0.99674	1	19617	0	-0.26017
UPK3BL	4	0.0032913	0.011695	0.31485	745	4	-0.34401	0.99671	0.99671	1	19616	0	-0.34401
ZBTB17	4	0.0033189	0.011799	0.317235	746	3	-0.67451	0.16799	0.27654	1	5314	1	-0.67451
IER5	4	0.0033579	0.011935	0.320447	747	2	-0.46829	0.97076	0.97066	1	18718	0	-0.46829
DPCR1	4	0.0033853	0.012032	0.322634	748	4	-0.3193	0.99661	0.99662	1	19614	0	-0.3193
DNAJC11	4	0.0034006	0.012083	0.323575	749	3	-0.756	0.69506	0.69682	1	12992	1	-0.756
NUPL1	4	0.0034181	0.012141	0.324421	750	4	-0.64404	0.99658	0.99659	1	19611	0	-0.64404
CMYA5	4	0.0034235	0.012164	0.324421	751	3	-0.49472	0.98481	0.98478	1	19146	0	-0.49472
MRPL49	4	0.0034257	0.012174	0.324421	752	2	-0.66473	0.97017	0.97006	1	18700	0	-0.66473
KPRP	4	0.0034302	0.012185	0.324421	753	4	-0.26093	0.99483	0.99484	1	19510	0	-0.26093
ERVW-1	4	0.0034342	0.012195	0.324421	754	3	-0.58996	0.28785	0.41711	1	7814	1	-0.58996
IL3	4	0.0034489	0.012257	0.325154	755	4	-0.41058	0.99655	0.99655	1	19610	0	-0.41058
TRAP1	4	0.0034526	0.012272	0.325154	756	4	-0.47166	0.99655	0.99654	1	19609	0	-0.47166
CDC73	4	0.003458	0.012288	0.325154	757	3	-0.48152	0.062004	0.14158	0.935357	2968	1	-0.48152
KIR2DS4	4	0.0034635	0.012304	0.325154	758	3	-0.32327	0.97043	0.97033	1	18706	0	-0.32327
CNTN5	4	0.0034662	0.012315	0.325154	759	3	-0.38776	0.98379	0.98375	1	19115	0	-0.38776
IREB2	4	0.0034688	0.01232	0.325154	760	4	-0.55834	0.99626	0.99627	1	19595	0	-0.55834
ATP6V0A4	4	0.0034762	0.012343	0.325238	761	4	-0.47209	0.99652	0.99652	1	19608	0	-0.47209
PPM1A	4	0.0034822	0.012361	0.325238	762	3	-0.73336	0.95915	0.95901	1	18414	0	-0.73336
NIT1	4	0.0034849	0.012372	0.325238	763	3	-0.29175	0.98791	0.98788	1	19240	0	-0.29175
SPATA9	4	0.003497	0.01241	0.325305	764	4	-0.26225	0.9965	0.9965	1	19607	0	-0.26225
TMEM65	4	0.0034999	0.01242	0.325305	765	4	-0.28283	0.9965	0.9965	1	19606	0	-0.28283
RAB3C	4	0.0035141	0.012472	0.325305	766	4	-0.36504	0.99649	0.99648	1	19605	0	-0.36504
DRD1	4	0.0035145	0.012473	0.325305	767	3	-0.38715	0.94548	0.94535	1	18073	0	-0.38715
TTC36	4	0.0035148	0.012475	0.325305	768	4	-0.2687	0.99649	0.99648	1	19604	0	-0.2687
SNX18	4	0.0035172	0.012482	0.325305	769	3	-0.66296	0.95953	0.95939	1	18425	0	-0.66296
FCHSD1	4	0.00352	0.012489	0.325305	770	4	-0.73117	0.99546	0.99548	1	19550	0	-0.73117
CCDC84	4	0.0035254	0.012504	0.325305	771	3	-0.89557	0.99088	0.99085	1	19347	0	-0.89557
HIRIP3	4	0.0035308	0.012524	0.325409	772	4	-0.40151	0.9961	0.99611	1	19584	0	-0.40151
LCE1C	4	0.0035523	0.012595	0.326841	773	2	-0.30577	0.65187	0.66026	1	12279	1	-0.30577
RELL2	4	0.0035593	0.01262	0.327071	774	3	-0.50554	0.6526	0.66085	1	12287	1	-0.50554
TSC22D4	4	0.003581	0.01269	0.328419	775	4	-0.29769	0.99642	0.99643	1	19602	0	-0.29769
ANKRD32	4	0.0035855	0.012705	0.328419	776	4	-0.56404	0.99641	0.99642	1	19601	0	-0.56404
RFWD2	4	0.0036003	0.01276	0.329421	777	4	-0.55948	0.99501	0.99502	1	19523	0	-0.55948
RPA3	4	0.0036243	0.012848	0.331271	778	4	-0.88076	0.99638	0.99638	1	19600	0	-0.88076
NDUFA12	4	0.0036672	0.013011	0.335043	779	4	-0.40589	0.99633	0.99634	1	19599	0	-0.40589
SERF1A	4	0.0036776	0.013043	0.335437	780	3	-0.55541	0.98323	0.98322	1	19095	0	-0.55541
HMBS	4	0.003695	0.013106	0.336615	781	4	-0.31561	0.9963	0.99632	1	19597	0	-0.31561
RCE1	4	0.0037144	0.013164	0.337676	782	4	-0.34324	0.99629	0.9963	1	19596	0	-0.34324
PDCL	4	0.0037405	0.013247	0.339364	783	4	-0.29086	0.99528	0.99529	1	19536	0	-0.29086
DICER1	4	0.003755	0.013299	0.34028	784	4	-0.69881	0.99624	0.99626	1	19593	0	-0.69881
S100A5	4	0.0037672	0.013332	0.340573	785	3	-0.63719	0.96284	0.96272	1	18523	0	-0.63719
ZBTB7B	4	0.0037707	0.013345	0.340573	786	3	-0.33032	0.5802	0.60658	1	11261	1	-0.33032
RFESD	4	0.0037857	0.013403	0.34159	787	2	-0.35659	0.99368	0.99367	1	19468	0	-0.35659
H2AFZ	4	0.0037895	0.013418	0.34159	788	3	-0.57993	0.98581	0.98577	1	19178	0	-0.57993
RHBDD2	4	0.0038039	0.013472	0.34251	789	4	-0.40691	0.9962	0.99621	1	19591	0	-0.40691
AZGP1	4	0.0038197	0.013523	0.343391	790	3	-0.42978	0.84868	0.84805	1	15985	0	-0.42978
SLC22A8	4	0.0038604	0.013664	0.346528	791	4	-0.37853	0.99614	0.99615	1	19588	0	-0.37853
ATP6AP1L	4	0.0038856	0.013747	0.347285	792	3	-0.31472	0.97058	0.97048	1	18714	0	-0.31472
MBLAC1	4	0.003888	0.013753	0.347285	793	2	-0.33511	0.67152	0.67652	1	12606	1	-0.33511
VMP1	4	0.003895	0.013774	0.347285	794	4	-0.45971	0.99611	0.99612	1	19586	0	-0.45971
ADCK2	4	0.0038958	0.013777	0.347285	795	4	-0.39755	0.9961	0.99612	1	19585	0	-0.39755
POLG	4	0.0038968	0.01378	0.347285	796	3	-0.36196	0.069813	0.15713	0.944566	3270	1	-0.36196
ECM1	4	0.0039176	0.013844	0.348449	797	4	-0.27977	0.99608	0.9961	1	19583	0	-0.27977
STXBP2	4	0.0039305	0.013889	0.34914	798	4	-0.21938	0.99607	0.99608	1	19582	0	-0.21938
LRRC71	4	0.0039566	0.013983	0.351065	799	3	-0.4448	0.51654	0.5643	1	10423	1	-0.4448
ANGPT4	4	0.00398	0.014058	0.352516	800	2	-0.1627	0.35315	0.4725	1	8769	1	-0.1627
CREB3L2	4	0.0040341	0.014247	0.356824	801	2	-0.33615	0.45835	0.52943	1	9735	1	-0.33615
OR8D4	4	0.0040479	0.01429	0.357351	802	4	-0.30103	0.99595	0.99597	1	19581	0	-0.30103
SH2B1	4	0.0040565	0.014317	0.357351	803	3	-0.43104	0.92224	0.92203	1	17548	0	-0.43104
WDR83OS	4	0.004058	0.014322	0.357351	804	3	-0.40605	0.59881	0.61988	1	11492	1	-0.40605
CD48	4	0.0040818	0.014402	0.358896	805	3	-0.27032	0.63368	0.64608	1	12002	1	-0.27032
ARSB	4	0.0040877	0.014421	0.358929	806	3	-0.47853	0.98142	0.98141	1	19031	0	-0.47853
PRR14	4	0.0040995	0.014462	0.359514	807	4	-0.23046	0.9959	0.99592	1	19580	0	-0.23046
PROSER2	4	0.0041222	0.01454	0.360919	808	4	-0.29518	0.99588	0.99589	1	19579	0	-0.29518
ALKBH4	4	0.0041289	0.014568	0.360919	809	4	-0.24186	0.99587	0.99589	1	19578	0	-0.24186
KIRREL	4	0.0041385	0.014599	0.360919	810	3	-0.31989	0.98969	0.98965	1	19302	0	-0.31989
CLEC4G	4	0.0041475	0.014623	0.360919	811	4	-0.24305	0.99585	0.99587	1	19577	0	-0.24305
COX11	4	0.004149	0.014627	0.360919	812	3	-0.38976	0.98752	0.9875	1	19225	0	-0.38976
PROM1	4	0.0041535	0.014642	0.360919	813	3	-0.40447	0.55262	0.58764	1	10870	1	-0.40447
LRRC70	4	0.0041542	0.014644	0.360919	814	4	-0.31612	0.99585	0.99586	1	19576	0	-0.31612
SDHA	4	0.0041703	0.014696	0.361562	815	4	-0.51479	0.99583	0.99584	1	19575	0	-0.51479
FDFT1	4	0.0041749	0.014706	0.361562	816	3	-0.55726	0.92888	0.92864	1	17690	0	-0.55726
TYR	4	0.0042094	0.014828	0.363645	817	3	-0.26422	0.88462	0.88417	1	16756	0	-0.26422
CDK2AP2	4	0.0042184	0.014859	0.363645	818	3	-0.48242	0.87897	0.87848	1	16637	0	-0.48242
IPO13	4	0.0042189	0.014863	0.363645	819	4	-0.37704	0.99578	0.99579	1	19573	0	-0.37704
PCDHGA7	4	0.0042326	0.014907	0.363858	820	4	-0.57689	0.99577	0.99578	1	19572	0	-0.57689
DDR2	4	0.0042337	0.014911	0.363858	821	3	-0.36546	0.98974	0.98969	1	19304	0	-0.36546
FLAD1	4	0.0042383	0.014926	0.363858	822	2	-0.49835	0.96723	0.96711	1	18631	0	-0.49835
NXPE2	4	0.0042462	0.014947	0.363933	823	2	-0.32162	0.98136	0.98136	1	19028	0	-0.32162
FBXL5	4	0.0042781	0.015051	0.365542	824	3	-0.62241	0.63302	0.64556	1	11991	1	-0.62241
TRIM50	4	0.0042782	0.015052	0.365542	825	4	-0.19048	0.99572	0.99574	1	19570	0	-0.19048
KANSL3	4	0.0042834	0.015068	0.365542	826	4	-0.28539	0.99572	0.99573	1	19569	0	-0.28539
CFAP70	4	0.004293	0.015102	0.365913	827	4	-0.35498	0.99571	0.99572	1	19568	0	-0.35498
GFRA1	4	0.0043112	0.015161	0.366177	828	4	-0.30917	0.99569	0.9957	1	19567	0	-0.30917
PLET1	4	0.0043225	0.015194	0.366177	829	4	-0.26899	0.99568	0.99569	1	19566	0	-0.26899
NELFA	4	0.004326	0.015206	0.366177	830	4	-0.33572	0.99567	0.99569	1	19564	0	-0.33572
PRSS53	4	0.0043288	0.015215	0.366177	831	3	-0.54622	0.20025	0.31477	1	6004	1	-0.54622
SCGB3A1	4	0.0043295	0.015218	0.366177	832	4	-0.25008	0.99567	0.99568	1	19563	0	-0.25008
PRDM6	4	0.0043341	0.01524	0.366177	833	3	-0.3507	0.83632	0.8356	1	15729	0	-0.3507
FXN	4	0.0043356	0.015243	0.366177	834	4	-0.36775	0.99566	0.99568	1	19562	0	-0.36775
PIN1	4	0.0043397	0.015258	0.366177	835	3	-0.40637	0.87084	0.87037	1	16473	0	-0.40637
GATS	4	0.0043505	0.015295	0.36619	836	4	-0.42081	0.99565	0.99566	1	19561	0	-0.42081
PCBP1	4	0.004354	0.015308	0.36619	837	4	-0.81372	0.99565	0.99566	1	19560	0	-0.81372
UBXN6	4	0.0043601	0.015326	0.36619	838	4	-0.55045	0.99564	0.99565	1	19559	0	-0.55045
TBX19	4	0.0043614	0.015331	0.36619	839	3	-0.28473	0.92408	0.92388	1	17576	0	-0.28473
MEAF6	4	0.0043704	0.015366	0.366261	840	3	-0.54867	0.30114	0.4325	1	8070	1	-0.54867
EWSR1	4	0.0043768	0.015389	0.366261	841	4	-0.55007	0.99562	0.99563	1	19558	0	-0.55007
DDI2	4	0.0043784	0.015391	0.366261	842	3	-0.23477	0.92475	0.92453	1	17591	0	-0.23477
PCDHB12	4	0.0043829	0.015407	0.366261	843	4	-0.39099	0.99562	0.99562	1	19557	0	-0.39099
OTUD5	4	0.0044018	0.01547	0.367123	844	3	-0.35737	0.84781	0.84715	1	15970	0	-0.35737
SDHD	4	0.0044067	0.015485	0.367123	845	2	-0.46765	0.92833	0.92808	1	17674	0	-0.46765
PSMA7	4	0.0044151	0.015513	0.367123	846	3	-1.1062	0.69966	0.7009	1	13062	1	-1.1062
NMT1	4	0.0044156	0.015517	0.367123	847	4	-0.59117	0.99558	0.99559	1	19556	0	-0.59117
NXT1	4	0.0044206	0.015538	0.367192	848	3	-0.46781	0.99423	0.99424	1	19490	0	-0.46781
C5orf15	4	0.0044269	0.01556	0.367284	849	3	-0.31098	0.99304	0.99303	1	19436	0	-0.31098
C7orf76	4	0.0044504	0.01564	0.368406	850	3	-0.44043	0.93245	0.93217	1	17781	0	-0.44043
USP7	4	0.004452	0.015644	0.368406	851	4	-0.25482	0.99555	0.99556	1	19555	0	-0.25482
TSSK2	4	0.0044609	0.015677	0.36874	852	4	-0.4329	0.99554	0.99555	1	19554	0	-0.4329
REEP2	4	0.0044882	0.015768	0.370132	853	3	-0.65102	0.98553	0.98551	1	19166	0	-0.65102
2024-03-03	4	0.0044896	0.015773	0.370132	854	4	-0.40977	0.99551	0.99552	1	19552	0	-0.40977
NBEA	4	0.0045318	0.015928	0.372383	855	4	-0.12453	0.99547	0.99549	1	19551	0	-0.12453
SDHAF2	4	0.0045331	0.015935	0.372383	856	3	-0.45623	0.99275	0.99276	1	19428	0	-0.45623
ZNF747	4	0.0045406	0.015964	0.372383	857	3	-0.35222	0.94521	0.94507	1	18066	0	-0.35222
AUTS2	4	0.0045436	0.015972	0.372383	858	4	-0.36832	0.99546	0.99547	1	19549	0	-0.36832
FRG2	4	0.0045508	0.015996	0.372383	859	4	-0.4081	0.99545	0.99547	1	19548	0	-0.4081
SPDYE6	4	0.0045554	0.016007	0.372383	860	4	-0.83504	0.99544	0.99547	1	19547	0	-0.83504
HYPK	4	0.004559	0.016019	0.372383	861	4	-0.69955	0.99544	0.99546	1	19546	0	-0.69955
FAM13B	4	0.0045646	0.016038	0.372383	862	3	-0.48234	0.9872	0.98718	1	19214	0	-0.48234
GTF2H1	4	0.0045663	0.016042	0.372383	863	4	-0.36834	0.99543	0.99545	1	19545	0	-0.36834
SYT11	4	0.0045701	0.016054	0.372383	864	3	-0.47507	0.89885	0.89846	1	17049	0	-0.47507
ZNF526	4	0.0045758	0.016073	0.372411	865	3	-0.46808	0.51261	0.56178	1	10376	1	-0.46808
FCHO2	4	0.0045866	0.016111	0.37267	866	2	-0.43	0.80844	0.80794	1	15158	0	-0.43
MROH2A	4	0.0045907	0.016122	0.37267	867	3	-0.44975	0.99316	0.99316	1	19446	0	-0.44975
ZNF3	4	0.0045999	0.016155	0.373015	868	4	-0.32945	0.9954	0.99541	1	19544	0	-0.32945
PIGC	4	0.004654	0.016337	0.376777	869	4	-0.30103	0.99535	0.99536	1	19543	0	-0.30103
CSTF1	4	0.004667	0.016381	0.377283	870	4	-0.39084	0.99533	0.99534	1	19542	0	-0.39084
TBL2	4	0.0046762	0.016409	0.377283	871	4	-0.28339	0.99532	0.99534	1	19541	0	-0.28339
ASNA1	4	0.0046819	0.016426	0.377283	872	2	-0.40636	0.93838	0.9383	1	17918	0	-0.40636
PRSS8	4	0.0046836	0.016434	0.377283	873	4	-0.21184	0.99532	0.99533	1	19540	0	-0.21184
PEAR1	4	0.0046891	0.016458	0.377312	874	4	-0.13352	0.99531	0.99532	1	19539	0	-0.13352
ADRA2C	4	0.0046952	0.016479	0.377312	875	3	-0.42852	0.64198	0.65255	1	12124	1	-0.42852
ZNF491	4	0.0046986	0.016492	0.377312	876	3	-0.36693	0.83925	0.8385	1	15787	0	-0.36693
PPP3CC	4	0.0047021	0.01651	0.377312	877	4	-0.1847	0.9953	0.99531	1	19538	0	-0.1847
CAMK4	4	0.0047161	0.016561	0.378053	878	4	-0.3834	0.99528	0.99529	1	19537	0	-0.3834
KANK2	4	0.0047394	0.016641	0.378954	879	4	-0.38758	0.99526	0.99527	1	19535	0	-0.38758
PCDHGB6	4	0.0047405	0.016644	0.378954	880	2	-0.25741	0.82126	0.82068	1	15440	0	-0.25741
HBEGF	4	0.004744	0.016657	0.378954	881	4	-0.2155	0.99526	0.99526	1	19534	0	-0.2155
DGCR6L	4	0.0047543	0.016694	0.379353	882	4	-0.55008	0.99525	0.99525	1	19533	0	-0.55008
TP53TG3D	4	0.0048018	0.016859	0.382483	883	3	-0.41616	0.96226	0.96211	1	18495	0	-0.41616
TPST1	4	0.0048051	0.016869	0.382483	884	3	-0.50618	0.90552	0.90514	1	17196	0	-0.50618
WDR26	4	0.0048135	0.0169	0.382569	885	4	-0.47296	0.99519	0.99519	1	19531	0	-0.47296
SLC25A48	4	0.0048183	0.016911	0.382569	886	3	-0.43024	0.31405	0.44758	1	8326	1	-0.43024
S100A14	4	0.0048366	0.016975	0.383214	887	3	-0.46012	0.9941	0.99412	1	19483	0	-0.46012
FARSA	4	0.0048401	0.01699	0.383214	888	4	-0.52942	0.99516	0.99516	1	19530	0	-0.52942
SLC6A16	4	0.004841	0.016997	0.383214	889	4	-0.38758	0.99516	0.99516	1	19529	0	-0.38758
NDST1	4	0.0048585	0.017054	0.384071	890	3	-0.3682	0.98559	0.98557	1	19171	0	-0.3682
STX1B	4	0.0048857	0.017145	0.385051	891	4	-0.30647	0.99511	0.99512	1	19528	0	-0.30647
TMEM259	4	0.0048865	0.017147	0.385051	892	4	-0.31995	0.99488	0.99489	1	19516	0	-0.31995
LOC100130880	4	0.0048943	0.017168	0.385051	893	4	-0.3307	0.99511	0.99511	1	19527	0	-0.3307
OR5AR1	4	0.0049053	0.017211	0.385438	894	3	-0.39097	0.72543	0.72508	1	13544	1	-0.39097
SLC25A15	4	0.0049375	0.017321	0.387477	895	4	-0.46227	0.99506	0.99507	1	19526	0	-0.46227
QSER1	4	0.0049665	0.017404	0.388606	896	4	-0.17711	0.99503	0.99504	1	19525	0	-0.17711
PTCD1	4	0.0049694	0.01741	0.388606	897	3	-0.7838	0.96148	0.96132	1	18479	0	-0.7838
RAB2A	4	0.0049752	0.01743	0.388625	898	4	-0.2386	0.99502	0.99503	1	19524	0	-0.2386
PDLIM2	4	0.0049891	0.017476	0.389203	899	3	-0.26474	0.9618	0.96166	1	18485	0	-0.26474
ANGPTL1	4	0.0049946	0.017496	0.389233	900	4	-0.42621	0.99501	0.99501	1	19522	0	-0.42621
MKLN1	4	0.005006	0.017533	0.38939	901	3	-0.36484	0.75218	0.75175	1	14062	0	-0.36484
SIAH2	4	0.0050081	0.017542	0.38939	902	2	-0.29282	0.98863	0.98863	1	19263	0	-0.29282
SNX16	4	0.0050296	0.01761	0.389922	903	4	-0.23322	0.99497	0.99498	1	19520	0	-0.23322
FGF1	4	0.0050306	0.017613	0.389922	904	4	-0.35735	0.99497	0.99498	1	19519	0	-0.35735
DMXL1	4	0.0050383	0.017639	0.389922	905	3	-0.55823	0.80033	0.79985	1	14984	0	-0.55823
ZC3H18	4	0.0050486	0.017678	0.389922	906	3	-0.58826	0.45153	0.52552	1	9664	1	-0.58826
GPC2	4	0.0050503	0.017682	0.389922	907	3	-0.45106	0.97352	0.97341	1	18801	0	-0.45106
ALG9	4	0.0050588	0.017714	0.390185	908	3	-0.29502	0.7352	0.73462	1	13734	1	-0.29502
KRTAP13-4	4	0.0050649	0.017733	0.390185	909	4	-0.29779	0.99494	0.99495	1	19517	0	-0.29779
THAP4	4	0.0050793	0.01779	0.391013	910	3	-0.31561	0.99476	0.99478	1	19508	0	-0.31561
MEF2C	4	0.0051068	0.017886	0.392683	911	3	-0.52763	0.97897	0.97898	1	18950	0	-0.52763
SORBS3	4	0.005127	0.017951	0.393362	912	4	-0.24193	0.99487	0.99489	1	19515	0	-0.24193
OR11H12	4	0.0051309	0.017964	0.393362	913	4	-0.24036	0.99487	0.99488	1	19514	0	-0.24036
RNF26	4	0.005136	0.017975	0.393362	914	3	-0.20793	0.99007	0.99003	1	19315	0	-0.20793
NRXN2	4	0.0051518	0.018023	0.393567	915	4	-0.31836	0.99485	0.99486	1	19512	0	-0.31836
FBXO24	4	0.0051555	0.018032	0.393567	916	3	-0.39208	0.60732	0.62605	1	11612	1	-0.39208
GLRA1	4	0.0051599	0.018049	0.393567	917	3	-0.30695	0.94906	0.94895	1	18160	0	-0.30695
SPPL2B	4	0.0051637	0.018063	0.393567	918	4	-0.30311	0.99484	0.99485	1	19511	0	-0.30311
ADAMTS6	4	0.0052629	0.018345	0.399281	919	3	-0.41154	0.82605	0.82541	1	15521	0	-0.41154
VAPA	4	0.0053563	0.018562	0.403134	920	3	-0.5664	0.95856	0.95846	1	18400	0	-0.5664
TAS2R3	4	0.005383	0.018619	0.403876	921	3	-0.32506	0.88761	0.88723	1	16822	0	-0.32506
HINFP	4	0.0053893	0.018636	0.403876	922	2	-0.94937	0.10998	0.20777	0.985054	4147	1	-0.94937
FCRL5	4	0.0054867	0.018886	0.408834	923	3	-0.36945	0.99091	0.99088	1	19348	0	-0.36945
RBM14	4	0.0055509	0.019045	0.411714	924	3	-0.57936	0.85482	0.85425	1	16120	0	-0.57936
VIP	4	0.0055644	0.01908	0.411714	925	3	-0.49837	0.72014	0.72	1	13435	1	-0.49837
EXOC8	4	0.0056136	0.019196	0.413255	926	3	-0.46173	0.70505	0.70584	1	13171	1	-0.46173
COL13A1	4	0.0056246	0.019224	0.413255	927	3	-0.57132	0.48781	0.54678	1	10061	1	-0.57132
WDR7	4	0.005628	0.019234	0.413255	928	3	-0.48923	0.98861	0.98861	1	19261	0	-0.48923
SGCE	4	0.0056631	0.019313	0.414515	929	3	-0.4302	0.9596	0.95945	1	18428	0	-0.4302
LTBP4	4	0.005698	0.019408	0.416121	930	3	-0.38023	0.94663	0.94655	1	18102	0	-0.38023
CARTPT	4	0.0057516	0.019536	0.41842	931	3	-0.67699	0.92486	0.92463	1	17593	0	-0.67699
SNX27	4	0.0058	0.019662	0.42066	932	3	-0.39977	0.98445	0.98442	1	19136	0	-0.39977
C16orf89	4	0.0058487	0.019784	0.422363	933	3	-0.31475	0.77558	0.77504	1	14503	0	-0.31475
S100A1	4	0.0059043	0.019929	0.424281	934	2	-0.3362	0.19446	0.30798	1	5879	1	-0.3362
RHBDL2	4	0.0059051	0.019931	0.424281	935	3	-0.57679	0.36169	0.4769	1	8836	1	-0.57679
PAX4	4	0.0059089	0.019937	0.424281	936	3	-0.41303	0.74244	0.74185	1	13870	0	-0.41303
WTAP	4	0.005951	0.020034	0.425894	937	3	-0.33939	0.89454	0.89416	1	16950	0	-0.33939
KCNMB1	4	0.0059771	0.020091	0.426657	938	3	-0.36426	0.97335	0.97325	1	18793	0	-0.36426
CLDN3	4	0.0060057	0.020161	0.427322	939	3	-0.42005	0.98976	0.98971	1	19306	0	-0.42005
C5orf30	4	0.0060072	0.020165	0.427322	940	2	-0.43096	0.89003	0.88965	1	16858	0	-0.43096
CREBZF	4	0.0060152	0.020186	0.427322	941	3	-0.65369	0.98206	0.98205	1	19059	0	-0.65369
LETM1	4	0.0060307	0.020223	0.42742	942	2	-0.54987	0.92597	0.92575	1	17624	0	-0.54987
SMYD5	4	0.0060354	0.020233	0.42742	943	3	-0.43186	0.93561	0.93543	1	17859	0	-0.43186
ATP2A1	4	0.0060458	0.020254	0.42742	944	3	-0.31395	0.59154	0.61464	1	11404	1	-0.31395
NR2C2	4	0.0060637	0.020306	0.428073	945	2	-0.18339	0.79134	0.7908	1	14798	0	-0.18339
INO80E	4	0.0060778	0.020346	0.428454	946	3	-0.65221	0.96293	0.96282	1	18525	0	-0.65221
RNF170	4	0.0061343	0.020473	0.430678	947	3	-0.27269	0.4988	0.55334	1	10200	1	-0.27269
KPNA7	4	0.0061479	0.020508	0.430729	948	3	-0.343	0.82327	0.8227	1	15476	0	-0.343
NDUFAF4	4	0.0061536	0.020518	0.430729	949	2	-0.48978	0.96826	0.96814	1	18654	0	-0.48978
SNRNP40	4	0.0062471	0.020745	0.4347	950	3	-0.50094	0.98137	0.98137	1	19029	0	-0.50094
MGST3	4	0.0062491	0.02075	0.4347	951	3	-0.23512	0.91685	0.91658	1	17431	0	-0.23512
ZSCAN25	4	0.0063119	0.020889	0.436688	952	3	-0.32733	0.97551	0.97542	1	18852	0	-0.32733
HCCS	4	0.0063401	0.020952	0.437551	953	3	-0.28837	0.99447	0.99448	1	19497	0	-0.28837
ATXN1	4	0.0063593	0.021003	0.437926	954	3	-0.33685	0.76646	0.76598	1	14322	0	-0.33685
PPWD1	4	0.0063633	0.021013	0.437926	955	3	-0.36735	0.98735	0.98733	1	19220	0	-0.36735
NOS1AP	4	0.0063787	0.021049	0.438211	956	3	-0.25691	0.85115	0.85051	1	16040	0	-0.25691
ATRAID	4	0.0064198	0.021142	0.439464	957	1	0.12592	0.2571	0.38133	1	7174	2	0.12592
CEP89	4	0.0064223	0.021153	0.439464	958	2	-0.33293	0.3272	0.45948	1	8552	1	-0.33293
OR2B11	4	0.0064388	0.021194	0.439879	959	3	-0.31913	0.90753	0.90721	1	17235	0	-0.31913
MTRF1	4	0.0064507	0.021225	0.440048	960	3	-0.31663	0.98347	0.98345	1	19104	0	-0.31663
ADGRA2	4	0.0064787	0.021295	0.440793	961	3	-0.54345	0.98591	0.98588	1	19179	0	-0.54345
CLPB	4	0.0064827	0.021304	0.440793	962	3	-0.57481	0.98886	0.98884	1	19272	0	-0.57481
PCDHA5	4	0.0064948	0.021336	0.441001	963	3	-0.43101	0.90549	0.9051	1	17194	0	-0.43101
TMOD4	4	0.006539	0.021442	0.44228	964	3	-0.36508	0.62095	0.63637	1	11801	1	-0.36508
UPK2	4	0.0065391	0.021442	0.44228	965	2	-0.36049	0.56493	0.59602	1	11051	1	-0.36049
SRP19	4	0.0065491	0.021465	0.442293	966	3	-0.49471	0.95597	0.95582	1	18331	0	-0.49471
PDE6A	4	0.0066647	0.021743	0.447291	967	3	-0.48112	0.92122	0.92098	1	17528	0	-0.48112
TIMM9	4	0.0066688	0.021752	0.447291	968	3	-0.53428	0.96523	0.96511	1	18581	0	-0.53428
FAM204A	4	0.0067014	0.021825	0.447709	969	3	-0.34623	0.97413	0.97402	1	18812	0	-0.34623
SEMA6A	4	0.0067055	0.021839	0.447709	970	3	-0.42856	0.99356	0.99356	1	19463	0	-0.42856
HSPE1	4	0.0067569	0.021963	0.4495	971	3	-0.89482	0.57601	0.60362	1	11194	1	-0.89482
LBHD1	4	0.0067713	0.022	0.4495	972	3	-0.48954	0.98931	0.9893	1	19292	0	-0.48954
ETV6	4	0.0067733	0.022005	0.4495	973	3	-0.24541	0.9584	0.9583	1	18398	0	-0.24541
FLNC	4	0.0067816	0.022016	0.4495	974	3	-0.45864	0.66453	0.67065	1	12482	1	-0.45864
PCDHGC5	4	0.0068406	0.022143	0.451645	975	3	-0.35891	0.2825	0.41094	1	7692	1	-0.35891
CEP57	4	0.006854	0.022179	0.451909	976	3	-0.43482	0.45041	0.5249	1	9652	1	-0.43482
CLDN5	4	0.0068656	0.022202	0.451933	977	3	-0.66731	0.65131	0.65983	1	12263	1	-0.66731
TMEM178B	4	0.0068957	0.022273	0.452918	978	2	-0.29757	0.98683	0.98679	1	19204	0	-0.29757
TOMM70A	4	0.0069862	0.02248	0.456661	979	3	-0.72508	0.97548	0.97538	1	18850	0	-0.72508
TPSAB1	4	0.0070165	0.022549	0.457195	980	2	-0.29562	0.84958	0.84894	1	16009	0	-0.29562
ITGAM	4	0.0070193	0.022553	0.457195	981	3	-0.47015	0.17531	0.28527	1	5471	1	-0.47015
PCDHAC1	4	0.0070298	0.022574	0.457195	982	3	-0.33504	0.95571	0.95558	1	18325	0	-0.33504
CDHR5	4	0.0070891	0.022702	0.459325	983	3	-0.37016	0.12246	0.22245	0.997273	4385	1	-0.37016
ADCY10	4	0.0071188	0.022779	0.460416	984	3	-0.27232	0.81073	0.81022	1	15206	0	-0.27232
STX1A	4	0.0071639	0.022897	0.462339	985	3	-0.47796	0.29304	0.42314	1	7912	1	-0.47796
COX7B	4	0.0071935	0.022969	0.462983	986	3	-0.42322	0.97843	0.97843	1	18937	0	-0.42322
ASTN1	4	0.0071996	0.022982	0.462983	987	2	-0.29215	0.86689	0.8664	1	16387	0	-0.29215
ZNF878	4	0.0072064	0.022998	0.462983	988	3	-0.3521	0.49624	0.5518	1	10161	1	-0.3521
BOD1	4	0.0072766	0.023164	0.465856	989	2	-0.32516	0.96958	0.96946	1	18687	0	-0.32516
SLCO6A1	4	0.0072869	0.023189	0.465886	990	2	-0.2907	0.96544	0.96533	1	18588	0	-0.2907
FAM71F1	4	0.0073206	0.023275	0.46714	991	3	-0.32285	0.98431	0.98428	1	19133	0	-0.32285
CCNI2	4	0.0073445	0.023332	0.467351	992	3	-0.27779	0.96459	0.96448	1	18566	0	-0.27779
URGCP-MRPS24	4	0.0073454	0.023333	0.467351	993	1	-0.059041	0.72467	0.72432	1	13529	1	-0.059041
ZNF627	4	0.0073553	0.023355	0.467351	994	3	-0.27889	0.96965	0.96953	1	18688	0	-0.27889
CARNS1	4	0.0073684	0.023383	0.467458	995	3	-0.24592	0.5151	0.56337	1	10406	1	-0.24592
LAMTOR4	4	0.0074006	0.023454	0.468409	996	2	-0.39723	0.94805	0.94798	1	18134	0	-0.39723
UBTD2	4	0.0074785	0.023647	0.471795	997	2	-0.30949	0.9914	0.99138	1	19368	0	-0.30949
PIK3R1	4	0.0075238	0.023759	0.473565	998	3	-0.32032	0.46568	0.53366	1	9811	1	-0.32032
PHF20	4	0.0075481	0.023815	0.474204	999	3	-0.38391	0.86066	0.86013	1	16226	0	-0.38391
RNF133	4	0.0075769	0.023881	0.475037	1000	3	-0.3722	0.97424	0.97412	1	18818	0	-0.3722
INO80	4	0.0076041	0.023955	0.476045	1001	2	-0.99373	0.42456	0.51032	1	9382	1	-0.99373
MGAT3	4	0.0076356	0.024008	0.476631	1002	2	-0.36958	0.84208	0.84131	1	15848	0	-0.36958
DEFB107A	4	0.007662	0.024068	0.477352	1003	2	-0.20476	0.83215	0.83148	1	15643	0	-0.20476
MAPKAP1	4	0.0076836	0.02411	0.47772	1004	3	-0.39236	0.877	0.87655	1	16593	0	-0.39236
PRKRIP1	4	0.0077253	0.024218	0.478656	1005	3	-0.46136	0.99427	0.99429	1	19492	0	-0.46136
DOCK4	4	0.0077306	0.024229	0.478656	1006	3	-0.3083	0.77998	0.77936	1	14583	0	-0.3083
SREK1IP1	4	0.0077643	0.02431	0.47979	1007	3	-0.63933	0.99353	0.99353	1	19461	0	-0.63933
FCRLA	4	0.0078116	0.024413	0.481339	1008	3	-0.32472	0.85996	0.85944	1	16214	0	-0.32472
PDHB	4	0.0078315	0.024463	0.48183	1009	3	-0.41572	0.96247	0.96234	1	18505	0	-0.41572
TJP2	4	0.0078422	0.024486	0.48183	1010	3	-0.58833	0.97396	0.97385	1	18808	0	-0.58833
AKR1B10	4	0.0078524	0.024513	0.481901	1011	3	-0.35722	0.81923	0.81866	1	15392	0	-0.35722
DUSP27	4	0.0079182	0.024661	0.48358	1012	3	-0.35196	0.98185	0.98184	1	19049	0	-0.35196
GPATCH2	4	0.0079205	0.024665	0.48358	1013	3	-0.27499	0.76374	0.76329	1	14269	0	-0.27499
ZNF687	4	0.0079223	0.024671	0.48358	1014	2	-0.30074	0.44384	0.52118	1	9580	1	-0.30074
TSTA3	4	0.0079813	0.024811	0.485471	1015	2	-0.29568	0.78692	0.78637	1	14704	0	-0.29568
GDPD4	4	0.0079822	0.024815	0.485471	1016	3	-0.2755	0.96763	0.96751	1	18637	0	-0.2755
PCDHGA2	4	0.0080406	0.024943	0.487491	1017	2	-0.25321	0.98418	0.98415	1	19129	0	-0.25321
SLC25A45	4	0.0080787	0.025031	0.488418	1018	3	-0.33767	0.79358	0.79306	1	14855	0	-0.33767
PCDH1	4	0.008081	0.025039	0.488418	1019	3	-0.21566	0.9892	0.98919	1	19289	0	-0.21566
FAM114A2	4	0.0081365	0.025177	0.490641	1020	3	-0.27046	0.74768	0.74716	1	13966	0	-0.27046
STX4	4	0.0081596	0.025236	0.491307	1021	3	-0.35905	0.92422	0.92401	1	17579	0	-0.35905
CD38	4	0.0082249	0.025391	0.493371	1022	3	-0.39473	0.40172	0.498	1	9167	1	-0.39473
C16orf93	4	0.0082249	0.025391	0.493371	1023	3	-0.26243	0.97932	0.97933	1	18964	0	-0.26243
TSSK1B	4	0.0082358	0.025419	0.493439	1024	3	-0.45183	0.98813	0.9881	1	19251	0	-0.45183
SLC36A4	4	0.008274	0.025505	0.494625	1025	3	-0.41561	0.98517	0.98515	1	19159	0	-0.41561
PPIH	4	0.0083178	0.025611	0.496208	1026	3	-0.40984	0.99101	0.99099	1	19358	0	-0.40984
ARNT	4	0.0083327	0.025644	0.496369	1027	3	-0.57834	0.89657	0.89619	1	16994	0	-0.57834
FOXB2	4	0.0083633	0.025713	0.497234	1028	3	-0.33282	0.58549	0.6103	1	11325	1	-0.33282
TIMM22	4	0.0083837	0.025756	0.497584	1029	2	-0.36672	0.88884	0.88844	1	16837	0	-0.36672
FSTL4	4	0.0084278	0.025862	0.49915	1030	3	-0.48864	0.78237	0.78178	1	14629	0	-0.48864
RASD2	4	0.0084817	0.025997	0.501263	1031	3	-0.43447	0.93997	0.93993	1	17948	0	-0.43447
SLC50A1	4	0.008544	0.026143	0.503609	1032	3	-0.46871	0.87165	0.87119	1	16489	0	-0.46871
BCL7B	4	0.0085773	0.026234	0.504879	1033	3	-0.30729	0.98783	0.98782	1	19237	0	-0.30729
WNT2	4	0.0086497	0.026404	0.507662	1034	2	-0.39514	0.83613	0.83543	1	15725	0	-0.39514
OCM2	4	0.0087049	0.026524	0.508816	1035	3	-0.53558	0.97706	0.97707	1	18899	0	-0.53558
GCNT1	4	0.0087056	0.026526	0.508816	1036	3	-0.35315	0.98877	0.98877	1	19267	0	-0.35315
NKX3-1	4	0.0087098	0.02654	0.508816	1037	3	-0.26617	0.97694	0.97692	1	18895	0	-0.26617
BOLA1	4	0.0087389	0.026608	0.509632	1038	3	-0.35759	0.98576	0.98572	1	19176	0	-0.35759
LIPT2	4	0.0088607	0.026887	0.514479	1039	3	-0.72307	0.99402	0.99404	1	19478	0	-0.72307
NID1	4	0.0089423	0.027069	0.517473	1040	3	-0.31896	0.97673	0.97671	1	18890	0	-0.31896
ARAF	4	0.0089688	0.027122	0.518006	1041	3	-0.35569	0.31751	0.45156	1	8402	1	-0.35569
RAI2	4	0.0089786	0.027153	0.518097	1042	3	-0.2407	0.94989	0.94978	1	18182	0	-0.2407
USP32	4	0.0090132	0.027228	0.518982	1043	3	-0.40372	0.73881	0.7382	1	13801	1	-0.40372
CEP350	4	0.0090207	0.027251	0.518982	1044	3	-0.40857	0.96895	0.96882	1	18670	0	-0.40857
ZNF77	4	0.009096	0.027423	0.521769	1045	2	-0.35878	0.090301	0.1841	0.962777	3751	1	-0.35878
LECT2	4	0.0091132	0.027469	0.522137	1046	2	-0.33807	0.85354	0.85292	1	16092	0	-0.33807
LAX1	4	0.0091325	0.027515	0.522532	1047	3	-0.29677	0.98172	0.98171	1	19044	0	-0.29677
IRF5	4	0.0091705	0.027607	0.523786	1048	3	-0.29441	0.95323	0.95305	1	18268	0	-0.29441
PYCRL	4	0.009185	0.027639	0.523889	1049	3	-0.34227	0.94155	0.94143	1	17980	0	-0.34227
DUSP1	4	0.0092553	0.027804	0.52608	1050	3	-0.31688	0.99256	0.99258	1	19415	0	-0.31688
IRF9	4	0.0092567	0.027807	0.52608	1051	2	-0.39899	0.90331	0.9029	1	17147	0	-0.39899
Non-TargetingControl_321	1	0.0092588	0.0092159	0.273365	1052	1	-0.55502	0.99074	0.99073	1	19344	0	-0.55502
TMEM168	4	0.0093724	0.028083	0.530815	1053	2	-0.24745	0.9431	0.94297	1	18019	0	-0.24745
ATP5I	4	0.0094014	0.028149	0.531553	1054	3	-0.48041	0.48304	0.54395	1	10010	1	-0.48041
NAT16	4	0.0094274	0.02821	0.532197	1055	3	-0.23937	0.657	0.66446	1	12361	1	-0.23937
TMEM74	4	0.0094421	0.028238	0.532227	1056	2	-0.17354	0.88022	0.87971	1	16661	0	-0.17354
Non-TargetingControl_878	1	0.0094914	0.0094424	0.278032	1057	1	-0.66438	0.99051	0.99052	1	19334	0	-0.66438
BLOC1S2	4	0.009512	0.028396	0.534704	1058	2	-0.39959	0.45635	0.52828	1	9716	1	-0.39959
IL27	4	0.0095527	0.028496	0.536094	1059	3	-0.28275	0.98685	0.98681	1	19206	0	-0.28275
ALKBH1	4	0.009588	0.028581	0.537193	1060	2	-0.26495	0.38832	0.4908	1	9041	1	-0.26495
RAB27B	4	0.0096174	0.02865	0.537986	1061	2	-0.18654	0.065693	0.1489	0.93804	3121	1	-0.18654
TMEM110	4	0.0096938	0.028851	0.541253	1062	3	-0.43651	0.82062	0.82004	1	15425	0	-0.43651
CDIPT	4	0.0097205	0.028925	0.542132	1063	3	-0.49144	0.99361	0.99362	1	19466	0	-0.49144
JUND	4	0.0097413	0.028974	0.542549	1064	3	-0.31002	0.96252	0.9624	1	18508	0	-0.31002
VAV1	4	0.0097595	0.029013	0.542772	1065	3	-0.3628	0.88355	0.88308	1	16740	0	-0.3628
C11orf24	4	0.0098195	0.029164	0.545093	1066	3	-0.23735	0.96219	0.96204	1	18491	0	-0.23735
GDF6	4	0.009843	0.029223	0.545681	1067	3	-0.39733	0.77032	0.76984	1	14401	0	-0.39733
ZNF277	4	0.009885	0.02932	0.546984	1068	3	-0.27156	0.86425	0.86379	1	16320	0	-0.27156
WFDC3	4	0.0099131	0.029394	0.547862	1069	1	0.029863	0.78074	0.7801	1	14597	0	0.029863
HMCN1	4	0.0099533	0.029484	0.548173	1070	3	-0.32103	0.98555	0.98554	1	19168	0	-0.32103
SYT8	4	0.0099725	0.029534	0.548173	1071	2	-0.34759	0.75091	0.75042	1	14041	0	-0.34759
OR10S1	4	0.0099771	0.029541	0.548173	1072	3	-0.358	0.52482	0.56954	1	10532	1	-0.358
F2RL1	4	0.0099903	0.029569	0.548173	1073	3	-0.56336	0.9937	0.9937	1	19469	0	-0.56336
CAT	4	0.0099929	0.029574	0.548173	1074	3	-0.24259	0.97925	0.97925	1	18963	0	-0.24259
CD209	4	0.010044	0.029691	0.549829	1075	3	-0.44596	0.9903	0.99024	1	19325	0	-0.44596
NEK9	4	0.01008	0.029768	0.550744	1076	2	-0.25729	0.97132	0.97123	1	18732	0	-0.25729
ISL1	4	0.01011	0.029829	0.551375	1077	2	-0.19796	0.96139	0.96123	1	18474	0	-0.19796
DOLK	4	0.010182	0.03001	0.553998	1078	3	-0.49708	0.89268	0.8923	1	16909	0	-0.49708
FYCO1	4	0.010201	0.030056	0.553998	1079	2	-0.1583	0.55558	0.58962	1	10917	1	-0.1583
CDKN2AIPNL	4	0.010207	0.030066	0.553998	1080	3	-0.28509	0.99474	0.99476	1	19507	0	-0.28509
FAM131B	4	0.010213	0.030081	0.553998	1081	2	-0.21378	0.84336	0.84266	1	15875	0	-0.21378
F13A1	4	0.010285	0.030256	0.556706	1082	2	-0.27063	0.77149	0.77099	1	14425	0	-0.27063
ICT1	4	0.010302	0.030302	0.556856	1083	3	-0.75353	0.95321	0.95302	1	18267	0	-0.75353
ZHX1	4	0.010311	0.03032	0.556856	1084	3	-0.22848	0.90221	0.90177	1	17128	0	-0.22848
SUPT20H	4	0.010364	0.030448	0.558697	1085	2	-0.13637	0.53686	0.57725	1	10671	1	-0.13637
EMB	4	0.010397	0.030533	0.559758	1086	3	-0.28286	0.311	0.44403	1	8277	1	-0.28286
SLC34A1	4	0.010449	0.030659	0.561496	1087	3	-0.47031	0.88926	0.88887	1	16842	0	-0.47031
ZNF688	4	0.010459	0.030684	0.561496	1088	3	-0.27214	0.38045	0.48665	1	8984	1	-0.27214
MYLPF	4	0.010489	0.030759	0.562363	1089	3	-0.26457	0.98001	0.98005	1	18984	0	-0.26457
CHRNG	4	0.010511	0.030802	0.562634	1090	3	-0.27223	0.92483	0.92461	1	17592	0	-0.27223
ILK	4	0.010541	0.030871	0.56288	1091	3	-0.42624	0.93154	0.93128	1	17760	0	-0.42624
SH3GL1	4	0.010621	0.031063	0.565086	1092	3	-0.31609	0.9007	0.90026	1	17094	0	-0.31609
CTF1	4	0.010624	0.031069	0.565086	1093	3	-0.32201	0.95045	0.95035	1	18199	0	-0.32201
PBX4	4	0.010626	0.031077	0.565086	1094	3	-0.27046	0.23494	0.35545	1	6717	1	-0.27046
MOGAT3	4	0.010645	0.031121	0.565381	1095	2	-0.38122	0.20982	0.32608	1	6199	1	-0.38122
SATB2	4	0.01072	0.031274	0.56753	1096	3	-0.31173	0.79309	0.79256	1	14841	0	-0.31173
POLR3C	4	0.010728	0.031296	0.56753	1097	3	-1.1378	0.8095	0.80899	1	15178	0	-1.1378
KLRG2	4	0.010837	0.031553	0.571357	1098	2	-0.22056	0.51194	0.56136	1	10364	1	-0.22056
GZMK	4	0.010842	0.031564	0.571357	1099	3	-0.52011	0.97714	0.97715	1	18900	0	-0.52011
HSPD1	4	0.010862	0.03161	0.57168	1100	3	-0.86227	0.88171	0.88123	1	16692	0	-0.86227
CUL5	4	0.010962	0.031832	0.574733	1101	3	-0.25568	0.99227	0.99228	1	19404	0	-0.25568
NPIPB5	4	0.010965	0.031836	0.574733	1102	3	-0.48679	0.94842	0.94833	1	18144	0	-0.48679
OR1S2	4	0.011011	0.031944	0.57616	1103	3	-0.3027	0.54402	0.5819	1	10758	1	-0.3027
MAFG	4	0.011024	0.031972	0.57616	1104	3	-0.34933	0.64496	0.65487	1	12169	1	-0.34933
CLCN7	4	0.011038	0.032013	0.576371	1105	3	-0.39353	0.91507	0.9148	1	17388	0	-0.39353
DLG2	4	0.011055	0.032051	0.576547	1106	3	-0.25477	0.78844	0.78788	1	14735	0	-0.25477
PPIF	4	0.011128	0.032236	0.579146	1107	3	-0.48182	0.68646	0.6893	1	12851	1	-0.48182
PET117	4	0.011143	0.032269	0.579146	1108	3	-0.69194	0.99182	0.99182	1	19385	0	-0.69194
PCDHB6	4	0.011148	0.032282	0.579146	1109	3	-0.27968	0.9898	0.98975	1	19307	0	-0.27968
ESRRA	4	0.011179	0.032351	0.579865	1110	3	-0.55222	0.95653	0.95641	1	18343	0	-0.55222
MMP16	4	0.011205	0.032411	0.579979	1111	3	-0.30829	0.94386	0.94373	1	18039	0	-0.30829
CARS	4	0.011206	0.032415	0.579979	1112	2	-0.48602	0.88248	0.882	1	16712	0	-0.48602
FIP1L1	4	0.011263	0.032533	0.581567	1113	2	-0.56982	0.96567	0.96556	1	18593	0	-0.56982
SECISBP2	4	0.011307	0.032639	0.582581	1114	2	-0.42353	0.78095	0.78033	1	14605	0	-0.42353
ANKRA2	4	0.01131	0.032647	0.582581	1115	3	-0.38701	0.96596	0.96583	1	18604	0	-0.38701
KRCC1	4	0.011327	0.032688	0.582785	1116	3	-0.39445	0.9927	0.9927	1	19423	0	-0.39445
KIF3A	4	0.011345	0.032727	0.582961	1117	2	-0.1724	0.65328	0.66139	1	12300	1	-0.1724
EMC3	4	0.01139	0.032826	0.584224	1118	2	-0.22704	0.68233	0.68569	1	12786	1	-0.22704
ZNF596	4	0.011411	0.032872	0.584513	1119	3	-0.37492	0.98208	0.98207	1	19060	0	-0.37492
CTSE	4	0.011434	0.032924	0.584853	1120	3	-0.37486	0.94628	0.94619	1	18094	0	-0.37486
USP22	4	0.011454	0.032968	0.584853	1121	3	-0.36626	0.99227	0.99227	1	19403	0	-0.36626
SERINC5	4	0.01146	0.032978	0.584853	1122	2	-0.042658	0.15817	0.26499	1	5106	2	-0.042658
PHLDB1	4	0.011479	0.033017	0.585018	1123	3	-0.34168	0.9668	0.96668	1	18622	0	-0.34168
N4BP2	4	0.01153	0.033135	0.5862	1124	3	-0.34874	0.94104	0.94095	1	17969	0	-0.34874
TELO2	4	0.011532	0.033142	0.5862	1125	3	-0.43475	0.99092	0.99089	1	19351	0	-0.43475
FIS1	4	0.011552	0.033186	0.586477	1126	3	-0.31232	0.95843	0.95833	1	18399	0	-0.31232
CCBE1	4	0.011598	0.033292	0.587831	1127	3	-0.27644	0.95412	0.95395	1	18282	0	-0.27644
SOX11	4	0.011613	0.033323	0.587863	1128	3	-0.36387	0.96121	0.96104	1	18470	0	-0.36387
PPP2R1A	4	0.011648	0.033402	0.588373	1129	3	-0.40241	0.8733	0.87284	1	16526	0	-0.40241
UBR4	4	0.011651	0.033414	0.588373	1130	3	-0.28939	0.77879	0.77818	1	14560	0	-0.28939
COASY	4	0.011664	0.03344	0.588373	1131	3	-0.43935	0.99169	0.99168	1	19379	0	-0.43935
ZNF333	4	0.011735	0.033596	0.590611	1132	3	-0.35546	0.97643	0.97639	1	18881	0	-0.35546
JADE2	4	0.011768	0.033682	0.591342	1133	3	-0.62169	0.96944	0.96932	1	18683	0	-0.62169
KCTD16	4	0.011774	0.033697	0.591342	1134	2	-0.31396	0.74941	0.74894	1	14012	0	-0.31396
ASB2	4	0.011841	0.033851	0.593141	1135	3	-0.23094	0.72274	0.72247	1	13478	1	-0.23094
RNF180	4	0.011844	0.033858	0.593141	1136	3	-0.32308	0.82156	0.82097	1	15444	0	-0.32308
LAMB1	4	0.011864	0.033907	0.593469	1137	2	-0.37158	0.93035	0.93011	1	17730	0	-0.37158
FAM151B	4	0.011936	0.034064	0.594312	1138	2	-0.22164	0.71839	0.71828	1	13408	1	-0.22164
AP2M1	4	0.011945	0.034087	0.594312	1139	3	-0.56645	0.96169	0.96154	1	18482	0	-0.56645
COX6C	4	0.011962	0.034132	0.594312	1140	3	-0.5948	0.61232	0.62978	1	11686	1	-0.5948
SYT7	4	0.012092	0.034415	0.598714	1141	3	-0.49611	0.90872	0.90838	1	17264	0	-0.49611
CRAT	4	0.01218	0.034619	0.601757	1142	3	-0.31292	0.93363	0.9334	1	17807	0	-0.31292
SCARA3	4	0.012223	0.034717	0.60293	1143	2	-0.32116	0.99309	0.99308	1	19439	0	-0.32116
SDHB	4	0.012249	0.034778	0.603469	1144	3	-0.79938	0.96883	0.9687	1	18668	0	-0.79938
THEGL	4	0.012273	0.034829	0.603837	1145	3	-0.35605	0.96796	0.96785	1	18645	0	-0.35605
CAPN12	4	0.012321	0.034936	0.605167	1146	3	-0.28447	0.97737	0.97737	1	18905	0	-0.28447
OR8J1	4	0.012339	0.034986	0.605515	1147	3	-0.414	0.72078	0.72061	1	13448	1	-0.414
CASKIN1	4	0.012397	0.035109	0.606054	1148	3	-0.22643	0.34544	0.46859	1	8701	1	-0.22643
AP2A1	4	0.012406	0.035132	0.606054	1149	3	-0.32627	0.90995	0.90963	1	17286	0	-0.32627
ASB15	4	0.012407	0.035138	0.606054	1150	2	-0.22711	0.64539	0.6552	1	12178	1	-0.22711
ATRX	4	0.01248	0.035294	0.608224	1151	2	-0.23468	0.50801	0.55902	1	10316	1	-0.23468
ATP6V1B1	4	0.0125	0.035346	0.608593	1152	3	-0.37341	0.99099	0.99097	1	19357	0	-0.37341
MLLT1	4	0.012531	0.035408	0.608737	1153	3	-0.34644	0.99467	0.99469	1	19504	0	-0.34644
MLXIP	4	0.012533	0.035415	0.608737	1154	2	-0.47187	0.91255	0.91229	1	17338	0	-0.47187
ZNF506	4	0.012561	0.03548	0.609334	1155	3	-0.35319	0.97786	0.97788	1	18917	0	-0.35319
TTC31	4	0.01258	0.035526	0.609608	1156	3	-0.51077	0.60081	0.62138	1	11527	1	-0.51077
MTPN	4	0.012595	0.03556	0.609679	1157	3	-0.33386	0.94698	0.94691	1	18111	0	-0.33386
RNASEH1	4	0.012613	0.03561	0.610003	1158	3	-0.42222	0.82087	0.82031	1	15432	0	-0.42222
EVI5L	4	0.012646	0.035681	0.610706	1159	2	-0.38045	0.61833	0.63436	1	11773	1	-0.38045
ATP5J	4	0.012666	0.035734	0.611087	1160	2	-0.45211	0.99222	0.99223	1	19401	0	-0.45211
OMA1	4	0.012702	0.035818	0.611598	1161	3	-0.52808	0.99281	0.99282	1	19429	0	-0.52808
TMCO6	4	0.012711	0.035837	0.611598	1162	3	-0.4108	0.86948	0.869	1	16441	0	-0.4108
SYNGR3	4	0.012721	0.035855	0.611598	1163	3	-0.3849	0.99308	0.99308	1	19438	0	-0.3849
MON2	4	0.012782	0.036	0.612326	1164	3	-0.25076	0.60783	0.62643	1	11623	1	-0.25076
C9orf40	4	0.012785	0.036003	0.612326	1165	3	-0.2426	0.97914	0.97916	1	18957	0	-0.2426
COX7C	4	0.012794	0.036019	0.612326	1166	3	-0.52876	0.89991	0.89949	1	17071	0	-0.52876
SUCO	4	0.012829	0.036107	0.613297	1167	3	-0.4382	0.52609	0.57034	1	10546	1	-0.4382
TXLNG	4	0.012885	0.036232	0.614902	1168	3	-0.38266	0.66223	0.66873	1	12443	1	-0.38266
FTMT	4	0.012901	0.036272	0.615059	1169	3	-0.3607	0.98262	0.9826	1	19080	0	-0.3607
HDGFRP2	4	0.012922	0.036319	0.61535	1170	3	-0.28895	0.85264	0.852	1	16071	0	-0.28895
PRRC1	4	0.012975	0.036446	0.616983	1171	3	-0.50532	0.98396	0.98393	1	19121	0	-0.50532
SDR39U1	4	0.013034	0.036589	0.618733	1172	3	-0.49485	0.9286	0.92836	1	17680	0	-0.49485
TM9SF3	4	0.013044	0.036611	0.618733	1173	3	-0.28634	0.98575	0.98572	1	19175	0	-0.28634
HMG20B	4	0.013063	0.036657	0.618978	1174	2	-0.33677	0.89891	0.89851	1	17050	0	-0.33677
FER	4	0.013083	0.036703	0.61924	1175	3	-0.31578	0.87244	0.87198	1	16509	0	-0.31578
LPGAT1	4	0.013153	0.036855	0.620966	1176	3	-0.34387	0.10955	0.20728	0.984318	4141	1	-0.34387
SMURF1	4	0.013172	0.036896	0.620966	1177	2	-0.20907	0.77292	0.7724	1	14453	0	-0.20907
FKBP9	4	0.013172	0.036898	0.620966	1178	3	-0.37556	0.36563	0.47891	1	8873	1	-0.37556
FNBP4	4	0.013216	0.037003	0.622218	1179	3	-0.2844	0.98165	0.98164	1	19041	0	-0.2844
CASP6	4	0.013233	0.037045	0.622402	1180	2	-0.2447	0.63491	0.64699	1	12021	1	-0.2447
CFAP20	4	0.013288	0.037172	0.624014	1181	2	-0.23511	0.68746	0.69013	1	12865	1	-0.23511
BAG6	4	0.013308	0.037224	0.624361	1182	2	-0.072196	0.27522	0.40246	1	7534	1	-0.072196
OR5AS1	4	0.01334	0.037298	0.625087	1183	3	-0.25451	0.97442	0.97433	1	18821	0	-0.25451
PSD2	4	0.013416	0.037482	0.626272	1184	3	-0.36913	0.92935	0.92911	1	17705	0	-0.36913
COL3A1	4	0.013431	0.037515	0.626272	1185	2	-0.28261	0.80899	0.80847	1	15170	0	-0.28261
ATPAF1	4	0.013445	0.037545	0.626272	1186	3	-0.39916	0.9555	0.95535	1	18318	0	-0.39916
INO80C	4	0.013472	0.037598	0.626272	1187	2	-0.16919	0.29133	0.42116	1	7883	1	-0.16919
FBN2	4	0.013475	0.037604	0.626272	1188	3	-0.60167	0.99412	0.99414	1	19484	0	-0.60167
GBP3	4	0.01349	0.037637	0.626272	1189	3	-0.26799	0.43399	0.51568	1	9481	1	-0.26799
SLMO2	4	0.013493	0.037649	0.626272	1190	2	-1.0459	0.48127	0.54287	1	9990	1	-1.0459
KHDRBS3	4	0.013534	0.037743	0.62731	1191	3	-0.36104	0.93079	0.93052	1	17742	0	-0.36104
KDM5C	4	0.013595	0.037885	0.629036	1192	3	-0.56052	0.99374	0.99374	1	19472	0	-0.56052
CTDSPL2	4	0.013603	0.037909	0.629036	1193	3	-0.37616	0.98596	0.98593	1	19184	0	-0.37616
PRDM14	4	0.013647	0.038015	0.629911	1194	3	-0.35768	0.96506	0.96495	1	18575	0	-0.35768
PDLIM4	4	0.013653	0.038029	0.629911	1195	3	-0.37677	0.92576	0.92554	1	17618	0	-0.37677
KRTAP13-1	4	0.013666	0.038056	0.629911	1196	3	-0.19544	0.74118	0.74059	1	13844	0	-0.19544
ACTR3C	4	0.013728	0.038199	0.630802	1197	2	-0.30985	0.86012	0.85959	1	16218	0	-0.30985
TUBB4A	4	0.013742	0.03823	0.630802	1198	3	-0.40106	0.65225	0.66056	1	12282	1	-0.40106
HAND1	4	0.013748	0.038247	0.630802	1199	2	-0.28803	0.28701	0.41612	1	7792	1	-0.28803
DUS4L	4	0.013757	0.038267	0.630802	1200	3	-0.31418	0.78011	0.7795	1	14586	0	-0.31418
NANOS3	4	0.013762	0.038279	0.630802	1201	2	-0.17823	0.38175	0.48735	1	8994	1	-0.17823
ZNF395	4	0.013779	0.038319	0.630802	1202	3	-0.36009	0.93335	0.93311	1	17796	0	-0.36009
PPIL3	4	0.013789	0.038342	0.630802	1203	3	-0.56086	0.96241	0.96229	1	18502	0	-0.56086
PIAS3	4	0.013797	0.038361	0.630802	1204	2	0.027575	0.22962	0.34926	1	6602	2	0.027575
SLC37A2	4	0.01403	0.038913	0.637985	1205	3	-0.35596	0.27826	0.406	1	7603	1	-0.35596
ZNF433	4	0.014034	0.038917	0.637985	1206	3	-0.4466	0.95506	0.9549	1	18309	0	-0.4466
NLRX1	4	0.014034	0.038918	0.637985	1207	3	-0.27557	0.92381	0.92363	1	17570	0	-0.27557
DIO2	4	0.014041	0.038934	0.637985	1208	2	-0.1124	0.14336	0.24744	1	4816	2	-0.1124
SLIT3	4	0.01406	0.038979	0.637985	1209	3	-0.32463	0.89329	0.89292	1	16921	0	-0.32463
TNFRSF17	4	0.014063	0.038988	0.637985	1210	3	-0.20884	0.94447	0.94432	1	18052	0	-0.20884
CD163L1	4	0.014104	0.039089	0.638642	1211	2	-0.29466	0.77547	0.77494	1	14501	0	-0.29466
GGA2	4	0.014118	0.039118	0.638642	1212	3	-0.49733	0.74621	0.74566	1	13938	0	-0.49733
RORC	4	0.014145	0.039177	0.638999	1213	3	-0.27297	0.7314	0.73089	1	13664	1	-0.27297
SACM1L	4	0.014167	0.039231	0.639135	1214	3	-0.6699	0.88195	0.88146	1	16697	0	-0.6699
ZNF706	4	0.014175	0.039249	0.639135	1215	3	-0.35819	0.9049	0.90449	1	17181	0	-0.35819
ZAR1L	4	0.014216	0.039345	0.640188	1216	2	-0.39452	0.93059	0.93035	1	17737	0	-0.39452
RSPO2	4	0.014248	0.039425	0.640945	1217	3	-0.29425	0.99438	0.9944	1	19495	0	-0.29425
MAP3K1	4	0.014259	0.039456	0.640945	1218	2	-0.27425	0.94969	0.94958	1	18174	0	-0.27425
YPEL4	4	0.01434	0.039652	0.642494	1219	3	-0.35831	0.26592	0.39156	1	7365	1	-0.35831
DTWD2	4	0.014357	0.039688	0.642494	1220	3	-0.29909	0.99087	0.99084	1	19346	0	-0.29909
IMPDH1	4	0.014374	0.039728	0.642494	1221	3	-0.39891	0.91908	0.91883	1	17484	0	-0.39891
UAP1	4	0.014379	0.039743	0.642494	1222	3	-0.30074	0.73287	0.73237	1	13693	1	-0.30074
C7orf43	4	0.014404	0.039799	0.64269	1223	3	-0.29107	0.96449	0.96438	1	18563	0	-0.29107
SHE	4	0.014443	0.0399	0.64269	1224	3	-0.37647	0.94195	0.94183	1	17990	0	-0.37647
RTP5	4	0.01445	0.039919	0.64269	1225	3	-0.3732	0.40158	0.49792	1	9165	1	-0.3732
PM20D1	4	0.014457	0.039935	0.64269	1226	3	-0.35601	0.98879	0.98879	1	19269	0	-0.35601
CYP51A1	4	0.014474	0.039978	0.64269	1227	3	-0.26941	0.93331	0.93306	1	17793	0	-0.26941
ZNF486	4	0.014591	0.040256	0.646629	1228	3	-0.27002	0.98911	0.9891	1	19286	0	-0.27002
CLU	4	0.014625	0.040335	0.647248	1229	3	-0.34667	0.77061	0.77012	1	14408	0	-0.34667
TFPT	4	0.014635	0.040358	0.647248	1230	2	-0.22729	0.79175	0.79121	1	14807	0	-0.22729
TGFBI	4	0.014685	0.040473	0.64857	1231	2	-0.2344	0.71043	0.71079	1	13265	1	-0.2344
C4orf29	4	0.014733	0.04058	0.649764	1232	3	-0.45179	0.86947	0.86899	1	16440	0	-0.45179
ALMS1	4	0.014757	0.040639	0.650119	1233	2	-0.35459	0.79434	0.79383	1	14875	0	-0.35459
CLDN14	4	0.014773	0.040679	0.650119	1234	3	-0.37583	0.69607	0.69768	1	13007	1	-0.37583
GCDH	4	0.014783	0.040699	0.650119	1235	3	-0.24068	0.993	0.99299	1	19434	0	-0.24068
RAB6A	4	0.014861	0.040896	0.652746	1236	3	-0.35854	0.34061	0.46613	1	8661	1	-0.35854
Non-TargetingControl_566	1	0.014945	0.014852	0.363645	1237	1	-0.47934	0.98506	0.98507	1	19152	0	-0.47934
ATG4B	4	0.014958	0.041132	0.65599	1238	2	-0.22347	0.034461	0.084972	0.876009	1907	1	-0.22347
LHX9	4	0.014984	0.041189	0.656388	1239	3	-0.20663	0.96087	0.96072	1	18465	0	-0.20663
DCUN1D3	4	0.015016	0.041267	0.657099	1240	3	-0.26446	0.82229	0.82171	1	15458	0	-0.26446
CPA2	4	0.015032	0.041308	0.657229	1241	3	-0.48299	0.96791	0.9678	1	18643	0	-0.48299
VDAC1	4	0.015052	0.041357	0.6575	1242	2	-0.33624	0.98423	0.9842	1	19132	0	-0.33624
GSDMD	4	0.015101	0.041467	0.658717	1243	3	-0.32818	0.9932	0.99321	1	19449	0	-0.32818
CPQ	4	0.015233	0.041743	0.661567	1244	2	-0.099304	0.086105	0.17904	0.960622	3663	2	-0.099304
MB	4	0.015238	0.041758	0.661567	1245	3	-0.32183	0.98131	0.98132	1	19023	0	-0.32183
WRB	4	0.015245	0.041771	0.661567	1246	3	-0.42204	0.02049	0.054612	0.80905	1333	1	-0.42204
IRF1	3	0.015252	0.039966	0.64269	1247	3	-0.57526	0.98475	0.98494	1	19143	0	-0.57526
SLC4A9	4	0.015287	0.04187	0.661567	1248	3	-0.43916	0.88579	0.88537	1	16779	0	-0.43916
ALKBH3	4	0.015289	0.041874	0.661567	1249	2	-0.078208	0.78677	0.78622	1	14699	0	-0.078208
PRSS33	4	0.015299	0.041895	0.661567	1250	2	-0.2057	0.89432	0.89394	1	16947	0	-0.2057
DNASE2	4	0.015304	0.041909	0.661567	1251	3	-0.23127	0.98799	0.98797	1	19246	0	-0.23127
CLDN15	4	0.015359	0.042032	0.662339	1252	3	-0.42797	0.95089	0.95076	1	18210	0	-0.42797
S100A6	4	0.01537	0.042052	0.662339	1253	3	-0.24163	0.97682	0.97679	1	18893	0	-0.24163
BRDT	4	0.015372	0.042057	0.662339	1254	3	-0.62684	0.98782	0.98781	1	19236	0	-0.62684
CCDC136	4	0.015436	0.042201	0.664051	1255	3	-0.51844	0.95929	0.95916	1	18418	0	-0.51844
BHLHA15	4	0.015474	0.042295	0.66453	1256	3	-0.2094	0.91038	0.91006	1	17293	0	-0.2094
TJP3	4	0.015496	0.042347	0.664823	1257	2	-0.205	0.9079	0.90756	1	17243	0	-0.205
TRIM56	4	0.01553	0.042418	0.665184	1258	3	-0.34066	0.78282	0.78225	1	14639	0	-0.34066
EPRS	4	0.015537	0.042436	0.665184	1259	3	-0.83304	0.92769	0.92743	1	17656	0	-0.83304
RGS8	4	0.015555	0.042477	0.665313	1260	2	-0.18555	0.79508	0.79458	1	14888	0	-0.18555
APH1A	4	0.0156	0.042583	0.666452	1261	3	-0.59256	0.78735	0.78679	1	14713	0	-0.59256
SLC25A1	4	0.015646	0.042681	0.667155	1262	3	-0.71027	0.81394	0.81343	1	15277	0	-0.71027
ASUN	4	0.01565	0.042694	0.667155	1263	2	-0.30896	0.81078	0.81026	1	15207	0	-0.30896
RNF213	4	0.015694	0.0428	0.668125	1264	2	-0.26075	0.92351	0.92332	1	17565	0	-0.26075
POGZ	4	0.015713	0.042841	0.668125	1265	3	-0.35995	0.87786	0.87739	1	16611	0	-0.35995
C10orf25	4	0.015731	0.04288	0.668125	1266	2	-0.24007	0.93719	0.93709	1	17894	0	-0.24007
ZBTB41	4	0.015739	0.042889	0.668125	1267	3	-0.36295	0.019319	0.052026	0.79951	1284	1	-0.36295
IKZF1	4	0.015762	0.042944	0.668125	1268	3	-0.32421	0.80721	0.80673	1	15127	0	-0.32421
CYB561A3	4	0.015768	0.042956	0.668125	1269	3	-0.2604	0.94397	0.94384	1	18042	0	-0.2604
CCDC112	4	0.015783	0.042992	0.668168	1270	3	-0.43754	0.89295	0.89257	1	16914	0	-0.43754
ADCY1	4	0.015825	0.043085	0.668947	1271	3	-0.28463	0.62025	0.63584	1	11797	1	-0.28463
CRYM	4	0.015836	0.043109	0.668947	1272	3	-0.42917	0.94564	0.94552	1	18077	0	-0.42917
BCL9L	4	0.01591	0.043281	0.671103	1273	3	-0.32545	0.86562	0.86515	1	16351	0	-0.32545
ARC	4	0.015935	0.043342	0.671532	1274	3	-0.20557	0.63794	0.64934	1	12067	1	-0.20557
OR5M9	4	0.016021	0.043548	0.673506	1275	3	-0.37395	0.04089	0.098505	0.886701	2183	1	-0.37395
MCC	4	0.016028	0.043569	0.673506	1276	3	-0.34469	0.97292	0.97283	1	18776	0	-0.34469
KLHDC8A	4	0.016028	0.04357	0.673506	1277	3	-0.35701	0.81434	0.81384	1	15286	0	-0.35701
ZNF44	4	0.01605	0.043622	0.673506	1278	2	-0.14597	0.66275	0.66917	1	12450	1	-0.14597
UPB1	4	0.016078	0.043693	0.673506	1279	3	-0.34737	0.70789	0.70845	1	13217	1	-0.34737
CLN3	4	0.016081	0.043702	0.673506	1280	3	-0.25933	0.98419	0.98416	1	19130	0	-0.25933
RBP3	4	0.016085	0.043709	0.673506	1281	3	-0.36403	0.98628	0.98623	1	19191	0	-0.36403
CDC37	4	0.016103	0.043742	0.673506	1282	3	-0.81893	0.62332	0.63817	1	11837	1	-0.81893
CYP39A1	4	0.016117	0.043771	0.673506	1283	2	-0.1736	0.0065226	0.022567	0.600789	749	2	-0.1736
TNFRSF19	4	0.016154	0.04385	0.674217	1284	3	-0.42115	0.97977	0.97981	1	18977	0	-0.42115
PCDHGA4	4	0.016178	0.0439	0.674459	1285	3	-0.49838	0.97514	0.97505	1	18837	0	-0.49838
REG1A	4	0.016207	0.043972	0.675047	1286	3	-0.39585	0.95465	0.95448	1	18296	0	-0.39585
ACTL6B	4	0.016222	0.04401	0.675129	1287	3	-0.34813	0.98863	0.98863	1	19262	0	-0.34813
C10orf54	4	0.016319	0.044241	0.677637	1288	2	-0.48559	0.37745	0.48507	1	8961	1	-0.48559
NAIP	4	0.016376	0.044374	0.679148	1289	3	-0.37762	0.96874	0.96862	1	18666	0	-0.37762
OR8K1	4	0.016445	0.044528	0.6809	1290	3	-0.29943	0.94599	0.94589	1	18086	0	-0.29943
KCTD7	4	0.016456	0.044556	0.6809	1291	3	-0.22282	0.98755	0.98753	1	19227	0	-0.22282
RABIF	4	0.01647	0.044595	0.680977	1292	3	-0.25411	0.62642	0.64052	1	11886	1	-0.25411
TMEM257	4	0.016515	0.044676	0.681692	1293	2	-0.25125	0.93084	0.93058	1	17743	0	-0.25125
ZNF365	4	0.016568	0.044798	0.683044	1294	3	-0.26344	0.99342	0.99342	1	19457	0	-0.26344
FADS3	4	0.016598	0.044864	0.683536	1295	2	-0.38494	0.96943	0.9693	1	18681	0	-0.38494
HIST1H3A	4	0.01663	0.044948	0.684123	1296	3	-0.44273	0.89811	0.89773	1	17034	0	-0.44273
BCL9	4	0.016643	0.044971	0.684123	1297	3	-0.39407	0.9198	0.91955	1	17496	0	-0.39407
OR2T12	4	0.016725	0.045145	0.68573	1298	3	-0.2483	0.82431	0.82373	1	15495	0	-0.2483
LGALS4	4	0.016744	0.045188	0.685785	1299	3	-0.34788	0.99313	0.99314	1	19445	0	-0.34788
KIAA1324L	4	0.016755	0.045217	0.685785	1300	3	-0.2164	0.99201	0.99201	1	19395	0	-0.2164
VKORC1L1	4	0.01678	0.045276	0.686171	1301	3	-0.29323	0.84179	0.84103	1	15842	0	-0.29323
RALGPS2	4	0.016821	0.045365	0.686997	1302	3	-0.27867	0.79379	0.79328	1	14862	0	-0.27867
PLOD3	4	0.016887	0.045514	0.688745	1303	3	-0.20268	0.95444	0.95427	1	18293	0	-0.20268
MTCH2	4	0.016909	0.045565	0.688986	1304	3	-0.35937	0.98299	0.98299	1	19089	0	-0.35937
TRAM1	4	0.016957	0.045687	0.690321	1305	3	-0.27122	0.88382	0.88337	1	16743	0	-0.27122
GLRX	4	0.016975	0.04573	0.69034	1306	3	-0.16627	0.99187	0.99188	1	19389	0	-0.16627
CPAMD8	4	0.016986	0.045757	0.69034	1307	2	-0.2376	0.7271	0.72668	1	13582	1	-0.2376
IMMP2L	4	0.017012	0.045818	0.690489	1308	3	-0.46337	0.74201	0.74142	1	13860	0	-0.46337
PCF11	4	0.017032	0.045866	0.690489	1309	2	-0.24433	0.26989	0.39614	1	7438	1	-0.24433
OR7D2	4	0.017035	0.045876	0.690489	1310	3	-0.24161	0.5672	0.59755	1	11082	1	-0.24161
THUMPD1	4	0.017047	0.045904	0.690489	1311	2	-0.29361	0.94732	0.94726	1	18117	0	-0.29361
IL15RA	4	0.017079	0.045971	0.690971	1312	3	-0.23598	0.84348	0.84279	1	15878	0	-0.23598
ZBED3	4	0.017142	0.046126	0.692785	1313	3	-0.33187	0.18426	0.29592	1	5670	1	-0.33187
RNF146	4	0.017183	0.04621	0.693073	1314	3	-0.25335	0.48273	0.54377	1	10007	1	-0.25335
GET4	4	0.017191	0.046228	0.693073	1315	3	-0.34935	0.5833	0.60873	1	11296	1	-0.34935
Non-TargetingControl_424	1	0.017193	0.017174	0.385051	1316	1	-0.53231	0.98281	0.98287	1	19082	0	-0.53231
C10orf142	4	0.017247	0.046352	0.694112	1317	2	-0.31079	0.96333	0.96323	1	18537	0	-0.31079
POLK	4	0.017265	0.046396	0.694252	1318	3	-0.3589	0.98221	0.98219	1	19066	0	-0.3589
USP28	4	0.017291	0.046453	0.6945	1319	3	-0.28122	0.97222	0.97214	1	18759	0	-0.28122
RNF17	4	0.017303	0.046482	0.6945	1320	3	-0.37464	0.96419	0.9641	1	18555	0	-0.37464
2024-03-01	8	0.017395	0.063298	0.808298	1321	5	-0.17798	0.70918	0.82111	1	13238	1	-0.17798
COPS7A	4	0.017401	0.046701	0.697066	1322	2	-0.32985	0.96254	0.96241	1	18510	0	-0.32985
SLC27A6	4	0.017411	0.046726	0.697066	1323	3	-0.29483	0.80871	0.8082	1	15164	0	-0.29483
PAF1	4	0.017426	0.046758	0.697066	1324	3	-0.54882	0.9608	0.96064	1	18463	0	-0.54882
PCDHGA8	4	0.017494	0.046901	0.698684	1325	2	-0.26472	0.96236	0.96222	1	18501	0	-0.26472
THY1	4	0.017517	0.046954	0.698958	1326	3	-0.25808	0.58666	0.61109	1	11342	1	-0.25808
C19orf44	4	0.017554	0.047037	0.699671	1327	3	-0.58156	0.9011	0.90066	1	17100	0	-0.58156
EMC2	4	0.01761	0.047169	0.70027	1328	2	-0.36506	0.92709	0.92684	1	17645	0	-0.36506
ZSCAN21	4	0.017638	0.047228	0.70027	1329	3	-0.22881	0.99155	0.99153	1	19374	0	-0.22881
ALG3	4	0.017649	0.047246	0.70027	1330	3	-0.48489	0.11678	0.21568	0.990976	4283	1	-0.48489
BRD4	4	0.017679	0.047304	0.70027	1331	3	-0.48329	0.942	0.94189	1	17991	0	-0.48329
SBNO1	4	0.01768	0.047306	0.70027	1332	2	-1.0321	0.97476	0.97467	1	18831	0	-1.0321
LRRC31	4	0.017691	0.047337	0.70027	1333	3	-0.22288	0.48659	0.54607	1	10050	1	-0.22288
SDR16C5	4	0.017694	0.047344	0.70027	1334	3	-0.2211	0.94579	0.94568	1	18080	0	-0.2211
ANO1	4	0.01771	0.047383	0.70027	1335	3	-0.58791	0.9874	0.98737	1	19221	0	-0.58791
Non-TargetingControl_57	1	0.01771	0.017673	0.389922	1336	1	-0.44336	0.98229	0.98236	1	19070	0	-0.44336
LCE3D	4	0.017717	0.047403	0.70027	1337	3	-0.35866	0.96593	0.96581	1	18603	0	-0.35866
COL4A3BP	4	0.017727	0.047425	0.70027	1338	3	-0.23755	0.61823	0.63428	1	11772	1	-0.23755
TLE1	4	0.017782	0.047547	0.70155	1339	3	-0.27522	0.9936	0.99361	1	19464	0	-0.27522
NKX6-3	4	0.01786	0.047735	0.703518	1340	2	-0.30972	0.6867	0.6895	1	12854	1	-0.30972
ORAI2	4	0.017875	0.047769	0.703518	1341	3	-0.45791	0.99403	0.99405	1	19479	0	-0.45791
NELFCD	4	0.017883	0.047785	0.703518	1342	2	-0.62685	0.97261	0.97252	1	18770	0	-0.62685
POLR3F	4	0.01795	0.047935	0.704935	1343	3	-0.58333	0.98496	0.98493	1	19150	0	-0.58333
BCAP29	4	0.017957	0.047951	0.704935	1344	3	-0.33048	0.39759	0.49576	1	9131	1	-0.33048
TMEM161B	4	0.018011	0.048076	0.706243	1345	3	-0.24153	0.56263	0.59445	1	11016	1	-0.24153
LARP4	4	0.018032	0.04812	0.706378	1346	3	-0.32712	0.86627	0.86578	1	16368	0	-0.32712
TYW1	4	0.018119	0.048325	0.708606	1347	2	-0.17184	0.83785	0.83713	1	15758	0	-0.17184
SLC27A3	4	0.018138	0.048369	0.708606	1348	3	-0.28108	0.91043	0.91011	1	17295	0	-0.28108
DNAJB5	4	0.018142	0.048377	0.708606	1349	3	-0.35636	0.40896	0.50178	1	9229	1	-0.35636
KCNU1	4	0.018165	0.048428	0.708832	1350	3	-0.37759	0.99129	0.99127	1	19367	0	-0.37759
ENC1	4	0.01819	0.048491	0.709231	1351	2	-0.28894	0.98162	0.98161	1	19039	0	-0.28894
IL4R	4	0.018227	0.048569	0.70962	1352	3	-0.46352	0.97819	0.97819	1	18930	0	-0.46352
SIL1	4	0.018234	0.048591	0.70962	1353	3	-0.43815	0.95126	0.95112	1	18219	0	-0.43815
C9orf153	4	0.018249	0.048623	0.70962	1354	3	-0.25134	0.20221	0.31709	1	6049	1	-0.25134
ZNF689	4	0.018316	0.048785	0.711105	1355	3	-0.63884	0.99329	0.99329	1	19453	0	-0.63884
ME3	4	0.018332	0.048814	0.711105	1356	2	-0.26184	0.90786	0.90753	1	17242	0	-0.26184
MPND	4	0.018348	0.04885	0.711105	1357	3	-0.41406	0.96194	0.96178	1	18486	0	-0.41406
NSUN7	4	0.018356	0.048866	0.711105	1358	2	-0.31983	0.35286	0.47234	1	8765	1	-0.31983
GDPD3	4	0.018386	0.048942	0.711552	1359	3	-0.31807	0.96661	0.96648	1	18617	0	-0.31807
CD70	4	0.018403	0.048987	0.711552	1360	2	-0.1866	0.70468	0.70549	1	13160	1	-0.1866
KEAP1	4	0.018451	0.049088	0.712186	1361	2	-0.2672	0.95132	0.95119	1	18220	0	-0.2672
C4BPB	4	0.018467	0.049132	0.712186	1362	3	-0.31313	0.98203	0.98202	1	19056	0	-0.31313
Non-TargetingControl_390	1	0.018472	0.018419	0.400455	1363	1	-0.33318	0.98153	0.9816	1	19036	0	-0.33318
ALG11	4	0.018475	0.049153	0.712186	1364	2	-0.18243	0.57807	0.60505	1	11228	1	-0.18243
KTN1	4	0.018491	0.049191	0.712226	1365	3	-0.32375	0.76484	0.76437	1	14286	0	-0.32375
SRP9	4	0.018584	0.049398	0.714705	1366	3	-0.3984	0.60024	0.62095	1	11518	1	-0.3984
KCNK15	4	0.018608	0.049449	0.714925	1367	3	-0.30138	0.13972	0.24315	1	4734	1	-0.30138
ABCB10	4	0.018634	0.049509	0.715279	1368	2	-0.19845	0.56121	0.59347	1	10996	1	-0.19845
TICAM1	4	0.018686	0.049618	0.71635	1369	3	-0.27924	0.97184	0.97177	1	18749	0	-0.27924
CTSF	4	0.018781	0.049829	0.717878	1370	3	-0.36838	0.98754	0.98752	1	19226	0	-0.36838
ATP2B1	4	0.018786	0.049838	0.717878	1371	3	-0.34702	0.97188	0.97181	1	18751	0	-0.34702
SRRM3	4	0.018826	0.049948	0.717878	1372	3	-0.5096	0.85023	0.8496	1	16021	0	-0.5096
CLDN6	4	0.01884	0.049978	0.717878	1373	3	-0.25252	0.89549	0.8951	1	16976	0	-0.25252
SIRT6	4	0.018866	0.05004	0.717878	1374	3	-0.24042	0.96142	0.96126	1	18476	0	-0.24042
DCTPP1	4	0.018871	0.050051	0.717878	1375	3	-0.21666	0.98532	0.9853	1	19160	0	-0.21666
DLD	4	0.018874	0.050057	0.717878	1376	3	-0.47158	0.9541	0.95392	1	18281	0	-0.47158
FAM3C	4	0.01889	0.050093	0.717878	1377	2	-0.26213	0.98068	0.98069	1	18999	0	-0.26213
TAOK2	4	0.018911	0.050142	0.717878	1378	3	-0.2468	0.99416	0.99417	1	19487	0	-0.2468
SNCAIP	4	0.018915	0.050153	0.717878	1379	3	-0.41861	0.99229	0.99229	1	19405	0	-0.41861
PRPF39	4	0.018955	0.050243	0.718656	1380	3	-0.29238	0.94349	0.94336	1	18031	0	-0.29238
IGSF8	4	0.019062	0.05049	0.721566	1381	3	-0.21398	0.87816	0.87769	1	16617	0	-0.21398
HRNR	4	0.019074	0.050518	0.721566	1382	3	-0.21219	0.98643	0.9864	1	19195	0	-0.21219
PROKR2	4	0.019094	0.050564	0.721646	1383	3	-0.35849	0.87855	0.87808	1	16628	0	-0.35849
Non-TargetingControl_80	1	0.019106	0.019072	0.411714	1384	1	-0.49908	0.98089	0.98095	1	19009	0	-0.49908
PDE8B	4	0.019113	0.050607	0.721646	1385	3	-0.23028	0.98286	0.98286	1	19086	0	-0.23028
UBAP2L	4	0.019123	0.050631	0.721646	1386	2	-0.29037	0.94765	0.94756	1	18122	0	-0.29037
Non-TargetingControl_328	1	0.019144	0.019112	0.411963	1387	1	-0.43633	0.98086	0.98091	1	19007	0	-0.43633
FRMD3	4	0.019173	0.050733	0.722586	1388	3	-0.33448	0.81998	0.81941	1	15407	0	-0.33448
KRTCAP2	4	0.019285	0.050991	0.72574	1389	2	-0.21619	0.9397	0.93966	1	17941	0	-0.21619
COPS7B	4	0.019337	0.051117	0.726624	1390	3	-0.33292	0.98928	0.98927	1	19291	0	-0.33292
MFSD12	4	0.019342	0.051125	0.726624	1391	2	-0.26486	0.47811	0.54096	1	9950	1	-0.26486
S100A2	4	0.019366	0.051184	0.726957	1392	2	-0.36686	0.88596	0.88556	1	16786	0	-0.36686
ANKRD42	4	0.019401	0.051271	0.727674	1393	3	-0.25434	0.99042	0.99036	1	19331	0	-0.25434
ICAM5	4	0.019423	0.051316	0.727803	1394	3	-0.4737	0.642	0.65257	1	12125	1	-0.4737
NPIPA5	4	0.019466	0.05141	0.728411	1395	3	-0.4084	0.99098	0.99096	1	19356	0	-0.4084
TRPM3	4	0.019486	0.051455	0.728411	1396	3	-0.28037	0.91717	0.9169	1	17434	0	-0.28037
IPPK	4	0.019513	0.051507	0.728411	1397	3	-0.27391	0.54114	0.58002	1	10718	1	-0.27391
ERICH4	4	0.019529	0.051545	0.728411	1398	2	-0.016594	0.049407	0.11606	0.914653	2489	2	-0.016594
FAM180A	4	0.019538	0.051567	0.728411	1399	3	-0.60679	0.98726	0.98723	1	19217	0	-0.60679
DYNC1I1	4	0.019555	0.051599	0.728411	1400	3	-0.25175	0.96374	0.96364	1	18546	0	-0.25175
GIGYF1	4	0.019562	0.051613	0.728411	1401	2	-0.33888	0.085815	0.17871	0.960622	3657	1	-0.33888
LAT2	4	0.01966	0.051812	0.730658	1402	2	-0.25327	0.19389	0.3073	1	5868	2	-0.25327
C16orf62	4	0.019676	0.051845	0.730658	1403	3	-0.31719	0.28428	0.41295	1	7727	1	-0.31719
Non-TargetingControl_82	1	0.019713	0.019712	0.421287	1404	1	-0.46108	0.98029	0.98033	1	18989	0	-0.46108
STOML2	4	0.019749	0.052005	0.732399	1405	3	-0.323	0.97176	0.97168	1	18746	0	-0.323
CDC20B	4	0.019769	0.052049	0.732504	1406	3	-0.4331	0.92864	0.92839	1	17681	0	-0.4331
TRAF3IP1	4	0.019822	0.052177	0.733465	1407	3	-0.47383	0.4283	0.51246	1	9421	1	-0.47383
PRM1	4	0.019831	0.05219	0.733465	1408	3	-0.2208	0.92772	0.92746	1	17657	0	-0.2208
ZNF70	4	0.019847	0.05223	0.73352	1409	3	-0.42538	0.76545	0.76497	1	14299	0	-0.42538
CANX	4	0.01992	0.052409	0.735523	1410	3	-0.34827	0.9747	0.9746	1	18829	0	-0.34827
FBXL17	4	0.019965	0.052508	0.736398	1411	3	-0.31451	0.99033	0.99028	1	19328	0	-0.31451
UMOD	4	0.020012	0.052594	0.737092	1412	2	-0.21392	0.71935	0.71919	1	13425	1	-0.21392
ANKRD55	4	0.020031	0.052636	0.737158	1413	3	-0.32416	0.97785	0.97786	1	18916	0	-0.32416
ELMOD3	4	0.020055	0.052688	0.737376	1414	3	-0.33942	0.88953	0.88913	1	16848	0	-0.33942
ATG12	4	0.020142	0.05291	0.739447	1415	3	-0.55616	0.99002	0.98997	1	19312	0	-0.55616
ANKMY2	4	0.020191	0.053007	0.740288	1416	3	-0.3384	0.86954	0.86905	1	16443	0	-0.3384
RAB1A	4	0.020219	0.053063	0.740565	1417	2	-0.20899	0.74835	0.74783	1	13983	0	-0.20899
LCE3C	4	0.020237	0.053106	0.740648	1418	3	-0.24907	0.99464	0.99466	1	19503	0	-0.24907
GATAD2A	4	0.020293	0.053242	0.742029	1419	3	-0.49551	0.9931	0.99309	1	19441	0	-0.49551
ZNF556	4	0.020344	0.053352	0.743051	1420	3	-0.34547	0.91612	0.91584	1	17412	0	-0.34547
MAT2B	4	0.020394	0.053469	0.743927	1421	3	-0.36806	0.98974	0.98969	1	19305	0	-0.36806
NTRK1	4	0.020401	0.053489	0.743927	1422	3	-0.22325	0.92855	0.92831	1	17675	0	-0.22325
KRTAP1-1	4	0.02046	0.053625	0.745113	1423	3	-0.20349	0.96776	0.96765	1	18639	0	-0.20349
WDR62	4	0.020481	0.053674	0.745113	1424	3	-0.29501	0.47298	0.53793	1	9883	1	-0.29501
CLDN4	4	0.020644	0.054029	0.748849	1425	3	-0.24725	0.50594	0.55771	1	10294	1	-0.24725
MDH2	4	0.020718	0.054187	0.750298	1426	2	-0.2572	0.96741	0.9673	1	18636	0	-0.2572
C7orf77	4	0.020731	0.054208	0.750298	1427	3	-0.35272	0.97075	0.97065	1	18717	0	-0.35272
DDIT3	4	0.020811	0.054367	0.75064	1428	3	-0.34873	0.90004	0.89961	1	17079	0	-0.34873
NOS3	4	0.020819	0.05439	0.75064	1429	2	-0.32666	0.86381	0.86333	1	16304	0	-0.32666
RCN3	4	0.020827	0.054418	0.75064	1430	2	-0.21545	0.9251	0.92487	1	17600	0	-0.21545
MS4A1	4	0.020836	0.05444	0.75064	1431	2	-0.22735	0.79006	0.78951	1	14772	0	-0.22735
MAP1LC3A	4	0.020841	0.054452	0.75064	1432	3	-0.39253	0.055929	0.12939	0.923057	2750	1	-0.39253
EXD3	4	0.020844	0.054457	0.75064	1433	2	-0.28314	0.1702	0.2792	1	5363	1	-0.28314
Non-TargetingControl_990	1	0.020915	0.020854	0.436411	1434	1	-0.39282	0.97909	0.97913	1	18956	0	-0.39282
BCHE	4	0.02092	0.05462	0.75237	1435	3	-0.33206	0.70395	0.7048	1	13144	1	-0.33206
BOLA2B	4	0.021018	0.054836	0.754176	1436	3	-0.45761	0.99059	0.99053	1	19339	0	-0.45761
CA8	4	0.021021	0.054841	0.754176	1437	2	-0.16578	0.66837	0.67389	1	12546	1	-0.16578
SLC26A7	4	0.021038	0.054877	0.754176	1438	2	-0.11887	0.13472	0.23717	1	4619	2	-0.11887
ABLIM3	4	0.021046	0.054901	0.754176	1439	2	-0.19206	0.98204	0.98203	1	19057	0	-0.19206
TPM1	4	0.021063	0.054943	0.754243	1440	2	-0.40371	0.055186	0.1279	0.921915	2726	1	-0.40371
CPSF1	4	0.021136	0.055126	0.756234	1441	3	-0.32685	0.90994	0.90962	1	17285	0	-0.32685
ANKFY1	4	0.021173	0.055204	0.756791	1442	2	-0.40842	0.11168	0.20979	0.9872	4179	1	-0.40842
MMP7	4	0.021266	0.055413	0.759142	1443	3	-0.29771	0.99028	0.99022	1	19322	0	-0.29771
WHSC1L1	4	0.021302	0.055484	0.759596	1444	3	-0.41624	0.54651	0.58351	1	10785	1	-0.41624
COMMD10	4	0.021336	0.055561	0.76013	1445	3	-0.26461	0.97231	0.97223	1	18762	0	-0.26461
OSR2	4	0.021374	0.055642	0.760685	1446	3	-0.31982	0.28367	0.41228	1	7712	1	-0.31982
CACNG1	4	0.021393	0.055677	0.760685	1447	2	-0.40485	0.45994	0.53037	1	9752	1	-0.40485
SULT1A4	4	0.021504	0.055932	0.76365	1448	3	-0.45298	0.9921	0.99211	1	19398	0	-0.45298
PIK3R2	4	0.021691	0.056353	0.768367	1449	3	-0.36834	0.95004	0.94994	1	18187	0	-0.36834
LMF1	4	0.021692	0.056354	0.768367	1450	3	-0.4364	0.20033	0.31487	1	6007	1	-0.4364
ACTR2	4	0.021718	0.056409	0.768598	1451	3	-0.27039	0.98478	0.98473	1	19144	0	-0.27039
TCAF2	4	0.021744	0.056469	0.768764	1452	3	-0.27132	0.68125	0.68479	1	12770	1	-0.27132
TRPC7	4	0.021777	0.056541	0.76883	1453	3	-0.33238	0.89311	0.89272	1	16916	0	-0.33238
Non-TargetingControl_961	1	0.021845	0.021788	0.447582	1454	1	-0.50861	0.97815	0.97821	1	18928	0	-0.50861
PIK3C2B	4	0.021897	0.056796	0.771772	1455	2	-0.12384	0.72547	0.72511	1	13546	1	-0.12384
NR2E1	4	0.02194	0.056897	0.772622	1456	2	-0.17155	0.56305	0.59474	1	11026	1	-0.17155
IFI30	4	0.021973	0.056971	0.773109	1457	3	-0.45516	0.8956	0.89521	1	16979	0	-0.45516
ZDHHC4	4	0.021999	0.057035	0.773456	1458	3	-0.20693	0.94565	0.94553	1	18078	0	-0.20693
SLC20A2	4	0.02206	0.057169	0.773926	1459	3	-0.25888	0.61732	0.63359	1	11760	1	-0.25888
CCDC105	4	0.02206	0.057169	0.773926	1460	3	-0.32206	0.95259	0.95241	1	18244	0	-0.32206
MTMR9	4	0.022067	0.057185	0.773926	1461	2	-0.14734	0.90406	0.90366	1	17164	0	-0.14734
CFAP45	4	0.022121	0.057304	0.775004	1462	3	-0.35158	0.99275	0.99275	1	19427	0	-0.35158
ADAMTS19	4	0.022155	0.057386	0.775231	1463	3	-0.24039	0.921	0.92074	1	17522	0	-0.24039
MYH11	4	0.022169	0.057424	0.775231	1464	3	-0.58257	0.98492	0.9849	1	19148	0	-0.58257
ZRANB2	4	0.022174	0.057436	0.775231	1465	3	-0.29992	0.51501	0.56331	1	10405	1	-0.29992
VMA21	4	0.022233	0.057571	0.77653	1466	2	-0.35902	0.87188	0.87141	1	16495	0	-0.35902
ICAM1	4	0.02227	0.057649	0.777065	1467	3	-0.30361	0.62404	0.63872	1	11849	1	-0.30361
KLF9	4	0.022311	0.057728	0.777612	1468	2	-0.23964	0.88969	0.88929	1	16851	0	-0.23964
CNN2	4	0.022328	0.057771	0.777668	1469	2	-0.26823	0.52438	0.56927	1	10527	1	-0.26823
PNPLA8	4	0.022371	0.05786	0.777835	1470	2	-0.32742	0.76567	0.76519	1	14303	0	-0.32742
GOLIM4	4	0.022406	0.057938	0.777835	1471	3	-0.31739	0.38581	0.48947	1	9021	1	-0.31739
OR2A1	4	0.022419	0.057961	0.777835	1472	3	-0.33732	0.39858	0.4963	1	9139	1	-0.33732
SAR1B	4	0.022437	0.057999	0.777835	1473	3	-0.32485	0.8502	0.84956	1	16019	0	-0.32485
TNN	4	0.022441	0.058008	0.777835	1474	3	-0.2942	0.49296	0.54984	1	10126	1	-0.2942
TAS2R60	4	0.022449	0.05803	0.777835	1475	2	-0.36439	0.35334	0.4726	1	8770	1	-0.36439
RUSC2	4	0.022458	0.058054	0.777835	1476	3	-0.29727	0.39834	0.49617	1	9136	1	-0.29727
TBXA2R	4	0.022507	0.05817	0.777963	1477	3	-0.188	0.86828	0.8678	1	16414	0	-0.188
KRTAP27-1	4	0.022521	0.058196	0.777963	1478	3	-0.33314	0.9683	0.96818	1	18655	0	-0.33314
CD247	4	0.022534	0.058227	0.777963	1479	3	-0.30843	0.99008	0.99004	1	19316	0	-0.30843
OR52N4	4	0.022551	0.058261	0.777963	1480	3	-0.33475	0.99143	0.99141	1	19369	0	-0.33475
HOOK3	4	0.022575	0.058316	0.777963	1481	1	-0.09244	0.97535	0.97525	1	18846	0	-0.09244
SAR1A	4	0.022582	0.058332	0.777963	1482	3	-0.22466	0.71552	0.71555	1	13356	1	-0.22466
GDPD5	4	0.022596	0.05837	0.777963	1483	3	-0.25844	0.9716	0.97153	1	18741	0	-0.25844
C12orf42	4	0.022597	0.058373	0.777963	1484	2	-0.033989	0.066194	0.14991	0.938662	3142	2	-0.033989
CRTC2	4	0.022636	0.058451	0.778453	1485	3	-0.39023	0.94137	0.94126	1	17977	0	-0.39023
TOX	4	0.022649	0.058488	0.778453	1486	2	-0.067275	0.24964	0.37256	1	7009	2	-0.067275
C1orf56	4	0.022782	0.058789	0.781601	1487	3	-0.44731	0.99382	0.99382	1	19475	0	-0.44731
C7orf55	4	0.022789	0.058803	0.781601	1488	3	-0.35388	0.9918	0.99179	1	19384	0	-0.35388
RIMS2	4	0.022822	0.058883	0.781601	1489	3	-0.28682	0.76004	0.75954	1	14196	0	-0.28682
ZNF589	4	0.022831	0.058902	0.781601	1490	3	-0.29848	0.92305	0.92288	1	17559	0	-0.29848
ZNF696	4	0.022841	0.058925	0.781601	1491	2	-0.20338	0.95267	0.95248	1	18249	0	-0.20338
ATP5C1	4	0.022859	0.058957	0.781601	1492	2	-0.37165	0.93046	0.93022	1	17732	0	-0.37165
ARL4C	4	0.02288	0.059008	0.78166	1493	3	-0.29133	0.97804	0.97806	1	18925	0	-0.29133
C1orf68	4	0.022903	0.059055	0.78166	1494	2	-0.23045	0.83048	0.8298	1	15614	0	-0.23045
TPSB2	4	0.022911	0.059078	0.78166	1495	3	-0.28279	0.94981	0.9497	1	18180	0	-0.28279
MYOC	4	0.022973	0.059209	0.782878	1496	3	-0.35385	0.95774	0.95767	1	18377	0	-0.35385
SPDYE2	4	0.023018	0.059312	0.783604	1497	3	-0.79191	0.9059	0.90552	1	17199	0	-0.79191
PDCD1	4	0.023036	0.059352	0.783604	1498	3	-0.23661	0.61071	0.62854	1	11663	1	-0.23661
NGEF	4	0.023052	0.059381	0.783604	1499	2	-0.15501	0.65843	0.66566	1	12383	1	-0.15501
NFRKB	4	0.023113	0.05952	0.784801	1500	2	-0.3859	0.98893	0.98892	1	19277	0	-0.3859
2024-09-04	4	0.023135	0.059577	0.784801	1501	3	-0.32262	0.404	0.49922	1	9180	1	-0.32262
CALN1	4	0.023139	0.059589	0.784801	1502	3	-0.26046	0.828	0.82735	1	15553	0	-0.26046
KIAA1024L	4	0.023228	0.05981	0.787197	1503	2	-0.11045	0.83642	0.83571	1	15732	0	-0.11045
GPSM1	4	0.023272	0.059896	0.787345	1504	3	-0.26368	0.96348	0.96337	1	18540	0	-0.26368
POM121	4	0.02329	0.05994	0.787345	1505	3	-0.3552	0.85739	0.85686	1	16163	0	-0.3552
MXRA7	4	0.023306	0.059978	0.787345	1506	3	-0.52531	0.95698	0.95687	1	18358	0	-0.52531
DDX58	4	0.023378	0.060158	0.787892	1507	2	-0.19504	0.87409	0.87361	1	16540	0	-0.19504
VPS45	4	0.023388	0.06018	0.787892	1508	2	-0.30094	0.19059	0.30339	1	5804	1	-0.30094
ERV3-1	4	0.0234	0.060206	0.787892	1509	3	-0.21201	0.97811	0.97812	1	18927	0	-0.21201
BIRC3	4	0.023404	0.060214	0.787892	1510	2	-0.31442	0.1758	0.28589	1	5482	1	-0.31442
SMIM15	4	0.023423	0.060247	0.787892	1511	3	-0.26044	0.99204	0.99204	1	19397	0	-0.26044
DAPK3	4	0.023427	0.060254	0.787892	1512	3	-0.31513	0.76934	0.76885	1	14385	0	-0.31513
EFNA2	4	0.023486	0.060381	0.789039	1513	3	-0.17203	0.93552	0.93535	1	17856	0	-0.17203
XRCC5	4	0.023523	0.060461	0.789562	1514	3	-0.71733	0.84981	0.84917	1	16012	0	-0.71733
ZNF131	4	0.023604	0.060659	0.791255	1515	3	-0.44746	0.71007	0.71045	1	13259	1	-0.44746
CAST	4	0.023622	0.060699	0.791255	1516	3	-0.23576	0.92046	0.92021	1	17508	0	-0.23576
PLEKHS1	4	0.023626	0.060708	0.791255	1517	2	-0.29389	0.76986	0.76936	1	14396	0	-0.29389
CIRBP	4	0.023672	0.060815	0.792127	1518	3	-0.33587	0.83177	0.8311	1	15635	0	-0.33587
NOX1	4	0.02384	0.061165	0.796177	1519	3	-0.4682	0.3505	0.47114	1	8743	1	-0.4682
ANKRD34A	4	0.023866	0.061216	0.796328	1520	2	-0.30493	0.96275	0.96264	1	18519	0	-0.30493
ATP5O	4	0.023902	0.061303	0.796934	1521	2	-0.31292	0.4476	0.52331	1	9625	1	-0.31292
RFX4	4	0.023924	0.061359	0.797148	1522	3	-0.31157	0.21759	0.33518	1	6349	1	-0.31157
ZSWIM4	4	0.024025	0.061592	0.799588	1523	3	-0.18891	0.44836	0.52372	1	9629	1	-0.18891
C1orf54	4	0.024038	0.061626	0.799588	1524	3	-0.27603	0.99256	0.99257	1	19414	0	-0.27603
PKD1	4	0.024054	0.061666	0.799596	1525	2	-0.086576	0.61868	0.63461	1	11780	1	-0.086576
P4HA2	4	0.024117	0.061795	0.800746	1526	3	-0.25056	0.87172	0.87127	1	16492	0	-0.25056
ABCF2	4	0.024207	0.062008	0.802409	1527	2	-0.30176	0.90345	0.90303	1	17150	0	-0.30176
PLA2G7	4	0.024216	0.062029	0.802409	1528	2	-0.13846	0.3179	0.45202	1	8414	2	-0.13846
C19orf71	4	0.024251	0.062111	0.802409	1529	2	-0.26618	0.98508	0.98507	1	19155	0	-0.26618
B4GALT3	4	0.024255	0.062119	0.802409	1530	3	-0.41967	0.93659	0.93647	1	17875	0	-0.41967
Non-TargetingControl_275	1	0.024274	0.024176	0.478546	1531	1	-0.53587	0.97573	0.9758	1	18859	0	-0.53587
HMBOX1	4	0.024278	0.062171	0.802409	1532	3	-0.22866	0.65519	0.66293	1	12332	1	-0.22866
HAX1	4	0.024283	0.06218	0.802409	1533	3	-0.20651	0.90546	0.90507	1	17193	0	-0.20651
ALKBH7	4	0.024297	0.062208	0.802409	1534	3	-0.37666	0.84073	0.83997	1	15817	0	-0.37666
TNFRSF10B	4	0.024314	0.062242	0.802409	1535	2	-0.12805	0.22718	0.34638	1	6558	1	-0.12805
TCHH	4	0.024361	0.062354	0.803327	1536	3	-0.30005	0.54045	0.57958	1	10709	1	-0.30005
ALAD	4	0.024377	0.062394	0.803327	1537	2	-0.30532	0.98187	0.98187	1	19050	0	-0.30532
MTA2	4	0.024412	0.062462	0.803456	1538	3	-0.3373	0.52901	0.57222	1	10584	1	-0.3373
FDXACB1	4	0.02444	0.062522	0.803456	1539	3	-0.3857	0.98793	0.98791	1	19242	0	-0.3857
DLST	4	0.02445	0.062542	0.803456	1540	3	-0.51915	0.91795	0.91767	1	17462	0	-0.51915
HIST2H3A	4	0.024459	0.062563	0.803456	1541	2	-0.28689	0.31745	0.45149	1	8400	2	-0.28689
NPR1	4	0.024524	0.062704	0.804751	1542	3	-0.21756	0.96591	0.96579	1	18602	0	-0.21756
NFS1	4	0.024576	0.062822	0.805753	1543	2	-0.39853	0.84446	0.84377	1	15898	0	-0.39853
MXD1	4	0.024608	0.062894	0.806064	1544	3	-0.30835	0.91995	0.9197	1	17499	0	-0.30835
ARHGAP32	4	0.024621	0.062927	0.806064	1545	2	-0.27875	0.22735	0.3466	1	6560	1	-0.27875
C17orf85	4	0.024694	0.063085	0.807066	1546	3	-0.45569	0.98513	0.98511	1	19157	0	-0.45569
FAT2	4	0.024766	0.063263	0.808298	1547	2	-0.16568	0.74858	0.74806	1	13993	0	-0.16568
C2orf54	4	0.024784	0.063302	0.808298	1548	2	-0.25579	0.91998	0.91973	1	17500	0	-0.25579
KCNJ5	4	0.024874	0.0635	0.810314	1549	3	-0.25137	0.72349	0.72322	1	13497	1	-0.25137
MRGPRD	4	0.024903	0.063576	0.810479	1550	2	-0.30978	0.87151	0.87107	1	16487	0	-0.30978
LRWD1	4	0.024912	0.063594	0.810479	1551	2	-0.26308	0.35669	0.47427	1	8802	1	-0.26308
ACP5	4	0.024983	0.063755	0.811797	1552	3	-0.23412	0.71002	0.71041	1	13258	1	-0.23412
FAM71B	4	0.025016	0.063824	0.811797	1553	3	-0.19874	0.99119	0.99116	1	19363	0	-0.19874
CABLES1	4	0.025021	0.063837	0.811797	1554	2	-0.049702	0.13004	0.23153	1	4535	2	-0.049702
ZKSCAN1	4	0.02503	0.063859	0.811797	1555	3	-0.30965	0.98053	0.98053	1	18998	0	-0.30965
ADGRE3	4	0.025067	0.063937	0.812022	1556	3	-0.48519	0.029467	0.074197	0.863369	1690	1	-0.48519
LYRM1	4	0.025077	0.063963	0.812022	1557	3	-0.19314	0.98618	0.98614	1	19189	0	-0.19314
FABP9	4	0.025094	0.063998	0.812022	1558	2	-0.32893	0.49562	0.55141	1	10154	1	-0.32893
SLC25A46	4	0.025347	0.064549	0.817318	1559	3	-0.21259	0.98868	0.98867	1	19264	0	-0.21259
PKD2L2	4	0.025351	0.064558	0.817318	1560	3	-0.25005	0.99379	0.9938	1	19473	0	-0.25005
TMEM265	4	0.025359	0.064577	0.817318	1561	2	-0.27421	0.9572	0.95711	1	18362	0	-0.27421
C11orf88	4	0.025575	0.065034	0.822102	1562	3	-0.22309	0.98649	0.98645	1	19197	0	-0.22309
CDC5L	4	0.025599	0.065094	0.822102	1563	3	-0.79236	0.43783	0.51782	1	9511	1	-0.79236
ARHGAP30	4	0.025616	0.065129	0.822102	1564	2	-0.26843	0.96676	0.96665	1	18620	0	-0.26843
KIF2A	4	0.025626	0.06516	0.822102	1565	2	-0.33155	0.7118	0.71203	1	13284	1	-0.33155
TPRX1	4	0.025671	0.065267	0.822559	1566	3	-0.20092	0.69684	0.69837	1	13019	1	-0.20092
SPATA31D1	4	0.025718	0.065372	0.822559	1567	2	-0.38151	0.92534	0.9251	1	17607	0	-0.38151
ZC3H11A	4	0.025728	0.065397	0.822559	1568	3	-0.42145	0.97801	0.97802	1	18923	0	-0.42145
TMED9	4	0.025772	0.065486	0.822559	1569	3	-0.23915	0.39099	0.49223	1	9066	1	-0.23915
CAMK2A	4	0.025786	0.065512	0.822559	1570	3	-0.30916	0.55285	0.58779	1	10874	1	-0.30916
ALDH1A1	4	0.025801	0.065551	0.822559	1571	2	-0.24563	0.1741	0.28386	1	5437	1	-0.24563
ZNF300	4	0.025834	0.065631	0.822559	1572	3	-0.21581	0.97427	0.97416	1	18819	0	-0.21581
KCNE2	4	0.025848	0.065662	0.822559	1573	3	-0.24844	0.96035	0.96019	1	18448	0	-0.24844
SNX24	4	0.025868	0.0657	0.822559	1574	3	-0.29244	0.99371	0.99371	1	19471	0	-0.29244
ISOC2	4	0.025882	0.06573	0.822559	1575	3	-0.37126	0.12044	0.22004	0.994145	4352	1	-0.37126
SRFBP1	4	0.025896	0.065769	0.822559	1576	3	-0.38524	0.92575	0.92553	1	17617	0	-0.38524
ZNF777	4	0.02593	0.065846	0.822559	1577	3	-0.26334	0.63065	0.64375	1	11949	1	-0.26334
ZNF346	4	0.02594	0.065861	0.822559	1578	2	-0.30953	0.98227	0.98226	1	19069	0	-0.30953
TIMM13	4	0.025945	0.065872	0.822559	1579	3	-0.65172	0.94942	0.94932	1	18169	0	-0.65172
KCNK7	4	0.025958	0.065897	0.822559	1580	2	-0.31481	0.9848	0.98476	1	19145	0	-0.31481
GNAL	4	0.025974	0.065923	0.822559	1581	3	-0.24741	0.97305	0.97295	1	18780	0	-0.24741
CCT7	4	0.025977	0.065933	0.822559	1582	2	-0.3814	0.68206	0.68547	1	12780	1	-0.3814
PDCD5	4	0.025998	0.065973	0.822559	1583	3	-0.20497	0.97404	0.97392	1	18810	0	-0.20497
CEP120	4	0.026056	0.066088	0.823425	1584	3	-0.25501	0.97695	0.97694	1	18896	0	-0.25501
SOGA3	4	0.026089	0.066152	0.823425	1585	3	-0.34583	0.9518	0.95164	1	18229	0	-0.34583
OSMR	4	0.026116	0.066207	0.823425	1586	2	-0.25157	0.56896	0.59875	1	11101	1	-0.25157
S100A12	4	0.026127	0.066226	0.823425	1587	1	-0.052995	0.48822	0.54702	1	10066	1	-0.052995
SLAMF9	4	0.026138	0.066247	0.823425	1588	3	-0.31152	0.28468	0.41343	1	7736	1	-0.31152
TRMT12	4	0.026181	0.066348	0.82417	1589	3	-0.2454	0.93048	0.93024	1	17733	0	-0.2454
PCDHGA11	4	0.02623	0.066462	0.825067	1590	3	-0.24829	0.60335	0.6232	1	11562	1	-0.24829
LHX4	4	0.026322	0.066664	0.826501	1591	3	-0.34045	0.99245	0.99246	1	19409	0	-0.34045
TRIM49	4	0.02633	0.066682	0.826501	1592	2	-0.43473	0.52334	0.56866	1	10517	1	-0.43473
OR4C11	4	0.026337	0.0667	0.826501	1593	3	-0.1789	0.22598	0.34496	1	6530	1	-0.1789
GIMAP4	4	0.026358	0.066753	0.826644	1594	2	-0.19206	0.84109	0.84034	1	15828	0	-0.19206
PPP2R1B	4	0.026433	0.066914	0.827783	1595	3	-0.24552	0.81726	0.81675	1	15345	0	-0.24552
GTPBP1	4	0.026439	0.066927	0.827783	1596	3	-0.27978	0.83661	0.8359	1	15738	0	-0.27978
C16orf82	4	0.026539	0.067133	0.829812	1597	3	-0.49095	0.53698	0.57732	1	10674	1	-0.49095
WNT8A	4	0.026615	0.0673	0.831364	1598	3	-0.34278	0.97939	0.9794	1	18965	0	-0.34278
FLVCR1	4	0.026634	0.067342	0.831382	1599	1	-0.12302	0.95266	0.95247	1	18248	0	-0.12302
TOMM40L	4	0.026679	0.067443	0.831735	1600	3	-0.40879	0.98817	0.98814	1	19252	0	-0.40879
MLXIPL	4	0.026685	0.067454	0.831735	1601	2	-0.27084	0.97589	0.97582	1	18863	0	-0.27084
RAC2	4	0.026733	0.067561	0.832153	1602	3	-0.25501	0.72604	0.72568	1	13560	1	-0.25501
NMRK2	4	0.026738	0.06757	0.832153	1603	3	-0.23656	0.98712	0.98709	1	19212	0	-0.23656
DGKZ	4	0.026762	0.06762	0.832262	1604	3	-0.18385	0.79959	0.79911	1	14964	0	-0.18385
APBB3	4	0.026836	0.067775	0.833071	1605	3	-0.21877	0.98147	0.98146	1	19033	0	-0.21877
CERS2	4	0.026845	0.067793	0.833071	1606	3	-0.37803	0.63808	0.64944	1	12071	1	-0.37803
OBSL1	4	0.026855	0.067811	0.833071	1607	2	-0.18437	0.26029	0.38501	1	7237	1	-0.18437
ST3GAL3	4	0.02691	0.067939	0.834134	1608	3	-0.33734	0.76819	0.7677	1	14364	0	-0.33734
KCTD1	4	0.026939	0.068003	0.834417	1609	3	-0.22847	0.58831	0.61229	1	11366	1	-0.22847
CABLES2	4	0.026996	0.068111	0.83523	1610	3	-0.35536	0.56341	0.595	1	11031	1	-0.35536
FCRL1	4	0.027024	0.068171	0.835463	1611	2	-0.22311	0.45616	0.52817	1	9713	1	-0.22311
ARSK	4	0.0271	0.068324	0.836314	1612	3	-0.25598	0.89659	0.89621	1	16995	0	-0.25598
COX6A2	4	0.027185	0.06853	0.83804	1613	2	-0.32387	0.96426	0.96417	1	18560	0	-0.32387
VSNL1	4	0.027213	0.068592	0.83804	1614	2	-0.2795	0.063136	0.14379	0.935357	3018	1	-0.2795
CHRNA6	4	0.027236	0.068639	0.83804	1615	3	-0.37666	0.98966	0.98963	1	19300	0	-0.37666
ENDOD1	4	0.027266	0.068705	0.83804	1616	3	-0.32829	0.86711	0.8666	1	16393	0	-0.32829
CCDC177	4	0.02727	0.068715	0.83804	1617	2	-0.17894	0.66755	0.67322	1	12533	1	-0.17894
EDDM3A	4	0.027306	0.068791	0.83804	1618	3	-0.22656	0.85833	0.85783	1	16175	0	-0.22656
EEF2KMT	4	0.027336	0.068854	0.83804	1619	3	-0.27199	0.93345	0.93322	1	17799	0	-0.27199
ERI2	4	0.027351	0.068886	0.83804	1620	3	-0.36522	0.513	0.56202	1	10381	1	-0.36522
LIPT1	4	0.027361	0.068911	0.83804	1621	3	-0.26709	0.96487	0.96477	1	18571	0	-0.26709
SNTA1	4	0.027376	0.068949	0.83804	1622	3	-0.20209	0.87189	0.87143	1	16496	0	-0.20209
PI3	4	0.02738	0.068965	0.83804	1623	3	-0.25526	0.9562	0.95608	1	18335	0	-0.25526
SCAP	4	0.02745	0.069106	0.838727	1624	3	-0.31211	0.97543	0.97533	1	18848	0	-0.31211
TEX12	4	0.027469	0.069147	0.838727	1625	2	-0.14484	0.79233	0.79179	1	14822	0	-0.14484
PHB	4	0.027495	0.069203	0.838902	1626	3	-0.47901	0.96028	0.96012	1	18444	0	-0.47901
COX18	4	0.027545	0.069317	0.839765	1627	3	-0.42543	0.97359	0.97348	1	18804	0	-0.42543
CAPSL	4	0.027583	0.069395	0.839765	1628	2	-0.2603	0.89682	0.89642	1	17000	0	-0.2603
NWD1	4	0.027595	0.069426	0.839765	1629	3	-0.33338	0.90843	0.90809	1	17257	0	-0.33338
CACNA1B	4	0.02763	0.06951	0.839765	1630	3	-0.28183	0.9932	0.9932	1	19448	0	-0.28183
ECH1	4	0.027655	0.069562	0.839765	1631	3	-0.19318	0.92556	0.92533	1	17613	0	-0.19318
ASCC2	4	0.02766	0.069574	0.839765	1632	3	-0.31171	0.76936	0.76886	1	14386	0	-0.31171
KDM4D	4	0.027679	0.069607	0.839765	1633	2	-0.020124	0.057671	0.13286	0.926005	2818	2	-0.020124
ERVV-1	4	0.027696	0.069645	0.839765	1634	3	-0.3441	0.44004	0.51908	1	9529	1	-0.3441
CCNF	4	0.027697	0.06965	0.839765	1635	2	-0.21715	0.91862	0.91837	1	17475	0	-0.21715
AMER1	4	0.027776	0.069809	0.840723	1636	3	-0.30715	0.99029	0.99023	1	19324	0	-0.30715
SLC25A18	4	0.027784	0.069824	0.840723	1637	2	-0.28839	0.26588	0.39151	1	7363	1	-0.28839
SLC13A1	4	0.027803	0.069867	0.840723	1638	2	-0.31261	0.98398	0.98395	1	19124	0	-0.31261
LPAR1	4	0.027816	0.069896	0.840723	1639	3	-0.25428	0.99261	0.99262	1	19416	0	-0.25428
C3orf35	4	0.027972	0.07023	0.842589	1640	3	-0.37792	0.71372	0.71384	1	13325	1	-0.37792
EFNB2	4	0.028008	0.070306	0.842589	1641	3	-0.29187	0.63596	0.64778	1	12038	1	-0.29187
MYO1C	4	0.028023	0.070344	0.842589	1642	3	-0.26482	0.97584	0.97577	1	18861	0	-0.26482
FCRLB	4	0.028048	0.070388	0.842589	1643	3	-0.34522	0.97906	0.97907	1	18954	0	-0.34522
EXOC3	4	0.028063	0.070418	0.842589	1644	3	-0.40594	0.4389	0.51843	1	9518	1	-0.40594
ADO	4	0.028068	0.070432	0.842589	1645	3	-0.4326	0.66312	0.66949	1	12460	1	-0.4326
LEO1	4	0.028099	0.070496	0.842589	1646	3	-0.56534	0.51067	0.5606	1	10351	1	-0.56534
KIAA0430	4	0.028114	0.070528	0.842589	1647	3	-0.27123	0.72076	0.72059	1	13447	1	-0.27123
EHMT1	4	0.028165	0.070631	0.842589	1648	3	-0.2702	0.97116	0.97107	1	18727	0	-0.2702
IPMK	4	0.028167	0.070634	0.842589	1649	2	-0.19738	0.95051	0.9504	1	18200	0	-0.19738
WT1	4	0.028177	0.070658	0.842589	1650	3	-0.20907	0.81936	0.8188	1	15394	0	-0.20907
PRKCSH	4	0.02818	0.070663	0.842589	1651	3	-0.25192	0.86844	0.86797	1	16418	0	-0.25192
ELL2	4	0.028195	0.070689	0.842589	1652	3	-0.22509	0.98869	0.9887	1	19265	0	-0.22509
TAZ	4	0.028231	0.070754	0.842589	1653	3	-0.46444	0.95009	0.95	1	18188	0	-0.46444
MORN3	4	0.028234	0.07076	0.842589	1654	2	-0.22593	0.50493	0.55708	1	10284	1	-0.22593
IPO4	4	0.028236	0.070764	0.842589	1655	3	-0.29105	0.9698	0.96968	1	18693	0	-0.29105
PIGO	4	0.028254	0.070809	0.842624	1656	2	-0.17903	0.7316	0.73108	1	13669	1	-0.17903
ENO4	4	0.028282	0.070871	0.842828	1657	2	-0.18256	0.19028	0.30303	1	5795	1	-0.18256
CCDC170	4	0.028331	0.070984	0.843213	1658	2	-0.16897	0.26695	0.39274	1	7384	1	-0.16897
ERVMER34-1	4	0.028355	0.071049	0.843218	1659	2	-0.11709	0.32155	0.45621	1	8498	2	-0.11709
FAM172A	4	0.028398	0.071148	0.843218	1660	2	-0.31457	0.94236	0.94224	1	18000	0	-0.31457
SPRR3	4	0.028398	0.071149	0.843218	1661	3	-0.20425	0.76246	0.76205	1	14243	0	-0.20425
NAP1L1	4	0.028434	0.071236	0.843218	1662	3	-0.19544	0.92766	0.9274	1	17655	0	-0.19544
COPB2	4	0.028437	0.071238	0.843218	1663	3	-0.51616	0.26416	0.3895	1	7322	1	-0.51616
PPP1R12A	4	0.028449	0.071265	0.843218	1664	3	-0.27168	0.9842	0.98416	1	19131	0	-0.27168
CHRNA1	4	0.028456	0.071278	0.843218	1665	1	0.13065	0.75837	0.75785	1	14164	0	0.13065
OCIAD1	4	0.028511	0.071388	0.84402	1666	3	-0.30018	0.37006	0.48126	1	8902	1	-0.30018
MEGF10	4	0.028546	0.071467	0.84443	1667	3	-0.30488	0.97984	0.97988	1	18980	0	-0.30488
TMEM248	4	0.028567	0.071506	0.84443	1668	3	-0.34091	0.98555	0.98553	1	19167	0	-0.34091
IARS2	4	0.028608	0.071609	0.845149	1669	3	-0.95893	0.84245	0.84171	1	15858	0	-0.95893
PLCL1	4	0.028746	0.071926	0.846922	1670	2	-0.16315	0.61439	0.63137	1	11720	1	-0.16315
SPAG8	4	0.02876	0.07196	0.846922	1671	1	0.015443	0.30703	0.43937	1	8189	2	0.015443
ZNF843	4	0.028782	0.072016	0.846922	1672	3	-0.30948	0.17405	0.2838	1	5435	1	-0.30948
BRI3	4	0.028785	0.072022	0.846922	1673	2	-0.22029	0.96019	0.96001	1	18441	0	-0.22029
RCOR3	4	0.028798	0.072053	0.846922	1674	3	-0.24005	0.98571	0.98568	1	19173	0	-0.24005
SLC25A23	4	0.02881	0.072074	0.846922	1675	2	-0.13616	0.97026	0.97015	1	18701	0	-0.13616
GLG1	4	0.028824	0.072106	0.846922	1676	2	-0.2644	0.87879	0.8783	1	16631	0	-0.2644
FRAT1	4	0.028834	0.072126	0.846922	1677	2	-0.52068	0.64503	0.65492	1	12171	1	-0.52068
S100A3	4	0.028839	0.072138	0.846922	1678	3	-0.23056	0.95255	0.95237	1	18243	0	-0.23056
CCDC43	4	0.028916	0.072294	0.848253	1679	3	-0.28577	0.90109	0.90065	1	17099	0	-0.28577
PCDHGA6	4	0.028957	0.072385	0.848827	1680	3	-0.36757	0.9898	0.98976	1	19308	0	-0.36757
SRPRB	4	0.029035	0.072549	0.849888	1681	3	-0.43946	0.90108	0.90064	1	17098	0	-0.43946
APOA4	4	0.029063	0.072611	0.849888	1682	1	-0.052691	0.84874	0.84811	1	15988	0	-0.052691
OR2A12	4	0.029087	0.072664	0.849888	1683	2	-0.32643	0.56146	0.59364	1	10999	1	-0.32643
PCSK4	4	0.029097	0.072687	0.849888	1684	3	-0.27637	0.91708	0.91682	1	17432	0	-0.27637
CNTN2	4	0.029145	0.07279	0.850312	1685	2	-0.27538	0.99072	0.99067	1	19343	0	-0.27538
RNF2	4	0.029164	0.072827	0.850312	1686	3	-0.21961	0.97816	0.97817	1	18929	0	-0.21961
PTGS2	4	0.02919	0.072887	0.850312	1687	3	-0.21926	0.91533	0.91506	1	17398	0	-0.21926
FAM168A	4	0.029206	0.07292	0.850312	1688	3	-0.3353	0.93695	0.93685	1	17884	0	-0.3353
PVRIG	4	0.029232	0.072977	0.850312	1689	3	-0.3045	0.98707	0.98704	1	19210	0	-0.3045
ZNF655	4	0.029356	0.073239	0.85287	1690	3	-0.268	0.98256	0.98255	1	19078	0	-0.268
MBD3L5	4	0.029419	0.073369	0.853889	1691	2	-0.27928	0.45942	0.53004	1	9747	1	-0.27928
GRPEL2	4	0.029466	0.073461	0.853922	1692	3	-0.35068	0.84643	0.84575	1	15946	0	-0.35068
SDS	4	0.029497	0.07353	0.853922	1693	3	-0.33273	0.99434	0.99435	1	19493	0	-0.33273
SLC37A3	4	0.029497	0.073531	0.853922	1694	3	-0.3394	0.98466	0.98463	1	19141	0	-0.3394
C2orf74	4	0.029517	0.07357	0.853922	1695	2	-0.25011	0.47684	0.54019	1	9932	1	-0.25011
KLHL20	4	0.029523	0.073584	0.853922	1696	3	-0.36669	0.73541	0.73481	1	13738	1	-0.36669
Non-TargetingControl_527	1	0.029598	0.029517	0.548173	1697	1	-0.49039	0.9704	0.97054	1	18704	0	-0.49039
POLR3B	4	0.029625	0.073806	0.855608	1698	2	-0.89112	0.80046	0.79998	1	14988	0	-0.89112
ZNF69	4	0.029627	0.073814	0.855608	1699	3	-0.28292	0.81854	0.818	1	15375	0	-0.28292
C1orf174	4	0.029704	0.073989	0.856237	1700	2	-0.30833	0.87498	0.87451	1	16562	0	-0.30833
LBR	4	0.029706	0.073996	0.856237	1701	3	-0.27732	0.914	0.91375	1	17370	0	-0.27732
FAM69C	4	0.029743	0.07407	0.856237	1702	2	-0.23055	0.58672	0.61112	1	11344	1	-0.23055
KCTD13	4	0.029758	0.074089	0.856237	1703	3	-0.31851	0.98072	0.98072	1	19001	0	-0.31851
HGF	4	0.029763	0.074101	0.856237	1704	2	-0.29648	0.6617	0.6683	1	12436	1	-0.29648
YIF1B	4	0.029795	0.074185	0.856237	1705	3	-0.25317	0.92864	0.9284	1	17682	0	-0.25317
PRAME	4	0.029832	0.074263	0.856237	1706	2	-0.42306	0.76027	0.75977	1	14198	0	-0.42306
SPATA22	4	0.029842	0.07428	0.856237	1707	3	-0.2552	0.96351	0.96341	1	18541	0	-0.2552
C11orf80	4	0.029848	0.074294	0.856237	1708	3	-0.3204	0.33587	0.46378	1	8621	1	-0.3204
SETD9	4	0.029872	0.074348	0.856359	1709	1	-0.14108	0.97324	0.97314	1	18791	0	-0.14108
ERCC8	4	0.029922	0.074457	0.857127	1710	1	-0.029571	0.84477	0.84408	1	15906	0	-0.029571
GLB1L2	4	0.02997	0.074553	0.857259	1711	2	-0.26581	0.96541	0.9653	1	18585	0	-0.26581
ASCC3	4	0.029974	0.074564	0.857259	1712	3	-0.44867	0.99262	0.99262	1	19417	0	-0.44867
HAUS1	4	0.02999	0.074596	0.857259	1713	3	-0.40505	0.49364	0.55024	1	10132	1	-0.40505
CACHD1	4	0.030049	0.074725	0.857584	1714	2	-0.20861	0.2658	0.39142	1	7361	1	-0.20861
CEP41	4	0.03008	0.074774	0.857584	1715	3	-0.40651	0.85051	0.84988	1	16028	0	-0.40651
CD2BP2	4	0.030088	0.074795	0.857584	1716	2	-0.16001	0.77664	0.77606	1	14525	0	-0.16001
TDRD10	4	0.030108	0.074851	0.857733	1717	2	-0.23455	0.59152	0.61462	1	11403	1	-0.23455
LCK	4	0.030148	0.074939	0.858149	1718	3	-0.19345	0.70308	0.70401	1	13124	1	-0.19345
ABCF3	4	0.030164	0.074972	0.858149	1719	3	-0.19187	0.88393	0.88347	1	16744	0	-0.19187
PABPC4	4	0.030254	0.075181	0.860043	1720	3	-0.19544	0.97674	0.97671	1	18891	0	-0.19544
SIX6	4	0.030296	0.075258	0.860101	1721	3	-0.43465	0.99367	0.99367	1	19467	0	-0.43465
NSMAF	4	0.030302	0.075271	0.860101	1722	3	-0.25699	0.66832	0.67384	1	12545	1	-0.25699
ARRDC3	4	0.030436	0.075555	0.862341	1723	3	-0.2634	0.96631	0.96618	1	18611	0	-0.2634
RGL1	4	0.030498	0.075689	0.862341	1724	3	-0.21313	0.95653	0.95642	1	18344	0	-0.21313
TIMM17B	4	0.030509	0.075707	0.862341	1725	3	-0.3835	0.98132	0.98132	1	19025	0	-0.3835
ZNF562	4	0.03052	0.075736	0.862341	1726	3	-0.26409	0.9613	0.96115	1	18472	0	-0.26409
HIBCH	4	0.030525	0.075755	0.862341	1727	3	-0.29058	0.96279	0.96267	1	18520	0	-0.29058
CXCL11	4	0.030528	0.075763	0.862341	1728	3	-0.19485	0.85981	0.85929	1	16211	0	-0.19485
HRCT1	4	0.030562	0.07582	0.862453	1729	3	-0.26624	0.96994	0.96982	1	18696	0	-0.26624
WDR13	4	0.030705	0.076146	0.865676	1730	2	-0.12253	0.51309	0.56207	1	10384	1	-0.12253
GK	4	0.030733	0.076199	0.86578	1731	3	-0.23727	0.69888	0.70021	1	13051	1	-0.23727
ARHGEF11	4	0.030815	0.076367	0.866529	1732	3	-0.27834	0.53468	0.57582	1	10651	1	-0.27834
TGFBR3L	4	0.030825	0.076398	0.866529	1733	2	-0.17318	0.49234	0.54948	1	10117	1	-0.17318
TIAL1	4	0.030835	0.076421	0.866529	1734	2	-0.15669	0.90733	0.90703	1	17230	0	-0.15669
GCSH	4	0.030841	0.076437	0.866529	1735	3	-0.45656	0.97222	0.97214	1	18758	0	-0.45656
FYB	4	0.030935	0.07665	0.868456	1736	2	-0.24447	0.36124	0.47666	1	8834	1	-0.24447
Non-TargetingControl_593	1	0.030968	0.030853	0.56288	1737	1	-0.72184	0.96903	0.96919	1	18672	0	-0.72184
ATP1A1	4	0.030983	0.076752	0.868838	1738	1	-0.068549	0.90824	0.9079	1	17252	0	-0.068549
SPDYE2B	4	0.030991	0.07677	0.868838	1739	3	-0.66363	0.59531	0.61737	1	11449	1	-0.66363
BPGM	4	0.031045	0.076892	0.869371	1740	3	-0.3022	0.97921	0.97921	1	18959	0	-0.3022
DEFA6	4	0.031056	0.076921	0.869371	1741	3	-0.18799	0.91928	0.91903	1	17489	0	-0.18799
TOMM5	4	0.031065	0.076947	0.869371	1742	2	-0.24786	0.49745	0.55251	1	10176	1	-0.24786
MOAP1	4	0.031099	0.077023	0.869423	1743	3	-0.30308	0.90227	0.90182	1	17130	0	-0.30308
MIA2	4	0.031104	0.077038	0.869423	1744	3	-0.42774	0.76777	0.76731	1	14351	0	-0.42774
SSH3	4	0.031158	0.077167	0.869915	1745	3	-0.23064	0.9512	0.95107	1	18216	0	-0.23064
DENND6B	4	0.031169	0.0772	0.869915	1746	3	-0.2528	0.99186	0.99187	1	19388	0	-0.2528
KIAA1191	4	0.031185	0.077229	0.869915	1747	3	-0.23069	0.89389	0.89352	1	16938	0	-0.23069
KIAA1161	4	0.031196	0.077255	0.869915	1748	2	-0.13992	0.68409	0.68727	1	12820	1	-0.13992
LGALS8	4	0.031223	0.077304	0.869988	1749	3	-0.25904	0.88723	0.88685	1	16808	0	-0.25904
TNFRSF1A	4	0.031331	0.077538	0.872126	1750	3	-0.26146	0.99321	0.99322	1	19450	0	-0.26146
OR2AT4	4	0.031367	0.077616	0.872513	1751	3	-0.30657	0.97079	0.97069	1	18719	0	-0.30657
ALG2	4	0.031434	0.077768	0.873735	1752	3	-0.28763	0.93437	0.93418	1	17827	0	-0.28763
ELANE	4	0.031543	0.078015	0.875402	1753	3	-0.22965	0.97244	0.97236	1	18765	0	-0.22965
EVC2	4	0.03157	0.078069	0.875402	1754	3	-0.19366	0.94334	0.94321	1	18025	0	-0.19366
ESCO2	4	0.031579	0.07809	0.875402	1755	3	-0.34653	0.71955	0.71939	1	13429	1	-0.34653
LEFTY1	4	0.031624	0.078175	0.875868	1756	3	-0.34166	0.18391	0.29549	1	5666	1	-0.34166
POLR2H	4	0.03168	0.078302	0.876797	1757	2	-0.25258	0.72526	0.7249	1	13542	1	-0.25258
RIC1	4	0.031728	0.078406	0.877029	1758	3	-0.34697	0.99023	0.99016	1	19321	0	-0.34697
C1orf105	4	0.031761	0.078476	0.877029	1759	2	-0.12606	0.14783	0.25272	1	4906	2	-0.12606
MED16	4	0.031777	0.078505	0.877029	1760	3	-0.35756	0.96358	0.96347	1	18544	0	-0.35756
GRM3	4	0.031782	0.078518	0.877029	1761	3	-0.25403	0.75158	0.75114	1	14052	0	-0.25403
PNPLA7	4	0.031793	0.078541	0.877029	1762	3	-0.29478	0.76607	0.7656	1	14314	0	-0.29478
LRRC18	4	0.031842	0.078652	0.877308	1763	3	-0.52955	0.98539	0.98536	1	19162	0	-0.52955
PDGFRB	4	0.031843	0.078653	0.877308	1764	3	-0.37732	0.96856	0.96845	1	18659	0	-0.37732
SERP2	4	0.031984	0.078943	0.877475	1765	3	-0.39438	0.74532	0.74476	1	13919	0	-0.39438
DMKN	4	0.031994	0.07896	0.877475	1766	2	-0.26557	0.97352	0.97342	1	18802	0	-0.26557
RNF126	4	0.031996	0.078963	0.877475	1767	3	-0.33925	0.9498	0.94969	1	18179	0	-0.33925
TMEM138	4	0.032012	0.079	0.877475	1768	3	-0.35889	0.91443	0.91416	1	17376	0	-0.35889
B3GALNT2	4	0.032018	0.079012	0.877475	1769	3	-0.24103	0.86421	0.86373	1	16317	0	-0.24103
PPME1	4	0.032034	0.079046	0.877475	1770	3	-0.25925	0.64966	0.65854	1	12242	1	-0.25925
RNF103	4	0.03204	0.07906	0.877475	1771	3	-0.29012	0.94075	0.94067	1	17964	0	-0.29012
STKLD1	4	0.032076	0.079136	0.877832	1772	3	-0.20928	0.94921	0.9491	1	18164	0	-0.20928
PCDHAC2	4	0.032096	0.079181	0.87784	1773	2	-0.31629	0.92856	0.92832	1	17676	0	-0.31629
LRRC17	4	0.032137	0.07926	0.878067	1774	2	-0.18423	0.44291	0.52065	1	9567	1	-0.18423
CANT1	4	0.032147	0.079288	0.878067	1775	2	-0.28457	0.87444	0.87396	1	16548	0	-0.28457
RUVBL1	4	0.032198	0.079406	0.878332	1776	2	-0.57947	0.68316	0.68643	1	12802	1	-0.57947
GSX1	4	0.032216	0.079451	0.878332	1777	3	-0.33423	0.74554	0.74499	1	13926	0	-0.33423
PRR22	4	0.032243	0.079518	0.878332	1778	3	-0.23087	0.9497	0.94959	1	18175	0	-0.23087
CDC26	4	0.032249	0.079525	0.878332	1779	2	-0.37719	0.11664	0.21552	0.990976	4278	1	-0.37719
THEM4	4	0.032265	0.079557	0.878332	1780	3	-0.27419	0.96929	0.96916	1	18678	0	-0.27419
SELPLG	4	0.032271	0.079574	0.878332	1781	3	-0.1679	0.96822	0.9681	1	18653	0	-0.1679
SLURP1	4	0.03231	0.079674	0.878953	1782	3	-0.25493	0.96999	0.96987	1	18697	0	-0.25493
RORB	4	0.032331	0.079723	0.879003	1783	2	-0.24313	0.34314	0.46741	1	8681	1	-0.24313
FSCB	4	0.032359	0.079776	0.879113	1784	3	-0.27072	0.82871	0.82805	1	15573	0	-0.27072
POGK	4	0.032453	0.079969	0.880752	1785	3	-0.3456	0.77979	0.77918	1	14579	0	-0.3456
MKRN1	4	0.032531	0.080123	0.881966	1786	3	-0.19472	0.95767	0.95761	1	18373	0	-0.19472
COMP	4	0.032631	0.080354	0.883391	1787	3	-0.33187	0.99103	0.991	1	19359	0	-0.33187
WDR90	4	0.032658	0.080408	0.883391	1788	2	-0.22196	0.89231	0.89195	1	16899	0	-0.22196
JMJD8	4	0.032697	0.08049	0.883391	1789	3	-0.28838	0.90845	0.90811	1	17258	0	-0.28838
FKBPL	4	0.032698	0.080491	0.883391	1790	2	-0.13394	0.87544	0.87496	1	16567	0	-0.13394
ZNF527	4	0.032703	0.080501	0.883391	1791	3	-0.36009	0.96701	0.9669	1	18625	0	-0.36009
SPATA31A1	4	0.03274	0.080572	0.883391	1792	2	-0.29921	0.90796	0.90762	1	17245	0	-0.29921
ASH1L	4	0.032742	0.080575	0.883391	1793	3	-0.31122	0.99164	0.99162	1	19378	0	-0.31122
OR10G4	4	0.032753	0.080606	0.883391	1794	3	-0.35145	0.99339	0.99339	1	19456	0	-0.35145
OSBPL10	4	0.032771	0.080648	0.883391	1795	2	-0.21254	0.61452	0.63146	1	11721	1	-0.21254
MYO1F	4	0.03282	0.080747	0.883993	1796	3	-0.31461	0.89845	0.89806	1	17043	0	-0.31461
PLSCR4	4	0.032936	0.081012	0.88546	1797	2	-0.033991	0.059886	0.13734	0.932493	2893	2	-0.033991
SPINK13	4	0.032965	0.081077	0.88546	1798	3	-0.30892	0.95079	0.95067	1	18206	0	-0.30892
SLC17A9	4	0.032977	0.081107	0.88546	1799	2	-0.26434	0.1458	0.25035	1	4872	1	-0.26434
ZNF382	4	0.033004	0.08116	0.88546	1800	3	-0.26394	0.52055	0.56682	1	10484	1	-0.26394
PDPK1	4	0.033021	0.081193	0.88546	1801	3	-0.35595	0.91152	0.91125	1	17317	0	-0.35595
FIGLA	4	0.033026	0.081201	0.88546	1802	3	-0.23129	0.98362	0.98359	1	19108	0	-0.23129
ICA1L	4	0.033049	0.081255	0.88546	1803	2	-0.30711	0.88764	0.88726	1	16823	0	-0.30711
B3GAT3	4	0.033051	0.081257	0.88546	1804	2	-0.24802	0.89439	0.894	1	16948	0	-0.24802
SETD1A	4	0.03306	0.081277	0.88546	1805	2	-0.45309	0.67183	0.6768	1	12615	1	-0.45309
CDKN3	4	0.033172	0.08152	0.887629	1806	3	-0.33666	0.37302	0.48276	1	8931	1	-0.33666
PMPCB	4	0.033235	0.081655	0.888617	1807	3	-0.36402	0.98652	0.98648	1	19198	0	-0.36402
EMC1	4	0.033303	0.081816	0.88948	1808	2	-0.21734	0.80345	0.80292	1	15043	0	-0.21734
SVOPL	4	0.033307	0.081823	0.88948	1809	3	-0.35038	0.60888	0.62719	1	11634	1	-0.35038
TAF9	4	0.033335	0.081892	0.88948	1810	3	-0.33462	0.9823	0.98229	1	19071	0	-0.33462
IFT22	4	0.033386	0.082003	0.88948	1811	3	-0.21556	0.9012	0.90076	1	17102	0	-0.21556
SPRR2A	4	0.033391	0.082014	0.88948	1812	3	-0.18993	0.99355	0.99355	1	19462	0	-0.18993
DCST1	4	0.033404	0.082036	0.88948	1813	3	-0.28943	0.94751	0.94742	1	18121	0	-0.28943
C22orf39	4	0.033408	0.082044	0.88948	1814	3	-0.29768	0.92627	0.92605	1	17628	0	-0.29768
CHRNB2	4	0.033487	0.082226	0.890596	1815	3	-0.28032	0.79104	0.79048	1	14790	0	-0.28032
IL32	4	0.033504	0.082261	0.890596	1816	2	0.02507	0.0048242	0.016937	0.549847	615	2	0.02507
SUPT7L	4	0.033515	0.08228	0.890596	1817	2	-0.24358	0.98711	0.98708	1	19211	0	-0.24358
TPSG1	4	0.033594	0.082437	0.890641	1818	3	-0.3899	0.82511	0.82451	1	15506	0	-0.3899
TRIM46	4	0.033608	0.082468	0.890641	1819	2	-0.32273	0.76878	0.76828	1	14372	0	-0.32273
BEND2	4	0.033611	0.082475	0.890641	1820	3	-0.15558	0.93767	0.93759	1	17908	0	-0.15558
SPIN1	4	0.033645	0.082548	0.890641	1821	3	-0.18723	0.87803	0.87756	1	16614	0	-0.18723
FOXG1	4	0.03365	0.082562	0.890641	1822	2	-0.27264	0.51321	0.56214	1	10385	1	-0.27264
C9orf78	4	0.033668	0.082594	0.890641	1823	3	-0.33463	0.68599	0.6889	1	12844	1	-0.33463
SYNJ2	4	0.033719	0.082703	0.890753	1824	3	-0.26648	0.83814	0.83742	1	15767	0	-0.26648
NLGN4Y	4	0.033724	0.082713	0.890753	1825	3	-0.20089	0.3442	0.46797	1	8689	1	-0.20089
BABAM1	4	0.033753	0.082781	0.890753	1826	3	-0.31677	0.99285	0.99286	1	19430	0	-0.31677
SCO1	4	0.033821	0.082931	0.891409	1827	3	-0.53403	0.98632	0.98627	1	19192	0	-0.53403
GPR151	4	0.033844	0.08298	0.891457	1828	3	-0.39836	0.74682	0.74631	1	13949	0	-0.39836
C16orf13	4	0.033889	0.083068	0.891603	1829	3	-0.41186	0.45639	0.52829	1	9717	1	-0.41186
OSTF1	4	0.033907	0.083116	0.891603	1830	2	-0.13501	0.96731	0.96719	1	18634	0	-0.13501
ANKHD1-EIF4EBP3	4	0.033946	0.083207	0.891603	1831	3	-0.19432	0.98766	0.98764	1	19229	0	-0.19432
PPIC	4	0.033958	0.083224	0.891603	1832	3	-0.30783	0.91004	0.90972	1	17289	0	-0.30783
GAS1	4	0.033969	0.083248	0.891603	1833	3	-0.19158	0.77333	0.7728	1	14458	0	-0.19158
TCN2	4	0.033974	0.083259	0.891603	1834	3	-0.43072	0.77637	0.7758	1	14518	0	-0.43072
PTX4	4	0.034037	0.083404	0.891786	1835	3	-0.2059	0.91516	0.91488	1	17392	0	-0.2059
NKX2-2	4	0.034043	0.083411	0.891786	1836	3	-0.27709	0.72542	0.72506	1	13543	1	-0.27709
OR4N2	4	0.034067	0.083472	0.891786	1837	2	-0.19985	0.80715	0.80667	1	15125	0	-0.19985
Non-TargetingControl_90	1	0.034121	0.034057	0.594312	1838	1	-0.28406	0.96588	0.96614	1	18599	0	-0.28406
BPY2	4	0.034129	0.083619	0.892248	1839	2	-0.14392	0.77685	0.77626	1	14529	0	-0.14392
Non-TargetingControl_545	1	0.034134	0.034072	0.594312	1840	1	-0.29147	0.96587	0.96612	1	18598	0	-0.29147
Non-TargetingControl_951	1	0.034186	0.034113	0.594312	1841	1	-0.24337	0.96581	0.96607	1	18596	0	-0.24337
FLG	4	0.034192	0.083763	0.892248	1842	2	-0.20461	0.86332	0.86283	1	16294	0	-0.20461
C2orf71	4	0.034197	0.083768	0.892248	1843	3	-0.26726	0.95191	0.95175	1	18233	0	-0.26726
CXorf56	4	0.034224	0.083828	0.892248	1844	2	-0.38606	0.90004	0.8996	1	17078	0	-0.38606
PCDHA3	4	0.034234	0.083854	0.892248	1845	2	-0.17914	0.56093	0.59327	1	10991	1	-0.17914
PDP1	4	0.034254	0.083902	0.892248	1846	3	-0.27114	0.97558	0.9755	1	18853	0	-0.27114
ADHFE1	4	0.034265	0.083927	0.892248	1847	3	-0.41729	0.80743	0.80695	1	15135	0	-0.41729
BOD1L1	4	0.034271	0.083941	0.892248	1848	3	-0.24144	0.99144	0.99142	1	19371	0	-0.24144
CALCR	4	0.034368	0.084154	0.893939	1849	3	-0.18661	0.70861	0.70911	1	13228	1	-0.18661
PTPN12	4	0.034391	0.084209	0.893939	1850	3	-0.21489	0.98465	0.98462	1	19140	0	-0.21489
SNX3	4	0.034402	0.084233	0.893939	1851	2	-0.19098	0.52553	0.56998	1	10541	1	-0.19098
PABPC5	4	0.034507	0.084437	0.895267	1852	2	-0.23181	0.54525	0.5827	1	10774	1	-0.23181
EFNA5	4	0.034512	0.084447	0.895267	1853	2	-0.14234	0.87603	0.87556	1	16574	0	-0.14234
ZMYM6NB	4	0.034562	0.084548	0.895501	1854	1	-0.025147	0.52656	0.57062	1	10552	1	-0.025147
TRIP10	4	0.03457	0.084567	0.895501	1855	2	-0.19311	0.39128	0.49237	1	9068	1	-0.19311
ZNF623	4	0.034602	0.084629	0.895501	1856	2	-0.20401	0.63251	0.64518	1	11980	1	-0.20401
OR4D1	4	0.034612	0.084651	0.895501	1857	1	0.11183	0.25658	0.38073	1	7168	2	0.11183
SPAG1	4	0.034633	0.084692	0.895501	1858	3	-0.32714	0.95459	0.95441	1	18295	0	-0.32714
SPAM1	4	0.034791	0.085022	0.89832	1859	2	-0.26443	0.89562	0.89522	1	16981	0	-0.26443
PLAC9	4	0.034802	0.085048	0.89832	1860	2	-0.55716	0.98437	0.98434	1	19134	0	-0.55716
SPINK14	4	0.034864	0.085188	0.898884	1861	1	0.064776	0.23579	0.35644	1	6732	1	0.064776
SRP72	4	0.034865	0.085191	0.898884	1862	2	-0.36813	0.80632	0.80582	1	15102	0	-0.36813
MSMP	4	0.034904	0.085273	0.899266	1863	3	-0.27265	0.64768	0.65697	1	12217	1	-0.27265
ZNF397	4	0.034933	0.085327	0.899266	1864	3	-0.50602	0.71304	0.71317	1	13307	1	-0.50602
DCDC1	4	0.03495	0.085361	0.899266	1865	2	-0.28865	0.066577	0.15067	0.93981	3154	1	-0.28865
MED12L	4	0.035101	0.085675	0.901827	1866	3	-0.31266	0.98176	0.98175	1	19046	0	-0.31266
DPYSL2	4	0.035108	0.085694	0.901827	1867	2	-0.21664	0.94403	0.94391	1	18043	0	-0.21664
Non-TargetingControl_605	1	0.035181	0.035116	0.606054	1868	1	-0.37267	0.96482	0.96506	1	18568	0	-0.37267
SPC24	4	0.035257	0.086012	0.9047	1869	2	0.099635	0.042942	0.10283	0.893473	2260	2	0.099635
ARFGEF2	4	0.035369	0.086272	0.906308	1870	3	-0.20521	0.98891	0.9889	1	19275	0	-0.20521
COL5A3	4	0.035381	0.0863	0.906308	1871	3	-0.19581	0.80794	0.80744	1	15146	0	-0.19581
ZFP82	4	0.035474	0.08649	0.907298	1872	3	-0.23814	0.71257	0.71275	1	13295	1	-0.23814
METTL2B	4	0.03549	0.086518	0.907298	1873	3	-0.59625	0.97888	0.97889	1	18948	0	-0.59625
PRSS2	4	0.035503	0.086547	0.907298	1874	3	-0.43717	0.99332	0.99332	1	19454	0	-0.43717
HP1BP3	4	0.035518	0.086575	0.907298	1875	2	-0.26454	0.45789	0.52916	1	9728	1	-0.26454
DAD1	4	0.035586	0.086724	0.908393	1876	2	-0.5959	0.58863	0.6125	1	11370	1	-0.5959
ANKAR	4	0.035619	0.086789	0.9086	1877	1	-0.025188	0.50338	0.55612	1	10260	1	-0.025188
ROPN1B	4	0.035669	0.086889	0.909168	1878	1	0.26747	0.097838	0.19313	0.970274	3905	2	0.26747
FAM133B	4	0.035708	0.086984	0.909613	1879	3	-0.36561	0.93747	0.93739	1	17900	0	-0.36561
ELF5	4	0.035746	0.087058	0.909613	1880	2	-0.23041	0.38312	0.48806	1	9004	1	-0.23041
STRADA	4	0.035749	0.087067	0.909613	1881	3	-0.21994	0.9835	0.98348	1	19106	0	-0.21994
COX14	4	0.035796	0.08717	0.910215	1882	3	-0.2661	0.99251	0.99252	1	19411	0	-0.2661
LELP1	4	0.035906	0.087408	0.912224	1883	2	-0.18651	0.96031	0.96015	1	18445	0	-0.18651
IL12B	4	0.035939	0.087486	0.912474	1884	2	-0.20709	0.918	0.91773	1	17463	0	-0.20709
OXGR1	4	0.03596	0.087527	0.912474	1885	2	-0.34638	0.4673	0.5346	1	9824	1	-0.34638
MCPH1	4	0.035979	0.087568	0.912474	1886	3	-0.17824	0.93054	0.9303	1	17735	0	-0.17824
RBM39	4	0.036024	0.087662	0.912981	1887	2	-0.48874	0.97626	0.97621	1	18876	0	-0.48874
EMC7	4	0.036071	0.087757	0.913497	1888	1	-0.18542	0.65264	0.66089	1	12288	1	-0.18542
Non-TargetingControl_881	1	0.036098	0.036006	0.612326	1889	1	-0.31766	0.9639	0.96414	1	18549	0	-0.31766
NUP205	4	0.036156	0.087931	0.913944	1890	3	-0.46495	0.3024	0.43394	1	8097	1	-0.46495
GNG5	4	0.036174	0.087972	0.913944	1891	3	-0.28837	0.98168	0.98168	1	19043	0	-0.28837
MBOAT4	4	0.036174	0.087972	0.913944	1892	2	-0.050315	0.20021	0.31472	1	6002	2	-0.050315
DDI1	4	0.036198	0.088028	0.913944	1893	3	-0.3243	0.63516	0.64716	1	12025	1	-0.3243
PPP1R35	4	0.036203	0.088046	0.913944	1894	3	-0.33951	0.84693	0.84627	1	15955	0	-0.33951
GNRH1	4	0.036215	0.088072	0.913944	1895	3	-0.26956	0.99424	0.99426	1	19491	0	-0.26956
CHID1	4	0.036249	0.08815	0.914262	1896	2	-0.24158	0.76405	0.76359	1	14275	0	-0.24158
NUDCD2	4	0.036282	0.08822	0.914262	1897	2	-0.25271	0.52328	0.56862	1	10516	1	-0.25271
KIAA0753	4	0.036298	0.088254	0.914262	1898	3	-0.26567	0.9904	0.99035	1	19330	0	-0.26567
DNAJC28	4	0.036335	0.088328	0.914262	1899	3	-0.43308	0.53083	0.57334	1	10605	1	-0.43308
F8A1	4	0.036369	0.088404	0.914262	1900	3	-0.20279	0.92278	0.92259	1	17554	0	-0.20279
LEAP2	4	0.036381	0.088435	0.914262	1901	3	-0.23979	0.87635	0.87588	1	16579	0	-0.23979
CACNA1S	4	0.036399	0.088467	0.914262	1902	3	-0.27915	0.39049	0.49196	1	9062	1	-0.27915
IL21R	4	0.036453	0.088594	0.91509	1903	3	-0.31325	0.99371	0.99371	1	19470	0	-0.31325
PRKACG	4	0.036548	0.08881	0.91509	1904	3	-0.22317	0.17897	0.28964	1	5547	1	-0.22317
CLVS1	4	0.036554	0.088828	0.91509	1905	3	-0.27428	0.9378	0.93772	1	17909	0	-0.27428
MAX	4	0.036583	0.088891	0.91509	1906	3	-0.3484	0.89219	0.89183	1	16896	0	-0.3484
OR5V1	4	0.036595	0.088917	0.91509	1907	3	-0.21741	0.83997	0.83922	1	15802	0	-0.21741
YPEL3	4	0.036607	0.088944	0.91509	1908	3	-0.45544	0.9645	0.96439	1	18564	0	-0.45544
AP4M1	4	0.036624	0.088973	0.91509	1909	2	-0.11651	0.5278	0.57143	1	10568	1	-0.11651
NIM1K	4	0.036625	0.088974	0.91509	1910	3	-0.38672	0.038182	0.092868	0.882901	2069	1	-0.38672
CCDC159	4	0.036637	0.089002	0.91509	1911	2	-0.18752	0.48966	0.54785	1	10085	1	-0.18752
RAB11FIP1	4	0.036675	0.089089	0.915134	1912	1	-0.15068	0.97798	0.97799	1	18921	0	-0.15068
RASEF	4	0.036679	0.089098	0.915134	1913	3	-0.29124	0.94588	0.94578	1	18082	0	-0.29124
KRT5	4	0.036702	0.089143	0.915134	1914	2	-0.055958	0.091391	0.18543	0.963617	3779	2	-0.055958
SLC39A1	4	0.036768	0.089287	0.915603	1915	3	-0.28317	0.40893	0.50177	1	9228	1	-0.28317
SLC25A2	4	0.03681	0.089366	0.915603	1916	2	-0.17931	0.73985	0.73922	1	13815	0	-0.17931
ATG16L2	4	0.036821	0.089388	0.915603	1917	3	-0.32112	0.97831	0.97831	1	18932	0	-0.32112
ZKSCAN5	4	0.036822	0.089393	0.915603	1918	3	-0.32477	0.8124	0.81191	1	15242	0	-0.32477
S100A11	4	0.036846	0.08944	0.915603	1919	3	-0.23095	0.7132	0.71334	1	13312	1	-0.23095
KIAA0825	4	0.03687	0.089496	0.915603	1920	3	-0.17494	0.94889	0.94878	1	18153	0	-0.17494
STOX1	4	0.036907	0.089581	0.915603	1921	2	-0.14389	0.73576	0.73515	1	13746	1	-0.14389
OR6Q1	4	0.036918	0.089613	0.915603	1922	2	-0.21627	0.71457	0.71463	1	13339	1	-0.21627
PLIN5	4	0.03693	0.089644	0.915603	1923	3	-0.20876	0.26329	0.3885	1	7303	1	-0.20876
COX16	4	0.036972	0.089725	0.915603	1924	3	-0.37823	0.98725	0.98722	1	19216	0	-0.37823
ITGA1	4	0.036983	0.089743	0.915603	1925	2	-0.28881	0.93049	0.93025	1	17734	0	-0.28881
AFAP1L1	4	0.037015	0.089812	0.915603	1926	2	-0.28543	0.34878	0.47023	1	8734	1	-0.28543
HNRNPUL2	4	0.037026	0.089829	0.915603	1927	3	-0.27462	0.93941	0.93936	1	17938	0	-0.27462
C1orf226	4	0.037026	0.089831	0.915603	1928	3	-0.41062	0.98315	0.98314	1	19092	0	-0.41062
SBSN	4	0.037044	0.089871	0.915603	1929	3	-0.2251	0.77395	0.77342	1	14472	0	-0.2251
AK9	4	0.037124	0.090052	0.916881	1930	2	-0.1512	0.16067	0.26792	1	5165	1	-0.1512
RTKN	4	0.03714	0.090088	0.916881	1931	3	-0.34234	0.85321	0.85257	1	16084	0	-0.34234
KIAA1147	4	0.037227	0.090282	0.917668	1932	2	-0.24422	0.91805	0.91778	1	17465	0	-0.24422
KDM8	4	0.037236	0.090302	0.917668	1933	3	-0.28791	0.99063	0.99058	1	19341	0	-0.28791
C12orf4	4	0.037298	0.090431	0.918296	1934	2	-0.28426	0.28254	0.41098	1	7693	1	-0.28426
SLX1B	4	0.037308	0.090455	0.918296	1935	3	-0.4203	0.98082	0.98081	1	19005	0	-0.4203
PTGES	4	0.037341	0.090522	0.918512	1936	2	-0.45857	0.96814	0.96801	1	18650	0	-0.45857
IZUMO4	4	0.03752	0.090881	0.921391	1937	3	-0.18813	0.88054	0.88003	1	16668	0	-0.18813
Non-TargetingControl_744	1	0.037533	0.037449	0.626272	1938	1	-0.32214	0.96247	0.96272	1	18504	0	-0.32214
CDKAL1	4	0.03757	0.091002	0.921391	1939	2	-0.16597	0.090013	0.18374	0.962777	3743	1	-0.16597
MMRN1	4	0.037605	0.091056	0.921391	1940	3	-0.25916	0.34803	0.46986	1	8726	1	-0.25916
PREB	4	0.037611	0.091065	0.921391	1941	3	-0.53323	0.9171	0.91683	1	17433	0	-0.53323
HOMER1	4	0.037647	0.091144	0.921391	1942	3	-0.25447	0.99407	0.99409	1	19481	0	-0.25447
ATP13A5	4	0.037657	0.091168	0.921391	1943	2	-0.16503	0.76133	0.76087	1	14220	0	-0.16503
LRRC42	4	0.037668	0.091192	0.921391	1944	3	-0.23243	0.6151	0.63188	1	11730	1	-0.23243
Non-TargetingControl_266	1	0.037688	0.037609	0.626272	1945	1	-0.29926	0.96231	0.96257	1	18498	0	-0.29926
IPO11	4	0.03769	0.091239	0.921391	1946	2	-0.33649	0.34848	0.4701	1	8732	1	-0.33649
FCHSD2	4	0.037701	0.091263	0.921391	1947	3	-0.29348	0.25243	0.37583	1	7066	1	-0.29348
PKN1	4	0.037702	0.091264	0.921391	1948	3	-0.24105	0.95673	0.95661	1	18350	0	-0.24105
SMKR1	4	0.037781	0.091431	0.922224	1949	3	-0.31981	0.9888	0.98879	1	19270	0	-0.31981
ATP6V1G1	4	0.037793	0.091461	0.922224	1950	3	-0.48545	0.98744	0.98743	1	19223	0	-0.48545
CHP2	4	0.037811	0.091502	0.922224	1951	3	-0.28185	0.4747	0.53893	1	9903	1	-0.28185
ZNF184	4	0.037865	0.091615	0.922224	1952	2	-0.25092	0.45179	0.52567	1	9668	1	-0.25092
APLNR	4	0.037872	0.091634	0.922224	1953	3	-0.23578	0.74519	0.74462	1	13916	0	-0.23578
PDAP1	4	0.037898	0.091685	0.922224	1954	2	-0.15668	0.74272	0.74214	1	13878	0	-0.15668
SSPO	4	0.037909	0.091702	0.922224	1955	2	-0.12744	0.45697	0.52862	1	9722	1	-0.12744
DUS1L	4	0.037931	0.091756	0.922224	1956	2	-0.2123	0.25417	0.3779	1	7110	1	-0.2123
TAS2R50	4	0.037945	0.091792	0.922224	1957	3	-0.31929	0.77569	0.77515	1	14505	0	-0.31929
HNRNPA1	4	0.037952	0.091805	0.922224	1958	2	-0.22523	0.89339	0.89302	1	16924	0	-0.22523
DHPS	4	0.037987	0.09187	0.922411	1959	3	-0.43442	0.9838	0.98376	1	19116	0	-0.43442
ASPSCR1	4	0.038018	0.091948	0.922736	1960	2	-0.40642	0.60464	0.62412	1	11578	1	-0.40642
ASCL3	4	0.038042	0.092016	0.922957	1961	3	-0.3214	0.4928	0.54975	1	10123	1	-0.3214
ADAM22	4	0.038084	0.092101	0.923351	1962	2	-0.28178	0.96358	0.96347	1	18543	0	-0.28178
CHEK1	4	0.038183	0.092304	0.924586	1963	3	-0.56451	0.87706	0.8766	1	16596	0	-0.56451
LCN6	4	0.038213	0.092371	0.924586	1964	3	-0.2259	0.92877	0.92853	1	17688	0	-0.2259
CYP3A43	4	0.038227	0.092393	0.924586	1965	2	-0.24609	0.97518	0.97509	1	18840	0	-0.24609
SEC16B	4	0.038249	0.09244	0.924586	1966	2	-0.16951	0.92894	0.9287	1	17692	0	-0.16951
CPLX2	4	0.038256	0.092454	0.924586	1967	3	-0.18055	0.39455	0.49414	1	9106	1	-0.18055
EIF2S3	4	0.038304	0.092564	0.924789	1968	2	-0.32987	0.44218	0.52025	1	9560	1	-0.32987
OR7E24	3	0.038316	0.07906	0.877475	1969	2	-0.50028	0.035678	0.078074	0.868113	1958	1	-0.50028
ZFR	4	0.038317	0.092587	0.924789	1970	3	-0.1896	0.97657	0.97653	1	18885	0	-0.1896
GABPB2	4	0.038348	0.092658	0.924789	1971	3	-0.30073	0.74976	0.74928	1	14020	0	-0.30073
PROSER1	4	0.038348	0.092658	0.924789	1972	3	-0.15772	0.87021	0.86973	1	16459	0	-0.15772
VANGL1	4	0.038403	0.092783	0.925399	1973	3	-0.26165	0.71829	0.71819	1	13407	1	-0.26165
HEPACAM	4	0.038414	0.092811	0.925399	1974	2	-0.20604	0.91778	0.91752	1	17459	0	-0.20604
CBWD2	4	0.038483	0.092954	0.926142	1975	3	-0.32867	0.056622	0.13078	0.924468	2779	1	-0.32867
TMEM186	4	0.038508	0.093012	0.926142	1976	3	-0.27901	0.8774	0.87694	1	16602	0	-0.27901
ARL3	4	0.038513	0.093024	0.926142	1977	2	-0.26142	0.12555	0.22612	0.999178	4445	1	-0.26142
UBN2	4	0.038538	0.093078	0.926218	1978	3	-0.34478	0.38667	0.48993	1	9029	1	-0.34478
MVK	4	0.038579	0.093153	0.926394	1979	2	-0.36891	0.77287	0.77236	1	14451	0	-0.36891
ZNF267	4	0.038633	0.093264	0.926394	1980	2	-0.17656	0.6732	0.67794	1	12639	1	-0.17656
ADAMTSL4	4	0.03868	0.093373	0.926394	1981	3	-0.2501	0.97836	0.97836	1	18934	0	-0.2501
PRB1	4	0.038684	0.093381	0.926394	1982	2	-0.076294	0.1762	0.28635	1	5491	2	-0.076294
ALDH3B1	4	0.038686	0.093382	0.926394	1983	3	-0.31356	0.99305	0.99305	1	19437	0	-0.31356
PRSS35	4	0.038705	0.093418	0.926394	1984	3	-0.41271	0.44371	0.52111	1	9577	1	-0.41271
WARS	4	0.03876	0.093538	0.927124	1985	3	-0.54331	0.88931	0.88892	1	16844	0	-0.54331
HTT	4	0.038789	0.093593	0.927142	1986	2	-0.18338	0.8227	0.82213	1	15466	0	-0.18338
MEPE	4	0.038811	0.093632	0.927142	1987	2	-0.27631	0.86388	0.8634	1	16307	0	-0.27631
CDY1B	4	0.038834	0.093681	0.927173	1988	1	-0.064487	0.93731	0.93722	1	17896	0	-0.064487
CD14	4	0.038859	0.093735	0.927257	1989	3	-0.25048	0.58015	0.60653	1	11259	1	-0.25048
KIAA1467	4	0.038908	0.093836	0.92768	1990	3	-0.31509	0.71877	0.71865	1	13419	1	-0.31509
SMPDL3A	4	0.038944	0.093922	0.92768	1991	2	-0.17489	0.65458	0.66247	1	12321	1	-0.17489
ST7	4	0.038955	0.093942	0.92768	1992	2	-0.20734	0.8596	0.85907	1	16204	0	-0.20734
EP300	4	0.039014	0.094058	0.92768	1993	3	-0.23285	0.989	0.98899	1	19281	0	-0.23285
COL9A3	4	0.039032	0.094093	0.92768	1994	3	-0.15864	0.87713	0.87667	1	16597	0	-0.15864
SPANXN2	4	0.039035	0.094097	0.92768	1995	3	-0.15712	0.69111	0.69333	1	12927	1	-0.15712
RAD17	4	0.039085	0.094211	0.92768	1996	2	-0.16707	0.11343	0.2118	0.989342	4208	1	-0.16707
EIF4A3	4	0.03911	0.094257	0.92768	1997	2	-0.52609	0.072258	0.16193	0.94843	3357	1	-0.52609
XRCC6	4	0.039125	0.094283	0.92768	1998	3	-0.29217	0.67154	0.67654	1	12607	1	-0.29217
RNPEP	4	0.039144	0.094319	0.92768	1999	3	-0.17082	0.9912	0.99118	1	19364	0	-0.17082
[truncated: 18,112 more rows]

## Sheet: NDUFA9 Screen
id	num	neg|score	neg|p-value	neg|fdr	neg|rank	neg|goodsgrna	neg|lfc	pos|score	pos|p-value	pos|fdr	pos|rank	pos|goodsgrna	pos|lfc
SRRM2	4	6.4754e-11	2.4616e-07	0.000619	1	4	-1.2328	1	1	1	20111	0	-1.2328
SEPHS2	4	1.5853e-08	2.4616e-07	0.000619	2	4	-0.71721	1	1	1	20110	0	-0.71721
GFI1B	4	7.1319e-08	2.4616e-07	0.000619	3	4	-0.82268	1	1	1	20109	0	-0.82268
KDM1A	4	1.0688e-07	2.4616e-07	0.000619	4	4	-0.79084	1	1	1	20101	0	-0.79084
FKBPL	4	1.4522e-07	2.4616e-07	0.000619	5	4	-0.69074	1	1	1	20108	0	-0.69074
PDCD5	4	1.5577e-07	2.4616e-07	0.000619	6	3	-0.60987	0.86889	0.8684	1	16744	0	-0.60987
TADA1	4	1.7231e-07	2.4616e-07	0.000619	7	4	-0.64074	1	1	1	20107	0	-0.64074
ANKRD49	4	1.7233e-07	2.4616e-07	0.000619	8	3	-1.1363	0.43251	0.50432	1	9345	1	-1.1363
STX4	4	2.8098e-07	7.3848e-07	0.00135	9	4	-0.47666	1	1	1	20106	0	-0.47666
MED13L	4	3.0039e-07	7.3848e-07	0.00135	10	4	-0.55224	1	1	1	20105	0	-0.55224
MAPK14	4	5.097e-07	7.3848e-07	0.00135	11	4	-0.56351	1	1	1	20104	0	-0.56351
FLVCR1	4	5.2406e-07	1.2308e-06	0.001768	12	4	-1.0446	1	1	1	20099	0	-1.0446
ALDOA	4	5.5135e-07	1.2308e-06	0.001768	13	4	-1.0619	1	1	1	20103	0	-1.0619
HMOX2	4	6.4813e-07	1.2308e-06	0.001768	14	4	-0.54534	1	1	1	20102	0	-0.54534
SYT17	4	7.3984e-07	1.7231e-06	0.00231	15	3	-0.50363	0.62695	0.63658	1	11994	1	-0.50363
PPP2R2A	4	1.2608e-06	3.2001e-06	0.004022	16	4	-0.95196	0.99977	0.99978	1	20051	0	-0.95196
CHKA	4	1.5123e-06	3.6924e-06	0.004368	17	4	-0.71157	1	1	1	20100	0	-0.71157
GADD45A	4	2.2023e-06	4.677e-06	0.005226	18	4	-0.82651	1	1	1	20097	0	-0.82651
NUDT16L1	4	2.5857e-06	5.6616e-06	0.005993	19	4	-0.51563	0.99848	0.99849	1	19959	0	-0.51563
PRR14	4	2.7308e-06	7.1386e-06	0.007178	20	4	-0.5382	1	1	1	20098	0	-0.5382
IL27	4	3.1371e-06	9.1079e-06	0.007327	21	4	-0.56035	1	1	1	20096	0	-0.56035
GLMN	4	3.1449e-06	9.1079e-06	0.007327	22	4	-0.48368	1	1	1	20095	0	-0.48368
IL21R	4	3.1935e-06	9.1079e-06	0.007327	23	4	-0.72965	0.99992	0.99992	1	20071	0	-0.72965
ZNF747	4	3.2032e-06	9.1079e-06	0.007327	24	4	-0.44667	1	1	1	20094	0	-0.44667
YTHDF3	4	3.2469e-06	9.1079e-06	0.007327	25	3	-0.60752	0.88454	0.88409	1	17061	0	-0.60752
CCNF	4	3.6642e-06	1.0093e-05	0.007517	26	3	-0.48086	0.97701	0.97701	1	19231	0	-0.48086
PHF21A	4	3.6646e-06	1.0093e-05	0.007517	27	4	-0.73855	1	1	1	20093	0	-0.73855
NDUFA9	4	4.1644e-06	1.1077e-05	0.007682	28	3	-0.89156	0.98644	0.98641	1	19506	0	-0.89156
PDPK1	4	4.1741e-06	1.1077e-05	0.007682	29	4	-1.0166	1	1	1	20092	0	-1.0166
PPAPDC1B	4	4.3683e-06	1.2062e-05	0.008086	30	4	-0.3577	1	1	1	20091	0	-0.3577
RCOR1	4	6.2704e-06	1.8954e-05	0.011912	31	4	-0.83872	0.99986	0.99987	1	20065	0	-0.83872
FLYWCH1	4	6.6469e-06	1.8954e-05	0.011912	32	4	-0.69299	0.99978	0.99979	1	20053	0	-0.69299
CORO1A	4	7.1449e-06	2.0431e-05	0.012451	33	2	-0.6573	0.98259	0.98257	1	19378	0	-0.6573
PGAM5	4	8.16e-06	2.437e-05	0.014415	34	4	-0.511	0.99994	0.99995	1	20076	0	-0.511
PRPF39	4	8.6916e-06	2.5847e-05	0.014851	35	4	-0.41154	0.99732	0.99731	1	19900	0	-0.41154
TBC1D10B	4	9.1309e-06	2.8308e-05	0.015814	36	4	-0.4748	0.99999	0.99999	1	20090	0	-0.4748
HIRA	4	9.693e-06	3.1262e-05	0.01646	37	4	-0.78015	0.99999	0.99999	1	20089	0	-0.78015
TP53TG3D	4	1.0163e-05	3.2247e-05	0.01646	38	4	-0.78961	0.9971	0.99709	1	19891	0	-0.78961
ABCC6	4	1.0271e-05	3.2247e-05	0.01646	39	4	-0.55043	0.99999	0.99999	1	20088	0	-0.55043
TFAP4	4	1.0747e-05	3.2739e-05	0.01646	40	4	-0.67416	0.99975	0.99975	1	20048	0	-0.67416
METTL22	4	1.1602e-05	3.8647e-05	0.018957	41	4	-0.49781	0.99928	0.99928	1	20016	0	-0.49781
SMARCD1	4	1.3112e-05	4.6524e-05	0.022277	42	3	-0.60553	0.84222	0.84145	1	16188	0	-0.60553
NSD1	4	1.4147e-05	5.0463e-05	0.023601	43	4	-0.61709	0.99999	0.99999	1	20087	0	-0.61709
C16orf93	4	1.6001e-05	5.637e-05	0.025075	44	3	-0.61381	0.98979	0.98974	1	19602	0	-0.61381
ZKSCAN2	4	1.614e-05	5.6863e-05	0.025075	45	4	-0.52487	0.99998	0.99998	1	20086	0	-0.52487
ORAI3	4	1.6272e-05	5.7355e-05	0.025075	46	4	-0.41573	0.99998	0.99998	1	20085	0	-0.41573
PRSS8	4	2.1087e-05	7.4586e-05	0.031915	47	4	-0.46991	0.99998	0.99998	1	20084	0	-0.46991
ACSM2B	4	2.2655e-05	8.0002e-05	0.033519	48	4	-0.70521	0.99991	0.99992	1	20070	0	-0.70521
DYRK1A	4	2.3857e-05	8.4925e-05	0.034554	49	2	-0.49351	0.85639	0.85585	1	16491	0	-0.49351
PAGR1	4	2.4135e-05	8.5909e-05	0.034554	50	4	-0.48641	0.99998	0.99998	1	20083	0	-0.48641
WFDC10A	4	2.5847e-05	8.9848e-05	0.03543	51	1	-0.029934	0.85573	0.85516	1	16473	0	-0.029934
RICTOR	4	2.717e-05	9.3294e-05	0.036081	52	4	-0.749	0.99997	0.99997	1	20082	0	-0.749
PA2G4	4	2.8034e-05	9.7233e-05	0.036156	53	3	-0.41957	0.96016	0.95999	1	18796	0	-0.41957
GSG1L	4	2.8116e-05	9.7725e-05	0.036156	54	4	-0.52045	0.99997	0.99997	1	20081	0	-0.52045
AQP8	4	2.8707e-05	0.00010019	0.036156	55	4	-0.46037	0.99883	0.99881	1	19976	0	-0.46037
ZFPM2	4	2.8882e-05	0.00010068	0.036156	56	4	-0.36171	0.99997	0.99997	1	20080	0	-0.36171
ABCC1	4	3.2749e-05	0.00011151	0.039343	57	4	-0.46092	0.99997	0.99997	1	20079	0	-0.46092
ITGAX	4	3.3628e-05	0.00011446	0.039689	58	3	-0.52644	0.96554	0.96542	1	18933	0	-0.52644
TMEM147	4	3.9789e-05	0.00013982	0.047659	59	4	-0.81918	0.99996	0.99996	1	20078	0	-0.81918
NDUFB10	4	4.3916e-05	0.00015779	0.052888	60	4	-0.38485	0.99892	0.99891	1	19990	0	-0.38485
ASPHD1	4	4.4914e-05	0.00016074	0.052995	61	4	-0.4134	0.99996	0.99996	1	20077	0	-0.4134
PNN	4	4.9865e-05	0.00017699	0.056389	62	3	-0.68966	0.85867	0.85818	1	16533	0	-0.68966
BCL7C	4	5.0312e-05	0.00017846	0.056389	63	3	-0.49943	0.98187	0.98187	1	19354	0	-0.49943
TAF6L	4	5.0756e-05	0.00017945	0.056389	64	3	-0.47757	0.99346	0.99347	1	19734	0	-0.47757
TMEM67	4	5.6548e-05	0.00020308	0.062833	65	4	-0.60642	0.9978	0.99782	1	19927	0	-0.60642
LEUTX	4	6.0862e-05	0.0002208	0.067164	66	3	-0.44654	0.98932	0.98931	1	19591	0	-0.44654
GPR150	4	6.1618e-05	0.00022376	0.067164	67	3	-0.52604	0.99397	0.99398	1	19752	0	-0.52604
MMGT1	4	6.3146e-05	0.00023164	0.068506	68	3	-0.42595	0.93859	0.9385	1	18286	0	-0.42595
HNRNPH3	4	6.5855e-05	0.00024493	0.071388	69	4	-0.41565	0.99993	0.99994	1	20075	0	-0.41565
LCMT1	4	6.8594e-05	0.0002533	0.072772	70	4	-0.94835	0.99939	0.9994	1	20021	0	-0.94835
PAPL	4	6.9309e-05	0.00025724	0.072863	71	3	-0.49647	0.93847	0.93838	1	18282	0	-0.49647
PPP2R1A	4	7.0548e-05	0.00026216	0.072901	72	4	-0.73415	0.99993	0.99994	1	20074	0	-0.73415
UMOD	4	7.1387e-05	0.00026462	0.072901	73	4	-0.27172	0.99993	0.99993	1	20073	0	-0.27172
C16orf62	4	7.532e-05	0.00028333	0.075974	74	4	-0.63007	0.99992	0.99993	1	20072	0	-0.63007
SULT1A2	4	7.7611e-05	0.00029416	0.07784	75	3	-0.39462	0.4907	0.53958	1	10034	1	-0.39462
DOC2A	4	8.1085e-05	0.00030893	0.080687	76	4	-0.4345	0.99908	0.99906	1	20001	0	-0.4345
IL4	4	9.0136e-05	0.00033699	0.086414	77	4	-0.36254	0.99991	0.99992	1	20069	0	-0.36254
C7orf55	4	9.089e-05	0.00033945	0.086414	78	3	-0.72221	0.95665	0.95654	1	18707	0	-0.72221
SLC5A11	4	9.5376e-05	0.00035521	0.089295	79	4	-0.57827	0.99983	0.99984	1	20060	0	-0.57827
PRKDC	4	0.00010019	0.00037785	0.093815	80	4	-0.47879	0.9999	0.99991	1	20068	0	-0.47879
G3BP1	4	0.00010613	0.00040148	0.095994	81	3	-0.43943	0.9864	0.98635	1	19505	0	-0.43943
CORO7-PAM16	4	0.00010623	0.00040198	0.095994	82	3	-0.71863	0.98426	0.98422	1	19432	0	-0.71863
CSNK2A1	4	0.00010688	0.00040493	0.095994	83	4	-0.54912	0.99982	0.99983	1	20059	0	-0.54912
ZNF500	4	0.0001095	0.00041133	0.095994	84	3	-0.43276	0.97829	0.97829	1	19264	0	-0.43276
MAP3K4	4	0.00011016	0.0004133	0.095994	85	4	-0.54305	0.99862	0.99862	1	19964	0	-0.54305
MRPL9	4	0.00011124	0.00041527	0.095994	86	3	-0.53446	0.85512	0.85455	1	16460	0	-0.53446
MMP27	4	0.00011483	0.0004325	0.097855	87	2	-0.24787	0.5541	0.58172	1	10910	1	-0.24787
TRIP12	4	0.00011535	0.00043398	0.097855	88	4	-0.43798	0.99973	0.99973	1	20046	0	-0.43798
FBXL19	4	0.00011618	0.00043792	0.097855	89	3	-0.52208	0.85513	0.85456	1	16461	0	-0.52208
CLEC16A	4	0.00012167	0.00046204	0.102111	90	4	-0.40654	0.99948	0.99949	1	20025	0	-0.40654
CAPN5	4	0.00012566	0.00047533	0.103907	91	4	-0.4734	0.99987	0.99988	1	20067	0	-0.4734
PSTK	4	0.00013287	0.00050487	0.108964	92	4	-0.29189	0.99987	0.99987	1	20066	0	-0.29189
SERPINB11	4	0.00013376	0.0005093	0.108964	93	3	-0.55458	0.14783	0.24894	1	4664	1	-0.55458
REEP5	4	0.00014058	0.00052703	0.111335	94	4	-0.39645	0.99986	0.99986	1	20064	0	-0.39645
NR2F2	4	0.00014158	0.00053146	0.111335	95	4	-0.47042	0.99986	0.99986	1	20063	0	-0.47042
ITGAD	4	0.00014666	0.00055164	0.114372	96	4	-0.4433	0.99972	0.99973	1	20045	0	-0.4433
FIBP	4	0.00014886	0.00055804	0.114518	97	3	-0.44324	0.98852	0.98851	1	19569	0	-0.44324
ATP2A1	4	0.00015758	0.00059349	0.120562	98	4	-0.4363	0.99984	0.99985	1	20062	0	-0.4363
VWA3A	4	0.0001611	0.00060383	0.121436	99	4	-0.52951	0.99984	0.99985	1	20061	0	-0.52951
TIAL1	4	0.00018047	0.0006698	0.132547	100	4	-0.39062	0.99982	0.99983	1	20058	0	-0.39062
CCER2	4	0.00018095	0.00067226	0.132547	101	2	-0.41775	0.98667	0.98662	1	19512	0	-0.41775
ZNF688	4	0.00018841	0.00070254	0.137172	102	4	-0.37492	0.99981	0.99982	1	20057	0	-0.37492
OTUD5	4	0.00019298	0.00072001	0.139233	103	4	-0.53125	0.99911	0.9991	1	20005	0	-0.53125
RABEP2	4	0.00019703	0.00073971	0.141678	104	4	-0.25597	0.9998	0.99981	1	20056	0	-0.25597
GLRX5	4	0.00021452	0.00080174	0.150944	105	4	-0.83952	0.99979	0.99979	1	20055	0	-0.83952
EP300	4	0.00021489	0.0008042	0.150944	106	4	-0.47138	0.99979	0.99979	1	20054	0	-0.47138
TIFAB	4	0.00021728	0.0008106	0.150944	107	4	-0.28302	0.99978	0.99979	1	20052	0	-0.28302
TNFRSF10A	4	0.000226	0.0008426	0.155464	108	3	-0.32376	0.29203	0.42149	1	7800	1	-0.32376
NOMO2	4	0.00023278	0.00087411	0.159352	109	4	-0.4053	0.9989	0.99889	1	19984	0	-0.4053
TXNDC11	4	0.00023424	0.00087952	0.159352	110	2	-0.22266	0.77454	0.77399	1	14772	0	-0.22266
SSBP3	4	0.00023826	0.00089282	0.160316	111	4	-0.70748	0.99976	0.99976	1	20050	0	-0.70748
ACSM5	4	0.00024346	0.00090463	0.160891	112	4	-0.48297	0.99976	0.99976	1	20049	0	-0.48297
PARL	4	0.00024722	0.00092088	0.160891	113	4	-0.4631	0.99923	0.99922	1	20011	0	-0.4631
CPQ	4	0.00024984	0.00092728	0.160891	114	3	-0.42155	0.95843	0.95833	1	18752	0	-0.42155
SBK1	4	0.00025684	0.00095091	0.16215	115	4	-0.44802	0.99849	0.9985	1	19961	0	-0.44802
ATF7IP2	4	0.00025709	0.0009514	0.16215	116	3	-0.46214	0.99206	0.99206	1	19680	0	-0.46214
APOA1	4	0.00026696	0.00099571	0.168275	117	3	-0.59642	0.99163	0.99161	1	19660	0	-0.59642
PTPN1	4	0.00027292	0.0010198	0.169967	118	4	-0.82169	0.99973	0.99973	1	20047	0	-0.82169
NDUFA10	4	0.00027452	0.0010253	0.169967	119	4	-0.79282	0.9988	0.99878	1	19973	0	-0.79282
Non-TargetingControl_120	1	0.00027786	0.00028136	0.075974	120	1	-0.56924	0.99972	0.99975	1	20044	0	-0.56924
HIRIP3	4	0.00027945	0.0010385	0.169967	121	3	-0.40655	0.69753	0.69752	1	13253	1	-0.40655
PVRL4	4	0.00028024	0.0010395	0.169967	122	4	-0.30285	0.99972	0.99973	1	20043	0	-0.30285
COQ7	4	0.00028429	0.0010558	0.171231	123	4	-0.28277	0.99622	0.99624	1	19848	0	-0.28277
CCDC64B	4	0.00028667	0.0010651	0.171366	124	4	-0.37199	0.99971	0.99972	1	20042	0	-0.37199
MTCH2	4	0.00029512	0.0010991	0.175109	125	3	-0.48336	0.62085	0.6317	1	11903	1	-0.48336
OVOL3	4	0.00029973	0.0011119	0.175109	126	3	-0.4017	0.97697	0.97696	1	19229	0	-0.4017
SEMA6C	4	0.00030191	0.0011188	0.175109	127	2	-0.22862	0.76387	0.76341	1	14568	0	-0.22862
SRPK1	4	0.000303	0.0011232	0.175109	128	3	-0.44724	0.99134	0.99132	1	19648	0	-0.44724
TXNRD1	3	0.00031601	0.00092802	0.160891	129	3	-0.47493	0.99968	0.99968	1	20041	0	-0.47493
SH2B1	4	0.00032233	0.0011926	0.183281	130	3	-0.54418	0.54863	0.57784	1	10813	1	-0.54418
DPY19L3	4	0.00032375	0.0011966	0.183281	131	3	-0.40096	0.19803	0.30955	1	5743	1	-0.40096
C16orf89	4	0.00032522	0.001203	0.183281	132	3	-0.44007	0.56317	0.58817	1	11041	1	-0.44007
EARS2	4	0.00033707	0.0012448	0.18823	133	4	-0.53308	0.99966	0.99968	1	20040	0	-0.53308
PLEKHA2	4	0.00034588	0.0012788	0.189339	134	3	-0.48988	0.98846	0.98845	1	19564	0	-0.48988
TADA2B	4	0.00035145	0.0013014	0.189339	135	4	-0.48057	0.99787	0.99789	1	19929	0	-0.48057
CTF1	4	0.00035384	0.0013128	0.189339	136	4	-0.43201	0.99965	0.99966	1	20039	0	-0.43201
KIAA0556	4	0.00035527	0.0013206	0.189339	137	4	-0.39504	0.99892	0.9989	1	19985	0	-0.39504
C3orf67	4	0.00035638	0.0013275	0.189339	138	4	-0.38137	0.99964	0.99966	1	20038	0	-0.38137
CLEC9A	4	0.00035732	0.0013315	0.189339	139	4	-0.37481	0.99964	0.99966	1	20037	0	-0.37481
UBAP2L	4	0.00035747	0.001332	0.189339	140	3	-0.52865	0.99292	0.99292	1	19714	0	-0.52865
RGS21	4	0.00035893	0.0013354	0.189339	141	4	-0.41865	0.99964	0.99965	1	20036	0	-0.41865
TCN2	4	0.00036014	0.0013369	0.189339	142	4	-0.45932	0.99964	0.99965	1	20035	0	-0.45932
VKORC1	4	0.00036598	0.0013684	0.192446	143	2	-0.28199	0.77054	0.77005	1	14692	0	-0.28199
NRBP1	4	0.00037316	0.0013933	0.193036	144	4	-0.64171	0.99963	0.99964	1	20034	0	-0.64171
ITPRIPL2	4	0.00037734	0.0014038	0.193036	145	4	-0.65029	0.99962	0.99964	1	20033	0	-0.65029
RHPN2	4	0.00037877	0.0014098	0.193036	146	3	-0.5287	0.93253	0.93226	1	18134	0	-0.5287
SEZ6L2	4	0.00038066	0.0014171	0.193036	147	4	-0.49982	0.99692	0.99691	1	19879	0	-0.49982
UCP2	4	0.00038852	0.0014418	0.194598	148	4	-0.28489	0.99961	0.99963	1	20032	0	-0.28489
AKT2	4	0.00039281	0.0014565	0.195281	149	2	-0.19588	0.78478	0.78418	1	14959	0	-0.19588
MYO7B	4	0.00040968	0.001522	0.20144	150	4	-0.32561	0.99959	0.99961	1	20031	0	-0.32561
STARD7	4	0.00041011	0.0015225	0.20144	151	4	-0.7142	0.99809	0.99811	1	19942	0	-0.7142
UNC5D	4	0.00041675	0.0015432	0.20236	152	3	-0.30712	0.71259	0.71196	1	13534	1	-0.30712
HSD17B10	4	0.00041912	0.0015496	0.20236	153	4	-1.4876	0.99888	0.99885	1	19980	0	-1.4876
NDUFA13	4	0.00042569	0.0015668	0.203129	154	4	-0.62069	0.99957	0.99959	1	20030	0	-0.62069
HSPBP1	4	0.00042724	0.0015757	0.203129	155	3	-0.4738	0.99424	0.99425	1	19759	0	-0.4738
PRKCB	4	0.00043309	0.0015986	0.204768	156	4	-0.48706	0.99957	0.99959	1	20029	0	-0.48706
MAPK15	4	0.00043933	0.0016259	0.206949	157	1	-0.068064	0.82816	0.82751	1	15895	0	-0.068064
NDUFAF6	4	0.00044171	0.0016382	0.207205	158	3	-0.39093	0.98169	0.98168	1	19350	0	-0.39093
PDZD9	4	0.00045249	0.00168	0.208491	159	4	-0.43404	0.99955	0.99957	1	20028	0	-0.43404
CLN3	4	0.00045294	0.0016805	0.208491	160	3	-0.39537	0.94124	0.94114	1	18331	0	-0.39537
HIBCH	4	0.00045329	0.0016815	0.208491	161	2	-0.48933	0.87038	0.8699	1	16780	0	-0.48933
TAF8	4	0.00045863	0.0017017	0.208491	162	2	-0.32015	0.92825	0.928	1	18029	0	-0.32015
HLA-A	4	0.00046132	0.0017086	0.208491	163	2	-0.25991	0.65203	0.65702	1	12416	1	-0.25991
UNKL	4	0.00046184	0.0017106	0.208491	164	3	-0.61422	0.81404	0.81354	1	15598	0	-0.61422
ZSCAN32	4	0.00046724	0.0017396	0.210131	165	3	-0.32955	0.94887	0.94876	1	18510	0	-0.32955
PSMD11	4	0.00046942	0.0017475	0.210131	166	2	-0.53266	0.97558	0.97549	1	19191	0	-0.53266
RSPO2	4	0.00047213	0.0017554	0.210131	167	3	-0.48961	0.97734	0.97734	1	19240	0	-0.48961
INO80E	4	0.00048307	0.0017987	0.214043	168	4	-0.52721	0.99705	0.99704	1	19887	0	-0.52721
ACSM3	4	0.00049101	0.0018282	0.215129	169	4	-0.42559	0.99812	0.99814	1	19944	0	-0.42559
ZNF48	4	0.00049135	0.0018292	0.215129	170	3	-0.44189	0.95234	0.95216	1	18611	0	-0.44189
NPIPA5	4	0.00049738	0.0018548	0.216872	171	4	-0.50516	0.9995	0.99952	1	20027	0	-0.50516
IDO1	4	0.00050531	0.0018839	0.218704	172	3	-0.27897	0.34675	0.45646	1	8438	1	-0.27897
C16orf45	4	0.00050848	0.0018922	0.218704	173	3	-0.46585	0.98385	0.9838	1	19420	0	-0.46585
LGALS14	4	0.00051252	0.0019075	0.219208	174	4	-0.24452	0.99949	0.9995	1	20026	0	-0.24452
ATP2A2	4	0.00052156	0.001939	0.220479	175	4	-0.63212	0.99948	0.99949	1	20024	0	-0.63212
MTO1	4	0.00052232	0.0019405	0.220479	176	3	-0.541	0.96637	0.96624	1	18953	0	-0.541
SULT1A4	4	0.00053093	0.0019661	0.222133	177	4	-0.66423	0.99664	0.99664	1	19866	0	-0.66423
KCNB2	4	0.00053568	0.0019843	0.222938	178	4	-0.36762	0.99576	0.99577	1	19825	0	-0.36762
SUPT20H	4	0.00054268	0.002003	0.22379	179	4	-0.34509	0.9966	0.9966	1	19862	0	-0.34509
NPIPB5	4	0.00055033	0.0020315	0.22552	180	4	-0.56822	0.99945	0.99946	1	20023	0	-0.56822
MOSPD3	4	0.00055294	0.0020409	0.22552	181	4	-0.46284	0.99945	0.99946	1	20022	0	-0.46284
WDPCP	4	0.00058252	0.002162	0.237597	182	2	-0.26283	0.63566	0.64354	1	12144	1	-0.26283
TMC7	4	0.00060481	0.0022388	0.243377	183	3	-0.50762	0.96951	0.96939	1	19040	0	-0.50762
DNASE1	4	0.00062559	0.0023146	0.250266	184	3	-0.46031	0.97816	0.97817	1	19258	0	-0.46031
NARS2	4	0.00063482	0.0023466	0.251027	185	3	-0.42359	0.83521	0.83454	1	16026	0	-0.42359
RUSC1-AS1	4	0.00065041	0.0024064	0.254716	186	3	-0.43295	0.98909	0.98907	1	19586	0	-0.43295
HNRNPA2B1	4	0.00065872	0.0024372	0.255002	187	3	-0.70884	0.9815	0.98149	1	19346	0	-0.70884
RNF146	4	0.00065897	0.0024382	0.255002	188	4	-0.3269	0.99934	0.99934	1	20020	0	-0.3269
RNF214	4	0.00066238	0.002453	0.255002	189	4	-0.27828	0.99934	0.99934	1	20019	0	-0.27828
ISOC1	4	0.00066452	0.0024599	0.255002	190	4	-0.25615	0.99934	0.99934	1	20018	0	-0.25615
MTRNR2L4	4	0.00067117	0.002481	0.255877	191	4	-0.33407	0.99933	0.99933	1	20017	0	-0.33407
TIMM13	4	0.00069279	0.0025593	0.262604	192	3	-0.77006	0.87323	0.87277	1	16831	0	-0.77006
CLUH	4	0.00071597	0.0026396	0.269463	193	3	-0.4603	0.41801	0.49583	1	9196	1	-0.4603
ZNF646	4	0.00073614	0.0027109	0.273772	194	3	-0.57602	0.9245	0.92427	1	17930	0	-0.57602
CD19	4	0.00073961	0.0027223	0.273772	195	4	-0.48522	0.99926	0.99926	1	20015	0	-0.48522
NDUFB6	4	0.00074356	0.0027331	0.273772	196	4	-0.50424	0.99926	0.99926	1	20014	0	-0.50424
KIAA0907	4	0.00074705	0.0027429	0.273772	197	4	-0.3367	0.99925	0.99925	1	20013	0	-0.3367
GRAMD1A	4	0.00074973	0.0027498	0.273772	198	3	-0.38082	0.91057	0.91027	1	17620	0	-0.38082
NMT1	4	0.00076561	0.0028069	0.278081	199	3	-0.8159	0.94153	0.94142	1	18340	0	-0.8159
MAPK8IP3	4	0.00076925	0.0028212	0.278126	200	4	-0.33646	0.99923	0.99923	1	20012	0	-0.33646
CHCHD1	4	0.00077644	0.0028498	0.27957	201	4	-0.4968	0.99922	0.99922	1	20010	0	-0.4968
NOMO1	4	0.00078374	0.0028754	0.280648	202	3	-0.46983	0.98448	0.98445	1	19442	0	-0.46983
SULT1A1	4	0.00078756	0.0028887	0.280648	203	4	-0.32321	0.99921	0.99921	1	20009	0	-0.32321
SFXN4	4	0.00080102	0.0029364	0.283916	204	3	-0.31531	0.85432	0.85375	1	16451	0	-0.31531
MAPK3	4	0.00081301	0.0029783	0.286584	205	3	-0.30994	0.97866	0.97866	1	19270	0	-0.30994
FAM26D	4	0.00082314	0.0030147	0.288708	206	2	-0.33095	0.11867	0.21339	1	4045	1	-0.33095
PAQR4	4	0.00083248	0.0030423	0.289968	207	4	-0.35466	0.99917	0.99916	1	20008	0	-0.35466
TRIM49D1	4	0.00084394	0.0030831	0.291243	208	4	-0.39697	0.99916	0.99915	1	20007	0	-0.39697
PHKG2	4	0.00084496	0.0030846	0.291243	209	4	-0.36766	0.99916	0.99914	1	20006	0	-0.36766
CPA2	4	0.00087751	0.0032116	0.301155	210	4	-0.56172	0.99812	0.99813	1	19943	0	-0.56172
NDUFC2-KCTD14	4	0.00088298	0.0032294	0.301155	211	3	-0.72516	0.97534	0.97523	1	19183	0	-0.72516
AHSP	4	0.00089283	0.0032678	0.301155	212	4	-0.46657	0.99911	0.9991	1	20004	0	-0.46657
TSC22D2	4	0.00089432	0.0032722	0.301155	213	4	-0.38223	0.99751	0.99752	1	19911	0	-0.38223
RBMY1F	4	0.00090248	0.0033002	0.301155	214	4	-0.37565	0.9991	0.99909	1	20003	0	-0.37565
SCNN1B	4	0.0009074	0.0033135	0.301155	215	3	-0.50272	0.96759	0.96746	1	18990	0	-0.50272
AP3B1	4	0.00091086	0.0033234	0.301155	216	4	-0.29056	0.99909	0.99908	1	20002	0	-0.29056
OXSR1	4	0.00091116	0.0033244	0.301155	217	4	-0.61451	0.99774	0.99775	1	19924	0	-0.61451
GDF9	4	0.00093025	0.0034007	0.30403	218	4	-0.36557	0.99907	0.99905	1	20000	0	-0.36557
SRXN1	4	0.00093612	0.0034204	0.30403	219	3	-0.32075	0.96264	0.96252	1	18861	0	-0.32075
CITED4	4	0.0009366	0.0034223	0.30403	220	4	-0.40422	0.99906	0.99905	1	19999	0	-0.40422
FOPNL	4	0.00093937	0.0034312	0.30403	221	4	-0.51679	0.99906	0.99904	1	19998	0	-0.51679
SMIM22	4	0.00093993	0.0034317	0.30403	222	4	-0.32285	0.99906	0.99904	1	19997	0	-0.32285
MAT1A	4	0.00094521	0.0034509	0.304154	223	4	-0.41691	0.99905	0.99904	1	19996	0	-0.41691
ARHGAP33	4	0.0009494	0.0034691	0.304154	224	4	-0.49456	0.99905	0.99904	1	19995	0	-0.49456
GPRC5B	4	0.0009516	0.0034785	0.304154	225	4	-0.33302	0.99739	0.99739	1	19902	0	-0.33302
LRRC23	4	0.00096572	0.0035188	0.30516	226	4	-0.30634	0.99903	0.99902	1	19994	0	-0.30634
UBE2H	4	0.00096646	0.0035203	0.30516	227	2	-0.3692	0.58564	0.60452	1	11357	1	-0.3692
IL4R	4	0.00099783	0.0036271	0.313071	228	4	-0.48585	0.999	0.99898	1	19993	0	-0.48585
MBOAT4	4	0.0010077	0.003666	0.315076	229	2	-0.2788	0.11108	0.20436	1	3879	1	-0.2788
TMEM126A	4	0.0010157	0.0036911	0.315594	230	4	-0.27967	0.99898	0.99897	1	19992	0	-0.27967
TOX	4	0.0010194	0.0037035	0.315594	231	4	-0.28859	0.99555	0.99556	1	19817	0	-0.28859
TMC5	4	0.0010266	0.0037266	0.316226	232	3	-0.50289	0.71835	0.71769	1	13652	1	-0.50289
ZNF263	4	0.0010455	0.0037975	0.319328	233	3	-0.43803	0.66	0.66389	1	12538	1	-0.43803
TARS2	4	0.001048	0.0038059	0.319328	234	3	-0.55976	0.81477	0.81428	1	15609	0	-0.55976
CREBBP	4	0.0010494	0.0038108	0.319328	235	4	-0.41555	0.99866	0.99866	1	19967	0	-0.41555
LTA4H	4	0.0010672	0.0038733	0.322664	236	4	-0.45058	0.99893	0.99892	1	19991	0	-0.45058
PKIA	4	0.0010798	0.003923	0.322664	237	4	-0.31215	0.99892	0.9989	1	19989	0	-0.31215
SLCO1B1	4	0.0010816	0.0039299	0.322664	238	4	-0.26713	0.99892	0.9989	1	19988	0	-0.26713
TAZ	4	0.0010822	0.0039314	0.322664	239	4	-0.67807	0.99892	0.9989	1	19987	0	-0.67807
USP13	4	0.0010825	0.0039324	0.322664	240	4	-0.27861	0.99892	0.9989	1	19986	0	-0.27861
UVRAG	4	0.0010901	0.003955	0.322664	241	2	-0.32847	0.69291	0.69325	1	13152	1	-0.32847
ZNF213	4	0.0010928	0.0039629	0.322664	242	3	-0.32221	0.98704	0.98701	1	19521	0	-0.32221
SERTAD1	4	0.001109	0.0040259	0.326473	243	4	-0.4404	0.99889	0.99887	1	19983	0	-0.4404
C8orf34	4	0.0011143	0.0040461	0.326792	244	4	-0.43051	0.99889	0.99887	1	19982	0	-0.43051
FADS2	4	0.0011232	0.0040756	0.327778	245	4	-0.32771	0.99888	0.99885	1	19981	0	-0.32771
TNRC6A	4	0.0011273	0.0040909	0.327778	246	4	-0.31993	0.99887	0.99885	1	19979	0	-0.31993
TNFRSF17	4	0.0011417	0.0041387	0.328983	247	4	-0.19266	0.99886	0.99884	1	19978	0	-0.19266
ACAD9	4	0.0011483	0.0041603	0.329403	248	4	-0.39483	0.99696	0.99695	1	19881	0	-0.39483
RFWD2	4	0.0011621	0.0042155	0.331105	249	4	-0.60063	0.99884	0.99882	1	19977	0	-0.60063
SHISA9	4	0.0011626	0.0042174	0.331105	250	3	-0.42567	0.64192	0.64874	1	12250	1	-0.42567
FASTKD2	4	0.0011669	0.0042312	0.331105	251	4	-0.46502	0.99634	0.99634	1	19853	0	-0.46502
IPO9	4	0.0011784	0.004276	0.331362	252	4	-0.60564	0.99882	0.9988	1	19975	0	-0.60564
CABIN1	4	0.0011854	0.0042967	0.331362	253	3	-0.77088	0.9519	0.95174	1	18598	0	-0.77088
SARS2	4	0.0011886	0.0043095	0.331362	254	3	-0.52401	0.86994	0.86946	1	16772	0	-0.52401
NPIPB3	4	0.0011896	0.0043129	0.331362	255	4	-0.51199	0.99881	0.99879	1	19974	0	-0.51199
PGS1	4	0.0011914	0.0043169	0.331362	256	3	-0.47321	0.75876	0.75824	1	14465	0	-0.47321
MED6	4	0.0012143	0.0044011	0.335265	257	1	0.068781	0.19272	0.30324	1	5632	2	0.068781
ZFP30	4	0.0012377	0.0044921	0.340912	258	4	-0.36443	0.99876	0.99875	1	19972	0	-0.36443
DDI1	4	0.001249	0.0045301	0.341602	259	4	-0.30179	0.99875	0.99874	1	19971	0	-0.30179
PENK	4	0.0012593	0.0045596	0.341602	260	4	-0.25645	0.99874	0.99872	1	19970	0	-0.25645
NOV	4	0.0012601	0.0045635	0.341602	261	3	-0.25052	0.99285	0.99285	1	19709	0	-0.25052
MLST8	4	0.0012625	0.0045739	0.341602	262	2	-0.47024	0.97318	0.97308	1	19124	0	-0.47024
TVP23A	4	0.0012659	0.0045862	0.341602	263	3	-0.45292	0.98748	0.98746	1	19534	0	-0.45292
FAF2	4	0.0012761	0.0046172	0.342644	264	3	-0.40344	0.34004	0.45292	1	8368	1	-0.40344
XKRY	4	0.0012838	0.0046448	0.343422	265	3	-0.29765	0.96212	0.96198	1	18839	0	-0.29765
EHMT2	4	0.0012953	0.0046886	0.345392	266	4	-0.46286	0.9987	0.9987	1	19969	0	-0.46286
POGZ	4	0.0013184	0.0047728	0.349037	267	4	-0.47522	0.99868	0.99868	1	19968	0	-0.47522
USP7	4	0.0013228	0.0047905	0.349064	268	4	-0.40091	0.99687	0.99686	1	19875	0	-0.40091
DACT3	4	0.0013473	0.0048786	0.35364	269	4	-0.21053	0.99865	0.99865	1	19966	0	-0.21053
CPA5	4	0.0013494	0.0048885	0.35364	270	3	-0.65853	0.97076	0.97066	1	19063	0	-0.65853
SOX13	4	0.0013707	0.0049672	0.356802	271	4	-0.33521	0.99863	0.99862	1	19965	0	-0.33521
KDM8	4	0.0013741	0.0049771	0.356802	272	3	-0.44421	0.99273	0.99274	1	19704	0	-0.44421
ADAM21	4	0.0013771	0.0049864	0.356802	273	3	-0.28973	0.91779	0.91752	1	17776	0	-0.28973
USP22	4	0.001389	0.0050303	0.356802	274	3	-0.50428	0.98628	0.98624	1	19500	0	-0.50428
MRPL32	4	0.0013925	0.0050386	0.356802	275	4	-0.57418	0.99861	0.9986	1	19963	0	-0.57418
MED23	4	0.0014052	0.0050854	0.357652	276	3	-0.59478	0.93007	0.92983	1	18064	0	-0.59478
THUMPD1	4	0.0014099	0.0050982	0.357652	277	2	-0.24634	0.92952	0.92927	1	18050	0	-0.24634
NUP210L	4	0.0014178	0.0051263	0.357652	278	3	-0.3312	0.98658	0.98652	1	19511	0	-0.3312
TBX2	4	0.0014208	0.0051376	0.357652	279	1	0.06887	0.70487	0.70451	1	13393	1	0.06887
STK11	4	0.0014215	0.0051395	0.357652	280	2	-0.84978	0.98866	0.98866	1	19573	0	-0.84978
Non-TargetingControl_626	1	0.0014281	0.0014206	0.193036	281	1	-0.55	0.99857	0.9986	1	19962	0	-0.55
TAOK2	4	0.0014283	0.0051661	0.358262	282	4	-0.33778	0.9974	0.9974	1	19903	0	-0.33778
PCM1	4	0.0014366	0.0052006	0.359403	283	3	-0.51514	0.9487	0.94862	1	18505	0	-0.51514
ATPAF2	4	0.0014411	0.0052183	0.359403	284	3	-0.37313	0.98711	0.98708	1	19524	0	-0.37313
COMMD5	4	0.0014616	0.0052863	0.362817	285	2	-0.56288	0.98938	0.98936	1	19593	0	-0.56288
RGN	4	0.0014663	0.005304	0.362817	286	2	-0.17103	0.55927	0.58532	1	10990	1	-0.17103
PTPMT1	4	0.0015045	0.0054536	0.370743	287	3	-0.70699	0.55402	0.58167	1	10908	1	-0.70699
SENP1	4	0.0015102	0.0054699	0.370743	288	3	-0.30224	0.33068	0.44806	1	8284	1	-0.30224
ZNF382	4	0.001522	0.0055137	0.370743	289	4	-0.54808	0.99848	0.99849	1	19960	0	-0.54808
TAL1	4	0.0015241	0.0055201	0.370743	290	3	-0.26996	0.98307	0.98306	1	19391	0	-0.26996
NDUFS3	4	0.0015262	0.00553	0.370743	291	3	-0.43636	0.9889	0.98889	1	19580	0	-0.43636
GON4L	4	0.0015268	0.0055304	0.370743	292	4	-0.61585	0.99847	0.99848	1	19958	0	-0.61585
BRDT	4	0.0015463	0.0055925	0.37228	293	3	-0.64564	0.77498	0.77443	1	14780	0	-0.64564
C7orf26	4	0.0015481	0.0056008	0.37228	294	3	-0.52821	0.71504	0.71439	1	13587	1	-0.52821
NIPSNAP3B	4	0.0015551	0.0056255	0.37228	295	3	-0.51493	0.65351	0.65829	1	12442	1	-0.51493
PRSS21	4	0.0015554	0.0056274	0.37228	296	4	-0.432	0.99603	0.99605	1	19841	0	-0.432
WTAP	4	0.0015887	0.005749	0.37826	297	3	-0.45151	0.70511	0.70476	1	13398	1	-0.45151
TPBGL	4	0.0015909	0.0057554	0.37826	298	4	-0.45154	0.99841	0.99842	1	19957	0	-0.45154
GLUD1	4	0.0015991	0.0057879	0.379156	299	4	-0.38932	0.9984	0.99841	1	19956	0	-0.38932
CXCL8	4	0.0016146	0.0058391	0.381268	300	3	-0.39529	0.69586	0.69596	1	13217	1	-0.39529
TAF2	4	0.0016228	0.0058662	0.381797	301	4	-0.47524	0.99838	0.99838	1	19955	0	-0.47524
METTL12	4	0.0016285	0.0058923	0.382258	302	3	-0.56519	0.35505	0.46088	1	8525	1	-0.56519
FBXO38	4	0.0016405	0.0059317	0.382643	303	4	-0.22912	0.99836	0.99836	1	19954	0	-0.22912
SIGLEC10	4	0.0016451	0.0059474	0.382643	304	4	-0.38176	0.99835	0.99836	1	19953	0	-0.38176
KIAA0355	4	0.0016474	0.0059553	0.382643	305	4	-0.45027	0.99611	0.99612	1	19845	0	-0.45027
VKORC1L1	4	0.0016523	0.0059745	0.382654	306	4	-0.30074	0.99835	0.99835	1	19952	0	-0.30074
SSC4D	4	0.0016631	0.0060109	0.383766	307	3	-0.58297	0.61947	0.6306	1	11880	1	-0.58297
MCAT	4	0.0016899	0.006101	0.387841	308	4	-0.3361	0.99831	0.99832	1	19951	0	-0.3361
APOBR	4	0.001694	0.0061133	0.387841	309	3	-0.36549	0.9593	0.95916	1	18775	0	-0.36549
ALKBH6	4	0.0017176	0.0062	0.392101	310	4	-0.27464	0.99828	0.99829	1	19950	0	-0.27464
YY2	4	0.0017236	0.0062231	0.392331	311	4	-0.3201	0.99805	0.99806	1	19938	0	-0.3201
COX8C	4	0.0017365	0.0062743	0.394322	312	4	-0.35575	0.99826	0.99827	1	19949	0	-0.35575
FBXO27	4	0.0017448	0.0063034	0.394914	313	4	-0.18941	0.99826	0.99826	1	19948	0	-0.18941
OAS3	4	0.0017552	0.0063374	0.395809	314	3	-0.55115	0.89653	0.89615	1	17323	0	-0.55115
SPNS1	4	0.0017646	0.0063753	0.396944	315	2	-0.31679	0.69359	0.69389	1	13168	1	-0.31679
COL10A1	4	0.0017719	0.0064033	0.397461	316	4	-0.31881	0.99823	0.99824	1	19947	0	-0.31881
STX1B	4	0.0017823	0.0064447	0.398797	317	3	-0.55917	0.95733	0.95725	1	18726	0	-0.55917
GS1-259H13.2	4	0.0017907	0.0064777	0.399608	318	2	-0.24252	0.83407	0.83342	1	16007	0	-0.24252
PYURF	4	0.0018249	0.0065835	0.404896	319	2	-0.33855	0.98471	0.98467	1	19444	0	-0.33855
PTDSS1	4	0.001854	0.0066943	0.410453	320	2	-0.25582	0.90769	0.90737	1	17548	0	-0.25582
SPRR3	4	0.0018745	0.0067632	0.412436	321	4	-0.26675	0.99813	0.99814	1	19946	0	-0.26675
HAVCR2	4	0.0018754	0.0067676	0.412436	322	4	-0.36885	0.99812	0.99814	1	19945	0	-0.36885
MYH11	4	0.0018827	0.0067923	0.412686	323	4	-0.68187	0.99648	0.99648	1	19857	0	-0.68187
CTDSP1	4	0.0018968	0.0068489	0.414059	324	2	-0.20007	0.94419	0.94405	1	18399	0	-0.20007
TPRX1	4	0.0019062	0.0068799	0.414059	325	3	-0.35702	0.94214	0.94203	1	18353	0	-0.35702
LRP11	4	0.001913	0.0069099	0.414059	326	2	-0.18865	0.38738	0.47859	1	8845	1	-0.18865
EEFSEC	4	0.0019135	0.0069114	0.414059	327	4	-0.29189	0.99809	0.99811	1	19941	0	-0.29189
TRIAP1	4	0.0019157	0.0069178	0.414059	328	3	-1.0452	0.98631	0.98626	1	19501	0	-1.0452
SNX1	4	0.001932	0.0069724	0.41472	329	4	-0.35202	0.99807	0.99808	1	19940	0	-0.35202
PLEKHG2	4	0.0019371	0.0069862	0.41472	330	1	-0.19285	0.63123	0.64	1	12061	1	-0.19285
CLPB	4	0.0019401	0.0069956	0.41472	331	4	-0.58559	0.99806	0.99807	1	19939	0	-0.58559
RAPSN	4	0.0019437	0.0070113	0.41472	332	3	-0.39917	0.98885	0.98883	1	19579	0	-0.39917
TNFAIP8L2-SCNM1	4	0.0019617	0.0070758	0.417119	333	4	-0.42188	0.99804	0.99805	1	19937	0	-0.42188
SNN	4	0.0019679	0.0071039	0.417119	334	4	-0.43734	0.99803	0.99805	1	19936	0	-0.43734
MVP	4	0.0019757	0.0071305	0.417119	335	3	-0.60465	0.98846	0.98845	1	19565	0	-0.60465
TRAP1	4	0.0019779	0.0071403	0.417119	336	3	-0.4192	0.99015	0.99008	1	19617	0	-0.4192
PRSS41	4	0.0019816	0.0071556	0.417119	337	3	-0.30554	0.93494	0.93477	1	18198	0	-0.30554
BAG2	4	0.0019883	0.0071797	0.417315	338	4	-0.47398	0.99801	0.99802	1	19935	0	-0.47398
TIMM17A	4	0.0020012	0.007224	0.418681	339	3	-0.45084	0.9928	0.9928	1	19707	0	-0.45084
SRCAP	4	0.0020256	0.0073126	0.422599	340	4	-0.3766	0.99797	0.99799	1	19934	0	-0.3766
MMP20	4	0.0020633	0.0074367	0.428537	341	4	-0.25455	0.99794	0.99796	1	19933	0	-0.25455
ZSCAN10	4	0.0020684	0.0074628	0.428569	342	3	-0.35034	0.70882	0.70834	1	13467	1	-0.35034
LRP4	4	0.0020741	0.007484	0.428569	343	3	-0.62668	0.28144	0.409	1	7566	1	-0.62668
FAM110B	4	0.0020799	0.0075012	0.428569	344	3	-0.29603	0.99174	0.99172	1	19667	0	-0.29603
EMC6	4	0.002092	0.0075544	0.428729	345	3	-0.30603	0.97971	0.97974	1	19297	0	-0.30603
TNP2	4	0.0020986	0.007578	0.428729	346	4	-0.30099	0.9979	0.99792	1	19932	0	-0.30099
TDRD10	4	0.0021098	0.0076164	0.428729	347	4	-0.25853	0.99789	0.99791	1	19931	0	-0.25853
MEF2BNB	4	0.0021244	0.0076686	0.428729	348	3	-0.39543	0.98552	0.98551	1	19474	0	-0.39543
PRDM14	4	0.0021246	0.0076696	0.428729	349	4	-0.30576	0.99788	0.9979	1	19930	0	-0.30576
NDUFS7	4	0.0021263	0.007674	0.428729	350	3	-0.27594	0.99299	0.99299	1	19716	0	-0.27594
SYT7	4	0.0021266	0.0076745	0.428729	351	2	-0.49143	0.93446	0.93426	1	18188	0	-0.49143
RNF151	4	0.0021302	0.0076907	0.428729	352	4	-0.53932	0.99787	0.99789	1	19928	0	-0.53932
TLL2	4	0.0021352	0.0077085	0.428729	353	2	-0.25119	0.5277	0.56357	1	10520	1	-0.25119
C17orf89	4	0.002139	0.0077247	0.428729	354	3	-0.486	0.96754	0.96742	1	18987	0	-0.486
IFNL2	4	0.0021437	0.0077385	0.428729	355	2	-0.27016	0.95881	0.95871	1	18760	0	-0.27016
PITRM1	4	0.0021557	0.0077764	0.429646	356	3	-0.39844	0.99468	0.9947	1	19783	0	-0.39844
ZNF174	4	0.0021636	0.0078094	0.430286	357	3	-0.48611	0.92147	0.92123	1	17864	0	-0.48611
MED10	4	0.0021955	0.0079138	0.433796	358	2	-0.19383	0.76497	0.76452	1	14588	0	-0.19383
OR5M3	4	0.0021962	0.0079162	0.433796	359	3	-0.32612	0.53034	0.56535	1	10564	1	-0.32612
MCF2L2	4	0.0022022	0.0079389	0.433854	360	3	-0.39804	0.94214	0.94203	1	18352	0	-0.39804
PPM1F	4	0.0022182	0.0079994	0.435978	361	3	-0.98461	0.84618	0.84551	1	16277	0	-0.98461
SMIM19	4	0.00225	0.0081087	0.436842	362	4	-0.25944	0.99775	0.99776	1	19926	0	-0.25944
Non-TargetingControl_848	1	0.0022552	0.0022349	0.243377	363	1	-0.45667	0.99774	0.99775	1	19925	0	-0.45667
HSF1	4	0.0022595	0.0081417	0.436842	364	2	-0.19439	0.84161	0.84085	1	16173	0	-0.19439
ENO1	4	0.0022661	0.0081584	0.436842	365	4	-0.69728	0.99773	0.99775	1	19923	0	-0.69728
IQCD	4	0.0022666	0.0081589	0.436842	366	4	-0.20528	0.99773	0.99775	1	19922	0	-0.20528
SCN3A	4	0.0022697	0.0081673	0.436842	367	3	-0.59032	0.99249	0.99251	1	19696	0	-0.59032
LAMTOR2	4	0.0022958	0.0082574	0.439314	368	4	-0.27938	0.9977	0.99771	1	19921	0	-0.27938
DCTPP1	4	0.0022984	0.0082727	0.439314	369	4	-0.3505	0.9975	0.9975	1	19909	0	-0.3505
GCDH	4	0.0023007	0.0082791	0.439314	370	3	-0.26132	0.63399	0.64224	1	12115	1	-0.26132
PRSS33	4	0.0023126	0.0083258	0.440633	371	4	-0.50563	0.99769	0.99769	1	19920	0	-0.50563
PRR36	4	0.0023281	0.008376	0.441799	372	4	-0.38023	0.99704	0.99703	1	19886	0	-0.38023
C18orf32	4	0.0023322	0.0083918	0.441799	373	3	-0.44073	0.50914	0.55131	1	10274	1	-0.44073
SLC18B1	4	0.002351	0.0084558	0.443152	374	4	-0.30541	0.99765	0.99765	1	19919	0	-0.30541
Non-TargetingControl_973	1	0.0023586	0.0023388	0.251027	375	1	-0.52032	0.99764	0.99766	1	19918	0	-0.52032
CYP2R1	4	0.0023602	0.0084853	0.443152	376	2	-0.2273	0.70654	0.70613	1	13423	1	-0.2273
TAF5L	4	0.0023613	0.0084888	0.443152	377	3	-0.32607	0.94599	0.94589	1	18454	0	-0.32607
EDIL3	4	0.0023682	0.0085149	0.443152	378	4	-0.308	0.99763	0.99763	1	19917	0	-0.308
RCAN1	4	0.0023722	0.0085277	0.443152	379	4	-0.27854	0.99695	0.99694	1	19880	0	-0.27854
Non-TargetingControl_895	1	0.0023844	0.0023644	0.251585	380	1	-0.5663	0.99762	0.99763	1	19916	0	-0.5663
OR4A15	4	0.0024318	0.0087389	0.45042	381	3	-0.42652	0.93984	0.93979	1	18308	0	-0.42652
APH1B	4	0.0024478	0.008794	0.45042	382	3	-0.31951	0.98477	0.98473	1	19447	0	-0.31951
MRPS2	4	0.0024514	0.0088083	0.45042	383	4	-0.71889	0.99755	0.99755	1	19915	0	-0.71889
PFKFB2	4	0.0024532	0.0088117	0.45042	384	1	0.050002	0.71949	0.71882	1	13678	1	0.050002
IL36B	4	0.0024542	0.0088157	0.45042	385	3	-0.27973	0.99467	0.99469	1	19781	0	-0.27973
UQCRB	4	0.0024588	0.0088398	0.45042	386	4	-0.51652	0.99754	0.99754	1	19914	0	-0.51652
DOCK5	4	0.0024616	0.0088467	0.45042	387	4	-0.24156	0.99754	0.99754	1	19913	0	-0.24156
HAX1	4	0.0024725	0.0088767	0.450644	388	4	-0.30125	0.99753	0.99752	1	19912	0	-0.30125
FXYD5	4	0.0024865	0.0089176	0.450644	389	3	-0.4412	0.98804	0.98801	1	19551	0	-0.4412
HECA	4	0.0024903	0.0089319	0.450644	390	4	-0.36726	0.99751	0.99751	1	19910	0	-0.36726
EIF4G2	4	0.0024929	0.0089407	0.450644	391	3	-0.77409	0.99148	0.99147	1	19652	0	-0.77409
HSP90AA1	4	0.0025168	0.0090136	0.451183	392	3	-0.72442	0.58497	0.60402	1	11347	1	-0.72442
POC5	4	0.002517	0.0090136	0.451183	393	4	-0.38916	0.99748	0.99748	1	19908	0	-0.38916
ZNF225	4	0.0025239	0.0090392	0.451183	394	4	-0.25162	0.99748	0.99748	1	19907	0	-0.25162
OR4S2	4	0.0025245	0.0090412	0.451183	395	3	-0.34248	0.98326	0.98324	1	19401	0	-0.34248
MED12	4	0.0025403	0.0091101	0.453409	396	4	-0.66582	0.99746	0.99746	1	19906	0	-0.66582
LITAF	4	0.0025524	0.0091416	0.453409	397	4	-0.27283	0.9958	0.99581	1	19827	0	-0.27283
SUPT5H	4	0.0025561	0.0091534	0.453409	398	3	-0.56374	0.93025	0.93001	1	18067	0	-0.56374
TP53TG3	4	0.0025755	0.0092184	0.454683	399	4	-0.31949	0.99742	0.99742	1	19905	0	-0.31949
IGSF5	4	0.0025826	0.0092405	0.454683	400	4	-0.38527	0.99742	0.99742	1	19904	0	-0.38527
SLC9A3R2	4	0.0025848	0.0092469	0.454683	401	3	-0.30695	0.9457	0.94558	1	18449	0	-0.30695
CPPED1	4	0.0026014	0.0092957	0.455867	402	3	-0.31793	0.62912	0.63834	1	12027	1	-0.31793
SNX33	4	0.002608	0.0093164	0.455867	403	1	-0.16933	0.42196	0.49811	1	9233	1	-0.16933
HBZ	4	0.0026376	0.0094168	0.459054	404	4	-0.21386	0.99736	0.99736	1	19901	0	-0.21386
CEBPA	4	0.0026402	0.0094271	0.459054	405	2	-0.23815	0.96873	0.9686	1	19024	0	-0.23815
CLIP3	4	0.0026815	0.0095576	0.464282	406	3	-0.34829	0.95992	0.95977	1	18787	0	-0.34829
RGS7BP	4	0.0026958	0.0096083	0.464573	407	4	-0.19291	0.9973	0.9973	1	19899	0	-0.19291
IFNA21	4	0.0026964	0.0096098	0.464573	408	4	-0.3258	0.9973	0.9973	1	19898	0	-0.3258
AP3D1	4	0.0027038	0.0096398	0.464907	409	3	-0.29641	0.68009	0.68156	1	12904	1	-0.29641
LANCL1	4	0.0027488	0.0098052	0.47004	410	2	-0.26206	0.95886	0.95875	1	18761	0	-0.26206
ATP13A1	4	0.0027628	0.0098555	0.47004	411	1	-0.027413	0.44165	0.5097	1	9454	1	-0.027413
VIL1	4	0.0027645	0.0098589	0.47004	412	3	-0.29489	0.88061	0.8801	1	16983	0	-0.29489
KDM5B	4	0.0027693	0.0098776	0.47004	413	4	-0.29192	0.99723	0.99723	1	19897	0	-0.29192
RAVER1	4	0.0027714	0.0098865	0.47004	414	2	-0.34832	0.84933	0.84869	1	16339	0	-0.34832
ATP1B1	4	0.0027808	0.009917	0.470379	415	3	-0.27491	0.98378	0.98374	1	19419	0	-0.27491
PRDX3	4	0.0028114	0.010025	0.472374	416	4	-0.30932	0.99719	0.99719	1	19896	0	-0.30932
RASGRP4	4	0.0028133	0.010036	0.472374	417	4	-0.29299	0.99719	0.99719	1	19895	0	-0.29299
PPP3CC	4	0.0028189	0.010054	0.472374	418	4	-0.24628	0.99718	0.99718	1	19894	0	-0.24628
SERINC5	4	0.0028253	0.010077	0.472374	419	4	-0.37513	0.99717	0.99717	1	19893	0	-0.37513
OR10V1	4	0.0028474	0.010152	0.473662	420	3	-0.44484	0.028358	0.071259	0.896465	1580	1	-0.44484
ZNF597	4	0.0028496	0.010161	0.473662	421	2	-0.29673	0.63291	0.64137	1	12094	1	-0.29673
ZSCAN4	4	0.0028577	0.010181	0.473662	422	4	-0.3025	0.99714	0.99713	1	19892	0	-0.3025
C16orf72	4	0.0028659	0.010214	0.473662	423	3	-0.57208	0.80286	0.80235	1	15348	0	-0.57208
SCAF4	4	0.0028983	0.010328	0.477467	424	3	-0.30651	0.92351	0.92332	1	17907	0	-0.30651
MYBL1	4	0.0029144	0.010389	0.47921	425	4	-0.2986	0.99709	0.99708	1	19890	0	-0.2986
ACTN3	4	0.0029321	0.010452	0.479422	426	3	-0.40478	0.9089	0.90855	1	17576	0	-0.40478
ZG16	4	0.0029358	0.010466	0.479422	427	4	-0.29963	0.99706	0.99705	1	19889	0	-0.29963
DARS2	4	0.0029417	0.010487	0.479422	428	4	-0.34815	0.99706	0.99705	1	19888	0	-0.34815
TIMMDC1	4	0.0029426	0.010489	0.479422	429	3	-0.46957	0.94755	0.94746	1	18484	0	-0.46957
XPNPEP3	4	0.0029752	0.010597	0.482139	430	3	-0.52709	0.97656	0.97652	1	19220	0	-0.52709
FLAD1	4	0.0029824	0.010622	0.482139	431	4	-0.31004	0.99702	0.997	1	19885	0	-0.31004
FAM167A	4	0.0029983	0.010678	0.482139	432	4	-0.19288	0.997	0.99699	1	19884	0	-0.19288
FAM25C	4	0.002999	0.010683	0.482139	433	2	-0.9229	0.95853	0.95843	1	18755	0	-0.9229
MKL2	4	0.0030091	0.010722	0.482139	434	2	-0.17597	0.62757	0.63708	1	12003	1	-0.17597
MRPL55	4	0.0030175	0.010754	0.482139	435	4	-0.29517	0.99698	0.99697	1	19883	0	-0.29517
NDUFAF1	4	0.0030195	0.010759	0.482139	436	4	-0.4856	0.99698	0.99697	1	19882	0	-0.4856
ZNF628	4	0.0030207	0.010764	0.482139	437	2	-0.13554	0.81552	0.81503	1	15622	0	-0.13554
TFB1M	4	0.0030294	0.010795	0.482453	438	3	-0.51013	0.98408	0.98404	1	19430	0	-0.51013
FAM24A	4	0.0030429	0.010842	0.483447	439	2	-0.27902	0.83841	0.83767	1	16100	0	-0.27902
ATOX1	4	0.0030843	0.010976	0.488379	440	3	-0.48019	0.98548	0.98546	1	19472	0	-0.48019
TRIM64B	4	0.0031022	0.011039	0.489957	441	4	-0.2711	0.9969	0.99688	1	19878	0	-0.2711
GATB	4	0.0031084	0.011061	0.489957	442	4	-0.33337	0.99689	0.99688	1	19877	0	-0.33337
FIG4	4	0.0031167	0.01109	0.490088	443	3	-0.30858	0.90246	0.90202	1	17443	0	-0.30858
C19orf12	4	0.0031261	0.011125	0.490088	444	4	-0.43111	0.99687	0.99686	1	19876	0	-0.43111
ZSCAN1	4	0.0031453	0.011185	0.490088	445	4	-0.36625	0.99685	0.99685	1	19874	0	-0.36625
TSSK1B	4	0.0031453	0.011185	0.490088	446	2	-0.3953	0.76638	0.7659	1	14612	0	-0.3953
SLC11A1	4	0.0031487	0.011197	0.490088	447	4	-0.21538	0.99685	0.99684	1	19873	0	-0.21538
OR10S1	4	0.0031694	0.011267	0.491517	448	4	-0.35353	0.99683	0.99682	1	19872	0	-0.35353
ZC3H13	4	0.0031821	0.011308	0.492231	449	3	-0.4009	0.50139	0.54629	1	10167	1	-0.4009
SOCS1	4	0.0032159	0.011432	0.496557	450	4	-0.3695	0.99678	0.99678	1	19871	0	-0.3695
DICER1	4	0.003265	0.011614	0.502321	451	4	-0.41205	0.99673	0.99673	1	19870	0	-0.41205
MRGPRD	4	0.0032785	0.01166	0.503219	452	2	-0.17422	0.86812	0.86765	1	16729	0	-0.17422
TMEM41B	4	0.0032985	0.011723	0.504823	453	3	-0.32616	0.95336	0.95317	1	18638	0	-0.32616
ZNF43	4	0.003309	0.011764	0.505511	454	3	-0.2216	0.69129	0.69174	1	13125	1	-0.2216
CASP2	4	0.0033196	0.011801	0.505888	455	2	-0.4503	0.95803	0.95795	1	18748	0	-0.4503
ZNF586	4	0.0033255	0.011823	0.505888	456	4	-0.34484	0.99667	0.99667	1	19869	0	-0.34484
TMEM116	4	0.0033456	0.011893	0.506723	457	4	-0.36236	0.99665	0.99665	1	19868	0	-0.36236
MED24	4	0.0033535	0.01192	0.506803	458	4	-0.57148	0.99665	0.99665	1	19867	0	-0.57148
Non-TargetingControl_919	1	0.0033666	0.0033234	0.301155	459	1	-0.42872	0.99663	0.99668	1	19865	0	-0.42872
MTERF3	4	0.0033744	0.012	0.509139	460	4	-0.37485	0.99663	0.99663	1	19864	0	-0.37485
KIF4B	4	0.0033915	0.012054	0.509599	461	3	-0.27438	0.89824	0.89785	1	17356	0	-0.27438
OR2C1	4	0.0033947	0.012062	0.509599	462	4	-0.22699	0.99661	0.99661	1	19863	0	-0.22699
SKA1	4	0.0034049	0.012095	0.509943	463	3	-0.28276	0.90773	0.90741	1	17551	0	-0.28276
MED13	4	0.0034276	0.012178	0.5107	464	4	-0.49256	0.99657	0.99658	1	19861	0	-0.49256
IFNA6	4	0.0034332	0.012193	0.5107	465	2	-0.067389	0.37378	0.47107	1	8700	1	-0.067389
CDR2	4	0.0034392	0.012215	0.5107	466	3	-0.43933	0.61401	0.62626	1	11785	1	-0.43933
GLYR1	4	0.003443	0.01223	0.5107	467	4	-0.4454	0.99656	0.99656	1	19860	0	-0.4454
SLC7A13	4	0.0034503	0.012261	0.5107	468	4	-0.24531	0.99655	0.99655	1	19859	0	-0.24531
DGCR2	4	0.0034773	0.012345	0.512939	469	3	-0.51394	0.9925	0.99251	1	19697	0	-0.51394
PJA2	4	0.003486	0.012377	0.513208	470	3	-0.29945	0.86783	0.86733	1	16723	0	-0.29945
MCEE	4	0.0034969	0.01241	0.513537	471	4	-0.24497	0.9965	0.9965	1	19858	0	-0.24497
SNX31	4	0.003521	0.01249	0.515592	472	3	-0.38884	0.88562	0.8852	1	17088	0	-0.38884
TRNAU1AP	4	0.0035275	0.012511	0.515592	473	3	-0.56149	0.24221	0.36225	1	6708	1	-0.56149
DCBLD1	4	0.0035386	0.012551	0.516198	474	3	-0.22036	0.030531	0.075959	0.905232	1667	1	-0.22036
EPHB6	4	0.0035696	0.012646	0.519044	475	4	-0.2933	0.99643	0.99644	1	19856	0	-0.2933
XPR1	4	0.0035822	0.012694	0.519923	476	3	-0.43401	0.35255	0.45957	1	8500	1	-0.43401
SOX10	4	0.0036075	0.012793	0.522931	477	4	-0.17716	0.99639	0.9964	1	19855	0	-0.17716
RGS22	4	0.003619	0.012833	0.523497	478	2	-0.33477	0.65257	0.65748	1	12429	1	-0.33477
PRSS53	4	0.0036288	0.012862	0.52362	479	4	-0.30521	0.99637	0.99637	1	19854	0	-0.30521
RAB40C	4	0.003691	0.013091	0.53147	480	2	-0.11193	0.73919	0.73856	1	14083	0	-0.11193
KMT2A	4	0.0036958	0.013108	0.53147	481	4	-0.29445	0.9963	0.99632	1	19852	0	-0.29445
C16orf52	4	0.0037374	0.013239	0.534348	482	3	-0.46115	0.76325	0.76283	1	14557	0	-0.46115
PPL	4	0.0037486	0.013277	0.534348	483	3	-0.59513	0.69894	0.69885	1	13279	1	-0.59513
ROGDI	4	0.0037535	0.013294	0.534348	484	4	-0.33423	0.99625	0.99626	1	19851	0	-0.33423
NDEL1	4	0.0037629	0.013319	0.534348	485	4	-0.30821	0.99624	0.99625	1	19850	0	-0.30821
FAM57B	4	0.0037692	0.01334	0.534348	486	4	-0.5299	0.99623	0.99624	1	19849	0	-0.5299
NDUFB9	4	0.0037754	0.013365	0.534348	487	3	-0.47542	0.995	0.99501	1	19797	0	-0.47542
WDR88	4	0.0037983	0.013452	0.536663	488	4	-0.25868	0.9962	0.99622	1	19847	0	-0.25868
HCFC1R1	4	0.0038052	0.013476	0.536663	489	3	-0.50028	0.88327	0.88281	1	17036	0	-0.50028
ANKRD46	4	0.0038609	0.013667	0.543214	490	3	-0.54218	0.96607	0.96595	1	18946	0	-0.54218
CANX	4	0.0038869	0.013751	0.545443	491	4	-0.51149	0.99611	0.99612	1	19846	0	-0.51149
AFF4	4	0.0039127	0.013827	0.547249	492	4	-0.45908	0.99609	0.9961	1	19844	0	-0.45908
METTL17	4	0.0039192	0.013851	0.547249	493	4	-0.65092	0.99608	0.99609	1	19843	0	-0.65092
CTTNBP2	4	0.0039287	0.01388	0.54734	494	3	-0.37093	0.56239	0.58761	1	11033	1	-0.37093
FBXO36	4	0.0039444	0.013941	0.54818	495	4	-0.20457	0.99606	0.99607	1	19842	0	-0.20457
TCEA1	4	0.0039488	0.013956	0.54818	496	2	-0.30773	0.50136	0.54628	1	10166	1	-0.30773
PRM1	4	0.0039724	0.014032	0.548807	497	3	-0.28726	0.99301	0.99301	1	19717	0	-0.28726
FSCB	4	0.0039769	0.014046	0.548807	498	2	-0.15705	0.40291	0.48733	1	9025	1	-0.15705
ATP4A	4	0.0040002	0.014124	0.548807	499	3	-0.30822	0.85983	0.85931	1	16561	0	-0.30822
PDLIM1	4	0.0040003	0.014124	0.548807	500	2	-0.20783	0.98731	0.98729	1	19528	0	-0.20783
UQCRQ	4	0.0040057	0.014146	0.548807	501	4	-0.67411	0.99599	0.99601	1	19840	0	-0.67411
FTSJ2	4	0.0040267	0.014222	0.548807	502	3	-0.47012	0.72741	0.72682	1	13841	0	-0.47012
MRPS11	4	0.0040297	0.014232	0.548807	503	3	-0.34073	0.30923	0.43709	1	8074	1	-0.34073
OTUD6B	4	0.0040305	0.014236	0.548807	504	4	-0.28386	0.99597	0.99598	1	19839	0	-0.28386
KEAP1	4	0.0040427	0.01427	0.548807	505	3	-0.44292	0.92393	0.92375	1	17921	0	-0.44292
C16orf54	4	0.0040518	0.014301	0.548807	506	2	-0.27764	0.92384	0.92365	1	17918	0	-0.27764
CNBD1	4	0.0040533	0.014308	0.548807	507	3	-0.47905	0.99097	0.99095	1	19637	0	-0.47905
IFNA2	4	0.0040687	0.014356	0.548807	508	4	-0.17153	0.99593	0.99595	1	19838	0	-0.17153
EMC8	4	0.0040741	0.014375	0.548807	509	3	-0.45693	0.91008	0.90976	1	17605	0	-0.45693
FZD6	4	0.0040778	0.014388	0.548807	510	4	-0.3126	0.99592	0.99594	1	19837	0	-0.3126
SPCS3	4	0.0040875	0.01442	0.548807	511	3	-0.35478	0.21722	0.3326	1	6168	1	-0.35478
MAZ	4	0.004092	0.014437	0.548807	512	4	-0.25324	0.99591	0.99593	1	19836	0	-0.25324
PALB2	4	0.0041029	0.014476	0.548807	513	4	-0.26753	0.9959	0.99592	1	19835	0	-0.26753
ZMAT5	4	0.0041121	0.014504	0.548807	514	4	-0.3929	0.99589	0.9959	1	19834	0	-0.3929
RNF122	4	0.0041172	0.014518	0.548807	515	4	-0.31824	0.99588	0.9959	1	19833	0	-0.31824
MRPL48	4	0.0041424	0.014612	0.549294	516	4	-0.2594	0.99586	0.99587	1	19832	0	-0.2594
LAMA4	4	0.0041533	0.014641	0.549294	517	3	-0.39565	0.99408	0.9941	1	19757	0	-0.39565
PRCP	4	0.0041623	0.014671	0.549294	518	3	-0.40398	0.92535	0.92512	1	17955	0	-0.40398
AMH	4	0.004164	0.014675	0.549294	519	2	-0.2143	0.70412	0.70377	1	13375	1	-0.2143
TBX19	4	0.0041848	0.014743	0.549294	520	4	-0.23422	0.99582	0.99583	1	19831	0	-0.23422
CDKN2C	4	0.0041874	0.014749	0.549294	521	4	-0.35978	0.99581	0.99582	1	19830	0	-0.35978
OTUB1	4	0.0041876	0.014749	0.549294	522	3	-0.36634	0.99053	0.99047	1	19625	0	-0.36634
Non-TargetingControl_109	1	0.0041937	0.0041293	0.328983	523	1	-0.44845	0.99581	0.99585	1	19829	0	-0.44845
NPIPB9	4	0.0041984	0.014791	0.549715	524	4	-0.36808	0.9958	0.99582	1	19828	0	-0.36808
QPRT	4	0.0042272	0.01489	0.551474	525	3	-0.35647	0.39911	0.48517	1	8986	1	-0.35647
NYX	4	0.0042378	0.014923	0.551698	526	4	-0.21521	0.99576	0.99577	1	19826	0	-0.21521
SLC24A3	4	0.004258	0.014987	0.552959	527	1	-0.25826	0.92769	0.92744	1	18016	0	-0.25826
AIFM1	4	0.0042671	0.015012	0.552959	528	4	-0.41361	0.99573	0.99575	1	19824	0	-0.41361
ADAMTSL4	4	0.0043034	0.015139	0.555312	529	4	-0.22475	0.9957	0.99571	1	19823	0	-0.22475
DAB1	4	0.0043101	0.015159	0.555312	530	3	-0.23431	0.93929	0.93923	1	18293	0	-0.23431
ATP5SL	4	0.004339	0.015256	0.557831	531	3	-0.38843	0.93306	0.9328	1	18144	0	-0.38843
RCN3	4	0.0043479	0.015287	0.557884	532	4	-0.23086	0.99565	0.99566	1	19822	0	-0.23086
PDHA1	4	0.0043601	0.015327	0.557884	533	4	-0.26094	0.99564	0.99565	1	19821	0	-0.26094
SPRED3	4	0.0043637	0.01534	0.557884	534	4	-0.2352	0.99564	0.99565	1	19820	0	-0.2352
PLEKHH3	4	0.0044	0.015464	0.560512	535	3	-0.26018	0.032903	0.081118	0.91608	1762	1	-0.26018
REXO2	4	0.0044125	0.015505	0.560839	536	1	0.23575	0.016882	0.045794	0.805742	1138	2	0.23575
UCHL1	4	0.0044238	0.015549	0.561089	537	2	-0.15916	0.19334	0.30395	1	5640	1	-0.15916
Non-TargetingControl_146	1	0.0044263	0.004343	0.332097	538	1	-0.47176	0.99557	0.99562	1	19819	0	-0.47176
XKRY2	4	0.004436	0.015592	0.561089	539	2	0.094537	0.025741	0.06565	0.879676	1485	2	0.094537
COLEC10	4	0.0044376	0.015596	0.561089	540	3	-0.28898	0.99453	0.99455	1	19773	0	-0.28898
TEX101	4	0.0044476	0.015627	0.561218	541	4	-0.22876	0.99555	0.99557	1	19818	0	-0.22876
NDUFAF3	4	0.0044807	0.015746	0.563121	542	4	-0.43452	0.99552	0.99553	1	19816	0	-0.43452
OR6X1	4	0.0044941	0.015787	0.563121	543	4	-0.30968	0.99551	0.99552	1	19815	0	-0.30968
NDUFA1	4	0.0045007	0.015813	0.563121	544	3	-0.5188	0.94176	0.94164	1	18344	0	-0.5188
MRPS14	4	0.0045054	0.015835	0.563121	545	3	-0.78085	0.61832	0.62968	1	11861	1	-0.78085
MRPS18C	4	0.0045422	0.015967	0.563121	546	2	-0.46675	0.56013	0.58598	1	11001	1	-0.46675
ZNF592	4	0.0045428	0.015969	0.563121	547	4	-0.27798	0.99546	0.99548	1	19814	0	-0.27798
COMTD1	4	0.0045464	0.015981	0.563121	548	4	-0.28423	0.99545	0.99547	1	19813	0	-0.28423
NLN	4	0.0045504	0.015996	0.563121	549	3	-0.36503	0.96663	0.96652	1	18962	0	-0.36503
FAM175A	4	0.0045545	0.016004	0.563121	550	3	-0.29487	0.20424	0.31699	1	5881	1	-0.29487
FEM1C	4	0.0045582	0.016016	0.563121	551	4	-0.22002	0.99544	0.99546	1	19812	0	-0.22002
CYP3A7-CYP3A51P	4	0.0045659	0.016041	0.563121	552	3	-0.39636	0.98216	0.98214	1	19364	0	-0.39636
SYT12	4	0.0045671	0.016044	0.563121	553	2	-0.37039	0.55071	0.57931	1	10852	1	-0.37039
SIRT2	4	0.0046123	0.016195	0.567206	554	3	-0.48419	0.95453	0.95436	1	18668	0	-0.48419
IRF5	4	0.0046186	0.016217	0.567206	555	1	-0.075725	0.94007	0.94002	1	18313	0	-0.075725
SCAPER	4	0.0046383	0.016285	0.568576	556	3	-0.47257	0.65903	0.66306	1	12519	1	-0.47257
VASP	4	0.004656	0.016343	0.568847	557	3	-0.46206	0.9443	0.94415	1	18404	0	-0.46206
ACSL6	4	0.0046701	0.01639	0.568847	558	1	0.073558	0.52984	0.56502	1	10556	1	0.073558
TTC9C	4	0.0046704	0.01639	0.568847	559	2	-0.33142	0.9843	0.98427	1	19433	0	-0.33142
TSGA13	4	0.0046829	0.016432	0.568847	560	2	-0.19957	0.42216	0.49823	1	9235	1	-0.19957
FCRL2	4	0.0046837	0.016434	0.568847	561	4	-0.29165	0.99532	0.99533	1	19811	0	-0.29165
CNNM2	4	0.0047022	0.016511	0.570523	562	4	-0.25878	0.9953	0.99531	1	19810	0	-0.25878
TMEM55A	4	0.0047216	0.016585	0.572109	563	1	0.17484	0.17474	0.28145	1	5236	2	0.17484
ETV2	4	0.004733	0.016623	0.572435	564	2	-0.35469	0.96602	0.9659	1	18944	0	-0.35469
TESPA1	4	0.0047769	0.016775	0.574316	565	3	-0.41704	0.99266	0.99266	1	19703	0	-0.41704
CTSW	4	0.0047873	0.016808	0.574316	566	4	-0.26428	0.99521	0.99521	1	19809	0	-0.26428
ARNT	4	0.0047901	0.016816	0.574316	567	4	-0.3764	0.99521	0.99521	1	19808	0	-0.3764
IFNA13	4	0.0048003	0.016843	0.574316	568	2	-0.2033	0.38649	0.4781	1	8831	1	-0.2033
MGA	4	0.0048082	0.016863	0.574316	569	3	-0.49149	0.99433	0.99434	1	19766	0	-0.49149
ZP1	4	0.0048099	0.016867	0.574316	570	3	-0.42242	0.81234	0.81185	1	15560	0	-0.42242
ZBED3	4	0.0048165	0.016882	0.574316	571	3	-0.33614	0.92383	0.92364	1	17917	0	-0.33614
MEI1	4	0.0048247	0.016906	0.574316	572	1	0.051106	0.26482	0.3892	1	7194	2	0.051106
Non-TargetingControl_140	1	0.0048528	0.0047698	0.349037	573	1	-0.46028	0.99515	0.9952	1	19804	0	-0.46028
GOLPH3L	4	0.0048762	0.017033	0.577672	574	3	-0.23517	0.63569	0.64357	1	12145	1	-0.23517
CTXN3	4	0.0049602	0.017227	0.582969	575	3	-0.36087	0.96657	0.96645	1	18960	0	-0.36087
VAMP4	4	0.0049705	0.017248	0.582969	576	2	-0.22846	0.79416	0.79365	1	15174	0	-0.22846
PMPCB	4	0.0049906	0.017296	0.583056	577	3	-0.3973	0.29717	0.42753	1	7917	1	-0.3973
PRR9	4	0.0050393	0.017415	0.584345	578	3	-0.34575	0.7605	0.76002	1	14498	0	-0.34575
CCDC73	4	0.0050603	0.017471	0.584345	579	3	-0.43229	0.94793	0.94784	1	18493	0	-0.43229
Non-TargetingControl_824	1	0.0050725	0.0050032	0.356802	580	1	-0.32487	0.99493	0.99496	1	19795	0	-0.32487
UTS2R	4	0.0050822	0.017525	0.584345	581	1	0.13068	0.1365	0.23528	1	4436	2	0.13068
ZNF668	4	0.0050912	0.017551	0.584345	582	2	-0.20304	0.93649	0.93636	1	18235	0	-0.20304
PSMD2	4	0.0051217	0.017624	0.584345	583	2	-0.53287	0.24536	0.366	1	6772	1	-0.53287
R3HDM1	4	0.0051428	0.01767	0.584345	584	3	-0.31437	0.98544	0.98541	1	19471	0	-0.31437
NLRC3	4	0.0051462	0.017676	0.584345	585	3	-0.50792	0.96619	0.96607	1	18950	0	-0.50792
NDUFB3	4	0.0051497	0.017681	0.584345	586	3	-0.25821	0.93074	0.93048	1	18086	0	-0.25821
CYB5R2	4	0.0051514	0.017689	0.584345	587	3	-0.35926	0.85175	0.85111	1	16396	0	-0.35926
2024-09-01	4	0.0051549	0.017697	0.584345	588	3	-0.52822	0.99458	0.99459	1	19776	0	-0.52822
OPA1	4	0.0051653	0.017724	0.584345	589	2	-0.29393	0.87275	0.8723	1	16822	0	-0.29393
OR4D10	4	0.0051965	0.017802	0.585965	590	3	-0.33182	0.87205	0.87161	1	16809	0	-0.33182
SNAP29	4	0.005233	0.017893	0.586376	591	3	-0.73355	0.85627	0.85571	1	16488	0	-0.73355
ZNF267	4	0.0052367	0.017902	0.586376	592	1	-0.097709	0.2947	0.42461	1	7856	1	-0.097709
CENPB	4	0.0053104	0.01808	0.591053	593	2	-0.38825	0.16101	0.26481	1	4951	1	-0.38825
ADRA1A	4	0.0053226	0.018109	0.591053	594	3	-0.22014	0.91601	0.91574	1	17735	0	-0.22014
ASUN	4	0.0053396	0.018146	0.591053	595	3	-0.3049	0.96693	0.96683	1	18969	0	-0.3049
SLC9A8	4	0.005365	0.01821	0.591053	596	3	-0.25753	0.94323	0.9431	1	18376	0	-0.25753
EID2B	4	0.0053686	0.018219	0.591053	597	3	-0.30276	0.98803	0.98801	1	19550	0	-0.30276
DEFB1	4	0.0053859	0.018253	0.591053	598	3	-0.39661	0.97175	0.97167	1	19085	0	-0.39661
DLL3	4	0.0053911	0.018268	0.591053	599	3	-0.44729	0.84497	0.8443	1	16252	0	-0.44729
NPIPA8	4	0.0054166	0.018334	0.591053	600	3	-0.80966	0.98756	0.98754	1	19536	0	-0.80966
DRAP1	4	0.0054172	0.018336	0.591053	601	2	-0.56857	0.83431	0.83365	1	16010	0	-0.56857
CHCHD5	4	0.0054381	0.018394	0.591347	602	3	-0.33089	0.93037	0.93014	1	18073	0	-0.33089
CETN3	4	0.0054426	0.018407	0.591347	603	3	-0.26597	0.69823	0.69818	1	13265	1	-0.26597
OR5AC2	4	0.005492	0.018527	0.594241	604	3	-0.32075	0.76914	0.76865	1	14666	0	-0.32075
ZMIZ2	4	0.0055456	0.018659	0.597536	605	1	0.12161	0.70389	0.70356	1	13369	1	0.12161
MRPS23	4	0.0055838	0.018748	0.598457	606	3	-0.40459	0.99475	0.99477	1	19788	0	-0.40459
TMEM8C	4	0.0055989	0.018784	0.598457	607	3	-0.31555	0.87427	0.87379	1	16860	0	-0.31555
MRPS33	4	0.0056201	0.018844	0.598457	608	2	-0.26251	0.83909	0.83834	1	16117	0	-0.26251
XKR5	4	0.0056383	0.018884	0.598457	609	3	-0.45972	0.82386	0.82327	1	15798	0	-0.45972
LPCAT3	4	0.0056483	0.018909	0.598457	610	3	-0.36046	0.99316	0.99316	1	19723	0	-0.36046
BLID	4	0.0056485	0.018909	0.598457	611	1	-0.0025809	0.49194	0.54036	1	10048	1	-0.0025809
NOMO3	4	0.0056501	0.018912	0.598457	612	3	-0.34345	0.96819	0.96807	1	19008	0	-0.34345
TAMM41	4	0.0056574	0.018926	0.598457	613	3	-0.60607	0.99199	0.99199	1	19677	0	-0.60607
ADIPOR1	4	0.0056702	0.018961	0.598637	614	2	-0.42011	0.92623	0.92601	1	17974	0	-0.42011
HTRA2	4	0.005716	0.019077	0.60133	615	2	-0.4243	0.68233	0.68358	1	12948	1	-0.4243
EPB41L4A	4	0.0058373	0.019382	0.610011	616	3	-0.26597	0.72345	0.72288	1	13764	0	-0.26597
DHX29	4	0.0058915	0.019519	0.612102	617	2	-0.28136	0.55113	0.57961	1	10860	1	-0.28136
ACBD5	4	0.0059102	0.019568	0.612102	618	2	-0.19541	0.80934	0.80885	1	15490	0	-0.19541
C14orf166	4	0.0059241	0.019596	0.612102	619	2	-0.26973	0.88213	0.88162	1	17009	0	-0.26973
S100A7	4	0.005939	0.019632	0.612102	620	3	-0.36622	0.86892	0.86843	1	16746	0	-0.36622
ELAC2	4	0.0059428	0.019642	0.612102	621	3	-0.42682	0.98904	0.98904	1	19583	0	-0.42682
TFDP3	4	0.0059561	0.019671	0.612102	622	3	-0.33665	0.9321	0.93183	1	18120	0	-0.33665
GNPDA1	4	0.0059573	0.019672	0.612102	623	1	0.016123	0.73458	0.73399	1	13988	0	0.016123
HSPA2	4	0.0059865	0.019745	0.612102	624	3	-0.38833	0.60879	0.62209	1	11703	1	-0.38833
SLC18A1	4	0.0060017	0.01978	0.612102	625	3	-0.39331	0.73127	0.73067	1	13926	0	-0.39331
PLAG1	4	0.0060037	0.019784	0.612102	626	2	-0.33523	0.38308	0.4762	1	8798	1	-0.33523
MAP2K3	4	0.0060304	0.019849	0.613169	627	3	-0.43904	0.81914	0.81857	1	15705	0	-0.43904
KLF7	4	0.0060743	0.019959	0.613974	628	3	-0.29168	0.85422	0.85365	1	16449	0	-0.29168
AKAP10	4	0.006079	0.019975	0.613974	629	2	-0.20364	0.75126	0.75079	1	14320	0	-0.20364
CXCR1	4	0.0060918	0.020004	0.613974	630	3	-0.25531	0.9155	0.91523	1	17719	0	-0.25531
HCCS	4	0.0061033	0.020034	0.613974	631	3	-0.21605	0.90614	0.90576	1	17515	0	-0.21605
NDUFB4	4	0.0061121	0.020058	0.613974	632	3	-0.49281	0.99507	0.99508	1	19801	0	-0.49281
C11orf31	4	0.0061584	0.020159	0.615236	633	3	-0.65007	0.62996	0.63901	1	12037	1	-0.65007
CT55	4	0.0061596	0.02016	0.615236	634	2	-0.331	0.81909	0.81851	1	15704	0	-0.331
MRPS12	4	0.0061977	0.020259	0.615548	635	3	-0.62787	0.99327	0.99327	1	19726	0	-0.62787
OR7C1	4	0.0062215	0.020312	0.615548	636	2	-0.39697	0.91048	0.91017	1	17618	0	-0.39697
KLHL15	4	0.0062608	0.020407	0.615548	637	3	-0.37208	0.99492	0.99494	1	19794	0	-0.37208
ABAT	4	0.0062646	0.020415	0.615548	638	2	-0.39425	0.91365	0.91338	1	17678	0	-0.39425
LIN37	4	0.0062789	0.020453	0.615548	639	3	-0.29172	0.63037	0.63933	1	12047	1	-0.29172
LEPROTL1	4	0.0062885	0.02047	0.615548	640	3	-0.31761	0.24263	0.36278	1	6717	1	-0.31761
BCL9L	4	0.0062922	0.020475	0.615548	641	3	-0.39088	0.9913	0.99127	1	19646	0	-0.39088
POLB	4	0.0062961	0.020482	0.615548	642	3	-0.31547	0.9779	0.97792	1	19249	0	-0.31547
UTP15	4	0.0063118	0.020519	0.615548	643	3	-0.86517	0.71945	0.71879	1	13677	1	-0.86517
CFAP45	4	0.0063197	0.020537	0.615548	644	3	-0.34977	0.23353	0.35198	1	6505	1	-0.34977
GSTK1	4	0.006327	0.020553	0.615548	645	2	-0.20097	0.53242	0.56672	1	10589	1	-0.20097
PCDHGA11	4	0.0063335	0.020568	0.615548	646	3	-0.24764	0.93828	0.9382	1	18278	0	-0.24764
TMEM128	4	0.006369	0.020656	0.617252	647	3	-0.35005	0.92865	0.92841	1	18038	0	-0.35005
RBM5	4	0.0063994	0.020729	0.618511	648	3	-0.30054	0.91874	0.91851	1	17800	0	-0.30054
STRAP	4	0.0064168	0.020766	0.618695	649	3	-0.3372	0.88436	0.88392	1	17058	0	-0.3372
CCDC14	4	0.0064687	0.020899	0.621517	650	3	-0.44383	0.99249	0.9925	1	19695	0	-0.44383
DDO	4	0.0064767	0.020922	0.621517	651	3	-0.21287	0.40729	0.4897	1	9076	1	-0.21287
ZNF689	4	0.0065356	0.021065	0.624767	652	3	-0.3771	0.99108	0.99107	1	19640	0	-0.3771
MFN2	4	0.0065531	0.021108	0.624767	653	3	-0.3685	0.99454	0.99455	1	19774	0	-0.3685
SLC7A14	4	0.0065747	0.021165	0.624767	654	1	-0.015007	0.89104	0.89067	1	17204	0	-0.015007
PANX3	4	0.0066036	0.021232	0.624767	655	3	-0.32327	0.96883	0.96871	1	19027	0	-0.32327
SLTM	4	0.0066189	0.021267	0.624767	656	3	-0.32949	0.97368	0.97358	1	19135	0	-0.32949
PSMA2	4	0.0066238	0.021273	0.624767	657	2	-0.48556	0.99148	0.99147	1	19653	0	-0.48556
LSMEM1	4	0.0066239	0.021273	0.624767	658	3	-0.32438	0.84449	0.8438	1	16239	0	-0.32438
FAM13B	4	0.0066262	0.02128	0.624767	659	3	-0.29254	0.95899	0.95886	1	18764	0	-0.29254
PDZRN4	4	0.0066776	0.021407	0.626127	660	3	-0.16519	0.97295	0.97286	1	19117	0	-0.16519
ARHGAP6	4	0.0066973	0.021453	0.626127	661	3	-0.23877	0.92323	0.92304	1	17900	0	-0.23877
TRIM4	4	0.0067116	0.02149	0.626127	662	3	-0.30313	0.83562	0.83494	1	16035	0	-0.30313
HILPDA	4	0.0067137	0.021496	0.626127	663	3	-0.27503	0.94287	0.94273	1	18367	0	-0.27503
PRELID2	4	0.0067157	0.021498	0.626127	664	3	-0.26115	0.97998	0.98002	1	19306	0	-0.26115
NIPBL	4	0.0067239	0.021519	0.626127	665	3	-0.7255	0.65767	0.66188	1	12495	1	-0.7255
TAF7	4	0.0067404	0.021561	0.626127	666	3	-0.49165	0.96634	0.96621	1	18952	0	-0.49165
LRPPRC	4	0.0067486	0.021576	0.626127	667	3	-0.75163	0.51622	0.55595	1	10360	1	-0.75163
MAST3	4	0.006827	0.021752	0.62973	668	2	-0.25063	0.73948	0.73885	1	14089	0	-0.25063
DMKN	4	0.0068457	0.021794	0.62973	669	3	-0.34009	0.55088	0.57943	1	10857	1	-0.34009
TGFBI	4	0.0068833	0.021879	0.631072	670	2	-0.22988	0.98556	0.98554	1	19475	0	-0.22988
WNT16	4	0.0069021	0.021925	0.631072	671	2	-0.2206	0.73521	0.73461	1	13998	0	-0.2206
PANK2	4	0.0069222	0.021968	0.631072	672	3	-0.30317	0.60984	0.6229	1	11719	1	-0.30317
CTNNA2	4	0.0069348	0.021997	0.631072	673	2	-0.11767	0.22866	0.34622	1	6406	2	-0.11767
CCDC87	4	0.0069574	0.022041	0.631442	674	2	-0.14476	0.58862	0.60673	1	11403	1	-0.14476
PEG10	4	0.0069862	0.022118	0.632727	675	2	-0.10445	0.71336	0.71273	1	13545	1	-0.10445
UBE2G2	4	0.007089	0.022341	0.638199	676	1	-0.0077443	0.58817	0.6064	1	11394	1	-0.0077443
CXorf38	4	0.0071125	0.0224	0.638979	677	3	-0.27917	0.96847	0.96836	1	19016	0	-0.27917
NDUFAF5	4	0.0072062	0.022636	0.644633	678	2	-0.25261	0.74081	0.74021	1	14119	0	-0.25261
TSPYL1	4	0.0072214	0.022671	0.644633	679	3	-0.25937	0.82587	0.82523	1	15846	0	-0.25937
PTCD3	4	0.0072429	0.022726	0.644633	680	3	-0.38834	0.074755	0.15979	1	3140	1	-0.38834
KANSL1L	4	0.0072433	0.022726	0.644633	681	2	-0.15655	0.76311	0.76269	1	14554	0	-0.15655
DDX3Y	4	0.0072729	0.022798	0.645761	682	2	0.047361	0.027162	0.068688	0.890965	1535	2	0.047361
CPSF4	4	0.0072947	0.022849	0.646287	683	3	-0.3451	0.95628	0.95616	1	18701	0	-0.3451
PCYT1A	4	0.0073461	0.022976	0.647462	684	2	-0.21554	0.93027	0.93003	1	18068	0	-0.21554
PDZD11	4	0.0073658	0.023018	0.647462	685	3	-0.44441	0.97445	0.97435	1	19158	0	-0.44441
SERHL2	4	0.0073662	0.023019	0.647462	686	3	-0.30206	0.95908	0.95894	1	18767	0	-0.30206
RRNAD1	4	0.0073989	0.023095	0.648702	687	3	-0.31475	0.82428	0.8237	1	15806	0	-0.31475
SAA4	4	0.0074124	0.023129	0.64875	688	2	-0.22594	0.78445	0.78386	1	14949	0	-0.22594
KIAA0430	4	0.0074436	0.023208	0.649506	689	3	-0.44496	0.60396	0.61844	1	11630	1	-0.44496
OR5W2	4	0.0074711	0.023273	0.649506	690	3	-0.228	0.98987	0.98982	1	19607	0	-0.228
TSFM	4	0.0074755	0.023281	0.649506	691	3	-0.5832	0.99426	0.99428	1	19760	0	-0.5832
PCDHGA3	4	0.00748	0.023292	0.649506	692	3	-0.44609	0.90702	0.9067	1	17535	0	-0.44609
LRRC59	4	0.0075003	0.023342	0.649506	693	2	-0.094504	0.84825	0.84761	1	16315	0	-0.094504
ATP5B	4	0.0075532	0.023469	0.649506	694	3	-0.60078	0.92381	0.92363	1	17915	0	-0.60078
GUCY1A2	4	0.0075584	0.023479	0.649506	695	2	-0.17644	0.89233	0.89196	1	17242	0	-0.17644
FFAR2	4	0.0075741	0.023519	0.649506	696	2	-0.34808	0.65963	0.6636	1	12531	1	-0.34808
TIRAP	4	0.0075791	0.023531	0.649506	697	3	-0.26396	0.57262	0.59492	1	11181	1	-0.26396
C11orf1	4	0.0075836	0.023541	0.649506	698	3	-0.25871	0.58079	0.60094	1	11290	1	-0.25871
ZNF687	4	0.0075846	0.023544	0.649506	699	3	-0.50033	0.92516	0.92492	1	17948	0	-0.50033
PRSS36	4	0.0076102	0.023608	0.650393	700	3	-0.37022	0.73991	0.73928	1	14100	0	-0.37022
PCSK1	4	0.0076658	0.023717	0.652231	701	3	-0.26274	0.5715	0.59413	1	11169	1	-0.26274
MRPL13	4	0.0076793	0.023743	0.652231	702	2	-0.16027	0.21572	0.33083	1	6133	2	-0.16027
ATP10A	4	0.0077059	0.023805	0.652231	703	1	-0.032367	0.7679	0.76745	1	14648	0	-0.032367
SPINT2	4	0.0077195	0.023842	0.652354	704	3	-0.41609	0.96777	0.96766	1	18996	0	-0.41609
IFNA10	4	0.0077573	0.023933	0.653082	705	2	-0.22974	0.84228	0.84153	1	16191	0	-0.22974
ZNF579	4	0.0077914	0.024014	0.653633	706	3	-0.22357	0.96786	0.96775	1	19000	0	-0.22357
SLAMF6	4	0.0077959	0.024022	0.653633	707	3	-0.35702	0.92495	0.92472	1	17941	0	-0.35702
SNTG1	4	0.0078087	0.024051	0.653633	708	3	-0.27352	0.96989	0.96978	1	19049	0	-0.27352
ASPH	4	0.0078524	0.024158	0.654365	709	3	-0.31405	0.99501	0.99502	1	19798	0	-0.31405
LYRM1	4	0.0078601	0.024173	0.654365	710	1	-0.077563	0.96264	0.96252	1	18862	0	-0.077563
IER2	4	0.0078615	0.024175	0.654365	711	3	-0.28457	0.42401	0.49926	1	9258	1	-0.28457
ACY3	4	0.0079001	0.024261	0.654531	712	3	-0.54458	0.99487	0.99488	1	19792	0	-0.54458
CXXC4	4	0.0079047	0.024272	0.654531	713	3	-0.40451	0.96258	0.96246	1	18857	0	-0.40451
TMPRSS2	4	0.0079115	0.024292	0.654531	714	2	-0.29836	0.99198	0.99197	1	19676	0	-0.29836
APAF1	4	0.0079293	0.024334	0.654531	715	3	-0.36687	0.97915	0.97917	1	19279	0	-0.36687
KIAA1456	4	0.0079343	0.024344	0.654531	716	3	-0.40956	0.68381	0.68496	1	12971	1	-0.40956
GRM5	4	0.0079502	0.024379	0.654596	717	3	-0.37137	0.96838	0.96827	1	19011	0	-0.37137
HCST	4	0.0079983	0.024502	0.656501	718	3	-0.43534	0.21395	0.32872	1	6091	1	-0.43534
LRRC72	4	0.0080143	0.024537	0.656501	719	2	-0.16067	0.75338	0.75295	1	14355	0	-0.16067
Non-TargetingControl_912	1	0.0080449	0.0080211	0.435978	720	1	-0.40903	0.99196	0.99194	1	19674	0	-0.40903
CACNG3	4	0.008053	0.024619	0.656501	721	2	-0.23931	0.6659	0.66904	1	12633	1	-0.23931
SULF1	4	0.0080656	0.024646	0.656501	722	2	-0.28653	0.43288	0.50455	1	9347	1	-0.28653
Non-TargetingControl_862	1	0.0080708	0.0080437	0.436031	723	1	-0.3837	0.99193	0.99191	1	19673	0	-0.3837
ALKBH3	4	0.008107	0.024751	0.658409	724	2	-0.26347	0.80314	0.80263	1	15355	0	-0.26347
ZNF721	4	0.0081343	0.02482	0.658514	725	3	-0.20367	0.95071	0.95059	1	18569	0	-0.20367
KBTBD8	4	0.0081684	0.024902	0.659517	726	2	-0.35268	0.9798	0.97983	1	19302	0	-0.35268
OR52N4	4	0.0081784	0.024923	0.659517	727	3	-0.32922	0.95378	0.95359	1	18650	0	-0.32922
INSIG1	4	0.0082198	0.025025	0.660012	728	3	-0.64175	0.36076	0.46399	1	8585	1	-0.64175
FARS2	4	0.0082211	0.02503	0.660012	729	3	-0.49818	0.93401	0.93379	1	18174	0	-0.49818
C1orf53	4	0.0082266	0.02504	0.660012	730	3	-0.43102	0.36665	0.46718	1	8635	1	-0.43102
IGF2R	4	0.0082694	0.02514	0.660373	731	3	-0.48473	0.18641	0.29561	1	5492	1	-0.48473
S100A2	4	0.0082741	0.025153	0.660373	732	3	-0.39665	0.97799	0.97799	1	19252	0	-0.39665
ATRAID	4	0.0082882	0.025185	0.660373	733	3	-0.35991	0.66735	0.67032	1	12662	1	-0.35991
ERN2	4	0.0083187	0.025261	0.660373	734	3	-0.30309	0.93686	0.93676	1	18246	0	-0.30309
ZNF704	4	0.0083469	0.025324	0.660373	735	2	-0.24255	0.93592	0.93576	1	18224	0	-0.24255
C7orf55-LUC7L2	4	0.0083587	0.025348	0.660373	736	3	-0.38109	0.60769	0.62126	1	11692	1	-0.38109
MED17	4	0.0083739	0.025389	0.660373	737	3	-0.414	0.68145	0.6828	1	12928	1	-0.414
MMP8	4	0.0083752	0.025392	0.660373	738	3	-0.31697	0.54472	0.57508	1	10762	1	-0.31697
NDUFS5	4	0.0083918	0.025424	0.660373	739	3	-0.5051	0.97505	0.97496	1	19171	0	-0.5051
PDE11A	4	0.0084012	0.025451	0.660373	740	3	-0.43138	0.62811	0.63751	1	12011	1	-0.43138
RANBP9	4	0.0084249	0.025508	0.660373	741	3	-0.56277	0.9632	0.96309	1	18876	0	-0.56277
ABHD8	4	0.0084295	0.025516	0.660373	742	2	-0.19016	0.27197	0.3977	1	7358	2	-0.19016
RFX8	4	0.0084557	0.025584	0.660373	743	3	-0.26142	0.61777	0.62925	1	11852	1	-0.26142
ZIK1	4	0.0084676	0.025616	0.660373	744	3	-0.30859	0.53254	0.56679	1	10591	1	-0.30859
EIF4H	4	0.0084724	0.025625	0.660373	745	3	-0.32291	0.37918	0.47404	1	8748	1	-0.32291
ORMDL1	4	0.0084748	0.025629	0.660373	746	3	-0.31205	0.22562	0.34256	1	6338	1	-0.31205
HARS2	4	0.0084766	0.025635	0.660373	747	3	-0.54604	0.96464	0.96454	1	18917	0	-0.54604
TOMM70A	4	0.008489	0.025664	0.660373	748	3	-0.46265	0.83334	0.83268	1	15993	0	-0.46265
PRM3	4	0.0085069	0.025703	0.660373	749	3	-0.33141	0.9504	0.9503	1	18562	0	-0.33141
LARS2	4	0.008528	0.025759	0.660373	750	2	-0.2181	0.81924	0.81867	1	15709	0	-0.2181
TMEM42	4	0.0085457	0.025798	0.660373	751	2	-0.20934	0.16652	0.27147	1	5060	1	-0.20934
TPBG	4	0.0085559	0.025827	0.660373	752	3	-0.41452	0.92498	0.92475	1	17942	0	-0.41452
ATOH7	4	0.0085631	0.025843	0.660373	753	3	-0.31218	0.96956	0.96944	1	19041	0	-0.31218
ATP2B1	4	0.0085794	0.025889	0.660373	754	2	-0.16427	0.89092	0.89055	1	17200	0	-0.16427
SELENBP1	4	0.0085846	0.0259	0.660373	755	2	-0.28727	0.88572	0.8853	1	17091	0	-0.28727
Non-TargetingControl_233	1	0.0086394	0.0086069	0.446119	756	1	-0.38864	0.99136	0.99135	1	19650	0	-0.38864
GABRA6	4	0.0086568	0.026073	0.663435	757	3	-0.25485	0.94199	0.94188	1	18348	0	-0.25485
DEFA4	4	0.0086664	0.026094	0.663435	758	3	-0.23382	0.9282	0.92795	1	18027	0	-0.23382
RPUSD1	4	0.0086833	0.026132	0.663573	759	3	-0.36603	0.91075	0.91046	1	17624	0	-0.36603
SRA1	4	0.0087075	0.026185	0.664059	760	3	-0.33375	0.94759	0.94749	1	18489	0	-0.33375
TRIM16	4	0.0087354	0.026255	0.664697	761	2	-0.01917	0.25084	0.37254	1	6893	2	-0.01917
HSPE1-MOB4	4	0.0087512	0.026289	0.664697	762	3	-0.32382	0.49418	0.54173	1	10081	1	-0.32382
SGK223	4	0.008773	0.026346	0.664697	763	3	-0.44116	0.9501	0.95	1	18552	0	-0.44116
JAM3	4	0.0087949	0.026386	0.664697	764	3	-0.22965	0.99332	0.99331	1	19728	0	-0.22965
ABCB10	4	0.0087972	0.026391	0.664697	765	2	-0.16702	0.12224	0.21776	1	4121	1	-0.16702
JPH1	4	0.0088144	0.026429	0.664697	766	3	-0.33595	0.99379	0.99379	1	19745	0	-0.33595
TMPRSS11F	4	0.0088193	0.026441	0.664697	767	3	-0.33781	0.84668	0.84601	1	16287	0	-0.33781
RCE1	4	0.0088584	0.026533	0.665558	768	3	-0.25034	0.98852	0.98851	1	19568	0	-0.25034
GJB4	4	0.0088609	0.026542	0.665558	769	3	-0.30833	0.83062	0.82996	1	15941	0	-0.30833
DBX1	4	0.0088875	0.026604	0.666282	770	1	-0.011584	0.5185	0.55746	1	10389	1	-0.011584
IL1A	4	0.0089388	0.026713	0.667702	771	1	0.035275	0.049532	0.11605	0.959238	2399	1	0.035275
CA5A	4	0.0089441	0.026727	0.667702	772	2	-0.20748	0.869	0.86851	1	16748	0	-0.20748
MICU1	4	0.0089961	0.026848	0.669168	773	3	-0.40754	0.88809	0.8877	1	17145	0	-0.40754
KANSL3	4	0.0090066	0.02687	0.669168	774	2	-0.25475	0.77242	0.77191	1	14726	0	-0.25475
SLX4IP	4	0.0090135	0.026885	0.669168	775	3	-0.3597	0.20319	0.31575	1	5854	1	-0.3597
ECSIT	4	0.0090415	0.026961	0.669567	776	3	-0.23353	0.98295	0.98295	1	19385	0	-0.23353
MACROD1	4	0.0090465	0.026973	0.669567	777	2	-0.28444	0.72965	0.72905	1	13886	0	-0.28444
C16orf71	4	0.0090655	0.027019	0.669567	778	3	-0.35099	0.9689	0.96877	1	19029	0	-0.35099
C2orf66	4	0.009073	0.027034	0.669567	779	3	-0.30021	0.36124	0.46426	1	8591	1	-0.30021
NFKBIB	4	0.0090929	0.027077	0.66979	780	3	-0.40444	0.93936	0.93931	1	18295	0	-0.40444
CECR5	4	0.0091153	0.027129	0.670269	781	3	-0.33227	0.87884	0.87836	1	16942	0	-0.33227
ZNF418	4	0.0092178	0.027377	0.675545	782	3	-0.37114	0.9945	0.99451	1	19771	0	-0.37114
CLLU1	4	0.0092759	0.027511	0.676111	783	2	-0.24474	0.11008	0.20316	1	3855	1	-0.24474
USP21	4	0.0092858	0.027536	0.676111	784	3	-0.39967	0.79413	0.79361	1	15173	0	-0.39967
PARS2	4	0.0092875	0.027538	0.676111	785	2	-0.25334	0.90783	0.90751	1	17555	0	-0.25334
SLURP1	4	0.0092984	0.027568	0.676111	786	3	-0.31418	0.99514	0.99515	1	19803	0	-0.31418
MSC	4	0.0093211	0.027621	0.676602	787	3	-0.49419	0.90628	0.9059	1	17518	0	-0.49419
SLC27A6	4	0.0093395	0.027662	0.676778	788	2	-0.24623	0.65411	0.6588	1	12447	1	-0.24623
COX6A2	4	0.0094302	0.027876	0.680618	789	3	-0.45604	0.99401	0.99403	1	19755	0	-0.45604
ALKBH4	4	0.0094455	0.027906	0.680618	790	3	-0.19407	0.80972	0.80921	1	15497	0	-0.19407
HNRNPD	4	0.0094522	0.027921	0.680618	791	2	-0.15212	0.57428	0.59614	1	11205	1	-0.15212
NMNAT3	4	0.009549	0.028147	0.685226	792	2	-0.09944	0.35713	0.462	1	8548	1	-0.09944
ARHGEF10	4	0.0095724	0.028211	0.685226	793	2	-0.11171	0.27981	0.40706	1	7536	2	-0.11171
ATP5G2	4	0.0095941	0.028252	0.685226	794	3	-0.32484	0.75709	0.75662	1	14429	0	-0.32484
PPP2CB	4	0.0096062	0.02828	0.685226	795	3	-0.16143	0.94656	0.94648	1	18461	0	-0.16143
COL14A1	4	0.0096575	0.028418	0.686923	796	2	-0.031645	0.45904	0.52002	1	9665	1	-0.031645
KIAA1211	4	0.0096957	0.028517	0.687994	797	2	-0.38336	0.93801	0.93793	1	18274	0	-0.38336
GTPBP10	4	0.0097016	0.028531	0.687994	798	2	-0.16303	0.80095	0.80045	1	15307	0	-0.16303
AGBL4	4	0.009713	0.028569	0.688083	799	3	-0.22983	0.60971	0.6228	1	11716	1	-0.22983
SLU7	4	0.0097488	0.028649	0.689191	800	2	-0.48233	0.22609	0.34313	1	6350	1	-0.48233
NDUFA3	4	0.0097781	0.028727	0.690248	801	3	-0.4028	0.96387	0.96376	1	18898	0	-0.4028
ACSM6	4	0.0098958	0.02901	0.696206	802	3	-0.50162	0.88218	0.88167	1	17011	0	-0.50162
Non-TargetingControl_698	1	0.0099059	0.0098579	0.47004	803	1	-0.37291	0.99009	0.99008	1	19614	0	-0.37291
CRYGD	4	0.0099141	0.029059	0.696545	804	1	0.011038	0.54681	0.57652	1	10794	1	0.011038
LAD1	4	0.0099447	0.029127	0.697342	805	2	-0.1095	0.30872	0.43683	1	8067	1	-0.1095
MRPS7	4	0.0099654	0.029176	0.69769	806	2	-0.17351	0.72565	0.72505	1	13803	0	-0.17351
FBRS	4	0.0099906	0.029233	0.697781	807	3	-0.41969	0.92363	0.92344	1	17909	0	-0.41969
LYPD1	4	0.010036	0.029334	0.697781	808	3	-0.2173	0.043296	0.1032	0.949908	2159	1	-0.2173
E2F6	4	0.010046	0.029359	0.697781	809	2	-0.32393	0.9862	0.98616	1	19499	0	-0.32393
TRMT13	4	0.010068	0.029406	0.697781	810	2	-0.15069	0.97486	0.97477	1	19167	0	-0.15069
Non-TargetingControl_468	1	0.010074	0.010016	0.472374	811	1	-0.36515	0.98993	0.98993	1	19609	0	-0.36515
AMDHD2	4	0.010091	0.029455	0.697781	812	3	-0.27349	0.84019	0.83943	1	16142	0	-0.27349
KRTDAP	4	0.010094	0.029462	0.697781	813	3	-0.36603	0.99213	0.99213	1	19683	0	-0.36603
MICAL1	4	0.010099	0.029477	0.697781	814	3	-0.35752	0.46079	0.52107	1	9688	1	-0.35752
ZNF806	4	0.010102	0.029482	0.697781	815	3	-0.35693	0.90743	0.90712	1	17542	0	-0.35693
INTS10	4	0.010137	0.02956	0.698578	816	3	-0.5714	0.86804	0.86756	1	16728	0	-0.5714
OR9A4	4	0.010171	0.029652	0.699908	817	3	-0.23055	0.19887	0.31055	1	5765	1	-0.23055
FBXO43	4	0.010198	0.029717	0.70062	818	3	-0.30286	0.52463	0.56155	1	10470	1	-0.30286
Non-TargetingControl_888	1	0.010281	0.010222	0.473662	819	1	-0.31472	0.98972	0.98973	1	19600	0	-0.31472
ZNF730	4	0.010324	0.030021	0.706137	820	1	0.13484	0.12773	0.22445	1	4249	2	0.13484
SERPINA12	4	0.010342	0.030056	0.706145	821	2	-0.24742	0.21503	0.33	1	6118	1	-0.24742
HLA-DQB1	4	0.010362	0.030111	0.706604	822	3	-0.30841	0.99262	0.99263	1	19702	0	-0.30841
GATS	4	0.010397	0.030202	0.707213	823	3	-0.37313	0.92526	0.92503	1	17952	0	-0.37313
QKI	4	0.010408	0.030226	0.707213	824	3	-0.24816	0.96233	0.96219	1	18848	0	-0.24816
VWA9	4	0.010433	0.030286	0.707214	825	3	-0.54118	0.86333	0.86285	1	16635	0	-0.54118
GNGT1	4	0.010444	0.030313	0.707214	826	3	-0.27318	0.99219	0.9922	1	19686	0	-0.27318
PIN1	4	0.01046	0.030352	0.707313	827	3	-0.24079	0.52616	0.56255	1	10494	1	-0.24079
CORO7	4	0.010478	0.0304	0.707606	828	2	-0.20751	0.98316	0.98315	1	19397	0	-0.20751
RC3H1	4	0.010553	0.030566	0.710656	829	3	-0.62948	0.91083	0.91054	1	17627	0	-0.62948
COL22A1	4	0.010581	0.030628	0.711265	830	2	-0.20831	0.81332	0.81283	1	15583	0	-0.20831
DCUN1D3	4	0.010632	0.030759	0.713208	831	2	-0.085311	0.13881	0.23812	1	4486	1	-0.085311
TMPRSS4	4	0.010641	0.030782	0.713208	832	3	-0.40993	0.95207	0.95191	1	18603	0	-0.40993
Non-TargetingControl_409	1	0.010655	0.010601	0.482139	833	1	-0.58403	0.98934	0.98937	1	19592	0	-0.58403
SYCN	4	0.010683	0.030863	0.714256	834	2	-0.13317	0.58703	0.60552	1	11374	1	-0.13317
MRPS35	4	0.010703	0.030907	0.714447	835	2	-0.27892	0.48402	0.53544	1	9950	1	-0.27892
MED29	4	0.010759	0.031032	0.716283	836	3	-0.4086	0.99286	0.99286	1	19710	0	-0.4086
PPP5C	4	0.01077	0.031058	0.716283	837	3	-0.35946	0.64711	0.65297	1	12334	1	-0.35946
RGS11	4	0.010802	0.031142	0.717402	838	2	-0.095447	0.75031	0.74984	1	14306	0	-0.095447
ANKIB1	4	0.010876	0.031317	0.719109	839	2	-0.029725	0.054527	0.1264	0.976906	2567	2	-0.029725
RAB26	4	0.010883	0.031331	0.719109	840	3	-0.22233	0.95199	0.95183	1	18600	0	-0.22233
OR56A4	4	0.010889	0.031345	0.719109	841	1	0.044496	0.83992	0.83916	1	16135	0	0.044496
LIPH	4	0.010895	0.031359	0.719109	842	3	-0.37192	0.41171	0.49218	1	9121	1	-0.37192
CACNA2D1	4	0.01094	0.031456	0.720502	843	1	-0.20129	0.2748	0.40111	1	7420	1	-0.20129
FZD8	4	0.010971	0.031524	0.720502	844	3	-0.24274	0.99477	0.99478	1	19789	0	-0.24274
C6orf203	4	0.010977	0.031537	0.720502	845	3	-0.3163	0.77807	0.77747	1	14832	0	-0.3163
HSPD1	4	0.010991	0.03157	0.720502	846	3	-1.0207	0.99471	0.99473	1	19785	0	-1.0207
KCTD10	4	0.01102	0.031635	0.720502	847	3	-0.26728	0.8403	0.83953	1	16145	0	-0.26728
EIF2B4	4	0.011042	0.031695	0.721064	848	1	-0.032771	0.73927	0.73864	1	14085	0	-0.032771
CEBPD	4	0.011072	0.031759	0.721704	849	3	-0.35416	0.74951	0.74903	1	14293	0	-0.35416
ZNF233	4	0.011134	0.031923	0.723945	850	3	-0.32666	0.96732	0.9672	1	18979	0	-0.32666
LRRC70	4	0.011157	0.031974	0.723945	851	3	-0.2744	0.9483	0.94823	1	18496	0	-0.2744
PIM1	4	0.011171	0.032005	0.723945	852	3	-0.29821	0.76789	0.76743	1	14647	0	-0.29821
TXN2	4	0.011194	0.032058	0.723945	853	3	-0.57866	0.71478	0.71411	1	13581	1	-0.57866
RP1L1	4	0.011197	0.032065	0.723945	854	3	-0.4228	0.96795	0.96784	1	19002	0	-0.4228
USP31	4	0.0112	0.032074	0.723945	855	3	-0.40527	0.92733	0.92707	1	18006	0	-0.40527
NUAK2	4	0.011247	0.032171	0.725062	856	3	-0.25074	0.83683	0.83612	1	16071	0	-0.25074
PCDHGA8	4	0.011259	0.032195	0.725062	857	2	-0.40676	0.98982	0.98978	1	19604	0	-0.40676
Non-TargetingControl_726	1	0.011289	0.01121	0.490088	858	1	-0.36527	0.98871	0.98876	1	19575	0	-0.36527
FAT3	4	0.011347	0.032405	0.728287	859	3	-0.34528	0.93028	0.93005	1	18069	0	-0.34528
TMEM114	4	0.01135	0.032411	0.728287	860	3	-0.22931	0.94918	0.94907	1	18521	0	-0.22931
TSHZ3	4	0.011428	0.032591	0.730983	861	3	-0.40093	0.8483	0.84766	1	16318	0	-0.40093
MCIDAS	4	0.01144	0.032616	0.730983	862	3	-0.29191	0.92392	0.92373	1	17920	0	-0.29191
CHMP2B	4	0.01146	0.032656	0.730983	863	3	-0.21009	0.98539	0.98536	1	19467	0	-0.21009
CRNN	4	0.011472	0.032676	0.730983	864	3	-0.40195	0.86974	0.86925	1	16765	0	-0.40195
LAP3	4	0.011494	0.03272	0.731139	865	2	-0.23508	0.97213	0.97205	1	19098	0	-0.23508
MRPL53	4	0.011532	0.032822	0.732613	866	3	-0.33421	0.97201	0.97194	1	19092	0	-0.33421
BMP6	4	0.011577	0.032921	0.733051	867	2	-0.22055	0.26554	0.39006	1	7211	2	-0.22055
JMJD7-PLA2G4B	4	0.011582	0.03293	0.733051	868	3	-0.33684	0.86619	0.86571	1	16695	0	-0.33684
ZNF576	4	0.011593	0.032957	0.733051	869	3	-0.31765	0.21701	0.33235	1	6160	1	-0.31765
Non-TargetingControl_97	1	0.011599	0.011527	0.499605	870	1	-0.30418	0.9884	0.98844	1	19562	0	-0.30418
KIAA0196	4	0.011606	0.032987	0.733051	871	3	-0.48481	0.66446	0.66774	1	12612	1	-0.48481
NOX5	4	0.011657	0.033105	0.734532	872	2	-0.22551	0.9782	0.97821	1	19260	0	-0.22551
CCDC23	4	0.011672	0.033137	0.734532	873	3	-0.31021	0.94971	0.94959	1	18543	0	-0.31021
MITD1	4	0.011683	0.033164	0.734532	874	3	-0.28407	0.87369	0.87322	1	16844	0	-0.28407
MRPL21	4	0.011709	0.033223	0.734877	875	1	-0.0018002	0.2375	0.3567	1	6601	1	-0.0018002
TRIT1	4	0.011725	0.033252	0.734877	876	2	-0.42351	0.81141	0.81091	1	15538	0	-0.42351
GATC	4	0.011757	0.033327	0.735056	877	3	-0.43425	0.99435	0.99437	1	19767	0	-0.43425
RBP2	4	0.01176	0.033334	0.735056	878	1	0.042333	0.41469	0.49393	1	9160	1	0.042333
ROMO1	4	0.011809	0.033458	0.736592	879	3	-0.55114	0.93588	0.9357	1	18223	0	-0.55114
TARM1	4	0.011841	0.033532	0.736592	880	2	-0.11862	0.7944	0.79389	1	15180	0	-0.11862
ZNF843	4	0.011847	0.03355	0.736592	881	3	-0.31952	0.96869	0.96856	1	19023	0	-0.31952
ZSCAN23	4	0.011899	0.033656	0.738082	882	3	-0.54357	0.85421	0.85363	1	16448	0	-0.54357
RAET1E	4	0.011912	0.033691	0.738082	883	3	-0.30699	0.41129	0.49194	1	9116	1	-0.30699
FADD	4	0.011931	0.033739	0.738324	884	3	-0.33715	0.91851	0.91824	1	17796	0	-0.33715
Non-TargetingControl_208	1	0.011948	0.011871	0.506723	885	1	-0.32963	0.98805	0.98809	1	19552	0	-0.32963
NFU1	4	0.011965	0.033818	0.738645	886	3	-0.23071	0.93677	0.93666	1	18242	0	-0.23071
LRP1	4	0.011969	0.033827	0.738645	887	3	-0.5694	0.8117	0.8112	1	15540	0	-0.5694
TMEM237	4	0.011998	0.033896	0.739358	888	3	-0.28435	0.37914	0.47403	1	8747	1	-0.28435
OSBP2	4	0.012016	0.033935	0.739404	889	1	0.017989	0.72516	0.72457	1	13796	0	0.017989
SNX29	4	0.012042	0.033991	0.739826	890	3	-0.38949	0.74042	0.73982	1	14111	0	-0.38949
OR5P2	4	0.012062	0.034029	0.73985	891	3	-0.36697	0.93766	0.93757	1	18267	0	-0.36697
DNASE1L2	4	0.012101	0.034121	0.74036	892	2	-0.066165	0.38016	0.47459	1	8756	1	-0.066165
RREB1	4	0.012118	0.034161	0.74036	893	3	-0.41383	0.99153	0.99151	1	19655	0	-0.41383
MALRD1	4	0.012119	0.034163	0.74036	894	2	-0.1894	0.88242	0.88193	1	17014	0	-0.1894
HFM1	4	0.01215	0.034236	0.740867	895	3	-0.53413	0.99192	0.99192	1	19672	0	-0.53413
HNF4A	4	0.01217	0.034282	0.740867	896	1	-0.10978	0.80762	0.80713	1	15448	0	-0.10978
FCGR1A	4	0.012177	0.034297	0.740867	897	3	-0.27833	0.80637	0.80588	1	15424	0	-0.27833
CLUAP1	4	0.012221	0.034395	0.741353	898	2	-0.12663	0.89565	0.89526	1	17306	0	-0.12663
HCFC1	4	0.012238	0.034441	0.741353	899	3	-0.50493	0.65669	0.66103	1	12479	1	-0.50493
SSBP2	4	0.012245	0.034455	0.741353	900	2	-0.2493	0.61547	0.62738	1	11808	1	-0.2493
SPANXA2	4	0.012265	0.034498	0.741353	901	2	0.087323	0.020215	0.053322	0.820468	1294	2	0.087323
COPS7B	4	0.012268	0.034504	0.741353	902	3	-0.36917	0.99518	0.99519	1	19806	0	-0.36917
PTF1A	4	0.012292	0.034554	0.741639	903	3	-0.32088	0.98781	0.9878	1	19544	0	-0.32088
PRICKLE1	4	0.012323	0.034625	0.742368	904	3	-0.39366	0.98993	0.98987	1	19610	0	-0.39366
Non-TargetingControl_614	1	0.012336	0.012265	0.5107	905	1	-0.31125	0.98766	0.98771	1	19538	0	-0.31125
LAMTOR3	4	0.01234	0.034674	0.742632	906	3	-0.51038	0.46242	0.52202	1	9711	1	-0.51038
UGT1A1	4	0.012397	0.034793	0.743968	907	2	-0.17415	0.75117	0.75069	1	14318	0	-0.17415
EHF	4	0.012403	0.034811	0.743968	908	2	-0.30979	0.98314	0.98313	1	19396	0	-0.30979
ZNF829	4	0.01243	0.034872	0.744191	909	2	-0.21452	0.36845	0.46819	1	8653	1	-0.21452
WBSCR17	4	0.012456	0.034938	0.744191	910	2	-0.28245	0.73185	0.73127	1	13941	0	-0.28245
TRMT5	4	0.012476	0.034973	0.744191	911	3	-0.32421	0.67129	0.67374	1	12737	1	-0.32421
VMP1	4	0.012483	0.034986	0.744191	912	2	-0.28574	0.71733	0.71666	1	13632	1	-0.28574
DCK	4	0.012489	0.035006	0.744191	913	2	-0.23027	0.30487	0.43487	1	8035	1	-0.23027
AMN	4	0.012522	0.035082	0.744459	914	2	-0.14045	0.67324	0.67547	1	12772	1	-0.14045
ZNF330	4	0.012528	0.035093	0.744459	915	1	0.0029844	0.47308	0.52857	1	9837	1	0.0029844
FAM110A	4	0.012631	0.035334	0.747457	916	2	-0.31653	0.95339	0.95321	1	18639	0	-0.31653
2024-03-09	4	0.012649	0.035377	0.747457	917	3	-0.33965	0.86005	0.85952	1	16564	0	-0.33965
C16orf59	4	0.012657	0.035403	0.747457	918	3	-0.39154	0.90452	0.90412	1	17478	0	-0.39154
ZNF600	4	0.012675	0.035438	0.747457	919	3	-0.4125	0.98293	0.98293	1	19384	0	-0.4125
MLLT1	4	0.012682	0.035456	0.747457	920	2	-0.12447	0.94273	0.94261	1	18364	0	-0.12447
TMEM212	4	0.012682	0.035457	0.747457	921	2	0.075715	0.11259	0.20619	1	3914	2	0.075715
LOC100505478	4	0.012749	0.03561	0.749046	922	2	-0.25018	0.5617	0.58709	1	11024	1	-0.25018
SENP3	4	0.012763	0.035644	0.749046	923	3	-0.40283	0.30259	0.43372	1	8017	1	-0.40283
C6orf226	4	0.012829	0.035802	0.751571	924	3	-0.30293	0.98846	0.98845	1	19563	0	-0.30293
PPP2CA	4	0.012864	0.035882	0.75248	925	3	-0.39712	0.96048	0.96034	1	18804	0	-0.39712
ABCD2	4	0.012901	0.035964	0.753317	926	3	-0.26445	0.99348	0.99348	1	19735	0	-0.26445
UBXN7	4	0.012932	0.036036	0.753317	927	3	-0.25414	0.90041	0.89998	1	17399	0	-0.25414
CCDC97	4	0.012963	0.036111	0.753317	928	3	-0.38783	0.96934	0.96922	1	19039	0	-0.38783
NDUFS8	4	0.012966	0.036118	0.753317	929	3	-0.56494	0.7478	0.74728	1	14260	0	-0.56494
NFE2	4	0.012989	0.036179	0.753317	930	2	-0.13564	0.89875	0.89833	1	17366	0	-0.13564
APC	4	0.01304	0.036296	0.753317	931	1	0.10909	0.23125	0.34931	1	6455	2	0.10909
RPS6KA1	4	0.013052	0.036326	0.753317	932	2	-0.20473	0.19799	0.3095	1	5742	1	-0.20473
CCDC53	4	0.013088	0.036406	0.753317	933	3	-0.31227	0.99217	0.99217	1	19685	0	-0.31227
C16orf92	4	0.013091	0.036414	0.753317	934	2	-0.19825	0.64027	0.64737	1	12217	1	-0.19825
NETO1	4	0.013093	0.036418	0.753317	935	2	-0.23041	0.76608	0.76561	1	14604	0	-0.23041
PDE12	4	0.013098	0.036432	0.753317	936	3	-0.40023	0.90311	0.90269	1	17454	0	-0.40023
RNF125	4	0.013143	0.036529	0.753317	937	1	-0.067588	0.84515	0.84446	1	16257	0	-0.067588
CDKL1	4	0.013147	0.036541	0.753317	938	2	-0.26256	0.82528	0.82466	1	15833	0	-0.26256
SEC14L5	4	0.013168	0.036585	0.753317	939	3	-0.32732	0.97314	0.97304	1	19121	0	-0.32732
ASB7	4	0.013186	0.036626	0.753317	940	3	-0.35244	0.96307	0.96295	1	18873	0	-0.35244
SMDT1	4	0.013188	0.036632	0.753317	941	3	-0.45007	0.99221	0.99222	1	19687	0	-0.45007
ACE2	4	0.013194	0.036648	0.753317	942	1	0.058477	0.27681	0.40349	1	7467	2	0.058477
LRRC58	4	0.013217	0.036702	0.753317	943	3	-0.3124	0.99309	0.99309	1	19720	0	-0.3124
CHST8	4	0.013227	0.036723	0.753317	944	3	-0.30439	0.7135	0.71288	1	13547	1	-0.30439
CD79A	4	0.013236	0.036751	0.753317	945	2	-0.3626	0.96096	0.9608	1	18813	0	-0.3626
TDG	4	0.013239	0.03676	0.753317	946	3	-0.38573	0.85341	0.8528	1	16429	0	-0.38573
MPZ	4	0.013277	0.036848	0.75386	947	3	-0.28909	0.84619	0.84552	1	16278	0	-0.28909
SGK1	4	0.013331	0.036974	0.754871	948	2	-0.21424	0.96784	0.96773	1	18999	0	-0.21424
MS4A8	4	0.013347	0.037019	0.754871	949	2	-0.26838	0.92957	0.92933	1	18052	0	-0.26838
PDILT	4	0.013352	0.037028	0.754871	950	3	-0.49985	0.82024	0.81968	1	15728	0	-0.49985
IGFL3	4	0.013365	0.037059	0.754871	951	2	-0.17391	0.95781	0.95774	1	18740	0	-0.17391
Non-TargetingControl_191	1	0.013434	0.013334	0.534348	952	1	-0.33541	0.98657	0.98659	1	19510	0	-0.33541
PELI1	4	0.013443	0.037239	0.754871	953	3	-0.36026	0.55068	0.57929	1	10851	1	-0.36026
ACCS	4	0.013449	0.037251	0.754871	954	3	-0.25382	0.81219	0.81169	1	15557	0	-0.25382
UBE2G1	4	0.013452	0.037257	0.754871	955	3	-0.32566	0.90496	0.90455	1	17485	0	-0.32566
METTL14	4	0.013481	0.03732	0.754871	956	3	-0.37606	0.97932	0.97933	1	19288	0	-0.37606
MARS2	4	0.013516	0.037407	0.754871	957	3	-0.36576	0.85562	0.85504	1	16469	0	-0.36576
ERICH3	4	0.013523	0.037422	0.754871	958	2	-0.14542	0.27074	0.39618	1	7324	2	-0.14542
SIGLEC12	4	0.013532	0.037439	0.754871	959	3	-0.32639	0.55173	0.58002	1	10872	1	-0.32639
UBXN2B	4	0.013552	0.037485	0.754871	960	2	-0.38194	0.75493	0.75447	1	14388	0	-0.38194
ZNF33A	4	0.013593	0.037581	0.754871	961	3	-0.26289	0.92302	0.92285	1	17894	0	-0.26289
ECI1	4	0.013596	0.037586	0.754871	962	3	-0.36518	0.41552	0.49439	1	9171	1	-0.36518
GALNT8	4	0.013603	0.037608	0.754871	963	1	-0.013755	0.85836	0.85786	1	16528	0	-0.013755
ATP1A2	4	0.013606	0.03761	0.754871	964	2	-0.14322	0.57849	0.59923	1	11254	1	-0.14322
BCL6	4	0.013654	0.037729	0.755026	965	3	-0.18413	0.12467	0.22072	1	4179	1	-0.18413
ZNF254	4	0.013654	0.03773	0.755026	966	2	-0.09861	0.7585	0.75798	1	14460	0	-0.09861
CYP3A5	4	0.013668	0.037761	0.755026	967	2	-0.43493	0.81607	0.81559	1	15633	0	-0.43493
LRRCC1	4	0.013703	0.037845	0.755026	968	3	-0.26958	0.46209	0.52183	1	9707	1	-0.26958
C16orf87	4	0.013706	0.037852	0.755026	969	1	0.0021565	0.88309	0.88262	1	17030	0	0.0021565
SLC39A11	4	0.013712	0.037866	0.755026	970	3	-0.20855	0.25597	0.37868	1	7004	1	-0.20855
WNK1	4	0.013745	0.037936	0.755026	971	3	-0.38303	0.99471	0.99473	1	19786	0	-0.38303
PIK3CB	4	0.013757	0.037967	0.755026	972	2	0.0027686	0.27582	0.4023	1	7445	2	0.0027686
FAM71E1	4	0.013787	0.038037	0.755026	973	3	-0.24579	0.49656	0.54324	1	10108	1	-0.24579
BIRC3	4	0.013796	0.03806	0.755026	974	3	-0.24043	0.98371	0.98368	1	19418	0	-0.24043
WDR36	4	0.013808	0.03809	0.755026	975	2	-0.14537	0.20096	0.3131	1	5809	2	-0.14537
CBLL1	4	0.013813	0.038106	0.755026	976	3	-0.31308	0.83094	0.83029	1	15951	0	-0.31308
POLRMT	4	0.013904	0.038337	0.758853	977	3	-0.61988	0.94731	0.94725	1	18481	0	-0.61988
HAUS3	4	0.013933	0.038404	0.758977	978	3	-0.60363	0.38692	0.47832	1	8840	1	-0.60363
DHDH	4	0.013939	0.038419	0.758977	979	2	-0.33891	0.86345	0.86297	1	16640	0	-0.33891
ZNF326	4	0.013966	0.038474	0.75932	980	3	-0.28706	0.98398	0.98395	1	19425	0	-0.28706
ARSF	4	0.014012	0.038582	0.759937	981	1	0.093712	0.28089	0.40835	1	7556	2	0.093712
IWS1	4	0.01403	0.038615	0.759937	982	2	-0.20087	0.31396	0.43949	1	8132	1	-0.20087
FBXL16	4	0.014048	0.038653	0.759937	983	3	-0.30543	0.99046	0.99041	1	19623	0	-0.30543
WHSC1L1	4	0.014064	0.038691	0.759937	984	1	0.072455	0.15332	0.25555	1	4790	1	0.072455
ZNF720	4	0.014086	0.038748	0.759937	985	3	-0.55381	0.43082	0.50331	1	9328	1	-0.55381
NPBWR1	4	0.014115	0.038816	0.759937	986	1	-0.038581	0.55204	0.58023	1	10876	1	-0.038581
EIF2D	4	0.014117	0.038817	0.759937	987	3	-0.36471	0.9105	0.91019	1	17619	0	-0.36471
TBPL1	4	0.014126	0.038848	0.759937	988	3	-0.23967	0.93682	0.93671	1	18243	0	-0.23967
ITGB7	4	0.014142	0.038877	0.759937	989	2	-0.23398	0.68401	0.68513	1	12975	1	-0.23398
PTAFR	4	0.014146	0.038883	0.759937	990	3	-0.30036	0.99447	0.99448	1	19769	0	-0.30036
DMGDH	4	0.014192	0.038991	0.760894	991	3	-0.24092	0.57079	0.59361	1	11158	1	-0.24092
Non-TargetingControl_230	1	0.014222	0.014122	0.548807	992	1	-0.29002	0.98578	0.98577	1	19485	0	-0.29002
MRPL44	4	0.014252	0.039138	0.760894	993	3	-0.61562	0.97535	0.97524	1	19184	0	-0.61562
IGF1R	4	0.014262	0.039165	0.760894	994	3	-0.24221	0.76107	0.7606	1	14509	0	-0.24221
TUBD1	4	0.014268	0.039175	0.760894	995	1	-0.11512	0.86042	0.85989	1	16569	0	-0.11512
TEX35	4	0.014283	0.039214	0.760894	996	2	-0.1833	0.92512	0.92488	1	17946	0	-0.1833
PFKFB1	4	0.014295	0.039242	0.760894	997	3	-0.23341	0.99381	0.99381	1	19748	0	-0.23341
DTWD2	4	0.014297	0.039247	0.760894	998	2	-0.15707	0.88502	0.88457	1	17068	0	-0.15707
SCAMP5	4	0.014304	0.039263	0.760894	999	2	-0.29239	0.84579	0.84511	1	16271	0	-0.29239
SLC39A2	4	0.014319	0.039295	0.760894	1000	1	-0.041584	0.213	0.32758	1	6075	1	-0.041584
CILP2	4	0.014325	0.03931	0.760894	1001	2	-0.26122	0.70333	0.70304	1	13359	1	-0.26122
YPEL3	4	0.01434	0.039352	0.760972	1002	2	-0.28953	0.38681	0.47826	1	8837	1	-0.28953
CD59	4	0.01437	0.039426	0.761668	1003	3	-0.20317	0.95205	0.95188	1	18601	0	-0.20317
RPP25	4	0.014415	0.039533	0.762428	1004	3	-0.47744	0.9928	0.9928	1	19706	0	-0.47744
KLK13	4	0.014422	0.039551	0.762428	1005	2	-0.19285	0.22387	0.34052	1	6298	1	-0.19285
TXNDC15	4	0.014495	0.039736	0.76257	1006	3	-0.21752	0.98398	0.98395	1	19426	0	-0.21752
YIPF5	4	0.014502	0.039752	0.76257	1007	3	-0.30314	0.97544	0.97534	1	19187	0	-0.30314
SC5D	4	0.014522	0.039805	0.76257	1008	3	-0.37281	0.98907	0.98906	1	19584	0	-0.37281
TTC1	4	0.014524	0.039812	0.76257	1009	2	-0.36664	0.98778	0.98776	1	19541	0	-0.36664
EPHX4	4	0.014525	0.039814	0.76257	1010	3	-0.21515	0.99334	0.99334	1	19729	0	-0.21515
OR4C6	4	0.014622	0.040036	0.763299	1011	3	-0.29077	0.65182	0.65685	1	12412	1	-0.29077
UXS1	4	0.014624	0.040038	0.763299	1012	2	-0.18359	0.80034	0.79986	1	15292	0	-0.18359
FCGR3B	4	0.014626	0.040047	0.763299	1013	2	-0.045926	0.73664	0.736	1	14032	0	-0.045926
STRA8	4	0.014632	0.040062	0.763299	1014	3	-0.3792	0.99207	0.99208	1	19681	0	-0.3792
TIMM8B	4	0.014653	0.040106	0.763299	1015	3	-0.29653	0.92923	0.92897	1	18049	0	-0.29653
NECAP1	4	0.014659	0.040118	0.763299	1016	3	-0.259	0.98349	0.98346	1	19411	0	-0.259
ARL6IP1	4	0.014659	0.040118	0.763299	1017	2	-0.30049	0.85132	0.85069	1	16386	0	-0.30049
ASNS	4	0.014677	0.04016	0.763373	1018	2	-0.13148	0.89497	0.89458	1	17294	0	-0.13148
Non-TargetingControl_638	1	0.014688	0.014584	0.549294	1019	1	-0.42389	0.98531	0.98534	1	19463	0	-0.42389
SNX16	4	0.014724	0.040269	0.763575	1020	2	-0.2183	0.51436	0.55467	1	10336	1	-0.2183
ATP6V0E2	4	0.01473	0.040284	0.763575	1021	3	-0.39107	0.96298	0.96285	1	18871	0	-0.39107
LHB	4	0.014731	0.040284	0.763575	1022	2	-0.25383	0.71677	0.71612	1	13621	1	-0.25383
SLC26A7	4	0.014779	0.040398	0.764644	1023	1	0.19176	0.16422	0.26867	1	5015	2	0.19176
CMTM8	4	0.014889	0.040677	0.768848	1024	2	-0.29379	0.95791	0.95783	1	18745	0	-0.29379
Non-TargetingControl_228	1	0.014907	0.014815	0.549715	1025	1	-0.31233	0.98509	0.98511	1	19456	0	-0.31233
SYP	4	0.014931	0.040775	0.769533	1026	3	-0.2343	0.46206	0.52181	1	9706	1	-0.2343
IL4I1	4	0.014937	0.04079	0.769533	1027	3	-0.35534	0.94238	0.94226	1	18358	0	-0.35534
SLC30A5	4	0.014965	0.04086	0.76954	1028	3	-0.41148	0.74703	0.74654	1	14242	0	-0.41148
LGI3	4	0.014984	0.040899	0.76954	1029	3	-0.33166	0.83917	0.83841	1	16120	0	-0.33166
PDP1	4	0.014985	0.040905	0.76954	1030	3	-0.33594	0.98636	0.98631	1	19503	0	-0.33594
SLC4A9	4	0.015035	0.041027	0.770904	1031	2	-0.33732	0.9692	0.96906	1	19037	0	-0.33732
GLIS2	4	0.015047	0.041054	0.770904	1032	3	-0.44558	0.86871	0.86823	1	16741	0	-0.44558
TEX15	4	0.015105	0.041188	0.771141	1033	2	-0.21761	0.65048	0.65576	1	12383	1	-0.21761
FBXL21	4	0.015112	0.041202	0.771141	1034	3	-0.26932	0.98229	0.98227	1	19370	0	-0.26932
FAT2	4	0.01512	0.041221	0.771141	1035	2	-0.17236	0.9158	0.91553	1	17727	0	-0.17236
OR2A12	4	0.015137	0.041258	0.771141	1036	2	-0.23277	0.71789	0.71723	1	13642	1	-0.23277
DCDC1	4	0.015188	0.041355	0.77196	1037	1	0.18721	0.11402	0.20789	1	3945	2	0.18721
CRISPLD1	4	0.015201	0.041379	0.77196	1038	3	-0.20579	0.99204	0.99205	1	19679	0	-0.20579
Non-TargetingControl_529	1	0.015205	0.01511	0.555312	1039	1	-0.41204	0.9848	0.98481	1	19448	0	-0.41204
ADAM32	4	0.015264	0.041523	0.773334	1040	3	-0.466	0.91047	0.91016	1	17617	0	-0.466
SPATA31A3	4	0.015284	0.041579	0.773334	1041	3	-0.4438	0.54997	0.57877	1	10838	1	-0.4438
ZNF649	4	0.015291	0.041588	0.773334	1042	1	-0.088998	0.5224	0.56007	1	10436	1	-0.088998
CSHL1	4	0.015298	0.041606	0.773334	1043	3	-0.48641	0.87802	0.87756	1	16920	0	-0.48641
CFL1	4	0.015333	0.041688	0.77379	1044	3	-0.25356	0.6205	0.63142	1	11895	1	-0.25356
ZNF454	4	0.015361	0.041749	0.77379	1045	3	-0.22424	0.83139	0.83075	1	15960	0	-0.22424
ZNF503	4	0.015381	0.041789	0.77379	1046	3	-0.37229	0.93089	0.93063	1	18090	0	-0.37229
KCNV1	4	0.015382	0.04179	0.77379	1047	2	-0.14996	0.82535	0.82473	1	15835	0	-0.14996
OR10A4	4	0.015426	0.041891	0.77379	1048	3	-0.39621	0.97644	0.97639	1	19217	0	-0.39621
SLC5A1	4	0.015444	0.041929	0.77379	1049	1	0.24928	0.075725	0.16103	1	3159	2	0.24928
TCF3	4	0.015465	0.04198	0.77379	1050	3	-0.3285	0.97383	0.97372	1	19141	0	-0.3285
UPK1A	4	0.015477	0.042015	0.77379	1051	3	-0.309	0.84622	0.84555	1	16279	0	-0.309
SPANXN1	4	0.015484	0.042039	0.77379	1052	2	-0.13473	0.34329	0.45462	1	8402	1	-0.13473
PRODH2	4	0.015506	0.042081	0.77379	1053	2	-0.21191	0.88698	0.88659	1	17119	0	-0.21191
LRP5	4	0.01551	0.042089	0.77379	1054	3	-0.33558	0.52925	0.56464	1	10545	1	-0.33558
INHBB	4	0.015514	0.042097	0.77379	1055	2	-0.1423	0.46962	0.5264	1	9797	1	-0.1423
SPINK7	4	0.015538	0.042153	0.77379	1056	3	-0.2974	0.97802	0.97803	1	19256	0	-0.2974
COPS8	4	0.015546	0.04217	0.77379	1057	3	-0.34032	0.90814	0.90781	1	17562	0	-0.34032
Non-TargetingControl_886	1	0.015566	0.015468	0.560512	1058	1	-0.32621	0.98443	0.98447	1	19439	0	-0.32621
QSER1	4	0.015609	0.042317	0.775784	1059	2	-0.19173	0.35587	0.46131	1	8537	1	-0.19173
ABCA8	4	0.015648	0.042404	0.776664	1060	1	0.26666	0.25769	0.38073	1	7039	2	0.26666
PLCB3	4	0.015699	0.042533	0.776766	1061	2	-0.1326	0.49331	0.5412	1	10069	1	-0.1326
WDR90	4	0.015714	0.042562	0.776766	1062	3	-0.30849	0.98779	0.98778	1	19542	0	-0.30849
GPR139	4	0.01575	0.042635	0.776766	1063	2	-0.08736	0.84272	0.842	1	16201	0	-0.08736
TBCB	4	0.015752	0.042641	0.776766	1064	3	-0.4013	0.72926	0.72867	1	13877	0	-0.4013
WEE1	4	0.015786	0.042712	0.777152	1065	3	-0.56969	0.97606	0.976	1	19205	0	-0.56969
TRIM28	4	0.015801	0.04275	0.777152	1066	1	0.090259	0.65676	0.66108	1	12481	1	0.090259
TMEM265	4	0.015823	0.042794	0.777152	1067	3	-0.33204	0.99237	0.99237	1	19691	0	-0.33204
Non-TargetingControl_84	1	0.015825	0.015735	0.563121	1068	1	-0.3309	0.98418	0.98421	1	19431	0	-0.3309
RAB1B	4	0.015853	0.042869	0.777152	1069	1	0.023528	0.22223	0.33858	1	6264	2	0.023528
TCP1	4	0.015853	0.042869	0.777152	1070	2	-0.32823	0.60643	0.6203	1	11668	1	-0.32823
SHKBP1	4	0.015862	0.042894	0.777152	1071	3	-0.21292	0.99123	0.9912	1	19643	0	-0.21292
KLHDC2	4	0.015897	0.042976	0.777432	1072	3	-0.27389	0.97516	0.97507	1	19176	0	-0.27389
EIF2A	4	0.015919	0.043018	0.777432	1073	3	-0.2995	0.81274	0.81225	1	15567	0	-0.2995
SEPHS1	4	0.016001	0.043217	0.778401	1074	2	-0.35097	0.051272	0.11969	0.966739	2456	1	-0.35097
MANSC1	4	0.016006	0.043231	0.778401	1075	1	-0.08728	0.74152	0.74093	1	14130	0	-0.08728
DNTTIP2	4	0.016009	0.043238	0.778401	1076	3	-0.38865	0.73938	0.73876	1	14087	0	-0.38865
NEK5	4	0.016015	0.043252	0.778401	1077	3	-0.20187	0.94908	0.94897	1	18516	0	-0.20187
ZNF485	4	0.016023	0.043272	0.778401	1078	2	-0.12903	0.47643	0.53062	1	9873	1	-0.12903
PAX5	4	0.01605	0.043344	0.778997	1079	3	-0.36257	0.11358	0.20735	1	3937	1	-0.36257
LOC730183	4	0.016083	0.043424	0.779617	1080	3	-0.37825	0.98473	0.98468	1	19445	0	-0.37825
MXRA5	4	0.016122	0.0435	0.779617	1081	3	-0.30692	0.96052	0.96038	1	18805	0	-0.30692
FAM222A	4	0.016135	0.043533	0.779617	1082	2	-0.27318	0.33556	0.45058	1	8326	1	-0.27318
A2M	4	0.016136	0.043534	0.779617	1083	3	-0.25968	0.96195	0.96179	1	18834	0	-0.25968
RPUSD4	4	0.016158	0.043579	0.779734	1084	3	-0.32354	0.19597	0.30713	1	5693	1	-0.32354
ANXA13	4	0.01621	0.043706	0.780878	1085	1	0.047737	0.83019	0.82952	1	15931	0	0.047737
POLR2J	4	0.016265	0.04384	0.780878	1086	3	-0.66016	0.99253	0.99254	1	19700	0	-0.66016
GLYAT	4	0.016283	0.043878	0.780878	1087	3	-0.36949	0.93031	0.93007	1	18071	0	-0.36949
GSC2	4	0.016305	0.043934	0.780878	1088	3	-0.41319	0.57608	0.59748	1	11223	1	-0.41319
OR8G2	4	0.016312	0.043949	0.780878	1089	2	-0.18189	0.84324	0.84253	1	16214	0	-0.18189
TRAPPC3	4	0.01633	0.043988	0.780878	1090	3	-0.72116	0.89628	0.8959	1	17318	0	-0.72116
LARP1	4	0.016341	0.044012	0.780878	1091	3	-0.28626	0.9885	0.9885	1	19567	0	-0.28626
SPANXN3	4	0.016359	0.044054	0.780878	1092	3	-0.37773	0.96072	0.96057	1	18809	0	-0.37773
BTNL2	4	0.016377	0.044098	0.780878	1093	3	-0.19856	0.08137	0.16798	1	3265	1	-0.19856
RTN4IP1	4	0.016381	0.044105	0.780878	1094	3	-0.45492	0.9948	0.99481	1	19791	0	-0.45492
ETS1	4	0.016399	0.04414	0.780878	1095	3	-0.38178	0.84544	0.84475	1	16264	0	-0.38178
GGN	4	0.016405	0.044153	0.780878	1096	2	-0.17413	0.74969	0.74922	1	14296	0	-0.17413
CKAP4	4	0.016414	0.044174	0.780878	1097	1	-0.007797	0.29239	0.42192	1	7809	1	-0.007797
S100A14	4	0.01642	0.044187	0.780878	1098	2	-0.2955	0.88724	0.88685	1	17123	0	-0.2955
MYOT	4	0.01646	0.044298	0.781653	1099	3	-0.25515	0.24862	0.36991	1	6840	1	-0.25515
DRD2	4	0.016465	0.044308	0.781653	1100	2	-0.099424	0.67558	0.67753	1	12817	1	-0.099424
OR10G9	4	0.016518	0.044411	0.782615	1101	2	-0.10883	0.79454	0.79402	1	15186	0	-0.10883
MEFV	4	0.016541	0.044464	0.782615	1102	2	-0.27547	0.79704	0.79653	1	15232	0	-0.27547
METAP1D	4	0.016556	0.044496	0.782615	1103	3	-0.30006	0.94967	0.94956	1	18540	0	-0.30006
DDX53	4	0.016567	0.044519	0.782615	1104	1	-0.053032	0.38426	0.47687	1	8811	1	-0.053032
CRTC1	4	0.016624	0.04466	0.784271	1105	3	-0.3283	0.98652	0.98648	1	19507	0	-0.3283
PC	4	0.016642	0.044696	0.784271	1106	3	-0.43121	0.95587	0.95573	1	18690	0	-0.43121
GPA33	4	0.016685	0.044788	0.784606	1107	2	-0.29739	0.85286	0.85223	1	16420	0	-0.29739
BRMS1	4	0.016721	0.044862	0.785216	1108	1	-0.0078294	0.60625	0.62016	1	11664	1	-0.0078294
PCBD2	4	0.016745	0.04492	0.785431	1109	3	-0.25146	0.82795	0.8273	1	15889	0	-0.25146
OR10Q1	4	0.016767	0.044976	0.785431	1110	3	-0.29346	0.93556	0.93538	1	18213	0	-0.29346
PROSC	4	0.016774	0.044991	0.785431	1111	3	-0.23096	0.97636	0.9763	1	19216	0	-0.23096
CGN	4	0.01687	0.0452	0.7884	1112	3	-0.20522	0.98484	0.98481	1	19451	0	-0.20522
MRPL22	4	0.016925	0.045337	0.790093	1113	2	-0.33046	0.858	0.8575	1	16523	0	-0.33046
LRRC17	4	0.016951	0.045402	0.79054	1114	3	-0.32149	0.9855	0.98548	1	19473	0	-0.32149
HIST2H2BF	4	0.016976	0.045457	0.790816	1115	1	-0.15985	0.37126	0.46973	1	8678	1	-0.15985
PSMC4	4	0.017066	0.045664	0.793727	1116	2	-0.73368	0.86713	0.86663	1	16712	0	-0.73368
PSMA6	4	0.01711	0.045776	0.794999	1117	3	-0.868	0.79942	0.79894	1	15281	0	-0.868
NIPSNAP3A	4	0.01718	0.045931	0.796996	1118	1	0.17303	0.19491	0.30585	1	5672	2	0.17303
HIP1	4	0.017231	0.04604	0.797593	1119	2	-0.049183	0.76959	0.7691	1	14675	0	-0.049183
RPAP1	4	0.017233	0.046045	0.797593	1120	3	-0.4918	0.015623	0.042932	0.784206	1097	1	-0.4918
MNDA	4	0.017282	0.046163	0.798315	1121	1	0.1202	0.40505	0.4885	1	9054	1	0.1202
NAA60	4	0.01733	0.046282	0.799069	1122	3	-0.29085	0.88396	0.88351	1	17048	0	-0.29085
ARHGEF9	4	0.017333	0.046289	0.799069	1123	1	-0.011886	0.32056	0.4428	1	8186	1	-0.011886
Non-TargetingControl_668	1	0.017337	0.017308	0.583056	1124	1	-0.35556	0.98266	0.98272	1	19379	0	-0.35556
MCL1	4	0.017364	0.046359	0.79959	1125	3	-0.32197	0.81701	0.81652	1	15651	0	-0.32197
PEX5	4	0.017416	0.046469	0.800419	1126	3	-0.25186	0.99467	0.99469	1	19782	0	-0.25186
Non-TargetingControl_935	1	0.017427	0.017398	0.584345	1127	1	-0.30369	0.98257	0.98263	1	19377	0	-0.30369
SPZ1	4	0.01745	0.046531	0.800419	1128	3	-0.43076	0.15145	0.25332	1	4750	1	-0.43076
CYC1	4	0.017465	0.046566	0.800419	1129	3	-0.38085	0.97929	0.9793	1	19286	0	-0.38085
TSPAN14	4	0.017598	0.046876	0.801343	1130	2	-0.28082	0.42885	0.50213	1	9306	1	-0.28082
ABLIM2	4	0.017605	0.046891	0.801343	1131	3	-0.37444	0.93552	0.93535	1	18212	0	-0.37444
SPATC1	4	0.017639	0.046964	0.801343	1132	2	-0.12563	0.9397	0.93965	1	18304	0	-0.12563
MYOM2	4	0.017653	0.046987	0.801343	1133	3	-0.34333	0.98913	0.98912	1	19588	0	-0.34333
TP53TG3C	4	0.017658	0.046994	0.801343	1134	3	-0.44648	0.98811	0.98808	1	19553	0	-0.44648
ARVCF	4	0.017673	0.047026	0.801343	1135	3	-0.3362	0.40774	0.48996	1	9084	1	-0.3362
Non-TargetingControl_550	1	0.017686	0.017655	0.584345	1136	1	-0.2941	0.98231	0.98239	1	19373	0	-0.2941
EML2	4	0.01769	0.04707	0.801343	1137	2	-0.22528	0.92588	0.92567	1	17964	0	-0.22528
FMO3	4	0.017692	0.047072	0.801343	1138	2	-0.18355	0.42524	0.49998	1	9271	1	-0.18355
SCEL	4	0.017741	0.047189	0.801343	1139	1	-0.016705	0.42732	0.50121	1	9293	1	-0.016705
TRIM31	4	0.017754	0.047217	0.801343	1140	2	-0.27404	0.56464	0.58924	1	11067	1	-0.27404
KIAA0232	4	0.01777	0.047258	0.801343	1141	2	-0.15525	0.84529	0.84459	1	16260	0	-0.15525
ARID5A	4	0.017785	0.047286	0.801343	1142	2	-0.18363	0.4619	0.52171	1	9703	1	-0.18363
MROH2B	4	0.017792	0.047309	0.801343	1143	1	0.13274	0.41004	0.49123	1	9102	1	0.13274
KCND2	4	0.017793	0.047312	0.801343	1144	2	-0.18144	0.5718	0.59436	1	11170	1	-0.18144
TUFT1	4	0.017802	0.047337	0.801343	1145	3	-0.423	0.45514	0.51766	1	9614	1	-0.423
GRK7	4	0.017859	0.047469	0.802909	1146	3	-0.20487	0.94062	0.94053	1	18321	0	-0.20487
LAT	4	0.017894	0.047552	0.803623	1147	3	-0.46576	0.97588	0.97581	1	19200	0	-0.46576
Non-TargetingControl_901	1	0.017919	0.017883	0.586376	1148	1	-0.28924	0.98208	0.98214	1	19361	0	-0.28924
MTERF4	4	0.01795	0.047673	0.804145	1149	2	-0.37116	0.96646	0.96633	1	18958	0	-0.37116
RPS10	4	0.017978	0.047733	0.804145	1150	3	-0.68651	0.90987	0.90955	1	17598	0	-0.68651
ITGAM	4	0.018001	0.047789	0.804145	1151	3	-0.37517	0.97659	0.97655	1	19222	0	-0.37517
IGFALS	4	0.018047	0.047895	0.804145	1152	2	-0.15839	0.96139	0.96123	1	18823	0	-0.15839
EHD2	4	0.018051	0.047901	0.804145	1153	3	-0.31799	0.30199	0.43324	1	8007	1	-0.31799
RWDD2A	4	0.018055	0.047915	0.804145	1154	3	-0.29111	0.93965	0.9396	1	18303	0	-0.29111
OR51A2	4	0.018062	0.047936	0.804145	1155	3	-0.25567	0.67201	0.67439	1	12751	1	-0.25567
SLX1A	4	0.018075	0.047966	0.804145	1156	3	-0.31424	0.99197	0.99197	1	19675	0	-0.31424
ZNF181	4	0.018098	0.048013	0.804145	1157	2	-0.066656	0.59525	0.61179	1	11498	1	-0.066656
EEF2K	4	0.018128	0.048088	0.804145	1158	3	-0.22192	0.98764	0.98761	1	19537	0	-0.22192
LGR5	4	0.018149	0.048134	0.804145	1159	1	-0.044975	0.44178	0.50977	1	9456	1	-0.044975
ADGRA2	4	0.018151	0.048138	0.804145	1160	3	-0.33546	0.9781	0.97812	1	19257	0	-0.33546
R3HCC1L	4	0.018162	0.048162	0.804145	1161	2	-0.23856	0.38735	0.47857	1	8844	1	-0.23856
HBS1L	4	0.01817	0.048182	0.804145	1162	2	-0.23357	0.48128	0.53369	1	9922	1	-0.23357
BOLA2B	4	0.0182	0.048252	0.804636	1163	3	-0.28241	0.9234	0.9232	1	17902	0	-0.28241
VASN	4	0.018286	0.048457	0.805595	1164	3	-0.26836	0.97801	0.97802	1	19255	0	-0.26836
PNPLA4	4	0.018294	0.048472	0.805595	1165	3	-0.22115	0.98967	0.98963	1	19598	0	-0.22115
PPIC	4	0.018313	0.048518	0.805595	1166	3	-0.32747	0.38842	0.47916	1	8863	1	-0.32747
FGF1	4	0.01832	0.048536	0.805595	1167	2	-0.26142	0.91174	0.91148	1	17643	0	-0.26142
DNAJC18	4	0.018328	0.04855	0.805595	1168	2	-0.10599	0.31201	0.43852	1	8108	1	-0.10599
PHYHIP	4	0.018352	0.048599	0.805747	1169	3	-0.3245	0.99279	0.99279	1	19705	0	-0.3245
TRAM1	4	0.018372	0.048648	0.805891	1170	3	-0.23469	0.71312	0.71248	1	13540	1	-0.23469
Non-TargetingControl_982	1	0.018397	0.018339	0.591053	1171	1	-0.29549	0.9816	0.98167	1	19349	0	-0.29549
MED16	4	0.018457	0.048849	0.80655	1172	3	-0.29447	0.89012	0.88974	1	17184	0	-0.29447
CHRDL2	4	0.018465	0.048869	0.80655	1173	3	-0.29603	0.83349	0.83284	1	15996	0	-0.29603
ZNF783	4	0.018477	0.048899	0.80655	1174	3	-0.25942	0.52604	0.56247	1	10490	1	-0.25942
ZCCHC9	4	0.018478	0.048906	0.80655	1175	2	-0.28405	0.80306	0.80255	1	15352	0	-0.28405
MT1M	4	0.018506	0.048968	0.80655	1176	1	0.40894	0.034367	0.084319	0.921535	1817	3	0.40894
RNF138	4	0.018582	0.049135	0.808636	1177	2	-0.26888	0.92117	0.92093	1	17858	0	-0.26888
HOXD4	4	0.018608	0.049193	0.808779	1178	2	-0.038666	0.17281	0.27913	1	5195	2	-0.038666
NBAS	4	0.018622	0.049224	0.808779	1179	3	-0.37037	0.93452	0.93433	1	18191	0	-0.37037
RAB36	4	0.01868	0.049351	0.809704	1180	3	-1.0181	0.93516	0.93499	1	18204	0	-1.0181
PRDM11	4	0.018694	0.04938	0.809704	1181	2	-0.32737	0.57944	0.59993	1	11270	1	-0.32737
USP4	4	0.01871	0.049417	0.809704	1182	1	0.085241	0.25435	0.37678	1	6969	2	0.085241
POF1B	4	0.018739	0.049484	0.809704	1183	3	-0.16958	0.76839	0.76789	1	14659	0	-0.16958
EGFL7	4	0.01875	0.049507	0.809704	1184	2	-0.12351	0.85025	0.84962	1	16360	0	-0.12351
OR4D11	4	0.018755	0.049522	0.809704	1185	3	-0.22265	0.9048	0.90439	1	17483	0	-0.22265
CASKIN1	4	0.018812	0.049659	0.810769	1186	3	-0.2293	0.99291	0.99292	1	19712	0	-0.2293
PCDHGB7	4	0.01883	0.049701	0.810769	1187	3	-0.19832	0.97085	0.97076	1	19067	0	-0.19832
IFIT1B	4	0.018834	0.049708	0.810769	1188	3	-0.52353	0.93526	0.93508	1	18205	0	-0.52353
GDPD3	4	0.018863	0.049779	0.811263	1189	2	-0.31036	0.99429	0.99431	1	19763	0	-0.31036
TGFB1I1	4	0.018918	0.049905	0.812638	1190	2	-0.24158	0.98508	0.98507	1	19455	0	-0.24158
PNLIPRP3	4	0.01894	0.049959	0.812638	1191	3	-0.27228	0.84967	0.84904	1	16347	0	-0.27228
ABLIM3	4	0.018952	0.049984	0.812638	1192	3	-0.19982	0.96147	0.96132	1	18825	0	-0.19982
AMBRA1	4	0.018996	0.050077	0.812884	1193	3	-0.31094	0.83621	0.8355	1	16052	0	-0.31094
KRTAP17-1	4	0.018998	0.05008	0.812884	1194	2	-0.059019	0.41185	0.49226	1	9124	1	-0.059019
RBM27	4	0.019067	0.050246	0.814313	1195	1	0.20677	0.056829	0.13104	0.97987	2647	3	0.20677
PMCH	4	0.019079	0.050277	0.814313	1196	2	-0.093222	0.55731	0.58392	1	10961	1	-0.093222
CEP120	4	0.019095	0.050314	0.814313	1197	3	-0.31206	0.92758	0.92731	1	18013	0	-0.31206
MAX	4	0.019118	0.050368	0.814313	1198	2	-0.37717	0.13478	0.23316	1	4403	1	-0.37717
GRASP	4	0.019119	0.050371	0.814313	1199	2	-0.19263	0.52975	0.56496	1	10554	1	-0.19263
CDC42SE2	4	0.019171	0.050479	0.814527	1200	3	-0.34182	0.97148	0.97141	1	19076	0	-0.34182
GSPT1	4	0.019175	0.050484	0.814527	1201	3	-0.47565	0.50793	0.55056	1	10256	1	-0.47565
CLCA1	4	0.0192	0.05054	0.814527	1202	3	-0.33555	0.87941	0.87892	1	16952	0	-0.33555
ETFA	4	0.019203	0.050546	0.814527	1203	3	-0.20091	0.63069	0.63958	1	12050	1	-0.20091
CCDC74B	4	0.019224	0.050596	0.814683	1204	3	-0.34009	0.94206	0.94195	1	18349	0	-0.34009
EPSTI1	4	0.019279	0.050724	0.814919	1205	3	-0.44984	0.92981	0.92956	1	18059	0	-0.44984
MINPP1	4	0.019287	0.050745	0.814919	1206	3	-0.25112	0.96582	0.9657	1	18940	0	-0.25112
MAFK	4	0.019289	0.050753	0.814919	1207	3	-0.39017	0.73673	0.7361	1	14035	0	-0.39017
RIIAD1	4	0.019297	0.050773	0.814919	1208	3	-0.26986	0.80948	0.80898	1	15491	0	-0.26986
MEIOB	4	0.019372	0.05095	0.815731	1209	3	-0.20135	0.6001	0.6155	1	11573	1	-0.20135
HECTD2	4	0.019403	0.051024	0.815731	1210	3	-0.33447	0.89057	0.89017	1	17195	0	-0.33447
SKAP2	4	0.019423	0.051066	0.815731	1211	2	-0.13021	0.84204	0.84127	1	16182	0	-0.13021
CLRN3	4	0.019423	0.051067	0.815731	1212	3	-0.20351	0.62244	0.63296	1	11930	1	-0.20351
SERPINB7	4	0.019474	0.051179	0.816092	1213	1	0.090624	0.16488	0.2695	1	5028	2	0.090624
C8B	4	0.019525	0.051285	0.816092	1214	2	-0.052506	0.62508	0.63511	1	11969	1	-0.052506
DPY19L4	4	0.019576	0.051392	0.816092	1215	3	-0.21454	0.95655	0.95643	1	18705	0	-0.21454
CNIH2	4	0.019625	0.051491	0.816092	1216	3	-0.17905	0.2038	0.31645	1	5868	1	-0.17905
FBXO28	4	0.019627	0.051494	0.816092	1217	3	-0.23437	0.44048	0.50901	1	9438	1	-0.23437
CD93	4	0.019655	0.051556	0.816092	1218	3	-0.40944	0.91874	0.9185	1	17799	0	-0.40944
AXL	4	0.019662	0.051564	0.816092	1219	3	-0.26182	0.91937	0.91913	1	17815	0	-0.26182
FAM172A	4	0.019663	0.051567	0.816092	1220	3	-0.42248	0.96277	0.96265	1	18866	0	-0.42248
DLGAP4	4	0.01967	0.051576	0.816092	1221	3	-0.35147	0.98249	0.98247	1	19375	0	-0.35147
MTFMT	4	0.019729	0.051713	0.816657	1222	1	-0.022811	0.68923	0.68984	1	13076	1	-0.022811
LBR	4	0.019735	0.051728	0.816657	1223	3	-0.37971	0.98982	0.98977	1	19603	0	-0.37971
UPK3A	4	0.019737	0.051734	0.816657	1224	2	-0.12048	0.8155	0.81502	1	15621	0	-0.12048
RABL3	4	0.019778	0.051821	0.817391	1225	2	-0.23687	0.1681	0.27334	1	5097	1	-0.23687
Non-TargetingControl_62	1	0.01978	0.019776	0.612102	1226	1	-0.41732	0.98022	0.98027	1	19314	0	-0.41732
PDK1	4	0.019831	0.051941	0.818384	1227	2	-0.24085	0.80631	0.80582	1	15422	0	-0.24085
ZNF468	4	0.019861	0.052017	0.818384	1228	3	-0.26671	0.95994	0.95979	1	18789	0	-0.26671
ZNF131	4	0.019882	0.052074	0.818384	1229	3	-0.32323	0.8959	0.89551	1	17311	0	-0.32323
SMIM10	4	0.019885	0.052083	0.818384	1230	3	-0.21671	0.98305	0.98303	1	19389	0	-0.21671
ANKRD42	4	0.019918	0.052155	0.818384	1231	3	-0.21681	0.61769	0.62918	1	11851	1	-0.21681
VTCN1	4	0.019932	0.052191	0.818384	1232	2	-0.19005	0.72304	0.72244	1	13758	0	-0.19005
Non-TargetingControl_448	1	0.019948	0.019937	0.613974	1233	1	-0.40899	0.98005	0.98011	1	19309	0	-0.40899
LRRC56	4	0.019951	0.052232	0.818384	1234	3	-0.28078	0.40467	0.48829	1	9049	1	-0.28078
MRPS28	4	0.019959	0.052246	0.818384	1235	2	-0.31306	0.98827	0.98824	1	19557	0	-0.31306
PFKFB3	4	0.019983	0.052295	0.818384	1236	2	-0.088492	0.67451	0.67657	1	12795	1	-0.088492
TIMM8A	4	0.020034	0.052394	0.818384	1237	2	-0.28144	0.59485	0.6115	1	11490	1	-0.28144
IL9	4	0.020074	0.052486	0.818384	1238	3	-0.41464	0.87169	0.87125	1	16804	0	-0.41464
SYNJ1	4	0.020091	0.052536	0.818384	1239	2	0.0011095	0.095496	0.18523	1	3550	2	0.0011095
WDR24	4	0.020107	0.052584	0.818384	1240	2	-0.23693	0.86401	0.86354	1	16650	0	-0.23693
GTF2A1	4	0.020111	0.052591	0.818384	1241	3	-0.32252	0.9433	0.94317	1	18377	0	-0.32252
NAGK	4	0.02014	0.052659	0.818384	1242	3	-0.21038	0.41559	0.49444	1	9172	1	-0.21038
CECR2	4	0.020148	0.052674	0.818384	1243	3	-0.37694	0.85194	0.85129	1	16399	0	-0.37694
NDUFAF7	4	0.020165	0.052704	0.818384	1244	3	-0.42915	0.96199	0.96184	1	18836	0	-0.42915
Non-TargetingControl_248	1	0.020219	0.020215	0.615548	1245	1	-0.30988	0.97978	0.97983	1	19301	0	-0.30988
THBS4	4	0.020238	0.05286	0.818384	1246	1	-0.018338	0.89539	0.89502	1	17300	0	-0.018338
UQCRC1	4	0.020256	0.052912	0.818384	1247	2	-0.2615	0.62653	0.63624	1	11989	1	-0.2615
YWHAG	4	0.020267	0.052936	0.818384	1248	3	-0.2903	0.85768	0.85717	1	16519	0	-0.2903
SOCS3	4	0.020296	0.052998	0.818384	1249	3	-0.29195	0.32746	0.44635	1	8249	1	-0.29195
ZHX2	4	0.020309	0.053022	0.818384	1250	3	-0.30945	0.88854	0.88816	1	17158	0	-0.30945
TXNDC9	4	0.020358	0.053139	0.818384	1251	3	-0.29773	0.95231	0.95213	1	18610	0	-0.29773
POMK	4	0.020362	0.053152	0.818384	1252	3	-0.31984	0.86318	0.8627	1	16630	0	-0.31984
FAM174A	4	0.020391	0.053217	0.818384	1253	1	-0.0044674	0.67859	0.6802	1	12870	1	-0.0044674
ATP5J2	4	0.020405	0.05325	0.818384	1254	2	-0.25346	0.046543	0.10991	0.955947	2285	1	-0.25346
TEX261	4	0.020425	0.053297	0.818384	1255	3	-0.43065	0.90307	0.90265	1	17453	0	-0.43065
HINT2	4	0.020433	0.053314	0.818384	1256	3	-0.37113	0.91905	0.91879	1	17808	0	-0.37113
GRXCR2	4	0.020442	0.053341	0.818384	1257	1	-0.041299	0.95595	0.95581	1	18692	0	-0.041299
CAST	4	0.020492	0.053459	0.818384	1258	3	-0.15203	0.87017	0.86968	1	16777	0	-0.15203
NME4	4	0.02053	0.053538	0.818384	1259	2	-0.2377	0.96115	0.96098	1	18818	0	-0.2377
FUT7	4	0.020539	0.053556	0.818384	1260	2	-0.36232	0.56406	0.58881	1	11056	1	-0.36232
OR6K3	4	0.020543	0.053566	0.818384	1261	3	-0.31606	0.3633	0.46539	1	8605	1	-0.31606
PTK2B	4	0.020594	0.053682	0.818384	1262	2	-0.11311	0.45678	0.51865	1	9639	1	-0.11311
JAK1	4	0.020605	0.053705	0.818384	1263	2	-0.14935	0.76149	0.76104	1	14518	0	-0.14935
DERA	4	0.020639	0.053776	0.818384	1264	2	-0.35145	0.85617	0.85562	1	16484	0	-0.35145
PRR30	4	0.020645	0.053786	0.818384	1265	1	0.060262	0.62152	0.63223	1	11916	1	0.060262
SLC2A14	4	0.02065	0.053794	0.818384	1266	3	-0.30479	0.90632	0.90595	1	17519	0	-0.30479
C10orf62	4	0.020675	0.053843	0.818384	1267	3	-0.22861	0.50448	0.54829	1	10210	1	-0.22861
ATG10	4	0.020687	0.053873	0.818384	1268	3	-0.28012	0.98914	0.98912	1	19589	0	-0.28012
CARHSP1	4	0.020696	0.053891	0.818384	1269	2	-0.12826	0.6744	0.67647	1	12792	1	-0.12826
ATXN7L3	4	0.020697	0.053895	0.818384	1270	2	-0.21084	0.20135	0.31355	1	5819	2	-0.21084
ANXA9	4	0.020712	0.053931	0.818384	1271	3	-0.50998	0.94528	0.94514	1	18435	0	-0.50998
RAB7A	4	0.020714	0.053936	0.818384	1272	3	-0.39376	0.13816	0.23731	1	4471	1	-0.39376
HS3ST2	4	0.020742	0.053985	0.818384	1273	3	-0.29937	0.75349	0.75306	1	14357	0	-0.29937
ATAT1	4	0.020747	0.053995	0.818384	1274	1	-0.020583	0.85593	0.85537	1	16481	0	-0.020583
MGAM2	4	0.02075	0.054	0.818384	1275	3	-0.45191	0.46556	0.52393	1	9753	1	-0.45191
NAA40	4	0.020798	0.054098	0.819251	1276	2	-0.38557	0.82466	0.82406	1	15813	0	-0.38557
OR4X1	4	0.020831	0.054183	0.819386	1277	2	-0.14138	0.62192	0.63254	1	11921	1	-0.14138
BCAM	4	0.020849	0.054223	0.819386	1278	2	-0.071388	0.58283	0.60242	1	11321	1	-0.071388
FAXC	4	0.02095	0.054447	0.819386	1279	1	0.18107	0.08113	0.16769	1	3261	2	0.18107
GPR88	4	0.020965	0.054476	0.819386	1280	3	-0.25696	0.97263	0.97255	1	19109	0	-0.25696
TTBK2	4	0.021001	0.054553	0.819386	1281	1	0.16876	0.061313	0.14006	0.97987	2828	2	0.16876
RXRA	4	0.021024	0.054607	0.819386	1282	3	-0.19457	0.81966	0.81909	1	15718	0	-0.19457
TSC22D4	4	0.021036	0.054633	0.819386	1283	3	-0.22686	0.91372	0.91346	1	17680	0	-0.22686
CLC	4	0.021045	0.054657	0.819386	1284	3	-0.25151	0.98617	0.98613	1	19498	0	-0.25151
POU3F2	4	0.021052	0.054676	0.819386	1285	2	-0.19082	0.24615	0.36696	1	6792	1	-0.19082
NSMAF	4	0.021067	0.054709	0.819386	1286	2	-0.27238	0.83994	0.83919	1	16137	0	-0.27238
HCAR3	4	0.021074	0.054731	0.819386	1287	3	-0.27341	0.71542	0.71478	1	13593	1	-0.27341
KCNC3	4	0.021103	0.0548	0.819386	1288	2	-0.10626	0.44952	0.51434	1	9556	1	-0.10626
BTNL10	4	0.021147	0.054912	0.819853	1289	3	-0.37542	0.59291	0.61001	1	11460	1	-0.37542
PIGG	4	0.021205	0.055041	0.821162	1290	3	-0.27518	0.91909	0.91884	1	17809	0	-0.27518
PTPN7	4	0.021228	0.05509	0.821199	1291	2	-0.27206	0.32692	0.44608	1	8244	1	-0.27206
GSE1	4	0.021245	0.055125	0.821199	1292	3	-0.27619	0.97556	0.97548	1	19189	0	-0.27619
LCTL	4	0.021278	0.055202	0.821742	1293	3	-0.24333	0.80148	0.801	1	15315	0	-0.24333
DGUOK	4	0.021307	0.055256	0.821932	1294	1	-0.0014758	0.70666	0.70625	1	13424	1	-0.0014758
SYNGR1	4	0.021346	0.055343	0.8224	1295	2	-0.093776	0.27093	0.39642	1	7327	2	-0.093776
CHCHD4	4	0.021357	0.055369	0.8224	1296	3	-0.3261	0.47433	0.5293	1	9851	1	-0.3261
IFNL3	4	0.021389	0.055425	0.822619	1297	2	-0.31739	0.79164	0.79109	1	15115	0	-0.31739
BFAR	4	0.021436	0.055531	0.823582	1298	3	-0.30554	0.98578	0.98574	1	19486	0	-0.30554
CDX1	4	0.021466	0.055603	0.823799	1299	3	-0.29813	0.80256	0.80205	1	15341	0	-0.29813
VCP	4	0.021561	0.055829	0.823799	1300	2	-0.34941	0.88663	0.88624	1	17113	0	-0.34941
ZBED6CL	4	0.021584	0.055887	0.823799	1301	2	-0.21579	0.68202	0.6833	1	12941	1	-0.21579
ARMC2	4	0.021612	0.055946	0.823799	1302	2	-0.051315	0.38792	0.47889	1	8855	1	-0.051315
ABCB6	4	0.021651	0.056021	0.823799	1303	3	-0.25503	0.99091	0.99088	1	19635	0	-0.25503
EDEM3	4	0.02166	0.056037	0.823799	1304	3	-0.19967	0.87358	0.87311	1	16840	0	-0.19967
PDCD4	4	0.021663	0.056046	0.823799	1305	1	0.095815	0.062959	0.14337	0.981179	2892	2	0.095815
MMD2	4	0.021738	0.056215	0.823799	1306	2	-0.11149	0.68713	0.68794	1	13039	1	-0.11149
KCNS2	4	0.021776	0.0563	0.823799	1307	3	-0.28723	0.99171	0.9917	1	19665	0	-0.28723
PNKD	4	0.021798	0.056346	0.823799	1308	3	-0.32487	0.98321	0.98319	1	19399	0	-0.32487
RASGRF2	4	0.021815	0.056386	0.823799	1309	1	0.077287	0.64621	0.65223	1	12321	1	0.077287
ISL1	4	0.021824	0.056403	0.823799	1310	2	-0.18785	0.94528	0.94515	1	18436	0	-0.18785
Non-TargetingControl_686	1	0.021834	0.021775	0.62973	1311	1	-0.33554	0.97817	0.97823	1	19259	0	-0.33554
MRPL36	4	0.021871	0.056497	0.823799	1312	3	-0.31987	0.98224	0.98223	1	19369	0	-0.31987
C12orf45	4	0.021876	0.056506	0.823799	1313	3	-0.55196	0.23531	0.35413	1	6545	1	-0.55196
MGAM	4	0.021893	0.056548	0.823799	1314	3	-0.19839	0.77467	0.77412	1	14775	0	-0.19839
IFNA7	4	0.021918	0.05661	0.823799	1315	2	-0.20064	0.77812	0.77751	1	14835	0	-0.20064
KCNH5	4	0.021935	0.056644	0.823799	1316	2	-0.20295	0.3966	0.48376	1	8961	1	-0.20295
PCDHA12	4	0.021971	0.056725	0.823799	1317	3	-0.17709	0.96569	0.96557	1	18935	0	-0.17709
Non-TargetingControl_597	1	0.022002	0.021947	0.631072	1318	1	-0.293	0.978	0.97806	1	19253	0	-0.293
HRASLS2	4	0.02201	0.056823	0.823799	1319	3	-0.17544	0.48437	0.53565	1	9958	1	-0.17544
SYNGAP1	4	0.022028	0.056859	0.823799	1320	3	-0.31441	0.98024	0.98026	1	19316	0	-0.31441
TMCC3	4	0.022039	0.056884	0.823799	1321	2	-0.30141	0.90295	0.90253	1	17451	0	-0.30141
DFNB59	4	0.022056	0.05692	0.823799	1322	2	-0.1676	0.5545	0.58198	1	10916	1	-0.1676
KRTAP9-1	4	0.022082	0.056976	0.823799	1323	2	-0.2119	0.55736	0.58397	1	10964	1	-0.2119
CES5A	4	0.02209	0.056996	0.823799	1324	2	-0.17616	0.61779	0.62926	1	11853	1	-0.17616
ZNF703	4	0.022093	0.057005	0.823799	1325	3	-0.29697	0.79429	0.79378	1	15176	0	-0.29697
ATG2A	4	0.022097	0.057015	0.823799	1326	3	-0.25189	0.99034	0.99029	1	19619	0	-0.25189
CNBP	4	0.022168	0.057183	0.823799	1327	3	-0.31942	0.49857	0.54451	1	10130	1	-0.31942
MDFIC	4	0.022171	0.057191	0.823799	1328	1	-0.01316	0.92452	0.92428	1	17931	0	-0.01316
NUDT19	4	0.022185	0.057227	0.823799	1329	2	-0.15455	0.71699	0.71632	1	13624	1	-0.15455
PRRG3	4	0.022222	0.057314	0.823799	1330	1	0.15835	0.18066	0.28862	1	5366	2	0.15835
ETV1	4	0.022237	0.057341	0.823799	1331	3	-0.3415	0.71913	0.71847	1	13673	1	-0.3415
PHB2	4	0.022255	0.057381	0.823799	1332	3	-0.94001	0.96221	0.96206	1	18842	0	-0.94001
TLK1	4	0.022272	0.057414	0.823799	1333	3	-0.28859	0.9325	0.93223	1	18133	0	-0.28859
ACADVL	4	0.022272	0.057414	0.823799	1334	3	-0.40799	0.97116	0.97107	1	19072	0	-0.40799
HNRNPUL2	4	0.022273	0.057415	0.823799	1335	2	-0.19101	0.95936	0.95922	1	18778	0	-0.19101
CTNNA1	4	0.022285	0.057439	0.823799	1336	3	-0.3842	0.9775	0.9775	1	19243	0	-0.3842
C15orf65	4	0.022298	0.057464	0.823799	1337	2	-0.45456	0.68551	0.6865	1	13002	1	-0.45456
ARHGAP21	4	0.022324	0.057528	0.823799	1338	2	-0.21632	0.93587	0.93568	1	18222	0	-0.21632
KIF1BP	4	0.022358	0.057607	0.823799	1339	2	-0.33371	0.35791	0.46243	1	8561	1	-0.33371
ZNF785	4	0.022382	0.057652	0.823799	1340	3	-0.36759	0.89724	0.89686	1	17339	0	-0.36759
MRRF	4	0.022386	0.057659	0.823799	1341	3	-0.26546	0.82331	0.82274	1	15787	0	-0.26546
RP1	4	0.022417	0.057722	0.823799	1342	3	-0.29992	0.98172	0.98171	1	19351	0	-0.29992
OR13H1	4	0.022426	0.057744	0.823799	1343	3	-0.26538	0.9214	0.92115	1	17861	0	-0.26538
FUBP3	4	0.022476	0.057861	0.823799	1344	1	-0.016525	0.71871	0.71805	1	13663	1	-0.016525
MAG	4	0.02248	0.05787	0.823799	1345	2	-0.30401	0.70886	0.70837	1	13468	1	-0.30401
TMEM179B	4	0.022487	0.057888	0.823799	1346	3	-0.42236	0.99208	0.99209	1	19682	0	-0.42236
MRPL15	4	0.022497	0.057914	0.823799	1347	3	-0.43214	0.9519	0.95175	1	18599	0	-0.43214
KRTAP13-2	4	0.022514	0.057951	0.823799	1348	3	-0.21383	0.39968	0.48549	1	8994	1	-0.21383
NDUFB7	4	0.022527	0.057976	0.823799	1349	2	-0.22039	0.95389	0.95371	1	18653	0	-0.22039
HBQ1	4	0.022545	0.058012	0.823799	1350	3	-0.24296	0.90662	0.90626	1	17528	0	-0.24296
IMPDH1	4	0.022567	0.058063	0.823799	1351	3	-0.49953	0.93387	0.93364	1	18171	0	-0.49953
SPRR2B	4	0.022575	0.058083	0.823799	1352	2	-0.136	0.71995	0.71931	1	13688	1	-0.136
FOXK1	4	0.022598	0.058144	0.823799	1353	3	-0.38122	0.98106	0.98105	1	19334	0	-0.38122
GALK2	4	0.022616	0.058176	0.823799	1354	3	-0.33759	0.91743	0.91717	1	17767	0	-0.33759
OVCH1	4	0.022619	0.058184	0.823799	1355	2	-0.23111	0.60078	0.61601	1	11584	1	-0.23111
NELL1	4	0.022679	0.058321	0.823799	1356	1	0.021311	0.2521	0.37403	1	6921	2	0.021311
MAPK8	4	0.02268	0.058321	0.823799	1357	3	-0.37893	0.98733	0.98731	1	19530	0	-0.37893
HNF4G	4	0.022713	0.058399	0.823799	1358	3	-0.216	0.99038	0.99032	1	19620	0	-0.216
ELL2	4	0.022715	0.058404	0.823799	1359	2	-0.14601	0.84947	0.84883	1	16344	0	-0.14601
NRF1	4	0.02273	0.058435	0.823799	1360	2	-0.081043	0.13125	0.22879	1	4323	1	-0.081043
ZSCAN5B	4	0.022735	0.058449	0.823799	1361	3	-0.24316	0.55045	0.57912	1	10849	1	-0.24316
ZFAND3	4	0.02275	0.058485	0.823799	1362	2	-0.28021	0.61809	0.6295	1	11857	1	-0.28021
GLT6D1	4	0.022766	0.05852	0.823799	1363	3	-0.36681	0.55037	0.57905	1	10846	1	-0.36681
TMEM30A	4	0.022811	0.058621	0.823799	1364	2	-0.22283	0.45318	0.51647	1	9596	1	-0.22283
LOC101927572	4	0.022832	0.058671	0.823799	1365	1	0.01322	0.29951	0.43032	1	7960	2	0.01322
ATP13A5	4	0.022842	0.058693	0.823799	1366	3	-0.23223	0.94306	0.94293	1	18372	0	-0.23223
CXorf36	4	0.022882	0.058782	0.823799	1367	1	0.060509	0.78159	0.781	1	14896	0	0.060509
TBC1D24	4	0.022907	0.058835	0.823799	1368	2	-0.18572	0.39593	0.48338	1	8954	1	-0.18572
SCRT2	4	0.022922	0.05887	0.823799	1369	3	-0.20734	0.77245	0.77195	1	14727	0	-0.20734
PHAX	4	0.022931	0.058886	0.823799	1370	3	-0.74974	0.98101	0.981	1	19333	0	-0.74974
CSTF3	4	0.022933	0.05889	0.823799	1371	3	-0.52854	0.50201	0.54671	1	10175	1	-0.52854
PYROXD1	4	0.022936	0.058893	0.823799	1372	3	-0.47086	0.99251	0.99252	1	19699	0	-0.47086
Non-TargetingControl_27	1	0.022959	0.022906	0.646992	1373	1	-0.27827	0.97704	0.9771	1	19233	0	-0.27827
ZNF596	4	0.022976	0.058981	0.823799	1374	3	-0.25401	0.81588	0.81541	1	15630	0	-0.25401
ADAM20	4	0.022984	0.059004	0.823799	1375	2	-0.095734	0.983	0.98299	1	19387	0	-0.095734
ZNF526	4	0.022998	0.059036	0.823799	1376	3	-0.35189	0.9509	0.95077	1	18573	0	-0.35189
ARMC3	4	0.02303	0.059106	0.823799	1377	2	-0.18024	0.63668	0.64434	1	12163	1	-0.18024
KCNG3	4	0.023086	0.059226	0.823799	1378	2	-0.30842	0.98311	0.98309	1	19392	0	-0.30842
HACD2	4	0.023119	0.059304	0.823799	1379	3	-0.37222	0.53423	0.56794	1	10624	1	-0.37222
FABP4	4	0.023132	0.059334	0.823799	1380	3	-0.22501	0.42302	0.49872	1	9245	1	-0.22501
PCDHGB3	4	0.023136	0.059348	0.823799	1381	2	-0.17917	0.21006	0.32405	1	6020	1	-0.17917
ETV3	4	0.023173	0.059441	0.823799	1382	3	-0.33204	0.63035	0.63931	1	12046	1	-0.33204
CD8A	4	0.023187	0.059479	0.823799	1383	2	-0.10594	0.83954	0.83879	1	16126	0	-0.10594
SYT13	4	0.023218	0.059554	0.823799	1384	3	-0.38264	0.55156	0.57991	1	10868	1	-0.38264
KDELR3	4	0.023224	0.059567	0.823799	1385	2	-0.080932	0.19834	0.30993	1	5752	2	-0.080932
SUPT7L	4	0.023238	0.059597	0.823799	1386	2	-0.083854	0.76827	0.76777	1	14656	0	-0.083854
FAM178A	4	0.023249	0.059622	0.823799	1387	3	-0.39565	0.32669	0.44596	1	8241	1	-0.39565
LDB1	4	0.023263	0.059645	0.823799	1388	3	-0.73678	0.9915	0.99148	1	19654	0	-0.73678
KLC2	4	0.023329	0.059803	0.823799	1389	3	-0.24842	0.92317	0.92297	1	17898	0	-0.24842
CKAP2L	4	0.023339	0.059825	0.823799	1390	3	-0.29985	0.11806	0.21265	1	4034	1	-0.29985
WDR86	4	0.02334	0.059826	0.823799	1391	2	-0.12888	0.60602	0.62	1	11661	1	-0.12888
TRAPPC3L	4	0.023344	0.059838	0.823799	1392	3	-0.35332	0.96536	0.96524	1	18925	0	-0.35332
ADRBK1	4	0.023353	0.05986	0.823799	1393	3	-0.24126	0.94966	0.94955	1	18539	0	-0.24126
CITED1	4	0.023356	0.059871	0.823799	1394	2	-0.18954	0.47729	0.53118	1	9883	1	-0.18954
CASQ1	4	0.023358	0.059878	0.823799	1395	3	-0.39762	0.76976	0.76927	1	14679	0	-0.39762
MEF2C	4	0.023365	0.059897	0.823799	1396	3	-0.27384	0.97995	0.97998	1	19305	0	-0.27384
RNF144B	4	0.02339	0.059957	0.823799	1397	2	-0.17087	0.95167	0.95151	1	18594	0	-0.17087
PTPN14	4	0.023412	0.059997	0.823799	1398	3	-0.22402	0.66714	0.67014	1	12659	1	-0.22402
Non-TargetingControl_59	1	0.023424	0.023359	0.649506	1399	1	-0.36572	0.97658	0.97664	1	19221	0	-0.36572
PGRMC2	4	0.023448	0.060065	0.823799	1400	3	-0.28643	0.91849	0.91823	1	17794	0	-0.28643
ARAP3	4	0.023492	0.060164	0.823799	1401	2	-0.14162	0.76486	0.7644	1	14586	0	-0.14162
GALNT9	4	0.023529	0.060251	0.823799	1402	3	-0.33825	0.19624	0.30746	1	5700	1	-0.33825
DOK5	4	0.023543	0.060285	0.823799	1403	3	-0.3442	0.99174	0.99173	1	19668	0	-0.3442
NOP58	4	0.023551	0.0603	0.823799	1404	3	-0.74424	0.92418	0.92397	1	17926	0	-0.74424
ARF4	4	0.023569	0.060346	0.823799	1405	2	-0.23557	0.78634	0.78578	1	14995	0	-0.23557
SAR1B	4	0.02357	0.060348	0.823799	1406	3	-0.45733	0.989	0.98899	1	19582	0	-0.45733
PPARGC1B	4	0.023593	0.060396	0.823799	1407	3	-0.19089	0.99319	0.99319	1	19725	0	-0.19089
KIRREL2	4	0.023595	0.060401	0.823799	1408	2	-0.19382	0.79356	0.79304	1	15159	0	-0.19382
YBEY	4	0.023644	0.060511	0.823931	1409	2	-0.093583	0.80399	0.80347	1	15375	0	-0.093583
CLU	4	0.023675	0.060588	0.824418	1410	3	-0.32297	0.94697	0.94689	1	18472	0	-0.32297
ARL2	4	0.023702	0.060652	0.824731	1411	3	-0.38753	0.28707	0.41561	1	7689	1	-0.38753
ZNF845	4	0.023746	0.060739	0.825177	1412	2	-0.21949	0.97758	0.97759	1	19244	0	-0.21949
LIPK	4	0.023764	0.060777	0.825177	1413	2	-0.19566	0.79052	0.78996	1	15094	0	-0.19566
ESRP1	4	0.023793	0.060842	0.825177	1414	3	-0.20622	0.97668	0.97664	1	19226	0	-0.20622
PFN2	4	0.023797	0.060849	0.825177	1415	2	-0.10404	0.71415	0.7135	1	13566	1	-0.10404
EMB	4	0.023847	0.060952	0.825639	1416	2	-0.080129	0.48695	0.53726	1	9986	1	-0.080129
TUBB	4	0.023853	0.060965	0.825639	1417	2	-0.37312	0.58687	0.60541	1	11372	1	-0.37312
Non-TargetingControl_765	1	0.023876	0.0238	0.652231	1418	1	-0.32632	0.97612	0.97619	1	19209	0	-0.32632
ABI2	4	0.023898	0.061069	0.826489	1419	2	-0.2336	0.54052	0.57225	1	10711	1	-0.2336
C11orf54	4	0.023949	0.06119	0.827081	1420	2	-0.21752	0.96823	0.96811	1	19009	0	-0.21752
Non-TargetingControl_133	1	0.023954	0.023876	0.652396	1421	1	-0.28094	0.97605	0.97611	1	19203	0	-0.28094
LGR4	4	0.02396	0.061214	0.827081	1422	2	-0.2399	0.74334	0.74275	1	14164	0	-0.2399
TMEM218	4	0.023986	0.061265	0.827081	1423	3	-0.22484	0.99339	0.9934	1	19733	0	-0.22484
ZNF432	4	0.023996	0.061291	0.827081	1424	2	-0.21013	0.95742	0.95734	1	18727	0	-0.21013
CRH	4	0.024018	0.061342	0.827081	1425	3	-0.23112	0.90285	0.90244	1	17449	0	-0.23112
SYT10	4	0.024023	0.06136	0.827081	1426	2	-0.27027	0.6511	0.65628	1	12394	1	-0.27027
ZNF205	4	0.02405	0.061423	0.827383	1427	3	-0.19341	0.96807	0.96795	1	19006	0	-0.19341
IQGAP3	4	0.024101	0.061535	0.827438	1428	2	-0.10951	0.70633	0.70592	1	13416	1	-0.10951
CECR6	4	0.024104	0.06154	0.827438	1429	2	-0.27207	0.42415	0.49933	1	9261	1	-0.27207
MRPL19	4	0.02411	0.061551	0.827438	1430	3	-0.42027	0.23737	0.35653	1	6597	1	-0.42027
NUAK1	4	0.024152	0.061651	0.827675	1431	2	-0.091747	0.31123	0.43814	1	8097	1	-0.091747
TRMT10C	4	0.024239	0.061852	0.828654	1432	3	-0.39495	0.99232	0.99233	1	19688	0	-0.39495
BOLL	4	0.024244	0.061865	0.828654	1433	3	-0.21748	0.97823	0.97823	1	19261	0	-0.21748
UBR7	4	0.024248	0.061873	0.828654	1434	3	-0.19352	0.69118	0.69165	1	13121	1	-0.19352
GFRA2	4	0.024253	0.061888	0.828654	1435	3	-0.30363	0.87925	0.87875	1	16948	0	-0.30363
DERL1	4	0.024294	0.061977	0.828771	1436	3	-0.36432	0.83596	0.83525	1	16043	0	-0.36432
ZNF527	4	0.024304	0.062	0.828771	1437	2	-0.21756	0.91473	0.91445	1	17704	0	-0.21756
PMM2	4	0.024336	0.062071	0.828771	1438	3	-0.2309	0.67857	0.68018	1	12869	1	-0.2309
TMEM186	4	0.024355	0.062111	0.828771	1439	1	0.14913	0.30004	0.43099	1	7969	2	0.14913
KRTAP23-1	4	0.024364	0.062131	0.828771	1440	2	-0.1781	0.93693	0.93683	1	18249	0	-0.1781
GCC2	4	0.024391	0.062193	0.828771	1441	2	-0.087547	0.18197	0.29022	1	5392	2	-0.087547
CEACAM7	4	0.024406	0.062219	0.828771	1442	1	0.10561	0.1278	0.22455	1	4250	1	0.10561
NAF1	4	0.024415	0.062242	0.828771	1443	3	-0.24043	0.97433	0.97422	1	19155	0	-0.24043
NUMBL	4	0.024454	0.062324	0.828846	1444	2	-0.30106	0.62197	0.63259	1	11923	1	-0.30106
SCNN1G	4	0.024471	0.062356	0.828846	1445	3	-0.18933	0.98818	0.98815	1	19555	0	-0.18933
FSIP2	4	0.024536	0.062505	0.829443	1446	2	-0.25644	0.98669	0.98664	1	19513	0	-0.25644
CCDC42B	4	0.024558	0.062555	0.829443	1447	1	0.11472	0.082712	0.16964	1	3291	2	0.11472
LILRA2	4	0.024581	0.062607	0.829443	1448	3	-0.2996	0.93318	0.93293	1	18151	0	-0.2996
IZUMO4	4	0.024609	0.06267	0.829724	1449	2	-0.19505	0.86532	0.86485	1	16676	0	-0.19505
Non-TargetingControl_685	1	0.024703	0.024599	0.656501	1450	1	-0.4152	0.9753	0.97536	1	19180	0	-0.4152
MYOD1	4	0.02471	0.062901	0.831849	1451	1	-0.046504	0.61676	0.62843	1	11830	1	-0.046504
Non-TargetingControl_36	1	0.024716	0.024614	0.656501	1452	1	-0.31288	0.97528	0.97535	1	19179	0	-0.31288
NRCAM	4	0.024732	0.062946	0.831849	1453	3	-0.17828	0.99462	0.99464	1	19777	0	-0.17828
SAMD13	4	0.024744	0.062982	0.831849	1454	2	-0.023715	0.16118	0.26502	1	4957	2	-0.023715
SDHAF1	4	0.024753	0.063006	0.831849	1455	2	-0.12473	0.93727	0.93717	1	18260	0	-0.12473
ROR1	4	0.02478	0.063069	0.831849	1456	2	-0.1558	0.27749	0.40429	1	7484	2	-0.1558
ANKRD17	4	0.024789	0.063085	0.831849	1457	2	-0.070803	0.24537	0.36601	1	6773	2	-0.070803
S100A16	4	0.024812	0.063134	0.831849	1458	2	-0.135	0.98345	0.98344	1	19410	0	-0.135
ITGAL	4	0.024825	0.063161	0.831849	1459	3	-0.48559	0.97959	0.97962	1	19294	0	-0.48559
Non-TargetingControl_160	1	0.024871	0.024784	0.658429	1460	1	-0.39817	0.97513	0.97519	1	19173	0	-0.39817
RNF170	4	0.02488	0.063291	0.832794	1461	2	-0.12282	0.066976	0.1501	0.988723	3013	1	-0.12282
GALNT18	4	0.024891	0.063316	0.832794	1462	3	-0.24161	0.46027	0.52078	1	9680	1	-0.24161
MSLN	4	0.024929	0.063408	0.83346	1463	3	-0.25598	0.96895	0.96882	1	19033	0	-0.25598
PPP1R12C	4	0.025008	0.063582	0.833989	1464	2	-0.22288	0.91272	0.91247	1	17659	0	-0.22288
IAPP	4	0.025015	0.063598	0.833989	1465	1	0.42073	0.0028757	0.010248	0.483812	426	3	0.42073
PYGO2	4	0.025017	0.063604	0.833989	1466	2	-0.22888	0.96906	0.96892	1	19034	0	-0.22888
NDUFC1	4	0.025028	0.063628	0.833989	1467	3	-0.45127	0.9623	0.96216	1	18845	0	-0.45127
METTL4	4	0.025042	0.063655	0.833989	1468	3	-0.26732	0.49924	0.54493	1	10139	1	-0.26732
OR6N2	4	0.025065	0.063707	0.83408	1469	1	-0.094213	0.91426	0.91397	1	17690	0	-0.094213
TNNT2	3	0.025085	0.058086	0.823799	1470	1	-0.099853	0.73146	0.7317	1	13929	0	-0.099853
CYBB	4	0.025098	0.063791	0.83408	1471	3	-0.28553	0.46076	0.52105	1	9687	1	-0.28553
MRPS26	4	0.025108	0.063814	0.83408	1472	3	-0.42888	0.35549	0.46111	1	8532	1	-0.42888
PIAS4	4	0.025116	0.063828	0.83408	1473	2	-0.1041	0.47439	0.52934	1	9853	1	-0.1041
ADH6	4	0.025167	0.063931	0.834882	1474	2	-0.087686	0.83507	0.83441	1	16021	0	-0.087686
LEMD3	4	0.025212	0.064017	0.834967	1475	3	-0.25358	0.50029	0.54561	1	10149	1	-0.25358
PSD3	4	0.025217	0.064029	0.834967	1476	2	-0.094841	0.57445	0.59625	1	11206	1	-0.094841
DNLZ	4	0.025259	0.064124	0.834967	1477	3	-0.57482	0.9671	0.96698	1	18975	0	-0.57482
FLT3LG	4	0.025268	0.064144	0.834967	1478	2	-0.094162	0.15271	0.25482	1	4777	2	-0.094162
CDH17	4	0.025269	0.064145	0.834967	1479	3	-0.15459	0.34283	0.45438	1	8396	1	-0.15459
BICD2	4	0.025297	0.064206	0.835119	1480	3	-0.35699	0.99502	0.99503	1	19799	0	-0.35699
UQCRC2	4	0.025319	0.064263	0.835119	1481	1	-0.048598	0.80628	0.80579	1	15420	0	-0.048598
PDHX	4	0.02533	0.064287	0.835119	1482	3	-0.2944	0.23695	0.35605	1	6586	1	-0.2944
OR4C3	4	0.025345	0.064323	0.835119	1483	3	-0.25866	0.98617	0.98613	1	19497	0	-0.25866
CPNE8	4	0.025397	0.064429	0.835674	1484	3	-0.26513	0.8911	0.89073	1	17206	0	-0.26513
XYLT1	4	0.02542	0.06448	0.835674	1485	1	-0.15168	0.92112	0.92087	1	17854	0	-0.15168
ACTG2	4	0.025471	0.06459	0.835674	1486	2	-0.082753	0.94496	0.94481	1	18423	0	-0.082753
ZNF614	4	0.025473	0.064592	0.835674	1487	3	-0.32073	0.97307	0.97297	1	19119	0	-0.32073
FGFR4	4	0.025502	0.064659	0.835674	1488	3	-0.27249	0.28944	0.41844	1	7736	1	-0.27249
YME1L1	4	0.025522	0.064706	0.835674	1489	1	0.1621	0.38416	0.47681	1	8809	1	0.1621
RPL27A	4	0.025572	0.064811	0.835674	1490	1	0.49955	0.01199	0.034519	0.737409	936	3	0.49955
DOCK4	4	0.025622	0.064926	0.835674	1491	2	-0.20806	0.74343	0.74285	1	14168	0	-0.20806
PKMYT1	4	0.025623	0.064932	0.835674	1492	3	-0.35495	0.64216	0.64895	1	12258	1	-0.35495
NPIPA1	4	0.025626	0.064943	0.835674	1493	3	-0.69392	0.9251	0.92487	1	17945	0	-0.69392
CATSPER3	4	0.02564	0.064985	0.835674	1494	3	-0.22316	0.74909	0.7486	1	14285	0	-0.22316
HSD17B4	4	0.025649	0.065004	0.835674	1495	3	-0.29537	0.98737	0.98734	1	19531	0	-0.29537
IFI16	4	0.025658	0.065027	0.835674	1496	3	-0.20919	0.95914	0.959	1	18769	0	-0.20919
ACAT1	4	0.025659	0.065027	0.835674	1497	3	-0.51497	0.79223	0.79169	1	15125	0	-0.51497
ADAM7	4	0.025669	0.065047	0.835674	1498	3	-0.23532	0.99478	0.99479	1	19790	0	-0.23532
EXOC3L2	4	0.025686	0.065086	0.835674	1499	2	-0.15485	0.62005	0.63105	1	11893	1	-0.15485
OR5T2	4	0.025723	0.065172	0.835674	1500	2	-0.20648	0.74345	0.74288	1	14169	0	-0.20648
VHL	4	0.025724	0.065174	0.835674	1501	1	-0.070991	0.65217	0.65714	1	12421	1	-0.070991
PACS1	4	0.025741	0.06521	0.835674	1502	3	-0.33537	0.53925	0.57138	1	10691	1	-0.33537
GPR27	4	0.02576	0.065255	0.835674	1503	3	-0.37487	0.88247	0.882	1	17015	0	-0.37487
CUEDC1	4	0.025769	0.065267	0.835674	1504	2	-0.14542	0.87217	0.87172	1	16812	0	-0.14542
LACTB2	4	0.025806	0.065349	0.835674	1505	3	-0.3576	0.92372	0.92353	1	17912	0	-0.3576
ANAPC2	4	0.025826	0.065402	0.835674	1506	3	-0.49615	0.83315	0.8325	1	15988	0	-0.49615
ALKBH2	4	0.025827	0.065405	0.835674	1507	3	-0.18757	0.98152	0.98151	1	19347	0	-0.18757
NAGPA	4	0.025877	0.065503	0.835971	1508	1	-0.15432	0.97732	0.97732	1	19237	0	-0.15432
STARD4	4	0.02588	0.065511	0.835971	1509	2	-0.22491	0.91299	0.91273	1	17664	0	-0.22491
CYR61	4	0.025933	0.065636	0.836268	1510	3	-0.21388	0.97716	0.97717	1	19235	0	-0.21388
CYSTM1	4	0.025967	0.065695	0.836268	1511	3	-0.22992	0.95601	0.95588	1	18694	0	-0.22992
Non-TargetingControl_183	1	0.025983	0.025908	0.660373	1512	1	-0.26891	0.97402	0.9741	1	19147	0	-0.26891
ARSK	4	0.026001	0.065763	0.836268	1513	2	-0.080738	0.2894	0.41838	1	7734	1	-0.080738
BCKDK	4	0.026005	0.065772	0.836268	1514	3	-0.36805	0.8835	0.88304	1	17043	0	-0.36805
PDCL3	4	0.02601	0.065784	0.836268	1515	3	-0.21403	0.81824	0.81769	1	15682	0	-0.21403
TMEM132D	4	0.026044	0.065851	0.836596	1516	3	-0.33536	0.44371	0.51089	1	9483	1	-0.33536
SCN1B	4	0.026079	0.065918	0.836796	1517	3	-0.2145	0.95839	0.95829	1	18751	0	-0.2145
LETM1	4	0.026121	0.066	0.836796	1518	2	-0.17404	0.35441	0.46055	1	8519	1	-0.17404
MRAP	4	0.02613	0.066018	0.836796	1519	2	-0.012264	0.082388	0.16925	1	3284	2	-0.012264
SLC26A8	4	0.026136	0.066033	0.836796	1520	3	-0.29689	0.88333	0.88287	1	17037	0	-0.29689
WIZ	4	0.026205	0.066188	0.838233	1521	3	-0.30909	0.79533	0.79483	1	15201	0	-0.30909
CEACAM3	4	0.026224	0.066234	0.838285	1522	3	-0.38161	0.9897	0.98966	1	19599	0	-0.38161
SLC35F2	4	0.026282	0.066363	0.838811	1523	1	-0.059991	0.88301	0.88255	1	17028	0	-0.059991
NUDT22	4	0.026298	0.066402	0.838811	1524	3	-0.30025	0.63233	0.64091	1	12083	1	-0.30025
BMP8B	4	0.026333	0.066478	0.838811	1525	1	0.047962	0.60448	0.61882	1	11637	1	0.047962
CEACAM8	4	0.026335	0.066484	0.838811	1526	2	-0.19273	0.9165	0.91622	1	17749	0	-0.19273
REG3G	4	0.026383	0.066589	0.839601	1527	1	0.084802	0.30699	0.43594	1	8055	1	0.084802
PI16	4	0.026413	0.066664	0.839908	1528	3	-0.28488	0.73354	0.73296	1	13972	0	-0.28488
PROKR2	4	0.026434	0.066706	0.839908	1529	2	-0.10436	0.10284	0.19419	1	3694	2	-0.10436
METTL9	4	0.026447	0.066738	0.839908	1530	2	-0.2126	0.47414	0.5292	1	9848	1	-0.2126
AQP12A	4	0.026485	0.066813	0.840324	1531	2	-0.18672	0.85209	0.85144	1	16403	0	-0.18672
C1QBP	4	0.02652	0.066873	0.840462	1532	3	-0.24358	0.85443	0.85384	1	16453	0	-0.24358
ASH1L	4	0.026535	0.066908	0.840462	1533	2	-0.02251	0.69415	0.69442	1	13181	1	-0.02251
PHKA2	4	0.026606	0.067071	0.841593	1534	2	-0.23607	0.69088	0.69137	1	13113	1	-0.23607
PEX11B	4	0.026647	0.067165	0.841593	1535	3	-0.26984	0.016108	0.044048	0.794481	1111	1	-0.26984
ERCC5	4	0.026687	0.067249	0.841593	1536	1	0.030169	0.1387	0.23798	1	4483	2	0.030169
TMEM184A	4	0.026738	0.067361	0.841593	1537	1	0.13343	0.13515	0.23361	1	4409	2	0.13343
GAS8	4	0.026745	0.067376	0.841593	1538	3	-0.29352	0.50698	0.54994	1	10245	1	-0.29352
SLC36A3	4	0.02678	0.067447	0.841593	1539	3	-0.21498	0.95766	0.95758	1	18735	0	-0.21498
MVB12A	4	0.02679	0.067475	0.841593	1540	3	-0.17952	0.99237	0.99237	1	19690	0	-0.17952
FAM196B	4	0.026804	0.0675	0.841593	1541	3	-0.26552	0.91221	0.91196	1	17653	0	-0.26552
CD22	4	0.026819	0.067528	0.841593	1542	3	-0.31129	0.95918	0.95905	1	18772	0	-0.31129
PPP4R4	4	0.026839	0.067571	0.841593	1543	1	-0.061589	0.69169	0.69212	1	13131	1	-0.061589
RTN4	4	0.026841	0.067576	0.841593	1544	2	-0.17391	0.18384	0.29248	1	5441	2	-0.17391
ADAMTS4	4	0.026869	0.067638	0.841593	1545	3	-0.25834	0.71827	0.71761	1	13650	1	-0.25834
C22orf24	4	0.02689	0.067687	0.841593	1546	1	0.40075	0.021321	0.055782	0.838017	1325	3	0.40075
CRYAA	4	0.026898	0.067705	0.841593	1547	3	-0.26998	0.96771	0.96759	1	18992	0	-0.26998
OGDHL	4	0.026918	0.067745	0.841593	1548	3	-0.32787	0.88106	0.88054	1	16995	0	-0.32787
PRNP	4	0.026941	0.067795	0.841593	1549	2	-0.18099	0.80182	0.80132	1	15324	0	-0.18099
IGSF8	4	0.027001	0.067913	0.841593	1550	3	-0.18889	0.95028	0.95018	1	18558	0	-0.18889
C11orf49	4	0.027042	0.067999	0.841593	1551	3	-0.40549	0.83318	0.83252	1	15989	0	-0.40549
ADAMTS17	4	0.027058	0.068035	0.841593	1552	2	-0.13239	0.33285	0.44919	1	8305	1	-0.13239
TENM3	4	0.027077	0.068066	0.841593	1553	2	-0.073818	0.24009	0.3597	1	6660	2	-0.073818
ZNF571	4	0.027086	0.068085	0.841593	1554	2	-0.23804	0.13557	0.23414	1	4418	1	-0.23804
C10orf128	4	0.027092	0.068101	0.841593	1555	2	-0.30633	0.50987	0.55177	1	10282	1	-0.30633
ZNF541	4	0.027096	0.068105	0.841593	1556	2	-0.19019	0.58446	0.60364	1	11345	1	-0.19019
CXCL10	4	0.027143	0.068222	0.841593	1557	2	-0.23235	0.71354	0.71291	1	13549	1	-0.23235
PSAT1	4	0.027155	0.068246	0.841593	1558	3	-0.25683	0.51448	0.55474	1	10337	1	-0.25683
QRICH1	4	0.02717	0.068286	0.841593	1559	3	-0.32939	0.95332	0.95313	1	18637	0	-0.32939
RD3	4	0.027175	0.068295	0.841593	1560	3	-0.33614	0.92388	0.9237	1	17919	0	-0.33614
C5orf51	4	0.027194	0.068337	0.841593	1561	2	-0.22847	0.91041	0.9101	1	17615	0	-0.22847
C6orf58	4	0.027247	0.068449	0.841744	1562	2	-0.16215	0.71462	0.71397	1	13576	1	-0.16215
PRX	4	0.027259	0.068484	0.841744	1563	3	-0.29395	0.90419	0.90379	1	17470	0	-0.29395
LRRC38	4	0.027269	0.068503	0.841744	1564	3	-0.19416	0.96406	0.96396	1	18904	0	-0.19416
C12orf74	4	0.027294	0.068557	0.841744	1565	3	-0.19192	0.92666	0.92641	1	17986	0	-0.19192
KIR2DL4	4	0.027295	0.068558	0.841744	1566	1	0.010856	0.71178	0.71118	1	13522	1	0.010856
LMO2	4	0.027342	0.068656	0.842135	1567	3	-0.30421	0.89823	0.89784	1	17355	0	-0.30421
KLHL35	4	0.027379	0.06875	0.842135	1568	3	-0.24588	0.49259	0.54076	1	10056	1	-0.24588
SPTBN2	4	0.027393	0.068785	0.842135	1569	3	-0.36226	0.93638	0.93624	1	18232	0	-0.36226
TNF	4	0.027398	0.068792	0.842135	1570	3	-0.30132	0.98314	0.98312	1	19395	0	-0.30132
CD9	4	0.027418	0.068828	0.842135	1571	3	-0.28055	0.90651	0.90615	1	17524	0	-0.28055
RCBTB1	4	0.027423	0.068841	0.842135	1572	3	-0.26044	0.46018	0.52073	1	9678	1	-0.26044
MRPS5	4	0.027453	0.068903	0.842376	1573	3	-0.27271	0.45688	0.5187	1	9640	1	-0.27271
ANP32C	4	0.027498	0.069003	0.842818	1574	3	-0.21417	0.98022	0.98025	1	19315	0	-0.21417
PHB	4	0.027522	0.069052	0.842818	1575	2	-0.48868	0.96232	0.96217	1	18846	0	-0.48868
TANK	4	0.027541	0.069098	0.842818	1576	2	-0.1909	0.53876	0.57105	1	10684	1	-0.1909
BCL2L10	4	0.027543	0.069107	0.842818	1577	3	-0.22315	0.9747	0.9746	1	19163	0	-0.22315
Non-TargetingControl_745	1	0.027585	0.027518	0.676111	1578	1	-0.2671	0.97241	0.9725	1	19103	0	-0.2671
FAM163B	4	0.027599	0.06923	0.843121	1579	2	-0.077482	0.89218	0.89182	1	17238	0	-0.077482
LRRIQ3	4	0.027608	0.069257	0.843121	1580	3	-0.21702	0.95878	0.95868	1	18759	0	-0.21702
PSMD4	4	0.027649	0.069347	0.843204	1581	3	-0.3889	0.25965	0.38306	1	7080	1	-0.3889
LETM2	4	0.027663	0.069377	0.843204	1582	3	-0.24107	0.76751	0.76702	1	14639	0	-0.24107
EN1	4	0.027675	0.069397	0.843204	1583	3	-0.39732	0.99171	0.99171	1	19666	0	-0.39732
DIS3L	4	0.0277	0.069452	0.843204	1584	1	0.32331	0.034053	0.083607	0.921535	1805	3	0.32331
ANKZF1	4	0.027714	0.069478	0.843204	1585	3	-0.21906	0.94082	0.94074	1	18326	0	-0.21906
HIST2H2AA4	4	0.027794	0.069648	0.843204	1586	2	-0.40632	0.90895	0.90861	1	17579	0	-0.40632
MGMT	4	0.027804	0.069668	0.843204	1587	3	-0.21028	0.20398	0.31666	1	5873	1	-0.21028
SORBS1	4	0.027844	0.069763	0.843204	1588	3	-0.42745	0.99389	0.99389	1	19749	0	-0.42745
ARMC8	4	0.027856	0.069791	0.843204	1589	2	-0.15047	0.24674	0.36766	1	6806	1	-0.15047
SUPT4H1	3	0.027858	0.062268	0.828771	1590	2	-0.62613	0.94968	0.9499	1	18542	0	-0.62613
RANBP10	4	0.02791	0.069903	0.843204	1591	3	-0.28106	0.33712	0.45139	1	8340	1	-0.28106
ATP5H	4	0.02794	0.069962	0.843204	1592	3	-0.56745	0.8596	0.85908	1	16556	0	-0.56745
VWC2L	4	0.027955	0.069994	0.843204	1593	3	-0.25965	0.727	0.7264	1	13833	0	-0.25965
TRIM34	4	0.02799	0.070063	0.843204	1594	3	-0.29849	0.95046	0.95036	1	18564	0	-0.29849
ZNF3	4	0.028004	0.070096	0.843204	1595	1	-0.094253	0.77854	0.77794	1	14839	0	-0.094253
NTAN1	4	0.028006	0.070099	0.843204	1596	3	-0.28929	0.65224	0.6572	1	12422	1	-0.28929
APOL2	4	0.028021	0.070137	0.843204	1597	3	-0.40003	0.83988	0.83912	1	16133	0	-0.40003
NDUFV1	4	0.028048	0.070187	0.843204	1598	2	-0.27999	0.91397	0.9137	1	17684	0	-0.27999
PCP2	4	0.028054	0.070199	0.843204	1599	1	-0.070449	0.79213	0.79159	1	15123	0	-0.070449
TUBAL3	4	0.028057	0.070204	0.843204	1600	2	-0.25626	0.64176	0.64862	1	12245	1	-0.25626
CHPT1	4	0.028076	0.070253	0.843204	1601	2	-0.14793	0.42616	0.50053	1	9281	1	-0.14793
SCAF8	4	0.028082	0.070262	0.843204	1602	3	-0.40533	0.89378	0.89341	1	17269	0	-0.40533
PRG4	4	0.028107	0.070312	0.843204	1603	3	-0.29088	0.84721	0.84653	1	16294	0	-0.29088
SPRY4	4	0.028117	0.070335	0.843204	1604	3	-0.30148	0.97036	0.97025	1	19056	0	-0.30148
KNDC1	4	0.028127	0.070354	0.843204	1605	3	-0.28089	0.34844	0.45734	1	8458	1	-0.28089
UBN1	4	0.028163	0.070426	0.843556	1606	3	-0.37623	0.61754	0.62906	1	11848	1	-0.37623
ZNF208	4	0.028182	0.070468	0.843556	1607	2	-0.19726	0.19939	0.3112	1	5774	1	-0.19726
TBL1Y	4	0.02824	0.070578	0.844046	1608	2	-0.23961	0.22167	0.33791	1	6251	2	-0.23961
OR2B3	4	0.028249	0.0706	0.844046	1609	2	-0.27589	0.84957	0.84893	1	16346	0	-0.27589
EYA1	4	0.028264	0.070634	0.844046	1610	3	-0.20235	0.97428	0.97417	1	19154	0	-0.20235
Non-TargetingControl_263	1	0.028296	0.028235	0.685226	1611	1	-0.34522	0.9717	0.97179	1	19082	0	-0.34522
STXBP5	4	0.028307	0.070723	0.844597	1612	1	0.11337	0.015291	0.042178	0.780126	1084	2	0.11337
CDC123	4	0.028358	0.070856	0.845689	1613	2	-0.39476	0.92979	0.92954	1	18057	0	-0.39476
Non-TargetingControl_229	1	0.0284	0.028335	0.685736	1614	1	-0.29707	0.9716	0.97169	1	19078	0	-0.29707
SUB1	4	0.028459	0.071086	0.84728	1615	1	-0.070151	0.93325	0.93301	1	18152	0	-0.070151
LRRC49	4	0.02852	0.071209	0.84728	1616	2	-0.28961	0.95476	0.95457	1	18670	0	-0.28961
MFAP3L	4	0.028534	0.071244	0.84728	1617	3	-0.24682	0.19091	0.30103	1	5596	1	-0.24682
SLC41A2	4	0.028539	0.071253	0.84728	1618	2	-0.2043	0.76234	0.76193	1	14535	0	-0.2043
THG1L	4	0.028597	0.071385	0.84728	1619	2	-0.66947	0.80717	0.80669	1	15439	0	-0.66947
CARM1	4	0.028606	0.07141	0.84728	1620	3	-0.23571	0.96006	0.95989	1	18793	0	-0.23571
ZG16B	4	0.028611	0.07142	0.84728	1621	1	-0.042978	0.89192	0.89156	1	17232	0	-0.042978
PPIL3	4	0.028611	0.07142	0.84728	1622	3	-0.34003	0.60365	0.6182	1	11624	1	-0.34003
C10orf88	4	0.028616	0.071429	0.84728	1623	2	-0.22628	0.61259	0.62511	1	11761	1	-0.22628
TRIP6	4	0.028661	0.071539	0.84728	1624	2	-0.20879	0.5528	0.58078	1	10889	1	-0.20879
FGFR1	4	0.028708	0.071649	0.84728	1625	3	-0.36147	0.94421	0.94407	1	18400	0	-0.36147
CPTP	4	0.028723	0.071676	0.84728	1626	2	-0.10774	0.28058	0.40797	1	7551	2	-0.10774
MPV17L2	4	0.028762	0.071772	0.84728	1627	3	-0.50671	0.98797	0.98795	1	19548	0	-0.50671
RMDN2	4	0.028791	0.071842	0.84728	1628	3	-0.2833	0.95033	0.95023	1	18561	0	-0.2833
LTA	4	0.028813	0.07189	0.84728	1629	2	-0.14319	0.6291	0.63832	1	12026	1	-0.14319
STRN4	4	0.028822	0.071907	0.84728	1630	3	-0.28807	0.93529	0.9351	1	18207	0	-0.28807
PPP1R15B	4	0.028852	0.07197	0.84728	1631	3	-0.42553	0.99142	0.99141	1	19651	0	-0.42553
PCGF6	4	0.028864	0.071989	0.84728	1632	2	-0.13034	0.68774	0.68848	1	13049	1	-0.13034
DLX2	4	0.028904	0.072076	0.84728	1633	3	-0.26052	0.1525	0.25456	1	4771	1	-0.26052
CCT5	4	0.028914	0.072095	0.84728	1634	2	-0.2141	0.64025	0.64736	1	12216	1	-0.2141
DDHD2	4	0.028997	0.072279	0.84728	1635	3	-0.21445	0.842	0.84123	1	16180	0	-0.21445
NUP133	4	0.029005	0.072298	0.84728	1636	2	-0.26921	0.96313	0.96301	1	18875	0	-0.26921
SPRR2F	4	0.029015	0.072323	0.84728	1637	1	-0.069846	0.52062	0.55886	1	10414	1	-0.069846
TTC34	4	0.029033	0.07235	0.84728	1638	3	-0.32403	0.54786	0.57729	1	10804	1	-0.32403
SNED1	4	0.029038	0.07236	0.84728	1639	3	-0.29945	0.97617	0.97611	1	19210	0	-0.29945
ARHGAP17	4	0.029053	0.072397	0.84728	1640	2	-0.23837	0.85271	0.85209	1	16417	0	-0.23837
MYEOV	4	0.029054	0.072399	0.84728	1641	3	-0.26777	0.94412	0.94399	1	18394	0	-0.26777
PCDHGB4	4	0.029064	0.072419	0.84728	1642	3	-0.15507	0.85863	0.85814	1	16531	0	-0.15507
OR8I2	4	0.029066	0.072425	0.84728	1643	1	-0.047229	0.33841	0.45208	1	8357	1	-0.047229
CPED1	4	0.029131	0.072567	0.84728	1644	2	-0.073592	0.64051	0.64758	1	12219	1	-0.073592
ZNF404	4	0.029141	0.072587	0.84728	1645	2	-0.24256	0.93368	0.93344	1	18166	0	-0.24256
DEDD	4	0.029142	0.072587	0.84728	1646	3	-0.17235	0.77525	0.77471	1	14785	0	-0.17235
F2	4	0.029162	0.072632	0.84728	1647	3	-0.34363	0.63687	0.64451	1	12167	1	-0.34363
FAM64A	4	0.02917	0.072653	0.84728	1648	2	-0.18801	0.84969	0.84907	1	16348	0	-0.18801
ABI1	4	0.029209	0.072736	0.84728	1649	3	-0.24515	0.98673	0.98668	1	19514	0	-0.24515
TPSAB1	4	0.029218	0.072756	0.84728	1650	1	-0.064646	0.87057	0.87008	1	16783	0	-0.064646
AIPL1	4	0.029235	0.072793	0.84728	1651	3	-0.23236	0.88099	0.88048	1	16992	0	-0.23236
VSTM2B	4	0.029258	0.072842	0.84728	1652	2	-0.31617	0.9096	0.90927	1	17591	0	-0.31617
EIF4A1	4	0.029271	0.072861	0.84728	1653	3	-0.7163	0.9939	0.99391	1	19750	0	-0.7163
BBS5	4	0.029307	0.07294	0.84728	1654	2	-0.27341	0.98333	0.98331	1	19405	0	-0.27341
BAG4	4	0.029317	0.07297	0.84728	1655	2	-0.26638	0.96402	0.96392	1	18902	0	-0.26638
HIF3A	4	0.029319	0.072972	0.84728	1656	1	0.16628	0.69976	0.69961	1	13290	1	0.16628
COL3A1	4	0.029366	0.073067	0.84728	1657	2	-0.18015	0.70244	0.70217	1	13345	1	-0.18015
WIPF2	4	0.029369	0.073076	0.84728	1658	1	-0.10425	0.55368	0.58142	1	10903	1	-0.10425
SSC5D	4	0.029385	0.073109	0.84728	1659	2	-0.16894	0.24611	0.36691	1	6790	1	-0.16894
SMIM3	4	0.029405	0.073147	0.84728	1660	2	-0.18268	0.58931	0.60724	1	11415	1	-0.18268
CCDC43	4	0.029412	0.073166	0.84728	1661	3	-0.32575	0.96491	0.96481	1	18919	0	-0.32575
ERCC6L	4	0.029415	0.073171	0.84728	1662	2	0.16466	0.027092	0.068524	0.890242	1532	2	0.16466
HTRA4	4	0.029464	0.07327	0.84728	1663	3	-0.21414	0.6159	0.62774	1	11816	1	-0.21414
TRIM23	4	0.029474	0.073291	0.84728	1664	3	-0.27087	0.98561	0.98559	1	19479	0	-0.27087
TNKS1BP1	4	0.029483	0.073311	0.84728	1665	2	-0.15684	0.55466	0.58209	1	10918	1	-0.15684
RTN4RL2	4	0.0295	0.073349	0.84728	1666	3	-0.20849	0.60174	0.61673	1	11595	1	-0.20849
RHOQ	4	0.029532	0.073422	0.847388	1667	3	-0.51579	0.9285	0.92827	1	18035	0	-0.51579
NLRC4	4	0.029542	0.073444	0.847388	1668	3	-0.20649	0.99355	0.99354	1	19737	0	-0.20649
SH3RF2	4	0.029571	0.073505	0.847388	1669	2	-0.20157	0.60391	0.6184	1	11628	1	-0.20157
Non-TargetingControl_918	1	0.029576	0.029492	0.697781	1670	1	-0.30046	0.97042	0.97056	1	19058	0	-0.30046
RGS9BP	4	0.029594	0.073553	0.847388	1671	3	-0.26495	0.95125	0.95112	1	18582	0	-0.26495
PRRT2	4	0.029605	0.073576	0.847388	1672	3	-0.31189	0.93417	0.93396	1	18178	0	-0.31189
PAGE1	4	0.029622	0.073614	0.847388	1673	2	-0.14015	0.95627	0.95615	1	18699	0	-0.14015
SPATA4	4	0.029673	0.073732	0.847388	1674	1	-0.054006	0.30219	0.43347	1	8011	1	-0.054006
DNAJA1	4	0.029723	0.073846	0.847388	1675	1	-0.024762	0.8622	0.86173	1	16609	0	-0.024762
RUNDC3B	4	0.029725	0.073848	0.847388	1676	3	-0.17231	0.82508	0.82447	1	15828	0	-0.17231
TTC17	4	0.029746	0.073887	0.847388	1677	3	-0.46487	0.60808	0.62156	1	11695	1	-0.46487
BLVRB	4	0.029762	0.073912	0.847388	1678	3	-0.36319	0.46125	0.52133	1	9696	1	-0.36319
PRM2	4	0.029772	0.073948	0.847388	1679	3	-0.17375	0.99406	0.99409	1	19756	0	-0.17375
LRRIQ1	4	0.029778	0.073962	0.847388	1680	3	-0.19482	0.72255	0.72192	1	13749	0	-0.19482
OTC	4	0.029788	0.073985	0.847388	1681	3	-0.20026	0.9943	0.99432	1	19764	0	-0.20026
GRHPR	4	0.029798	0.074004	0.847388	1682	2	-0.32811	0.85553	0.85496	1	16467	0	-0.32811
Non-TargetingControl_153	1	0.029821	0.029753	0.700657	1683	1	-0.30311	0.97018	0.97033	1	19052	0	-0.30311
PPP1R3B	4	0.029824	0.074062	0.847388	1684	2	-0.046776	0.4855	0.53637	1	9966	1	-0.046776
BCDIN3D	4	0.02983	0.074074	0.847388	1685	3	-0.54213	0.93346	0.93323	1	18161	0	-0.54213
ANGPTL4	4	0.029872	0.074162	0.847501	1686	3	-0.3199	0.90995	0.90964	1	17602	0	-0.3199
CST3	4	0.029887	0.0742	0.847501	1687	2	-0.15321	0.73641	0.73577	1	14024	0	-0.15321
TMEM87B	4	0.029925	0.074277	0.847501	1688	1	-0.022914	0.41081	0.49165	1	9110	1	-0.022914
VPS37C	4	0.02993	0.074285	0.847501	1689	3	-0.22692	0.96429	0.96419	1	18911	0	-0.22692
HFE2	4	0.029936	0.074295	0.847501	1690	2	-0.32492	0.97192	0.97185	1	19090	0	-0.32492
LY6D	4	0.029966	0.074363	0.8478	1691	2	-0.27561	0.97424	0.97413	1	19153	0	-0.27561
TMEM202	4	0.030025	0.074484	0.848242	1692	2	-0.26857	0.89855	0.89815	1	17362	0	-0.26857
EIF3K	4	0.030026	0.074486	0.848242	1693	1	-0.042219	0.052067	0.12133	0.970275	2484	1	-0.042219
HSPA9	4	0.030099	0.074637	0.849476	1694	3	-0.48918	0.9882	0.98818	1	19556	0	-0.48918
LPAR2	4	0.030168	0.0748	0.85085	1695	3	-0.37835	0.33977	0.45278	1	8366	1	-0.37835
TBX1	4	0.030183	0.074844	0.850872	1696	3	-0.30226	0.98407	0.98404	1	19428	0	-0.30226
STK40	4	0.030203	0.074891	0.850917	1697	2	-0.20359	0.83764	0.83692	1	16087	0	-0.20359
MMP19	4	0.030247	0.074978	0.850974	1698	3	-0.35871	0.93527	0.93509	1	18206	0	-0.35871
MIEF2	4	0.030274	0.075028	0.851036	1699	3	-0.18571	0.61643	0.62816	1	11825	1	-0.18571
RBM33	4	0.030329	0.075147	0.851516	1700	2	-0.25634	0.58192	0.60175	1	11310	1	-0.25634
ISG20L2	4	0.030332	0.075155	0.851516	1701	2	-0.11458	0.23855	0.35794	1	6624	2	-0.11458
Non-TargetingControl_356	1	0.030351	0.030242	0.707213	1702	1	-0.28327	0.96965	0.9698	1	19043	0	-0.28327
PAX8	4	0.030369	0.075229	0.851549	1703	3	-0.17654	0.99469	0.99471	1	19784	0	-0.17654
P2RY2	4	0.030372	0.075243	0.851549	1704	2	-0.36954	0.91972	0.91949	1	17820	0	-0.36954
FZD7	4	0.030392	0.07529	0.851602	1705	2	-0.40482	0.8169	0.81641	1	15648	0	-0.40482
SH2D1B	4	0.030433	0.075366	0.851621	1706	3	-0.21027	0.96545	0.96534	1	18927	0	-0.21027
FKBP3	4	0.030438	0.075376	0.851621	1707	3	-0.27873	0.15828	0.26156	1	4895	1	-0.27873
HGFAC	4	0.030541	0.075598	0.853104	1708	3	-0.21729	0.31212	0.43857	1	8111	1	-0.21729
FAM73B	4	0.030551	0.075622	0.853104	1709	2	-0.10989	0.76338	0.76294	1	14560	0	-0.10989
TRIM6	4	0.030561	0.075634	0.853104	1710	2	-0.13871	0.86451	0.86403	1	16661	0	-0.13871
S100A12	4	0.030611	0.075751	0.853935	1711	2	-0.20869	0.22805	0.34548	1	6388	1	-0.20869
ZNF540	4	0.030701	0.075954	0.854506	1712	2	-0.28053	0.67764	0.67937	1	12852	1	-0.28053
OR3A1	4	0.030705	0.075966	0.854506	1713	3	-0.22503	0.59222	0.60951	1	11449	1	-0.22503
LIPF	4	0.030733	0.076018	0.854506	1714	2	-0.14043	0.13032	0.22765	1	4302	1	-0.14043
ZNF383	4	0.030753	0.07606	0.854506	1715	3	-0.33147	0.91588	0.9156	1	17730	0	-0.33147
SLC39A6	4	0.030784	0.076125	0.854506	1716	2	-0.048476	0.70346	0.70316	1	13362	1	-0.048476
TAF1D	4	0.030812	0.076182	0.854506	1717	3	-0.26406	0.41897	0.49637	1	9210	1	-0.26406
A1CF	4	0.030821	0.076202	0.854506	1718	2	-0.20834	0.78738	0.78682	1	15021	0	-0.20834
SNAPIN	4	0.030828	0.076225	0.854506	1719	3	-0.246	0.91167	0.91142	1	17641	0	-0.246
C10orf2	4	0.03085	0.07628	0.854506	1720	3	-0.26524	0.89016	0.88979	1	17185	0	-0.26524
KRT28	4	0.030871	0.076331	0.854506	1721	3	-0.2937	0.73471	0.7341	1	13989	0	-0.2937
PSMA8	4	0.030885	0.076357	0.854506	1722	2	-0.15837	0.45567	0.518	1	9621	1	-0.15837
NFIL3	4	0.030891	0.076367	0.854506	1723	3	-0.31669	0.90425	0.90385	1	17471	0	-0.31669
CRB1	4	0.030903	0.076396	0.854506	1724	3	-0.32623	0.58382	0.60315	1	11334	1	-0.32623
PTPN2	4	0.030961	0.076533	0.855561	1725	3	-0.30461	0.98907	0.98906	1	19585	0	-0.30461
GSTT2B	4	0.031016	0.076657	0.855938	1726	3	-0.19564	0.99413	0.99415	1	19758	0	-0.19564
SLITRK1	4	0.031031	0.076693	0.855938	1727	2	-0.12595	0.30278	0.43382	1	8019	1	-0.12595
ART3	4	0.031032	0.076694	0.855938	1728	3	-0.26681	0.18663	0.29586	1	5496	1	-0.26681
NEU3	4	0.031091	0.076832	0.855953	1729	2	-0.22242	0.57906	0.59964	1	11264	1	-0.22242
RORC	4	0.031137	0.076935	0.855953	1730	1	0.0094121	0.70026	0.70006	1	13302	1	0.0094121
FASTK	4	0.031151	0.076977	0.855953	1731	2	-0.10389	0.43027	0.50297	1	9324	1	-0.10389
C11orf97	4	0.031182	0.077044	0.855953	1732	2	-0.19484	0.79021	0.78965	1	15084	0	-0.19484
LONRF1	4	0.031183	0.077046	0.855953	1733	3	-0.24279	0.9911	0.99108	1	19641	0	-0.24279
RHBDD1	4	0.031188	0.077062	0.855953	1734	1	-0.0088718	0.69523	0.69539	1	13205	1	-0.0088718
MMP21	4	0.031194	0.077073	0.855953	1735	3	-0.39468	0.43041	0.50307	1	9325	1	-0.39468
MUC5B	4	0.031226	0.077134	0.855953	1736	3	-0.27047	0.48062	0.53326	1	9915	1	-0.27047
OR6T1	4	0.031232	0.077144	0.855953	1737	3	-0.2552	0.92188	0.92164	1	17875	0	-0.2552
HERC4	4	0.031275	0.07724	0.855953	1738	3	-0.2717	0.97108	0.971	1	19070	0	-0.2717
TIMM50	4	0.031286	0.077257	0.855953	1739	3	-0.39881	0.95995	0.9598	1	18790	0	-0.39881
INSRR	4	0.031289	0.077262	0.855953	1740	2	-0.12379	0.57412	0.59602	1	11202	1	-0.12379
GCLM	4	0.031292	0.077269	0.855953	1741	2	-0.21521	0.2566	0.37946	1	7016	1	-0.21521
CDAN1	4	0.031302	0.077292	0.855953	1742	3	-0.33925	0.96428	0.96419	1	18909	0	-0.33925
C19orf38	4	0.03139	0.077493	0.857631	1743	2	-0.047063	0.24124	0.3611	1	6684	2	-0.047063
RGL3	4	0.031405	0.077528	0.857631	1744	3	-0.24511	0.67308	0.67534	1	12769	1	-0.24511
ASB15	4	0.031464	0.07766	0.857738	1745	2	-0.13144	0.90235	0.9019	1	17442	0	-0.13144
TAF3	4	0.031474	0.077681	0.857738	1746	2	-0.18398	0.72292	0.72231	1	13755	0	-0.18398
ZNF419	4	0.031487	0.077713	0.857738	1747	3	-0.21073	0.84275	0.84203	1	16202	0	-0.21073
SLC35E1	4	0.031497	0.077739	0.857738	1748	3	-0.36732	0.74868	0.74815	1	14276	0	-0.36732
OR6K6	4	0.031504	0.077753	0.857738	1749	2	-0.11241	0.52249	0.56014	1	10438	1	-0.11241
INHA	4	0.031541	0.077837	0.857738	1750	2	-0.14657	0.47113	0.52735	1	9811	1	-0.14657
RBP4	4	0.031592	0.07794	0.858407	1751	2	-0.20866	0.93667	0.93655	1	18240	0	-0.20866
TRABD	4	0.031628	0.078007	0.85854	1752	3	-0.20485	0.76776	0.76729	1	14644	0	-0.20485
CXorf65	4	0.031642	0.078037	0.85854	1753	1	-0.030415	0.18658	0.29581	1	5495	1	-0.030415
PAM16	4	0.031666	0.078094	0.858688	1754	3	-0.39321	0.51325	0.55393	1	10320	1	-0.39321
TSR3	4	0.031693	0.078157	0.858911	1755	2	-0.21859	0.96172	0.96157	1	18828	0	-0.21859
ATP6V1C1	4	0.031717	0.078203	0.85895	1756	2	-0.2066	0.41914	0.49647	1	9213	1	-0.2066
Non-TargetingControl_255	1	0.031721	0.031627	0.720502	1757	1	-0.38419	0.96828	0.96846	1	19010	0	-0.38419
PYGL	4	0.03189	0.078571	0.861988	1758	3	-0.26341	0.3348	0.4502	1	8323	1	-0.26341
PAM	4	0.031899	0.078586	0.861988	1759	2	-0.14965	0.92076	0.92051	1	17846	0	-0.14965
STK24	4	0.031945	0.078689	0.862403	1760	3	-0.29547	0.74352	0.74294	1	14170	0	-0.29547
PCDHGA9	4	0.031995	0.07879	0.863044	1761	1	-0.010198	0.72593	0.72534	1	13808	0	-0.010198
COQ10B	4	0.032077	0.078969	0.863448	1762	3	-0.26602	0.86003	0.85951	1	16563	0	-0.26602
CENPN	4	0.032096	0.079011	0.863448	1763	1	0.43887	0.24918	0.37058	1	6855	2	0.43887
OR5P3	4	0.032123	0.079063	0.863448	1764	2	-0.23264	0.48575	0.53652	1	9970	1	-0.23264
MTG1	4	0.032126	0.079067	0.863448	1765	3	-0.39012	0.99161	0.99159	1	19657	0	-0.39012
FAM179A	4	0.032133	0.079085	0.863448	1766	2	-0.18865	0.7664	0.76591	1	14613	0	-0.18865
WDR62	4	0.032176	0.079181	0.864032	1767	3	-0.25936	0.75089	0.75042	1	14312	0	-0.25936
IRAK1BP1	4	0.032204	0.079248	0.864288	1768	2	-0.11158	0.19996	0.31189	1	5787	2	-0.11158
KBTBD4	4	0.032247	0.079354	0.864984	1769	1	-0.12419	0.85097	0.85033	1	16375	0	-0.12419
B3GNT6	4	0.032286	0.079443	0.865429	1770	3	-0.25199	0.89177	0.89142	1	17225	0	-0.25199
BACE1	4	0.032302	0.079487	0.865429	1771	3	-0.2428	0.92308	0.92289	1	17895	0	-0.2428
TBC1D22B	4	0.032319	0.079524	0.865429	1772	3	-0.24662	0.96702	0.9669	1	18972	0	-0.24662
ANKRD32	4	0.032348	0.079585	0.865624	1773	1	-0.058161	0.78118	0.78057	1	14889	0	-0.058161
UBQLNL	4	0.032399	0.079687	0.865965	1774	1	0.031001	0.70187	0.70162	1	13332	1	0.031001
MAP7D3	4	0.032419	0.079729	0.865965	1775	2	-0.036953	0.51244	0.5534	1	10313	1	-0.036953
F11R	4	0.032479	0.079854	0.866552	1776	3	-0.16273	0.99381	0.99381	1	19747	0	-0.16273
ASCL4	4	0.032496	0.079893	0.866552	1777	3	-0.32832	0.99177	0.99176	1	19669	0	-0.32832
PCDHB12	4	0.032551	0.080013	0.866552	1778	3	-0.21922	0.98894	0.98893	1	19581	0	-0.21922
PCDHB7	4	0.032579	0.080068	0.866552	1779	3	-0.26675	0.72612	0.72554	1	13814	0	-0.26675
ZCCHC24	4	0.032585	0.080082	0.866552	1780	3	-0.25286	0.99467	0.99468	1	19780	0	-0.25286
OTUD1	4	0.032623	0.08017	0.866552	1781	3	-0.21923	0.50415	0.54805	1	10205	1	-0.21923
TEX2	4	0.032634	0.080194	0.866552	1782	2	-0.13334	0.23733	0.35648	1	6596	1	-0.13334
NAPSA	4	0.032651	0.080231	0.866552	1783	2	-0.13195	0.85123	0.8506	1	16381	0	-0.13195
ERAP1	4	0.032651	0.080231	0.866552	1784	3	-0.1648	0.92901	0.92877	1	18045	0	-0.1648
CHIT1	4	0.032729	0.080389	0.867333	1785	3	-0.15474	0.41313	0.49303	1	9142	1	-0.15474
TMEM174	4	0.032752	0.080439	0.867376	1786	2	-0.2451	0.86695	0.86646	1	16706	0	-0.2451
CHRNA6	4	0.032774	0.080485	0.867376	1787	3	-0.22566	0.91967	0.91943	1	17819	0	-0.22566
FCER1A	4	0.032788	0.080523	0.867376	1788	2	-0.15621	0.91915	0.9189	1	17810	0	-0.15621
NAT14	4	0.032868	0.080693	0.867841	1789	3	-0.27095	0.68839	0.68907	1	13062	1	-0.27095
MTMR9	4	0.032891	0.080745	0.867841	1790	2	-0.22444	0.9722	0.97213	1	19102	0	-0.22444
NKAIN3	4	0.032901	0.080768	0.867841	1791	2	-0.19324	0.96344	0.96333	1	18882	0	-0.19324
KCNMB4	4	0.032903	0.080773	0.867841	1792	1	-0.093612	0.92209	0.92186	1	17880	0	-0.093612
FCRL1	4	0.032907	0.080782	0.867841	1793	3	-0.20075	0.499	0.54478	1	10134	1	-0.20075
RFX6	4	0.032994	0.080972	0.868818	1794	2	-0.32456	0.16503	0.26969	1	5034	1	-0.32456
MPP1	4	0.033002	0.08099	0.868818	1795	3	-0.34573	0.90208	0.90163	1	17438	0	-0.34573
SUFU	4	0.033045	0.081077	0.868818	1796	2	-0.29291	0.21516	0.33015	1	6121	1	-0.29291
PIGU	4	0.033054	0.081099	0.868818	1797	1	0.29552	0.020127	0.053147	0.819609	1289	3	0.29552
PSMD1	4	0.033109	0.081217	0.868818	1798	3	-0.32196	0.98055	0.98055	1	19322	0	-0.32196
LOC101928093	4	0.033118	0.081238	0.868818	1799	2	-0.1953	0.36375	0.46561	1	8609	1	-0.1953
ZNF699	4	0.033131	0.081272	0.868818	1800	3	-0.18656	0.64483	0.65112	1	12301	1	-0.18656
ZNF81	4	0.033142	0.081294	0.868818	1801	3	-0.225	0.15414	0.25654	1	4809	1	-0.225
SLC25A22	4	0.033165	0.08134	0.868818	1802	3	-0.20864	0.89399	0.89362	1	17275	0	-0.20864
ELMOD2	4	0.033169	0.081346	0.868818	1803	2	-0.18259	0.82684	0.82624	1	15870	0	-0.18259
CARD18	4	0.03317	0.081348	0.868818	1804	3	-0.31911	0.81714	0.81663	1	15655	0	-0.31911
RPS13	4	0.033231	0.081484	0.868976	1805	2	-0.46434	0.80569	0.80522	1	15413	0	-0.46434
F7	4	0.033232	0.081485	0.868976	1806	3	-0.26897	0.94684	0.94676	1	18469	0	-0.26897
NKAIN2	4	0.033238	0.081494	0.868976	1807	3	-0.20883	0.87569	0.87522	1	16887	0	-0.20883
COL4A5	4	0.033256	0.081535	0.868976	1808	2	-0.28144	0.67642	0.67826	1	12832	1	-0.28144
PHLDB1	4	0.033294	0.081635	0.869429	1809	3	-0.24855	0.59351	0.61048	1	11470	1	-0.24855
TEX43	4	0.033311	0.081664	0.869429	1810	3	-0.32839	0.9917	0.99169	1	19664	0	-0.32839
SCN2A	4	0.033357	0.081771	0.870106	1811	1	0.026705	0.15492	0.25749	1	4823	1	0.026705
FECH	4	0.033407	0.08188	0.870808	1812	3	-0.21795	0.32129	0.44316	1	8194	1	-0.21795
CACNA2D2	4	0.033457	0.081999	0.87117	1813	2	-0.17833	0.82513	0.82453	1	15830	0	-0.17833
MDK	4	0.033508	0.082107	0.87117	1814	3	-0.20158	0.95439	0.95422	1	18663	0	-0.20158
SWSAP1	4	0.033511	0.082111	0.87117	1815	2	-0.16891	0.42875	0.50207	1	9305	1	-0.16891
OXA1L	4	0.033521	0.082131	0.87117	1816	2	-0.29706	0.96123	0.96107	1	18821	0	-0.29706
TSPY1	4	0.033542	0.08218	0.871227	1817	3	-0.32445	0.91833	0.91806	1	17786	0	-0.32445
Non-TargetingControl_262	1	0.033608	0.033545	0.736592	1818	1	-0.26735	0.96639	0.96665	1	18954	0	-0.26735
TTLL6	4	0.033636	0.082369	0.872358	1819	2	-0.088519	0.087667	0.17557	1	3401	2	-0.088519
IL5	4	0.033649	0.082398	0.872358	1820	3	-0.27989	0.91322	0.91295	1	17668	0	-0.27989
BAG6	4	0.033659	0.082417	0.872358	1821	3	-0.3332	0.77117	0.77068	1	14703	0	-0.3332
OR2J3	4	0.03376	0.082636	0.872909	1822	1	0.072892	0.78904	0.78848	1	15058	0	0.072892
FIGF	4	0.033791	0.082704	0.872909	1823	3	-0.26166	0.97864	0.97864	1	19269	0	-0.26166
MSRA	4	0.033819	0.082768	0.872909	1824	3	-0.14782	0.2201	0.33606	1	6213	1	-0.14782
ZNF260	3	0.033835	0.071403	0.84728	1825	2	-0.21188	0.83521	0.83524	1	16025	0	-0.21188
IGSF9	4	0.033844	0.082821	0.872909	1826	3	-0.24157	0.89682	0.89643	1	17329	0	-0.24157
CD44	4	0.033861	0.082851	0.872909	1827	2	-0.11082	0.68802	0.68873	1	13053	1	-0.11082
ANO8	4	0.033911	0.082964	0.872909	1828	1	0.029726	0.74728	0.74678	1	14249	0	0.029726
GUCY2F	4	0.033922	0.082985	0.872909	1829	3	-0.22538	0.48232	0.53438	1	9932	1	-0.22538
E2F7	4	0.033927	0.083001	0.872909	1830	3	-0.22278	0.86869	0.86821	1	16740	0	-0.22278
TIMM23	4	0.033948	0.083051	0.872909	1831	2	-0.39237	0.72072	0.72011	1	13708	1	-0.39237
KIAA1919	4	0.033961	0.083073	0.872909	1832	3	-0.22544	0.90889	0.90854	1	17575	0	-0.22544
TNFRSF1A	4	0.033984	0.083119	0.872909	1833	3	-0.30971	0.94757	0.94747	1	18486	0	-0.30971
ITPKC	4	0.034062	0.083301	0.872909	1834	2	-0.14823	0.93312	0.93286	1	18148	0	-0.14823
NNAT	4	0.034073	0.083333	0.872909	1835	2	-0.14555	0.72189	0.72126	1	13729	0	-0.14555
MRPS24	4	0.034087	0.083362	0.872909	1836	3	-0.23443	0.85199	0.85134	1	16400	0	-0.23443
ZBBX	4	0.034092	0.083373	0.872909	1837	3	-0.30699	0.48845	0.53818	1	10006	1	-0.30699
RGMA	4	0.034178	0.083578	0.872909	1838	2	-0.095475	0.23648	0.35548	1	6577	2	-0.095475
LSM14A	4	0.034199	0.083621	0.872909	1839	2	-0.2483	0.98613	0.98609	1	19495	0	-0.2483
ATP5A1	4	0.034207	0.083638	0.872909	1840	3	-0.48581	0.99368	0.99367	1	19741	0	-0.48581
DNAJC11	4	0.034218	0.083662	0.872909	1841	3	-0.31719	0.94927	0.94917	1	18524	0	-0.31719
P2RY1	4	0.03422	0.083665	0.872909	1842	2	-0.15554	0.55022	0.57895	1	10845	1	-0.15554
USP28	4	0.034263	0.083767	0.872909	1843	3	-0.2531	0.99135	0.99132	1	19649	0	-0.2531
TMEM219	4	0.034304	0.083845	0.872909	1844	2	-0.17938	0.76318	0.76276	1	14556	0	-0.17938
FKBP6	4	0.034304	0.083846	0.872909	1845	3	-0.20555	0.98955	0.98952	1	19596	0	-0.20555
MRPL40	4	0.034314	0.083869	0.872909	1846	2	-0.23503	0.71017	0.70964	1	13497	1	-0.23503
SDR16C5	4	0.034321	0.083892	0.872909	1847	3	-0.18742	0.8856	0.88518	1	17085	0	-0.18742
SPA17	4	0.034356	0.083972	0.872909	1848	3	-0.3125	0.58604	0.60482	1	11365	1	-0.3125
UBTFL1	4	0.034364	0.083988	0.872909	1849	2	-0.0060627	0.14139	0.24118	1	4536	2	-0.0060627
PLEKHF2	4	0.034373	0.08401	0.872909	1850	3	-0.40074	0.94939	0.94928	1	18530	0	-0.40074
TMEM125	4	0.034384	0.08404	0.872909	1851	3	-0.39521	0.34246	0.4542	1	8395	1	-0.39521
UBQLN4	4	0.034415	0.0841	0.872909	1852	2	-0.18146	0.71589	0.71525	1	13602	1	-0.18146
NPIPA7	4	0.034453	0.084173	0.872909	1853	3	-0.3068	0.99399	0.99401	1	19754	0	-0.3068
TMEM163	4	0.034465	0.084199	0.872909	1854	1	-0.076655	0.88685	0.88645	1	17117	0	-0.076655
LNX2	4	0.034472	0.084213	0.872909	1855	2	-0.19081	0.24293	0.36312	1	6724	1	-0.19081
CHP2	4	0.034556	0.084384	0.872909	1856	2	-0.21502	0.053358	0.12401	0.974966	2525	1	-0.21502
XPO6	4	0.034566	0.084404	0.872909	1857	3	-0.29833	0.96463	0.96452	1	18916	0	-0.29833
ERAL1	4	0.034587	0.084452	0.872909	1858	2	-0.60006	0.40802	0.49011	1	9086	1	-0.60006
LMF1	4	0.034608	0.084486	0.872909	1859	3	-0.27898	0.83491	0.83427	1	16019	0	-0.27898
AQP11	4	0.034666	0.084612	0.872909	1860	2	-0.22675	0.95558	0.95544	1	18686	0	-0.22675
IL17RA	4	0.034672	0.084625	0.872909	1861	2	-0.1497	0.55565	0.58277	1	10935	1	-0.1497
CEP89	4	0.034677	0.084639	0.872909	1862	3	-0.36046	0.9919	0.9919	1	19671	0	-0.36046
MRPS30	4	0.034682	0.084646	0.872909	1863	3	-0.36197	0.94968	0.94956	1	18541	0	-0.36197
CNTF	4	0.0347	0.084682	0.872909	1864	3	-0.35375	0.9828	0.9828	1	19380	0	-0.35375
PXDNL	4	0.034741	0.084775	0.873059	1865	3	-0.28844	0.98751	0.98749	1	19535	0	-0.28844
CALM3	4	0.034745	0.084784	0.873059	1866	2	-0.2991	0.91425	0.91396	1	17689	0	-0.2991
ATG9A	4	0.034777	0.084844	0.87323	1867	2	-0.14112	0.096458	0.18641	1	3568	1	-0.14112
SULT2A1	4	0.034798	0.084891	0.873275	1868	2	-0.19397	0.88924	0.88885	1	17169	0	-0.19397
PHEX	4	0.03483	0.084954	0.873466	1869	2	-0.24062	0.9848	0.98476	1	19449	0	-0.24062
TERF2IP	4	0.034868	0.085044	0.873641	1870	2	-0.033185	0.60228	0.61713	1	11602	1	-0.033185
TOMM20	4	0.034874	0.085057	0.873641	1871	3	-0.34487	0.14015	0.2397	1	4517	1	-0.34487
TRPC4AP	4	0.034966	0.085239	0.874237	1872	3	-0.25932	0.50302	0.54735	1	10190	1	-0.25932
GRIP2	4	0.034968	0.085241	0.874237	1873	1	0.07092	0.54179	0.57309	1	10721	1	0.07092
TNFAIP8L1	4	0.034972	0.085254	0.874237	1874	3	-0.32814	0.91977	0.91953	1	17822	0	-0.32814
SPAG7	4	0.03499	0.085289	0.874237	1875	3	-0.21326	0.94901	0.9489	1	18514	0	-0.21326
LIPT1	4	0.035019	0.085349	0.874402	1876	1	0.0054833	0.72934	0.72875	1	13880	0	0.0054833
ZNF518A	4	0.035048	0.085418	0.87441	1877	3	-0.23396	0.95974	0.95959	1	18785	0	-0.23396
TMEM164	4	0.035069	0.085464	0.87441	1878	1	0.12727	0.24225	0.36229	1	6710	2	0.12727
RAB10	4	0.035088	0.085499	0.87441	1879	3	-0.20794	0.57185	0.59438	1	11171	1	-0.20794
FAM174B	4	0.0351	0.085524	0.87441	1880	3	-0.27236	0.88926	0.88887	1	17170	0	-0.27236
MRPS17	4	0.03517	0.085677	0.875268	1881	2	-0.10961	0.71512	0.71448	1	13588	1	-0.10961
RUSC1	4	0.03527	0.085897	0.875268	1882	1	0.059607	0.13946	0.23888	1	4500	2	0.059607
ZNF615	4	0.03528	0.085924	0.875268	1883	3	-0.27191	0.86372	0.86325	1	16643	0	-0.27191
COPS4	4	0.035321	0.086014	0.875268	1884	1	-0.04458	0.84099	0.84023	1	16159	0	-0.04458
GMFG	4	0.035349	0.086072	0.875268	1885	3	-0.33709	0.37839	0.4736	1	8738	1	-0.33709
SNTB1	4	0.035356	0.086091	0.875268	1886	3	-0.17814	0.99375	0.99375	1	19743	0	-0.17814
RHOBTB1	4	0.035368	0.086123	0.875268	1887	3	-0.1924	0.98829	0.98826	1	19559	0	-0.1924
C11orf86	4	0.035371	0.086127	0.875268	1888	3	-0.21492	0.98307	0.98306	1	19390	0	-0.21492
MRPL16	4	0.035373	0.086136	0.875268	1889	3	-0.45625	0.98222	0.98221	1	19368	0	-0.45625
PSG2	4	0.035391	0.08617	0.875268	1890	2	-0.17779	0.84043	0.83967	1	16147	0	-0.17779
YIF1A	4	0.035408	0.086204	0.875268	1891	3	-0.38162	0.32288	0.44395	1	8209	1	-0.38162
ELOF1	4	0.035423	0.086236	0.875268	1892	2	-0.19081	0.85507	0.8545	1	16459	0	-0.19081
RPL12	4	0.035426	0.086242	0.875268	1893	3	-0.83497	0.52202	0.55979	1	10430	1	-0.83497
SLC38A2	4	0.035434	0.08626	0.875268	1894	2	-0.3133	0.41237	0.49256	1	9130	1	-0.3133
YY1	4	0.035465	0.086328	0.875268	1895	2	-0.39307	0.94659	0.94652	1	18462	0	-0.39307
FAM20C	4	0.035508	0.086408	0.875268	1896	2	-0.22061	0.55153	0.57989	1	10867	1	-0.22061
TES	4	0.035514	0.086418	0.875268	1897	3	-0.26584	0.85689	0.85635	1	16499	0	-0.26584
GABRG1	4	0.035522	0.086434	0.875268	1898	1	-0.052697	0.50357	0.54768	1	10196	1	-0.052697
SERTAD3	4	0.035601	0.086611	0.876616	1899	3	-0.25644	0.99241	0.99242	1	19692	0	-0.25644
PAIP1	4	0.035673	0.086759	0.87749	1900	2	-0.12874	0.73176	0.73118	1	13937	0	-0.12874
ANKAR	4	0.035701	0.086821	0.87749	1901	3	-0.24812	0.98707	0.98704	1	19523	0	-0.24812
Non-TargetingControl_548	1	0.035714	0.03563	0.749046	1902	1	-0.28008	0.96429	0.96452	1	18910	0	-0.28008
LELP1	4	0.035723	0.08687	0.87749	1903	2	-0.047899	0.72084	0.72023	1	13710	1	-0.047899
NTN4	4	0.035742	0.086909	0.87749	1904	3	-0.23434	0.85038	0.84974	1	16362	0	-0.23434
PAX4	4	0.035764	0.08695	0.87749	1905	2	-0.25629	0.50887	0.55114	1	10270	1	-0.25629
H2AFY	4	0.035824	0.087075	0.878221	1906	1	0.011698	0.72771	0.7271	1	13845	0	0.011698
ZNF607	4	0.035889	0.087221	0.878968	1907	3	-0.2605	0.97364	0.97354	1	19133	0	-0.2605
MCEMP1	4	0.035895	0.087237	0.878968	1908	3	-0.21491	0.6588	0.66287	1	12515	1	-0.21491
PPP2R5A	4	0.035936	0.087338	0.87955	1909	3	-0.28213	0.16949	0.27506	1	5135	1	-0.28213
POU5F2	4	0.035978	0.087425	0.879582	1910	2	-0.19398	0.95091	0.95079	1	18575	0	-0.19398
LRCOL1	4	0.035995	0.087462	0.879582	1911	3	-0.33167	0.91893	0.91868	1	17806	0	-0.33167
OR52L1	4	0.035999	0.087473	0.879582	1912	2	-0.21358	0.59053	0.60819	1	11430	1	-0.21358
NEU2	4	0.036138	0.087752	0.881953	1913	2	-0.15163	0.53737	0.57009	1	10666	1	-0.15163
THRAP3	4	0.036161	0.087799	0.881977	1914	3	-0.2004	0.98123	0.98122	1	19336	0	-0.2004
Non-TargetingControl_666	1	0.036205	0.036111	0.753317	1915	1	-0.3326	0.96379	0.96404	1	18894	0	-0.3326
BAZ2B	4	0.036208	0.087914	0.882644	1916	3	-0.19758	0.9708	0.9707	1	19064	0	-0.19758
CIITA	4	0.036226	0.087958	0.882644	1917	3	-0.23092	0.99426	0.99428	1	19761	0	-0.23092
EMP3	4	0.036255	0.088018	0.882644	1918	3	-0.22859	0.90958	0.90925	1	17590	0	-0.22859
PRAMEF20	4	0.036276	0.088068	0.882644	1919	1	0.30129	0.010279	0.03058	0.715111	859	3	0.30129
ZP2	4	0.036289	0.088097	0.882644	1920	2	-0.21997	0.61628	0.62803	1	11823	1	-0.21997
LIPT2	4	0.036327	0.088175	0.882644	1921	3	-0.35825	0.93782	0.93774	1	18271	0	-0.35825
MAGEA3	4	0.036362	0.088249	0.882644	1922	3	-0.18229	0.25444	0.37689	1	6972	1	-0.18229
GPR31	4	0.036374	0.088278	0.882644	1923	3	-0.28089	0.91084	0.91055	1	17628	0	-0.28089
LRRC69	4	0.036386	0.088304	0.882644	1924	3	-0.25056	0.91475	0.91447	1	17705	0	-0.25056
USE1	4	0.036421	0.088382	0.882644	1925	3	-0.25432	0.88552	0.88509	1	17080	0	-0.25432
MYL6B	4	0.036439	0.088425	0.882644	1926	3	-0.21624	0.96346	0.96335	1	18884	0	-0.21624
ID4	4	0.03645	0.088453	0.882644	1927	2	-0.19601	0.48087	0.53342	1	9918	1	-0.19601
RASSF10	4	0.036457	0.088464	0.882644	1928	3	-0.24655	0.96753	0.96741	1	18986	0	-0.24655
RPS6KA6	4	0.036477	0.088516	0.882644	1929	1	0.17334	0.015188	0.041948	0.779676	1079	2	0.17334
SAMD8	4	0.036481	0.088523	0.882644	1930	3	-0.25476	0.54632	0.5762	1	10786	1	-0.25476
P4HA1	4	0.036528	0.088631	0.882843	1931	1	0.069267	0.66861	0.67142	1	12680	1	0.069267
ABHD1	4	0.036578	0.088741	0.883415	1932	2	-0.12897	0.64063	0.64767	1	12221	1	-0.12897
RNASE4	4	0.036594	0.088776	0.883415	1933	3	-0.25201	0.99338	0.99339	1	19732	0	-0.25201
KCNK4	4	0.036655	0.088904	0.883732	1934	2	-0.25785	0.6013	0.6164	1	11590	1	-0.25785
POLK	4	0.036666	0.088928	0.883732	1935	3	-0.28024	0.95065	0.95053	1	18567	0	-0.28024
SSRP1	4	0.036709	0.089018	0.883732	1936	2	-0.35297	0.88749	0.88709	1	17129	0	-0.35297
EEF1D	4	0.036729	0.089063	0.883732	1937	3	-0.19333	0.82468	0.82409	1	15814	0	-0.19333
KLB	4	0.036731	0.089068	0.883732	1938	3	-0.19264	0.62195	0.63257	1	11922	1	-0.19264
RIC8B	4	0.036752	0.089115	0.883732	1939	2	-0.15758	0.15241	0.25445	1	4770	2	-0.15758
HDAC2	4	0.036761	0.089135	0.883732	1940	3	-0.26563	0.10985	0.20287	1	3850	1	-0.26563
BCL2A1	4	0.036779	0.089168	0.883732	1941	3	-0.17325	0.033306	0.081999	0.918193	1778	1	-0.17325
DYRK3	4	0.036795	0.089204	0.883732	1942	2	-0.38021	0.78174	0.78114	1	14899	0	-0.38021
AXDND1	4	0.036828	0.089269	0.883945	1943	3	-0.2593	0.99502	0.99503	1	19800	0	-0.2593
PNOC	4	0.03686	0.089344	0.884098	1944	2	-0.17105	0.61497	0.62698	1	11800	1	-0.17105
MUC4	4	0.036875	0.089373	0.884098	1945	3	-0.22926	0.87016	0.86967	1	16776	0	-0.22926
Non-TargetingControl_112	1	0.036877	0.036784	0.753317	1946	1	-0.33502	0.96312	0.96336	1	18874	0	-0.33502
LTBP4	4	0.036905	0.08944	0.884144	1947	3	-0.33726	0.92055	0.9203	1	17840	0	-0.33726
LGALS4	4	0.036914	0.089465	0.884144	1948	2	-0.27849	0.97736	0.97736	1	19241	0	-0.27849
MAGIX	4	0.03693	0.089509	0.884147	1949	2	-0.063917	0.20079	0.31289	1	5803	1	-0.063917
METTL2A	4	0.03698	0.089602	0.88439	1950	2	-0.10957	0.81179	0.81129	1	15545	0	-0.10957
TECPR1	4	0.037061	0.089775	0.88439	1951	3	-0.18977	0.99261	0.99262	1	19701	0	-0.18977
MTCP1	4	0.037079	0.089818	0.88439	1952	3	-0.30301	0.90858	0.90823	1	17569	0	-0.30301
SLC5A2	4	0.037081	0.089824	0.88439	1953	1	-0.10426	0.87238	0.87192	1	16818	0	-0.10426
CEMP1	4	0.037131	0.089933	0.88439	1954	1	-0.2429	0.836	0.8353	1	16044	0	-0.2429
TGFB2	4	0.037142	0.08996	0.88439	1955	2	-0.21132	0.83604	0.83534	1	16046	0	-0.21132
SLC27A3	4	0.037164	0.090014	0.88439	1956	2	-0.16695	0.61254	0.62508	1	11760	1	-0.16695
Non-TargetingControl_767	1	0.0372	0.037117	0.754871	1957	1	-0.36317	0.9628	0.96305	1	18867	0	-0.36317
RGPD3	4	0.037231	0.090158	0.88439	1958	1	-0.062676	0.88642	0.88604	1	17110	0	-0.062676
ST3GAL6	4	0.037235	0.090165	0.88439	1959	3	-0.22282	0.43816	0.50764	1	9410	1	-0.22282
SYBU	4	0.037261	0.090218	0.88439	1960	2	-0.15887	0.51385	0.55431	1	10328	1	-0.15887
NANOS1	4	0.037271	0.090237	0.88439	1961	3	-0.13366	0.53324	0.56727	1	10604	1	-0.13366
ZNF428	4	0.037282	0.09026	0.88439	1962	2	-0.13898	0.86483	0.86437	1	16666	0	-0.13898
Non-TargetingControl_821	1	0.037291	0.037217	0.754871	1963	1	-0.21399	0.96271	0.96295	1	18864	0	-0.21399
ARHGAP1	4	0.037294	0.090289	0.88439	1964	2	-0.25169	0.84822	0.84757	1	16314	0	-0.25169
CLTC	4	0.037316	0.090341	0.88439	1965	2	-0.52809	0.92559	0.92536	1	17960	0	-0.52809
PRR25	4	0.037362	0.090434	0.884517	1966	3	-0.2231	0.69622	0.6963	1	13223	1	-0.2231
TUB	4	0.037381	0.09047	0.884517	1967	2	-0.15242	0.8589	0.85838	1	16539	0	-0.15242
NDUFAF2	4	0.03741	0.09053	0.884564	1968	3	-0.25449	0.63765	0.64517	1	12177	1	-0.25449
GNPAT	4	0.037432	0.090577	0.884564	1969	1	0.019271	0.58758	0.60595	1	11382	1	0.019271
Non-TargetingControl_52	1	0.037459	0.037372	0.754871	1970	1	-0.78131	0.96254	0.96279	1	18856	0	-0.78131
SLC36A2	4	0.037482	0.090678	0.884564	1971	1	-0.13155	0.9766	0.97657	1	19223	0	-0.13155
MPZL1	4	0.037533	0.090786	0.884564	1972	1	-0.057017	0.89054	0.89015	1	17194	0	-0.057017
BEST1	4	0.037544	0.090816	0.884564	1973	2	-0.20405	0.66492	0.66814	1	12618	1	-0.20405
LIX1	4	0.037567	0.090867	0.884564	1974	3	-0.2568	0.25895	0.38226	1	7066	1	-0.2568
LEO1	4	0.037628	0.090974	0.884564	1975	3	-0.42079	0.98033	0.98034	1	19318	0	-0.42079
NMUR2	4	0.037675	0.091078	0.884564	1976	2	-0.35288	0.37744	0.47309	1	8728	1	-0.35288
AATF	4	0.037784	0.09131	0.884564	1977	1	-0.2028	0.9544	0.95423	1	18664	0	-0.2028
ZC3H7A	4	0.037791	0.091331	0.884564	1978	3	-0.26791	0.9899	0.98985	1	19608	0	-0.26791
FCHSD2	4	0.037796	0.091338	0.884564	1979	2	-0.14743	0.77197	0.77148	1	14719	0	-0.14743
TRPM6	4	0.03781	0.091371	0.884564	1980	3	-0.19939	0.87861	0.87813	1	16936	0	-0.19939
OR1F1	4	0.037828	0.09141	0.884564	1981	2	-0.21907	0.97081	0.97071	1	19066	0	-0.21907
DNAJC2	4	0.037861	0.091481	0.884564	1982	2	-0.25763	0.84498	0.84431	1	16253	0	-0.25763
MDM1	4	0.037884	0.091533	0.884564	1983	2	-0.42337	0.8175	0.81699	1	15663	0	-0.42337
RAC2	4	0.037901	0.091562	0.884564	1984	3	-0.16647	0.95493	0.95476	1	18674	0	-0.16647
LUZP2	4	0.037925	0.09162	0.884564	1985	3	-0.23105	0.9271	0.92686	1	17997	0	-0.23105
GRPEL1	4	0.037934	0.091641	0.884564	1986	2	-0.21434	0.45757	0.51914	1	9649	1	-0.21434
RUNX1T1	4	0.037944	0.091663	0.884564	1987	3	-0.26272	0.99474	0.99476	1	19787	0	-0.26272
NAALAD2	4	0.037974	0.091731	0.884564	1988	3	-0.28568	0.95368	0.9535	1	18648	0	-0.28568
RBX1	4	0.038011	0.091802	0.884564	1989	3	-0.47365	0.88433	0.88388	1	17056	0	-0.47365
OR10AD1	4	0.038023	0.091838	0.884564	1990	3	-0.19996	0.9689	0.96877	1	19028	0	-0.19996
BOLA2	4	0.038035	0.091869	0.884564	1991	3	-0.26874	0.97535	0.97525	1	19185	0	-0.26874
H2AFV	4	0.038072	0.09195	0.884564	1992	3	-0.1829	0.44561	0.51201	1	9505	1	-0.1829
Non-TargetingControl_72	1	0.038092	0.038013	0.755026	1993	1	-0.4269	0.96191	0.96217	1	18832	0	-0.4269
BIRC7	4	0.038108	0.092023	0.884564	1994	3	-0.20997	0.80636	0.80587	1	15423	0	-0.20997
ZNF790	4	0.038135	0.092087	0.884564	1995	2	-0.14822	0.687	0.68784	1	13034	1	-0.14822
CUL4A	4	0.038146	0.0921	0.884564	1996	3	-0.42388	0.61355	0.62589	1	11778	1	-0.42388
ERAS	4	0.038157	0.092121	0.884564	1997	3	-0.32413	0.23327	0.35167	1	6495	1	-0.32413
HOOK3	4	0.038168	0.092142	0.884564	1998	2	-0.13504	0.72402	0.72345	1	13776	0	-0.13504
RHOV	4	0.03819	0.092195	0.884564	1999	2	-0.22325	0.73829	0.73767	1	14064	0	-0.22325
[truncated: 18,112 more rows]

## Sheet: NDUFB8 Screen
id	num	neg|score	neg|p-value	neg|fdr	neg|rank	neg|goodsgrna	neg|lfc	pos|score	pos|p-value	pos|fdr	pos|rank	pos|goodsgrna	pos|lfc
MCAT	4	2.7448e-14	2.4616e-07	6.9e-05	1	4	-2.7129	1	1	1	20111	0	-2.7129
C10orf2	4	4.6243e-11	2.4616e-07	6.9e-05	2	4	-1.8626	1	1	1	20109	0	-1.8626
RPUSD4	4	5.4735e-11	2.4616e-07	6.9e-05	3	4	-1.8333	1	1	1	20110	0	-1.8333
NDUFB10	4	1.4926e-10	2.4616e-07	6.9e-05	4	4	-1.911	1	1	1	20108	0	-1.911
GTPBP8	4	6.6164e-10	2.4616e-07	6.9e-05	5	4	-1.5498	1	1	1	20107	0	-1.5498
MRPL53	4	1.0213e-09	2.4616e-07	6.9e-05	6	4	-1.6052	1	1	1	20106	0	-1.6052
RBFA	4	1.2756e-09	2.4616e-07	6.9e-05	7	4	-2.0201	1	1	1	20105	0	-2.0201
C17orf89	4	1.2978e-09	2.4616e-07	6.9e-05	8	4	-1.4485	1	1	1	20104	0	-1.4485
NDUFB6	4	1.3203e-09	2.4616e-07	6.9e-05	9	4	-2.3856	1	1	1	20103	0	-2.3856
CLPP	4	1.5489e-09	2.4616e-07	6.9e-05	10	4	-1.7483	1	1	1	20102	0	-1.7483
GSE1	4	1.6137e-09	2.4616e-07	6.9e-05	11	4	-1.2049	1	1	1	20101	0	-1.2049
GLRX5	4	2.7124e-09	2.4616e-07	6.9e-05	12	4	-2.9141	1	1	1	20100	0	-2.9141
YARS2	4	2.7319e-09	2.4616e-07	6.9e-05	13	4	-2.4635	1	1	1	20099	0	-2.4635
GATB	4	3.5658e-09	2.4616e-07	6.9e-05	14	4	-2.0438	1	1	1	20084	0	-2.0438
MRPS33	4	4.8419e-09	2.4616e-07	6.9e-05	15	3	-1.5967	0.93065	0.9304	1	17485	0	-1.5967
MTG1	4	6.1816e-09	2.4616e-07	6.9e-05	16	4	-1.7984	1	1	1	20095	0	-1.7984
QRSL1	4	6.4483e-09	2.4616e-07	6.9e-05	17	4	-1.9124	1	1	1	20098	0	-1.9124
NARS2	4	8.2026e-09	2.4616e-07	6.9e-05	18	4	-1.1787	1	1	1	20097	0	-1.1787
ACAD9	4	8.4732e-09	2.4616e-07	6.9e-05	19	4	-1.1242	1	1	1	20096	0	-1.1242
NDUFB7	4	9.8382e-09	2.4616e-07	6.9e-05	20	4	-2.0209	1	1	1	20091	0	-2.0209
GFM1	4	1.0722e-08	2.4616e-07	6.9e-05	21	4	-1.454	1	1	1	20094	0	-1.454
MRPS26	4	1.3781e-08	2.4616e-07	6.9e-05	22	4	-1.8421	1	1	1	20093	0	-1.8421
MFN2	4	1.3979e-08	2.4616e-07	6.9e-05	23	4	-1.3721	1	1	1	20092	0	-1.3721
POLG2	4	1.4344e-08	2.4616e-07	6.9e-05	24	4	-2.0725	1	1	1	20062	0	-2.0725
LAP3	4	1.5499e-08	2.4616e-07	6.9e-05	25	4	-1.3509	1	1	1	20090	0	-1.3509
NES	4	1.623e-08	2.4616e-07	6.9e-05	26	4	-1.4035	1	1	1	20089	0	-1.4035
TFB2M	4	1.6454e-08	2.4616e-07	6.9e-05	27	4	-2.1165	1	1	1	20088	0	-2.1165
MRPL41	4	1.8659e-08	2.4616e-07	6.9e-05	28	4	-2.2959	1	1	1	20087	0	-2.2959
NUBPL	4	1.8825e-08	2.4616e-07	6.9e-05	29	4	-1.2006	1	1	1	20086	0	-1.2006
MRPL38	4	2.0899e-08	2.4616e-07	6.9e-05	30	4	-1.823	1	1	1	20085	0	-1.823
MRPS25	4	2.097e-08	2.4616e-07	6.9e-05	31	4	-1.9278	0.99996	0.99996	1	19938	0	-1.9278
YBEY	4	2.3396e-08	2.4616e-07	6.9e-05	32	4	-2.3984	0.99996	0.99996	1	19934	0	-2.3984
GFI1B	4	2.4629e-08	2.4616e-07	6.9e-05	33	4	-1.6275	1	1	1	20083	0	-1.6275
MRPL17	4	2.5141e-08	2.4616e-07	6.9e-05	34	4	-1.593	1	1	1	20082	0	-1.593
MRPS7	4	2.6083e-08	2.4616e-07	6.9e-05	35	4	-1.6223	1	1	1	20081	0	-1.6223
MTIF2	4	2.861e-08	2.4616e-07	6.9e-05	36	4	-1.8308	1	1	1	20080	0	-1.8308
EARS2	4	2.9375e-08	2.4616e-07	6.9e-05	37	4	-2.0868	0.99994	0.99995	1	19921	0	-2.0868
MPV17L2	4	3.3564e-08	2.4616e-07	6.9e-05	38	4	-1.6365	1	1	1	20079	0	-1.6365
MRPL44	4	3.7717e-08	2.4616e-07	6.9e-05	39	4	-1.6438	1	1	1	20078	0	-1.6438
MRPS2	4	3.828e-08	2.4616e-07	6.9e-05	40	4	-2.3175	1	1	1	20077	0	-2.3175
PTCD3	4	3.986e-08	2.4616e-07	6.9e-05	41	4	-1.8022	1	1	1	20076	0	-1.8022
NDUFB9	4	5.0564e-08	2.4616e-07	6.9e-05	42	4	-1.4289	1	1	1	20075	0	-1.4289
CDK13	4	5.1973e-08	2.4616e-07	6.9e-05	43	4	-1.2674	1	1	1	20074	0	-1.2674
MRPL51	4	5.7904e-08	2.4616e-07	6.9e-05	44	4	-1.5056	1	1	1	20073	0	-1.5056
MRPL19	4	6.0056e-08	2.4616e-07	6.9e-05	45	4	-1.5206	1	1	1	20072	0	-1.5206
NDUFB3	4	6.1445e-08	2.4616e-07	6.9e-05	46	4	-1.4158	1	1	1	20025	0	-1.4158
PDE12	4	6.5353e-08	2.4616e-07	6.9e-05	47	4	-2.0102	1	1	1	20067	0	-2.0102
NDUFB8	4	7.0154e-08	2.4616e-07	6.9e-05	48	4	-2.3303	1	1	1	20071	0	-2.3303
GTPBP6	4	7.237e-08	2.4616e-07	6.9e-05	49	4	-1.851	0.99994	0.99995	1	19918	0	-1.851
AKR1B15	4	7.4019e-08	2.4616e-07	6.9e-05	50	4	-0.70512	1	1	1	20070	0	-0.70512
NOA1	4	7.4717e-08	2.4616e-07	6.9e-05	51	4	-1.5268	1	1	1	20069	0	-1.5268
TRMT5	4	7.8768e-08	2.4616e-07	6.9e-05	52	4	-1.4821	1	1	1	20068	0	-1.4821
DARS2	4	8.2639e-08	2.4616e-07	6.9e-05	53	3	-2.1432	0.95355	0.95335	1	18074	0	-2.1432
METAP1D	4	8.6187e-08	2.4616e-07	6.9e-05	54	3	-1.5233	0.86213	0.86166	1	15855	0	-1.5233
MRPS23	4	8.7888e-08	2.4616e-07	6.9e-05	55	4	-2.0704	1	1	1	20066	0	-2.0704
IRF5	4	1.0332e-07	2.4616e-07	6.9e-05	56	4	-0.4979	1	1	1	20065	0	-0.4979
QSER1	4	1.0725e-07	2.4616e-07	6.9e-05	57	4	-0.7082	1	1	1	20064	0	-0.7082
TIMM21	4	1.1192e-07	2.4616e-07	6.9e-05	58	4	-1.1157	1	1	1	20063	0	-1.1157
GTPBP3	4	1.2127e-07	2.4616e-07	6.9e-05	59	3	-1.0442	0.98019	0.98022	1	18841	0	-1.0442
NGRN	4	1.2205e-07	2.4616e-07	6.9e-05	60	4	-0.82847	1	1	1	20061	0	-0.82847
DAP3	4	1.2278e-07	2.4616e-07	6.9e-05	61	4	-1.8625	0.99906	0.99904	1	19696	0	-1.8625
MRPS34	4	1.343e-07	2.4616e-07	6.9e-05	62	4	-2.2724	1	1	1	20060	0	-2.2724
CHCHD1	4	1.3859e-07	2.4616e-07	6.9e-05	63	4	-1.8127	1	1	1	20018	0	-1.8127
ITPK1	4	1.57e-07	2.4616e-07	6.9e-05	64	4	-0.76697	1	1	1	20059	0	-0.76697
LARS2	4	1.6109e-07	2.4616e-07	6.9e-05	65	4	-1.6191	0.99998	0.99998	1	19969	0	-1.6191
TARS2	4	1.6702e-07	2.4616e-07	6.9e-05	66	4	-1.24	1	1	1	20058	0	-1.24
MARS2	4	1.8392e-07	2.4616e-07	6.9e-05	67	4	-1.974	1	1	1	20028	0	-1.974
NDUFA1	4	1.9849e-07	2.4616e-07	6.9e-05	68	4	-1.6945	1	1	1	20057	0	-1.6945
TES	4	1.9995e-07	2.4616e-07	6.9e-05	69	4	-0.80825	1	1	1	20056	0	-0.80825
NDUFS2	4	2.0538e-07	2.4616e-07	6.9e-05	70	4	-1.4199	1	1	1	20055	0	-1.4199
DDX28	4	2.0665e-07	2.4616e-07	6.9e-05	71	4	-1.7989	1	1	1	20053	0	-1.7989
MRPS6	4	2.234e-07	2.4616e-07	6.9e-05	72	4	-1.3001	1	1	1	20054	0	-1.3001
MTERF4	4	2.5e-07	7.3848e-07	0.000169	73	4	-1.5348	1	1	1	20052	0	-1.5348
REXO2	4	2.5174e-07	7.3848e-07	0.000169	74	4	-1.4051	1	1	1	20051	0	-1.4051
ZNF652	4	2.5525e-07	7.3848e-07	0.000169	75	4	-0.8632	1	1	1	20050	0	-0.8632
AIFM1	4	2.6509e-07	7.3848e-07	0.000169	76	4	-1.4575	1	1	1	20037	0	-1.4575
MRPL46	4	2.7393e-07	7.3848e-07	0.000169	77	4	-1.7132	1	1	1	20049	0	-1.7132
MTO1	4	2.9125e-07	7.3848e-07	0.000169	78	3	-1.1048	0.99004	0.99	1	19201	0	-1.1048
TMEM261	4	2.9396e-07	7.3848e-07	0.000169	79	4	-1.6918	1	1	1	20017	0	-1.6918
CREBBP	4	3.0621e-07	7.3848e-07	0.000169	80	4	-1.175	1	1	1	20048	0	-1.175
ZNF800	4	3.9294e-07	7.3848e-07	0.000169	81	3	-0.93041	0.94811	0.94803	1	17934	0	-0.93041
STARD7	4	3.9448e-07	7.3848e-07	0.000169	82	4	-1.853	1	1	1	20047	0	-1.853
MRPS16	4	4.2287e-07	7.3848e-07	0.000169	83	4	-1.5479	1	1	1	20046	0	-1.5479
TFAM	4	4.3851e-07	7.3848e-07	0.000169	84	4	-1.2647	1	1	1	20045	0	-1.2647
NDUFS7	4	4.6004e-07	7.3848e-07	0.000169	85	4	-0.67034	1	1	1	20044	0	-0.67034
RPUSD3	4	4.8996e-07	7.3848e-07	0.000169	86	4	-1.2874	1	1	1	20043	0	-1.2874
TMEM259	4	4.9863e-07	7.3848e-07	0.000169	87	4	-0.56086	1	1	1	20042	0	-0.56086
KDM1A	4	5.0154e-07	7.3848e-07	0.000169	88	4	-0.94665	1	1	1	20041	0	-0.94665
NDUFA10	4	5.51e-07	1.2308e-06	0.000261	89	4	-1.0033	1	1	1	20040	0	-1.0033
RCOR1	4	5.9458e-07	1.2308e-06	0.000261	90	4	-1.112	0.99989	0.9999	1	19890	0	-1.112
MRPL15	4	6.3137e-07	1.2308e-06	0.000261	91	4	-1.5755	1	1	1	20039	0	-1.5755
MRPL9	4	6.7145e-07	1.2308e-06	0.000261	92	3	-1.2615	0.92668	0.92643	1	17389	0	-1.2615
SLC25A19	4	6.851e-07	1.2308e-06	0.000261	93	4	-0.72508	1	1	1	20038	0	-0.72508
FAM136A	4	6.9525e-07	1.2308e-06	0.000261	94	4	-1.2681	1	1	1	20029	0	-1.2681
MRPS9	4	7.2454e-07	1.2308e-06	0.000261	95	4	-1.1235	0.99998	0.99998	1	19967	0	-1.1235
POLRMT	4	7.3449e-07	1.7231e-06	0.000343	96	4	-1.8695	0.99999	0.99999	1	19974	0	-1.8695
SLC25A26	4	7.395e-07	1.7231e-06	0.000343	97	3	-1.9629	0.99065	0.9906	1	19228	0	-1.9629
CHKA	4	7.4611e-07	1.7231e-06	0.000343	98	4	-0.82957	1	1	1	20036	0	-0.82957
MRPL43	4	7.8626e-07	1.7231e-06	0.000343	99	4	-2.4058	1	1	1	20035	0	-2.4058
MIPEP	4	8.3942e-07	1.7231e-06	0.000343	100	4	-1.9238	1	1	1	20034	0	-1.9238
MRPS12	4	8.6552e-07	1.7231e-06	0.000343	101	4	-1.5987	1	1	1	20033	0	-1.5987
SLC30A9	4	9.0126e-07	2.2154e-06	0.000433	102	4	-1.8974	1	1	1	20032	0	-1.8974
NDUFAF3	4	9.5693e-07	2.2154e-06	0.000433	103	4	-1.2129	1	1	1	20031	0	-1.2129
TUFM	4	9.8895e-07	2.7077e-06	0.000524	104	4	-1.8596	1	1	1	20030	0	-1.8596
TIMMDC1	4	1.2133e-06	3.2001e-06	0.00059	105	4	-1.2553	1	1	1	20027	0	-1.2553
XPNPEP3	4	1.3247e-06	3.2001e-06	0.00059	106	4	-1.2484	1	1	1	20026	0	-1.2484
CARM1	4	1.3863e-06	3.2001e-06	0.00059	107	4	-0.69933	1	1	1	20024	0	-0.69933
HARS2	4	1.4243e-06	3.2001e-06	0.00059	108	4	-1.6384	0.99996	0.99996	1	19935	0	-1.6384
SND1	4	1.4371e-06	3.2001e-06	0.00059	109	4	-0.65541	1	1	1	20023	0	-0.65541
MRPL54	4	1.5159e-06	3.6924e-06	0.000635	110	4	-0.62036	1	1	1	20022	0	-0.62036
PARS2	4	1.5226e-06	3.6924e-06	0.000635	111	4	-0.94025	1	1	1	20021	0	-0.94025
KMT2E	4	1.5979e-06	3.6924e-06	0.000635	112	4	-0.75737	1	1	1	20020	0	-0.75737
MRPS22	4	1.6095e-06	3.6924e-06	0.000635	113	4	-1.1916	1	1	1	20019	0	-1.1916
NDUFB2	4	1.7172e-06	3.6924e-06	0.000635	114	4	-1.5495	1	1	1	20016	0	-1.5495
FOXRED1	4	1.7593e-06	3.6924e-06	0.000635	115	4	-1.3548	1	1	1	20015	0	-1.3548
ISCA2	4	1.8302e-06	3.6924e-06	0.000635	116	4	-1.5126	1	1	1	20014	0	-1.5126
ATP5A1	4	1.8431e-06	3.6924e-06	0.000635	117	4	-1.6345	1	1	1	20013	0	-1.6345
FDX1	4	1.9677e-06	4.1847e-06	0.000707	118	4	-1.0071	1	1	1	20012	0	-1.0071
MALSU1	4	2.0493e-06	4.1847e-06	0.000707	119	4	-1.6619	0.99997	0.99997	1	19954	0	-1.6619
MTFMT	4	2.2626e-06	4.677e-06	0.000771	120	4	-1.3371	1	1	1	20011	0	-1.3371
PPA2	4	2.3638e-06	4.677e-06	0.000771	121	4	-1.3333	1	1	1	20010	0	-1.3333
CGN	4	2.4459e-06	4.677e-06	0.000771	122	4	-0.51786	1	1	1	20009	0	-0.51786
MTERF3	4	2.4587e-06	4.9232e-06	0.000805	123	4	-0.91379	1	1	1	20008	0	-0.91379
GADD45GIP1	4	2.478e-06	5.1693e-06	0.000838	124	4	-1.5039	1	1	1	20007	0	-1.5039
UBAP2L	4	2.5896e-06	5.6616e-06	0.000904	125	4	-0.76229	1	1	1	20006	0	-0.76229
ACSL6	4	2.5996e-06	5.6616e-06	0.000904	126	4	-0.70949	1	1	1	20005	0	-0.70949
NDUFB5	4	2.9463e-06	8.6156e-06	0.001354	127	4	-1.5727	0.99987	0.99987	1	19877	0	-1.5727
OTUD5	4	2.9914e-06	8.6156e-06	0.001354	128	4	-0.80994	1	1	1	20004	0	-0.80994
SLC25A39	4	3.113e-06	9.1079e-06	0.001388	129	4	-0.9381	0.9995	0.99951	1	19779	0	-0.9381
DNAJA3	4	3.1313e-06	9.1079e-06	0.001388	130	4	-1.1736	1	1	1	20003	0	-1.1736
ZNF706	4	3.1545e-06	9.1079e-06	0.001388	131	4	-0.7206	1	1	1	20002	0	-0.7206
ZFPM2	4	3.2642e-06	9.1079e-06	0.001388	132	4	-0.62488	1	1	1	20001	0	-0.62488
MRPL13	4	3.3646e-06	9.6002e-06	0.00143	133	4	-1.3544	1	1	1	20000	0	-1.3544
ADAMTSL4	4	3.5006e-06	9.6002e-06	0.00143	134	4	-0.57009	1	1	1	19999	0	-0.57009
IQGAP3	4	3.53e-06	9.6002e-06	0.00143	135	4	-0.50034	1	1	1	19998	0	-0.50034
VHL	4	3.6215e-06	1.0093e-05	0.00146	136	3	-1.0806	0.85321	0.85257	1	15659	0	-1.0806
MTG2	4	3.7189e-06	1.0093e-05	0.00146	137	4	-1.7935	1	1	1	19997	0	-1.7935
DCTPP1	4	3.7628e-06	1.0093e-05	0.00146	138	4	-0.42494	1	1	1	19996	0	-0.42494
NFU1	4	3.7976e-06	1.0093e-05	0.00146	139	4	-1.0865	0.99999	0.99999	1	19984	0	-1.0865
FAM170A	4	3.8877e-06	1.0585e-05	0.00151	140	3	-0.54736	0.98909	0.98908	1	19160	0	-0.54736
C12orf65	4	4.0816e-06	1.0585e-05	0.00151	141	4	-0.99892	1	1	1	19995	0	-0.99892
MRPS31	4	4.3434e-06	1.2062e-05	0.001708	142	4	-1.3595	0.99984	0.99984	1	19865	0	-1.3595
TTC1	4	4.4302e-06	1.3046e-05	0.001835	143	4	-0.70173	1	1	1	19994	0	-0.70173
UPF2	4	4.628e-06	1.5016e-05	0.002083	144	4	-0.69475	1	1	1	19993	0	-0.69475
TOMM70A	4	4.8645e-06	1.5016e-05	0.002083	145	4	-0.91915	1	1	1	19992	0	-0.91915
NSUN3	4	5.0104e-06	1.5508e-05	0.002093	146	4	-0.88012	0.9994	0.99941	1	19761	0	-0.88012
MRPL21	4	5.1044e-06	1.5508e-05	0.002093	147	4	-0.85702	0.99999	1	1	19991	0	-0.85702
GATC	4	5.2285e-06	1.5508e-05	0.002093	148	3	-2.0755	0.49533	0.55639	1	9714	1	-2.0755
MRPL49	4	5.2673e-06	1.5508e-05	0.002093	149	4	-1.0779	0.99999	1	1	19990	0	-1.0779
MRPS18A	4	5.405e-06	1.6493e-05	0.002211	150	4	-1.4825	0.99999	1	1	19989	0	-1.4825
GRSF1	4	5.4807e-06	1.6985e-05	0.002262	151	4	-1.2404	0.99999	1	1	19988	0	-1.2404
DHX30	4	6.2242e-06	1.8954e-05	0.002459	152	4	-0.76503	0.99999	1	1	19987	0	-0.76503
ERAL1	4	6.354e-06	1.8954e-05	0.002459	153	4	-1.8224	0.99999	1	1	19986	0	-1.8224
IFT22	4	6.4792e-06	1.8954e-05	0.002459	154	4	-0.57337	0.99999	0.99999	1	19985	0	-0.57337
MRPL40	4	6.6061e-06	1.8954e-05	0.002459	155	4	-0.91596	0.99979	0.9998	1	19846	0	-0.91596
HSD17B10	4	8.265e-06	2.4862e-05	0.003205	156	4	-2.1319	0.99999	0.99999	1	19983	0	-2.1319
CALU	4	8.6103e-06	2.5354e-05	0.003248	157	3	-0.58549	0.98799	0.98797	1	19115	0	-0.58549
PI4KB	4	8.6876e-06	2.5847e-05	0.00329	158	4	-0.73699	0.99991	0.99992	1	19900	0	-0.73699
NUP210L	4	8.7952e-06	2.6339e-05	0.003331	159	4	-0.59195	0.99999	0.99999	1	19982	0	-0.59195
UBE2K	4	8.8203e-06	2.6831e-05	0.003373	160	4	-0.74919	0.99999	0.99999	1	19981	0	-0.74919
ICT1	4	9.1683e-06	2.8801e-05	0.003598	161	4	-1.1409	0.99999	0.99999	1	19980	0	-1.1409
GS1-259H13.2	4	9.5265e-06	3.077e-05	0.00382	162	4	-0.60471	0.99999	0.99999	1	19979	0	-0.60471
MRPS5	4	1.0073e-05	3.2247e-05	0.003954	163	4	-1.2077	0.99793	0.99795	1	19587	0	-1.2077
SARS2	4	1.0101e-05	3.2247e-05	0.003954	164	4	-1.3732	0.99976	0.99976	1	19833	0	-1.3732
NDUFAF1	4	1.0389e-05	3.2739e-05	0.00399	165	4	-1.5714	0.99989	0.9999	1	19889	0	-1.5714
TEFM	4	1.1342e-05	3.6678e-05	0.004444	166	4	-1.2254	0.99647	0.99646	1	19479	0	-1.2254
NDUFB11	4	1.1652e-05	3.8647e-05	0.004654	167	4	-1.521	0.99999	0.99999	1	19978	0	-1.521
MRPL52	4	1.1849e-05	3.9632e-05	0.004716	168	4	-2.0306	0.99908	0.99906	1	19702	0	-2.0306
POU4F3	4	1.1891e-05	3.9632e-05	0.004716	169	4	-0.36424	0.99999	0.99999	1	19977	0	-0.36424
RARS2	4	1.2154e-05	4.1108e-05	0.004863	170	4	-1.3423	0.99999	0.99999	1	19976	0	-1.3423
ECSIT	4	1.3405e-05	4.7509e-05	0.005587	171	4	-1.1301	0.99977	0.99977	1	19840	0	-1.1301
FLVCR1	4	1.3609e-05	4.8001e-05	0.005612	172	4	-0.71656	0.99999	0.99999	1	19975	0	-0.71656
FARS2	4	1.4174e-05	5.0463e-05	0.005799	173	4	-1.2889	0.99999	0.99999	1	19973	0	-1.2889
NDUFAF5	4	1.4177e-05	5.0463e-05	0.005799	174	3	-0.75338	0.99242	0.99243	1	19289	0	-0.75338
TTC26	4	1.4186e-05	5.0463e-05	0.005799	175	4	-0.78029	0.99999	0.99999	1	19972	0	-0.78029
BOLA3	4	1.4611e-05	5.1447e-05	0.005879	176	4	-1.6218	0.99873	0.99872	1	19664	0	-1.6218
COX6A2	4	1.5179e-05	5.2924e-05	0.006001	177	4	-0.78043	0.99998	0.99998	1	19971	0	-0.78043
MIER3	4	1.5292e-05	5.3416e-05	0.006001	178	4	-0.38812	0.99998	0.99998	1	19970	0	-0.38812
CLUH	4	1.5315e-05	5.3416e-05	0.006001	179	4	-0.81551	0.99994	0.99995	1	19922	0	-0.81551
KDM8	4	1.5869e-05	5.5386e-05	0.006188	180	4	-0.62517	0.99998	0.99998	1	19968	0	-0.62517
DOCK4	4	1.6591e-05	5.9324e-05	0.006592	181	3	-0.7315	0.60965	0.63084	1	11121	1	-0.7315
MRPS18B	4	1.7085e-05	6.0309e-05	0.006664	182	4	-1.0749	0.99998	0.99998	1	19966	0	-1.0749
SUPV3L1	4	1.7782e-05	6.1786e-05	0.006753	183	4	-1.2921	0.99998	0.99998	1	19965	0	-1.2921
MRPS28	4	1.7978e-05	6.1786e-05	0.006753	184	4	-0.84342	0.99975	0.99975	1	19827	0	-0.84342
OPA1	4	1.8622e-05	6.474e-05	0.007038	185	3	-1.0657	0.5289	0.57673	1	10131	1	-1.0657
ATXN7L3	4	1.8927e-05	6.5232e-05	0.007053	186	4	-0.90666	0.99998	0.99998	1	19964	0	-0.90666
NR2F2	4	1.9484e-05	6.8186e-05	0.007333	187	4	-0.62401	0.99819	0.99821	1	19609	0	-0.62401
MRPS17	4	1.9839e-05	6.9171e-05	0.007399	188	4	-1.0934	0.99929	0.99929	1	19740	0	-1.0934
NDUFS5	4	2.0033e-05	7.0155e-05	0.007426	189	4	-0.84071	0.99998	0.99998	1	19963	0	-0.84071
N6AMT1	4	2.0109e-05	7.0155e-05	0.007426	190	4	-1.5446	0.99997	0.99997	1	19946	0	-1.5446
PILRA	4	2.0454e-05	7.114e-05	0.007491	191	4	-0.42257	0.99998	0.99998	1	19962	0	-0.42257
MTRF1L	4	2.0578e-05	7.1632e-05	0.007503	192	2	-0.84312	0.81378	0.81328	1	14786	0	-0.84312
MRPL16	4	2.1659e-05	7.6555e-05	0.007946	193	4	-1.1308	0.99998	0.99998	1	19961	0	-1.1308
COA6	4	2.1729e-05	7.7048e-05	0.007946	194	3	-1.2378	0.98868	0.98867	1	19143	0	-1.2378
MRPS27	4	2.1741e-05	7.7048e-05	0.007946	195	4	-1.2957	0.99998	0.99998	1	19960	0	-1.2957
MRPS21	4	2.2423e-05	7.9509e-05	0.008158	196	4	-1.3423	0.99998	0.99998	1	19959	0	-1.3423
ZNF410	4	2.2693e-05	8.0002e-05	0.008167	197	4	-0.61676	0.99991	0.99991	1	19896	0	-0.61676
MRPL10	4	2.2762e-05	8.0494e-05	0.008176	198	4	-0.99111	0.99998	0.99998	1	19958	0	-0.99111
TBXAS1	4	2.3208e-05	8.3448e-05	0.008433	199	4	-0.60226	0.99998	0.99998	1	19957	0	-0.60226
ZC3HAV1	4	2.3573e-05	8.4432e-05	0.008472	200	4	-0.54414	0.99998	0.99998	1	19956	0	-0.54414
KIAA0391	4	2.3749e-05	8.4679e-05	0.008472	201	4	-1.9644	0.99998	0.99998	1	19955	0	-1.9644
MRPS30	4	2.3987e-05	8.5417e-05	0.008504	202	4	-1.4309	0.99996	0.99996	1	19936	0	-1.4309
ATP5D	4	2.4242e-05	8.5909e-05	0.008511	203	4	-1.4242	0.99982	0.99982	1	19858	0	-1.4242
AKR1D1	4	2.727e-05	9.3294e-05	0.009197	204	4	-0.48855	0.99992	0.99993	1	19905	0	-0.48855
PNPT1	4	2.8163e-05	9.7725e-05	0.009587	205	4	-1.5534	0.99967	0.99968	1	19809	0	-1.5534
RTN4IP1	4	2.8359e-05	9.871e-05	0.009637	206	4	-1.0227	0.99997	0.99997	1	19953	0	-1.0227
DENND2A	4	2.8986e-05	0.00010068	0.009688	207	4	-0.43744	0.99997	0.99997	1	19952	0	-0.43744
ELAC2	4	2.9037e-05	0.00010068	0.009688	208	3	-1.0003	0.25982	0.38532	1	6723	1	-1.0003
MYBPC2	4	2.9068e-05	0.00010068	0.009688	209	4	-0.84994	0.99997	0.99997	1	19951	0	-0.84994
MRPS11	4	3.0066e-05	0.00010216	0.009783	210	3	-0.9307	0.98532	0.9853	1	19018	0	-0.9307
RNMTL1	4	3.0243e-05	0.00010314	0.009785	211	4	-1.6208	0.99995	0.99995	1	19930	0	-1.6208
COL26A1	4	3.0379e-05	0.00010363	0.009785	212	4	-0.49356	0.99997	0.99997	1	19950	0	-0.49356
TOMM20	4	3.057e-05	0.00010363	0.009785	213	4	-0.9787	0.99997	0.99997	1	19949	0	-0.9787
GDF6	4	3.1299e-05	0.0001056	0.009924	214	4	-0.70444	0.99997	0.99997	1	19948	0	-0.70444
ELOF1	4	3.1537e-05	0.00010708	0.010016	215	4	-0.71359	0.99997	0.99997	1	19947	0	-0.71359
WBSCR16	4	3.1807e-05	0.00010806	0.010061	216	4	-1.9563	0.99996	0.99996	1	19941	0	-1.9563
CLDN12	4	3.267e-05	0.00011151	0.010334	217	3	-0.58499	0.98492	0.98489	1	19006	0	-0.58499
NELFCD	4	3.4369e-05	0.00011693	0.010787	218	4	-1.3296	0.99997	0.99997	1	19945	0	-1.3296
PMM2	4	3.5028e-05	0.00012086	0.011088	219	4	-0.57981	0.99946	0.99947	1	19774	0	-0.57981
VARS2	4	3.5355e-05	0.00012185	0.011088	220	3	-2.1688	0.98726	0.98723	1	19084	0	-2.1688
S100A2	4	3.5472e-05	0.00012185	0.011088	221	4	-0.80011	0.99996	0.99997	1	19944	0	-0.80011
UPF3B	4	3.5758e-05	0.00012333	0.011161	222	4	-0.4853	0.99996	0.99996	1	19943	0	-0.4853
MRPL28	4	3.5948e-05	0.00012431	0.011161	223	4	-1.3943	0.99989	0.99989	1	19885	0	-1.3943
DENND1B	4	3.5973e-05	0.00012431	0.011161	224	4	-0.47876	0.99996	0.99996	1	19942	0	-0.47876
MRPL12	4	3.7087e-05	0.00012874	0.011507	225	4	-2.1195	0.99996	0.99996	1	19937	0	-2.1195
METTL17	4	3.7837e-05	0.00013268	0.011807	226	3	-2.9381	0.99278	0.99279	1	19300	0	-2.9381
ERAP1	4	3.8158e-05	0.00013416	0.011886	227	4	-0.34122	0.99996	0.99996	1	19940	0	-0.34122
CBLL1	4	3.825e-05	0.00013514	0.01192	228	4	-0.64191	0.99765	0.99765	1	19563	0	-0.64191
SOD2	4	4.0864e-05	0.0001445	0.01269	229	4	-1.3792	0.99973	0.99973	1	19821	0	-1.3792
C1QBP	4	4.126e-05	0.00014548	0.012721	230	4	-1.1281	0.99996	0.99996	1	19939	0	-1.1281
HYAL4	4	4.1517e-05	0.00014794	0.01288	231	3	-0.61147	0.64085	0.6541	1	11588	1	-0.61147
CXorf56	4	4.4276e-05	0.00015926	0.013806	232	4	-0.93106	0.99993	0.99994	1	19914	0	-0.93106
SHROOM1	4	4.664e-05	0.00016468	0.014214	233	4	-0.61482	0.99995	0.99996	1	19933	0	-0.61482
TXN2	4	4.7312e-05	0.00016862	0.014492	234	3	-1.401	0.99282	0.99283	1	19303	0	-1.401
GK	4	4.7729e-05	0.0001696	0.014514	235	4	-0.46912	0.99995	0.99995	1	19932	0	-0.46912
SMYD5	4	4.9109e-05	0.00017502	0.014914	236	4	-0.77755	0.99995	0.99995	1	19931	0	-0.77755
CLPX	4	4.9657e-05	0.00017699	0.015019	237	3	-0.8885	0.99319	0.99319	1	19322	0	-0.8885
C7orf55	4	5.0333e-05	0.00017846	0.015059	238	4	-0.89648	0.99995	0.99995	1	19929	0	-0.89648
C14orf169	4	5.0487e-05	0.00017896	0.015059	239	4	-0.66306	0.99995	0.99995	1	19928	0	-0.66306
MRPL30	4	5.1066e-05	0.00018093	0.015161	240	4	-1.0153	0.99994	0.99995	1	19924	0	-1.0153
CTTNBP2	4	5.1646e-05	0.00018388	0.015256	241	4	-0.68127	0.99904	0.99903	1	19693	0	-0.68127
MAZ	4	5.1832e-05	0.00018437	0.015256	242	4	-0.4271	0.99995	0.99995	1	19927	0	-0.4271
ZNF394	4	5.2117e-05	0.00018536	0.015256	243	4	-0.42588	0.99995	0.99995	1	19926	0	-0.42588
MRPL23	4	5.2243e-05	0.00018585	0.015256	244	4	-1.1648	0.99995	0.99995	1	19925	0	-1.1648
ACTR5	4	5.2247e-05	0.00018585	0.015256	245	3	-0.87628	0.98886	0.98885	1	19150	0	-0.87628
PCYT1A	4	5.5335e-05	0.00019717	0.016119	246	3	-0.86391	0.98378	0.98374	1	18959	0	-0.86391
TRUB2	4	5.5808e-05	0.00019865	0.016174	247	3	-1.5565	0.73653	0.7361	1	13223	1	-1.5565
OXSM	4	5.6463e-05	0.00020259	0.016428	248	4	-0.40227	0.99994	0.99995	1	19923	0	-0.40227
SLC27A3	4	5.688e-05	0.00020456	0.016495	249	4	-0.53467	0.9997	0.99971	1	19816	0	-0.53467
VPS13D	4	5.697e-05	0.00020505	0.016495	250	4	-0.8559	0.99717	0.99717	1	19526	0	-0.8559
NOL4L	4	5.8165e-05	0.0002085	0.016705	251	4	-0.49461	0.99994	0.99995	1	19920	0	-0.49461
MRPL34	4	5.8789e-05	0.00021145	0.016875	252	4	-0.95545	0.9999	0.99991	1	19895	0	-0.95545
FAM185A	4	5.91e-05	0.00021243	0.016886	253	4	-0.51841	0.99994	0.99995	1	19919	0	-0.51841
METTL15	4	6.0719e-05	0.00021982	0.017405	254	4	-1.0158	0.99994	0.99995	1	19917	0	-1.0158
WNT8A	4	6.2732e-05	0.00023114	0.018158	255	4	-0.76263	0.99549	0.99551	1	19421	0	-0.76263
THNSL2	4	6.288e-05	0.00023114	0.018158	256	4	-0.37983	0.99994	0.99994	1	19916	0	-0.37983
WNT16	4	6.5324e-05	0.00024296	0.019012	257	4	-0.43594	0.99993	0.99994	1	19915	0	-0.43594
HHEX	4	6.5654e-05	0.00024394	0.019015	258	4	-0.44241	0.99985	0.99986	1	19874	0	-0.44241
TRIT1	4	6.6547e-05	0.0002469	0.019171	259	3	-1.1751	0.52302	0.57314	1	10052	1	-1.1751
MRPL22	4	6.7651e-05	0.00025133	0.019404	260	4	-1.0491	0.99926	0.99926	1	19734	0	-1.0491
TOMM40	4	6.8156e-05	0.00025182	0.019404	261	3	-1.1195	0.64978	0.66086	1	11739	1	-1.1195
MRPL45	4	7.0823e-05	0.00026314	0.020122	262	4	-0.73762	0.99993	0.99994	1	19913	0	-0.73762
LMOD2	4	7.0824e-05	0.00026314	0.020122	263	4	-0.60397	0.99982	0.99983	1	19860	0	-0.60397
WEE2	4	7.1745e-05	0.00026659	0.020232	264	4	-0.60208	0.99993	0.99993	1	19912	0	-0.60208
FTSJ2	4	7.1785e-05	0.00026659	0.020232	265	4	-1.7717	0.99993	0.99993	1	19911	0	-1.7717
MRPS35	4	7.3242e-05	0.00027102	0.020491	266	3	-1.2175	0.9816	0.98159	1	18879	0	-1.2175
PIK3CG	4	7.4069e-05	0.00027447	0.020673	267	4	-0.77178	0.99993	0.99993	1	19910	0	-0.77178
KCND2	4	7.4525e-05	0.00027742	0.020777	268	3	-0.72428	0.95228	0.9521	1	18044	0	-0.72428
NDUFAF6	4	7.4584e-05	0.00027791	0.020777	269	4	-0.84381	0.99726	0.99726	1	19532	0	-0.84381
BAG6	4	7.565e-05	0.00028579	0.021245	270	4	-0.84895	0.99992	0.99993	1	19909	0	-0.84895
FBXO11	4	7.5902e-05	0.00028628	0.021245	271	4	-0.67276	0.99992	0.99993	1	19908	0	-0.67276
DOHH	4	7.6619e-05	0.00028924	0.021385	272	4	-0.46606	0.99992	0.99993	1	19907	0	-0.46606
HRNR	4	7.8973e-05	0.00029908	0.022032	273	4	-0.50956	0.99992	0.99993	1	19906	0	-0.50956
SEPHS1	4	8.072e-05	0.00030794	0.022602	274	4	-1.2636	0.99992	0.99992	1	19904	0	-1.2636
CIITA	4	8.3168e-05	0.00031533	0.02293	275	4	-0.5851	0.99992	0.99992	1	19903	0	-0.5851
MRPL57	4	8.3213e-05	0.00031533	0.02293	276	4	-1.7887	0.99992	0.99992	1	19902	0	-1.7887
NDUFA11	4	8.3393e-05	0.00031582	0.02293	277	4	-0.84155	0.99992	0.99992	1	19901	0	-0.84155
SPRR2A	4	8.6151e-05	0.00032173	0.023274	278	4	-0.53769	0.99958	0.9996	1	19795	0	-0.53769
C19orf26	4	8.8278e-05	0.00032911	0.023625	279	4	-0.51683	0.99991	0.99992	1	19899	0	-0.51683
FBXL19	4	8.8467e-05	0.00032961	0.023625	280	4	-0.46671	0.99991	0.99992	1	19898	0	-0.46671
MRPL1	4	8.8608e-05	0.0003301	0.023625	281	4	-0.93913	0.99991	0.99992	1	19897	0	-0.93913
NDUFC1	4	8.9993e-05	0.00033601	0.023963	282	4	-1.0024	0.99834	0.99834	1	19621	0	-1.0024
IPMK	4	9.1216e-05	0.00033994	0.024158	283	3	-0.79738	0.99327	0.99327	1	19328	0	-0.79738
DYRK1A	4	9.2699e-05	0.00034487	0.024421	284	4	-0.78088	0.99934	0.99935	1	19749	0	-0.78088
NDUFS8	4	9.3446e-05	0.00034782	0.024544	285	3	-1.1138	0.98358	0.98355	1	18948	0	-1.1138
ATP6AP1L	4	9.4197e-05	0.00035078	0.02458	286	4	-0.60073	0.99931	0.99931	1	19742	0	-0.60073
NDUFB4	4	9.4225e-05	0.00035078	0.02458	287	3	-1.0636	0.98664	0.98659	1	19065	0	-1.0636
MRPL3	4	9.47e-05	0.00035324	0.024667	288	4	-1.0967	0.99879	0.99877	1	19669	0	-1.0967
PCDHGB6	4	9.7061e-05	0.00036407	0.025335	289	4	-0.32273	0.9999	0.99991	1	19894	0	-0.32273
LIPT2	4	9.7517e-05	0.00036702	0.025452	290	4	-0.96423	0.9999	0.99991	1	19893	0	-0.96423
ZNF366	4	9.9819e-05	0.00037687	0.026045	291	4	-0.62665	0.9999	0.99991	1	19892	0	-0.62665
RMND1	4	0.00010101	0.00038228	0.026329	292	4	-0.79833	0.99958	0.9996	1	19794	0	-0.79833
TPST1	4	0.00010185	0.00038475	0.026408	293	4	-0.92381	0.9999	0.9999	1	19891	0	-0.92381
CHRNB2	4	0.00010353	0.00039065	0.026723	294	3	-0.76379	0.98999	0.98994	1	19198	0	-0.76379
GTPBP10	4	0.0001075	0.0004069	0.02774	295	4	-1.532	0.99907	0.99905	1	19698	0	-1.532
FAM57B	4	0.00010938	0.00041084	0.027853	296	4	-0.69451	0.99977	0.99977	1	19838	0	-0.69451
SNAI2	4	0.00010955	0.00041133	0.027853	297	4	-0.38098	0.99989	0.9999	1	19888	0	-0.38098
AGPAT5	4	0.00011027	0.0004133	0.027892	298	4	-0.77083	0.99989	0.9999	1	19887	0	-0.77083
MRPL36	4	0.00011278	0.00042462	0.028561	299	3	-1.0149	0.71771	0.71832	1	12863	1	-1.0149
CSRP1	4	0.00011342	0.00042659	0.028597	300	4	-0.4551	0.99989	0.99989	1	19886	0	-0.4551
MRPL24	4	0.00011732	0.00044284	0.029588	301	4	-0.66936	0.99964	0.99965	1	19804	0	-0.66936
MCUR1	4	0.00012027	0.00045662	0.030408	302	4	-1.4347	0.99988	0.99989	1	19884	0	-1.4347
RABEP2	4	0.00012176	0.00046229	0.030631	303	4	-0.43927	0.99988	0.99989	1	19883	0	-0.43927
MRPL37	4	0.00012206	0.00046302	0.030631	304	4	-1.4548	0.99988	0.99989	1	19882	0	-1.4548
MRPL32	4	0.00012327	0.00046549	0.030693	305	4	-1.0031	0.99988	0.99988	1	19881	0	-1.0031
FDXR	4	0.0001243	0.00046942	0.030816	306	4	-0.73152	0.99988	0.99988	1	19880	0	-0.73152
AQP8	4	0.00012454	0.00047041	0.030816	307	4	-0.34425	0.99988	0.99988	1	19879	0	-0.34425
ISCA1	4	0.00012654	0.00047878	0.031262	308	3	-0.7799	0.928	0.92774	1	17423	0	-0.7799
CFTR	4	0.0001298	0.00049158	0.031994	309	4	-0.5086	0.99987	0.99988	1	19878	0	-0.5086
FOXK1	4	0.00013164	0.00049946	0.032361	310	4	-0.88989	0.99987	0.99987	1	19876	0	-0.88989
MRPL4	4	0.00013181	0.00050044	0.032361	311	4	-1.3377	0.99981	0.99982	1	19854	0	-1.3377
LIAS	4	0.00013732	0.00051866	0.033345	312	4	-0.82525	0.99986	0.99987	1	19875	0	-0.82525
ASB15	4	0.0001377	0.00051915	0.033345	313	3	-0.48198	0.84459	0.84391	1	15476	0	-0.48198
PYURF	4	0.00013812	0.00052063	0.033345	314	3	-0.84504	0.98258	0.98256	1	18913	0	-0.84504
MAFG	4	0.00014292	0.00053736	0.034308	315	4	-0.55911	0.99982	0.99982	1	19857	0	-0.55911
MTX1	4	0.00014392	0.00054081	0.034418	316	3	-0.65383	0.75521	0.75476	1	13581	0	-0.65383
NXT1	4	0.00014804	0.00055656	0.035229	317	4	-0.63838	0.99985	0.99986	1	19873	0	-0.63838
NMT1	4	0.00014818	0.00055706	0.035229	318	4	-0.96845	0.99985	0.99986	1	19872	0	-0.96845
AARS2	4	0.00014947	0.00056001	0.035305	319	4	-1.2622	0.99801	0.99802	1	19597	0	-1.2622
MRPL11	4	0.00015534	0.0005861	0.036835	320	4	-1.1298	0.99844	0.99845	1	19632	0	-1.1298
VHLL	4	0.00015647	0.00058955	0.036936	321	4	-0.37764	0.99984	0.99985	1	19871	0	-0.37764
OXA1L	4	0.00015705	0.00059201	0.036975	322	4	-1.1271	0.99984	0.99985	1	19870	0	-1.1271
MEST	4	0.00015887	0.00059546	0.037075	323	4	-0.39792	0.99984	0.99985	1	19869	0	-0.39792
PON1	4	0.00015997	0.00060038	0.037129	324	4	-0.46458	0.99984	0.99985	1	19868	0	-0.46458
ADAR	4	0.00016026	0.00060137	0.037129	325	4	-0.55858	0.99984	0.99985	1	19867	0	-0.55858
CUX1	4	0.00016056	0.00060186	0.037129	326	4	-0.3412	0.99984	0.99985	1	19866	0	-0.3412
ALKBH1	4	0.00016117	0.00060383	0.037136	327	2	-0.51707	0.88553	0.8851	1	16379	0	-0.51707
C16orf45	4	0.00016913	0.00063041	0.038653	328	4	-0.38456	0.99983	0.99984	1	19864	0	-0.38456
ATP5J2-PTCD1	4	0.00017104	0.00063534	0.038749	329	4	-1.235	0.99954	0.99956	1	19785	0	-1.235
PTCD1	4	0.00017122	0.00063583	0.038749	330	4	-0.99158	0.99935	0.99935	1	19750	0	-0.99158
CABIN1	4	0.00017167	0.00063927	0.038814	331	4	-0.72878	0.99983	0.99984	1	19863	0	-0.72878
CDHR3	4	0.00017191	0.00064075	0.038814	332	4	-0.48436	0.99983	0.99984	1	19862	0	-0.48436
ATP2A1	4	0.00017516	0.00065109	0.039204	333	3	-0.61781	0.99189	0.9919	1	19271	0	-0.61781
EIF4H	4	0.00017519	0.00065109	0.039204	334	4	-0.54314	0.99982	0.99983	1	19861	0	-0.54314
MRPL18	4	0.00017917	0.00066635	0.040003	335	4	-1.0554	0.99971	0.99972	1	19817	0	-1.0554
CD72	4	0.0001802	0.00066881	0.040031	336	4	-0.28591	0.99982	0.99983	1	19859	0	-0.28591
XKR4	4	0.00018433	0.00068752	0.041029	337	4	-0.66505	0.99982	0.99982	1	19856	0	-0.66505
C1orf54	4	0.00018573	0.00069146	0.041142	338	4	-0.44989	0.99981	0.99982	1	19855	0	-0.44989
PAPOLA	4	0.00019316	0.00072001	0.042714	339	4	-0.65942	0.99981	0.99981	1	19853	0	-0.65942
SAFB	4	0.00019742	0.0007402	0.043783	340	4	-0.59734	0.9998	0.99981	1	19852	0	-0.59734
PYGO2	4	0.00020203	0.00075694	0.04431	341	4	-0.50897	0.9998	0.99981	1	19851	0	-0.50897
TBC1D10B	4	0.00020211	0.00075694	0.04431	342	4	-0.56861	0.9998	0.99981	1	19850	0	-0.56861
YWHAG	4	0.00020216	0.00075694	0.04431	343	3	-0.66241	0.96273	0.96261	1	18310	0	-0.66241
LCE1E	4	0.00020246	0.00075792	0.04431	344	4	-0.41268	0.9998	0.9998	1	19849	0	-0.41268
BCAP31	4	0.00020361	0.00076285	0.044468	345	4	-0.32208	0.9998	0.9998	1	19848	0	-0.32208
FZD1	4	0.00020591	0.00077269	0.044912	346	4	-0.2919	0.99979	0.9998	1	19847	0	-0.2919
FIP1L1	4	0.00021329	0.00079485	0.046067	347	4	-0.64965	0.99979	0.99979	1	19845	0	-0.64965
FASTKD2	4	0.00021706	0.0008106	0.046719	348	4	-0.70877	0.99978	0.99979	1	19844	0	-0.70877
LIPT1	4	0.00021789	0.00081257	0.046719	349	4	-0.5041	0.99978	0.99978	1	19843	0	-0.5041
DMTF1	4	0.00021794	0.00081306	0.046719	350	4	-0.38011	0.99711	0.9971	1	19523	0	-0.38011
PCOLCE	4	0.00021956	0.00081848	0.046896	351	4	-0.51514	0.99978	0.99978	1	19842	0	-0.51514
ZNHIT1	4	0.00022079	0.00082094	0.046903	352	4	-1.0518	0.99733	0.99732	1	19540	0	-1.0518
NDFIP1	4	0.00022483	0.00083817	0.047673	353	4	-0.51294	0.99978	0.99978	1	19841	0	-0.51294
KPRP	4	0.00022523	0.00083915	0.047673	354	3	-0.47859	0.97038	0.97028	1	18527	0	-0.47859
C1orf43	4	0.00022792	0.00085245	0.048292	355	3	-0.71046	0.97503	0.97495	1	18662	0	-0.71046
S100A6	4	0.00022837	0.00085589	0.048351	356	4	-0.44602	0.99919	0.99918	1	19721	0	-0.44602
NCOA2	4	0.00023009	0.00086574	0.04877	357	4	-0.52465	0.99977	0.99977	1	19839	0	-0.52465
RASA4B	4	0.00023428	0.00088002	0.049436	358	4	-0.63353	0.99966	0.99968	1	19806	0	-0.63353
SFXN4	4	0.00023594	0.00088592	0.049546	359	4	-0.65589	0.99976	0.99977	1	19837	0	-0.65589
WDR61	4	0.00023673	0.00088691	0.049546	360	4	-0.5009	0.99976	0.99977	1	19836	0	-0.5009
ICAM4	4	0.00023911	0.00089626	0.04993	361	4	-0.35917	0.99976	0.99976	1	19835	0	-0.35917
LIG3	4	0.0002406	0.00090119	0.050066	362	4	-0.6704	0.99976	0.99976	1	19834	0	-0.6704
WASF3	4	0.00024523	0.00091153	0.050501	363	4	-0.32339	0.99975	0.99976	1	19832	0	-0.32339
TAZ	4	0.00024695	0.0009194	0.050655	364	4	-0.76792	0.99975	0.99976	1	19831	0	-0.76792
PCF11	4	0.00024716	0.00092088	0.050655	365	4	-0.75254	0.99975	0.99976	1	19830	0	-0.75254
NAPEPLD	4	0.00024782	0.00092186	0.050655	366	4	-0.42307	0.99559	0.9956	1	19424	0	-0.42307
PVRIG	4	0.00024992	0.00092777	0.05084	367	4	-0.40673	0.99975	0.99975	1	19829	0	-0.40673
HIPK2	4	0.00025069	0.00093073	0.050864	368	3	-0.39364	0.95643	0.95631	1	18152	0	-0.39364
CYC1	4	0.00025333	0.00094057	0.051151	369	3	-0.90575	0.69521	0.69815	1	12463	1	-0.90575
CD180	4	0.00025343	0.00094106	0.051151	370	4	-0.39238	0.99975	0.99975	1	19828	0	-0.39238
MRPL20	4	0.00025502	0.00094599	0.05128	371	3	-1.7171	0.61911	0.63786	1	11259	1	-1.7171
NUDT17	4	0.0002599	0.0009647	0.052086	372	4	-0.47605	0.9987	0.99869	1	19658	0	-0.47605
OR7G3	4	0.00026035	0.00096716	0.052086	373	4	-0.44679	0.99974	0.99975	1	19826	0	-0.44679
SCNM1	4	0.00026057	0.00096863	0.052086	374	4	-0.48678	0.99974	0.99975	1	19825	0	-0.48678
UBR4	4	0.00026138	0.00097503	0.05229	375	4	-0.58198	0.99891	0.99889	1	19682	0	-0.58198
HIST2H4B	4	0.00026385	0.00098587	0.052731	376	3	-0.55185	0.78972	0.78916	1	14281	0	-0.55185
EFNA1	4	0.00026683	0.00099522	0.05309	377	3	-0.56009	0.91325	0.91299	1	17051	0	-0.56009
COX16	4	0.00026828	0.00099965	0.053185	378	4	-0.69081	0.99973	0.99973	1	19824	0	-0.69081
SYPL1	4	0.00026969	0.0010061	0.053302	379	4	-0.41089	0.99973	0.99973	1	19823	0	-0.41089
TTC14	4	0.0002706	0.00101	0.053302	380	4	-0.69809	0.99927	0.99927	1	19737	0	-0.69809
SMAD5	4	0.00027122	0.001011	0.053302	381	4	-0.67407	0.99973	0.99973	1	19822	0	-0.67407
TSPAN12	4	0.00027161	0.0010125	0.053302	382	3	-0.74978	0.98758	0.98757	1	19098	0	-0.74978
FAM13B	4	0.00028018	0.001039	0.054559	383	4	-0.74543	0.99972	0.99973	1	19820	0	-0.74543
CTDSPL2	4	0.0002881	0.0010696	0.056015	384	4	-0.73871	0.99919	0.99918	1	19719	0	-0.73871
SIRT6	4	0.00029223	0.0010873	0.056796	385	4	-0.52766	0.99971	0.99972	1	19819	0	-0.52766
DCST1	4	0.00029397	0.0010932	0.05686	386	4	-0.5302	0.99971	0.99972	1	19818	0	-0.5302
UQCR10	4	0.00029424	0.0010942	0.05686	387	2	-0.53955	0.35489	0.48066	1	8346	1	-0.53955
TAMM41	4	0.00029552	0.0011001	0.056975	388	3	-0.99317	0.89312	0.89274	1	16563	0	-0.99317
OR2F1	4	0.00029658	0.0011021	0.056975	389	3	-0.37314	0.97197	0.9719	1	18573	0	-0.37314
MRPS10	4	0.00030116	0.0011168	0.057591	390	4	-1.2691	0.9984	0.99841	1	19628	0	-1.2691
GRM8	4	0.00030224	0.0011203	0.057621	391	4	-0.5305	0.99839	0.9984	1	19627	0	-0.5305
SRSF10	4	0.0003036	0.0011252	0.057726	392	3	-0.66363	0.93102	0.93076	1	17496	0	-0.66363
P4HA2	4	0.00030935	0.0011439	0.058304	393	3	-0.43247	0.97823	0.97823	1	18773	0	-0.43247
FAM78A	4	0.00030971	0.0011444	0.058304	394	4	-0.6598	0.99969	0.9997	1	19815	0	-0.6598
NDUFA9	4	0.00031152	0.0011518	0.058304	395	4	-0.56341	0.99969	0.9997	1	19814	0	-0.56341
IBA57	4	0.0003117	0.0011528	0.058304	396	2	-0.99546	0.78924	0.78869	1	14271	0	-0.99546
HIST2H2AC	4	0.00031176	0.0011533	0.058304	397	4	-0.71417	0.99969	0.9997	1	19813	0	-0.71417
SLC5A11	4	0.00031346	0.0011587	0.058304	398	4	-0.47013	0.99969	0.9997	1	19812	0	-0.47013
SHE	4	0.00031395	0.0011597	0.058304	399	4	-0.46332	0.99969	0.9997	1	19811	0	-0.46332
NDUFC2-KCTD14	4	0.00031405	0.0011597	0.058304	400	3	-1.0728	0.77997	0.77936	1	14083	0	-1.0728
BHLHE22	4	0.000316	0.0011705	0.058702	401	3	-0.45266	0.46596	0.53943	1	9386	1	-0.45266
MAP1B	4	0.00031768	0.0011754	0.058706	402	3	-0.56144	0.82993	0.82926	1	15141	0	-0.56144
STX1B	4	0.00031799	0.0011764	0.058706	403	4	-0.52073	0.99968	0.9997	1	19810	0	-0.52073
POLG	4	0.00032399	0.0011971	0.05959	404	3	-0.53256	0.032898	0.081903	0.788421	2059	1	-0.53256
UBN2	4	0.0003316	0.0012241	0.060787	405	3	-1.1159	0.91172	0.91146	1	17020	0	-1.1159
SNN	4	0.0003329	0.0012291	0.060881	406	4	-0.45902	0.99967	0.99968	1	19808	0	-0.45902
MCIDAS	4	0.00033648	0.0012429	0.061262	407	4	-0.44074	0.99966	0.99968	1	19807	0	-0.44074
MRPL48	4	0.00033652	0.0012429	0.061262	408	2	-0.35874	0.81118	0.81069	1	14738	0	-0.35874
MRPL33	4	0.0003486	0.0012926	0.063558	409	3	-1.361	0.96614	0.96603	1	18422	0	-1.361
ANXA9	4	0.00035096	0.0013	0.063765	410	4	-0.68259	0.99965	0.99966	1	19805	0	-0.68259
MRPL14	4	0.00035248	0.0013073	0.063888	411	4	-1.3645	0.99808	0.9981	1	19601	0	-1.3645
ECM1	4	0.00035308	0.0013088	0.063888	412	4	-0.64668	0.99383	0.99383	1	19350	0	-0.64668
TRAP1	4	0.00036209	0.0013467	0.065579	413	4	-0.59195	0.99964	0.99965	1	19803	0	-0.59195
TBC1D24	4	0.00036248	0.0013502	0.065588	414	3	-0.6676	0.91874	0.9185	1	17194	0	-0.6676
SRCAP	4	0.00036401	0.0013585	0.065836	415	4	-0.71206	0.99753	0.99752	1	19552	0	-0.71206
APOBR	4	0.00036686	0.0013718	0.06632	416	4	-0.38322	0.99963	0.99965	1	19802	0	-0.38322
DPM3	4	0.00038038	0.0014166	0.068322	417	3	-0.72125	0.79403	0.79352	1	14361	0	-0.72125
FAM110B	4	0.0003833	0.0014226	0.068442	418	4	-0.33604	0.99962	0.99963	1	19801	0	-0.33604
BOD1	4	0.00038614	0.0014339	0.068823	419	4	-0.52228	0.99961	0.99963	1	19800	0	-0.52228
ZSCAN21	4	0.00039086	0.0014516	0.069413	420	4	-0.3835	0.99961	0.99962	1	19799	0	-0.3835
CLK2	4	0.00039131	0.0014531	0.069413	421	4	-0.58334	0.99956	0.99958	1	19789	0	-0.58334
MRPS24	4	0.00039269	0.0014565	0.069413	422	3	-0.86259	0.59842	0.62293	1	10962	1	-0.86259
WT1	4	0.00039421	0.0014614	0.069435	423	4	-0.41468	0.99744	0.99744	1	19547	0	-0.41468
UBE2H	4	0.00039489	0.0014639	0.069435	424	4	-0.5213	0.99961	0.99962	1	19798	0	-0.5213
AGFG2	4	0.00039843	0.0014742	0.069761	425	3	-0.41134	0.98424	0.98421	1	18984	0	-0.41134
CIART	4	0.00040557	0.0015043	0.071015	426	4	-0.52697	0.99959	0.99961	1	19797	0	-0.52697
KLLN	4	0.00040646	0.0015102	0.071127	427	4	-0.42887	0.99959	0.99961	1	19796	0	-0.42887
COX10	4	0.00041025	0.001523	0.071562	428	4	-0.37239	0.99919	0.99918	1	19720	0	-0.37239
SH2B1	4	0.00041927	0.0015501	0.072459	429	3	-0.63193	0.99009	0.99004	1	19203	0	-0.63193
AGBL3	4	0.00042095	0.0015545	0.072459	430	3	-0.43584	0.98388	0.98384	1	18963	0	-0.43584
GPR75-ASB3	4	0.00042196	0.0015584	0.072459	431	3	-0.5767	0.88358	0.88311	1	16337	0	-0.5767
C7orf61	4	0.00042435	0.0015638	0.072459	432	4	-0.58072	0.99958	0.9996	1	19793	0	-0.58072
TRAPPC13	4	0.0004245	0.0015643	0.072459	433	4	-0.81332	0.99958	0.99959	1	19792	0	-0.81332
HIRA	4	0.00042527	0.0015658	0.072459	434	4	-0.81054	0.99957	0.99959	1	19791	0	-0.81054
PARL	4	0.00042573	0.0015673	0.072459	435	4	-0.43091	0.99957	0.99959	1	19790	0	-0.43091
ATP6V0A4	4	0.00042773	0.0015786	0.072815	436	4	-0.68074	0.99931	0.99932	1	19743	0	-0.68074
ALKBH4	4	0.00042909	0.0015848	0.072932	437	4	-0.38102	0.99954	0.99956	1	19784	0	-0.38102
TMEM168	4	0.00043389	0.0016027	0.073591	438	4	-0.48742	0.99468	0.9947	1	19384	0	-0.48742
ATP5E	4	0.00044124	0.0016357	0.074934	439	3	-0.70773	0.99017	0.99011	1	19207	0	-0.70773
COL4A3BP	4	0.00044425	0.0016456	0.075214	440	4	-0.30998	0.99956	0.99958	1	19788	0	-0.30998
ATPAF2	4	0.00044916	0.0016672	0.076031	441	4	-0.72054	0.99884	0.99882	1	19675	0	-0.72054
NGLY1	4	0.00045097	0.0016741	0.076173	442	3	-0.90335	0.9935	0.9935	1	19338	0	-0.90335
ZNF282	4	0.00045688	0.0016953	0.076855	443	4	-0.63651	0.99954	0.99956	1	19787	0	-0.63651
NLN	4	0.00045753	0.0016968	0.076855	444	4	-0.30842	0.99954	0.99956	1	19786	0	-0.30842
FZR1	4	0.00048496	0.0018075	0.081689	445	4	-0.56125	0.99952	0.99953	1	19783	0	-0.56125
RNF133	4	0.00048632	0.0018125	0.081728	446	4	-0.39725	0.99951	0.99953	1	19782	0	-0.39725
ZBTB7B	4	0.00049537	0.0018459	0.083003	447	3	-0.50741	0.96601	0.96589	1	18417	0	-0.50741
GAL3ST4	4	0.00049613	0.0018494	0.083003	448	3	-0.50608	0.27971	0.40826	1	7133	1	-0.50608
MRPL2	4	0.00049724	0.0018548	0.083003	449	4	-0.72564	0.9995	0.99952	1	19781	0	-0.72564
STAG2	4	0.00049815	0.0018573	0.083003	450	2	-0.49937	0.46512	0.53893	1	9377	1	-0.49937
C16orf54	4	0.00050216	0.0018696	0.083368	451	4	-0.48332	0.99798	0.99799	1	19591	0	-0.48332
PCMTD1	4	0.00050364	0.0018765	0.08349	452	4	-0.43937	0.9995	0.99951	1	19780	0	-0.43937
STX6	4	0.00050573	0.0018843	0.083656	453	4	-0.38828	0.99949	0.99951	1	19778	0	-0.38828
MAGI2	4	0.00050782	0.0018903	0.083658	454	4	-0.44628	0.99949	0.9995	1	19777	0	-0.44628
OR2AE1	4	0.0005094	0.0018927	0.083658	455	4	-0.52234	0.99949	0.9995	1	19776	0	-0.52234
TPPP2	4	0.00051804	0.0019262	0.084951	456	4	-0.41389	0.99948	0.99949	1	19775	0	-0.41389
UBE2D3	4	0.00052484	0.0019483	0.08574	457	4	-0.84653	0.99741	0.99741	1	19546	0	-0.84653
SPRR4	4	0.00052932	0.0019602	0.086072	458	3	-0.64278	0.23061	0.35167	1	6192	1	-0.64278
HNRNPH1	4	0.0005322	0.001971	0.086359	459	2	-0.4157	0.64258	0.6554	1	11617	1	-0.4157
IL6R	4	0.00053979	0.0019927	0.087105	460	3	-0.49028	0.95372	0.95354	1	18080	0	-0.49028
GPR151	4	0.00054168	0.0019981	0.087105	461	4	-0.5193	0.99946	0.99947	1	19773	0	-0.5193
PRKAR2B	4	0.00054218	0.002001	0.087105	462	3	-0.56208	0.60906	0.63044	1	11115	1	-0.56208
STAG3	4	0.00054666	0.0020148	0.087416	463	4	-0.66023	0.99945	0.99946	1	19772	0	-0.66023
FAM73B	4	0.00054832	0.0020197	0.087416	464	4	-0.31759	0.99945	0.99946	1	19771	0	-0.31759
ZNF843	4	0.00054869	0.0020212	0.087416	465	4	-0.51307	0.99945	0.99946	1	19770	0	-0.51307
DOC2A	4	0.00055315	0.0020414	0.0881	466	4	-0.44194	0.99945	0.99946	1	19769	0	-0.44194
LIPI	4	0.0005567	0.0020606	0.088738	467	4	-0.58905	0.99944	0.99945	1	19768	0	-0.58905
QRICH1	4	0.00055989	0.0020744	0.089119	468	4	-0.79718	0.99935	0.99936	1	19752	0	-0.79718
RASA4	4	0.00056083	0.0020783	0.089119	469	4	-0.49221	0.99944	0.99945	1	19767	0	-0.49221
DLX6	4	0.00056404	0.0020921	0.089393	470	4	-0.37365	0.99944	0.99945	1	19766	0	-0.37365
THUMPD1	4	0.00056442	0.0020936	0.089393	471	4	-0.33229	0.99944	0.99944	1	19765	0	-0.33229
UMOD	4	0.00056974	0.0021152	0.089978	472	4	-0.31752	0.99943	0.99944	1	19764	0	-0.31752
FAM3C	4	0.00057035	0.0021162	0.089978	473	4	-0.59599	0.99798	0.998	1	19594	0	-0.59599
ITGB2	4	0.0005751	0.0021325	0.090477	474	4	-0.47573	0.99942	0.99943	1	19763	0	-0.47573
MDFIC	4	0.00057933	0.0021527	0.091141	475	3	-0.34406	0.96682	0.96671	1	18433	0	-0.34406
CPED1	4	0.00058495	0.0021709	0.091719	476	4	-0.58483	0.99942	0.99942	1	19762	0	-0.58483
TOP1MT	4	0.00059475	0.0022019	0.092835	477	4	-0.87089	0.99851	0.99852	1	19639	0	-0.87089
COX11	4	0.00059904	0.0022181	0.093324	478	3	-0.6552	0.99169	0.99168	1	19261	0	-0.6552
NDUFA8	4	0.00060364	0.0022359	0.093873	479	3	-0.81095	0.98248	0.98246	1	18910	0	-0.81095
PCSK1	4	0.00060523	0.0022408	0.093884	480	4	-0.3482	0.99939	0.9994	1	19760	0	-0.3482
KCMF1	4	0.00061204	0.0022659	0.094739	481	4	-0.65907	0.99939	0.99939	1	19759	0	-0.65907
ANKRD49	4	0.00061607	0.0022836	0.095282	482	4	-0.55154	0.99938	0.99939	1	19758	0	-0.55154
CXADR	4	0.00062134	0.0023028	0.095884	483	4	-0.54688	0.99938	0.99938	1	19757	0	-0.54688
HAPLN1	4	0.00062481	0.0023112	0.096019	484	4	-0.51257	0.99938	0.99938	1	19756	0	-0.51257
MEF2C	4	0.00062604	0.0023156	0.096019	485	4	-0.48129	0.99937	0.99938	1	19755	0	-0.48129
TIMM8B	4	0.00063716	0.002358	0.097185	486	4	-0.29399	0.99936	0.99936	1	19754	0	-0.29399
LYPLA1	4	0.00063718	0.0023584	0.097185	487	4	-0.51247	0.9982	0.99822	1	19610	0	-0.51247
LDLR	4	0.00063807	0.0023619	0.097185	488	3	-0.64871	0.84783	0.84717	1	15552	0	-0.64871
ZFR	4	0.00063965	0.0023678	0.097185	489	4	-0.40467	0.99936	0.99936	1	19753	0	-0.40467
ASH1L	4	0.00064118	0.0023712	0.097185	490	3	-0.41404	0.99288	0.99289	1	19306	0	-0.41404
TFPT	4	0.00064162	0.0023727	0.097185	491	3	-0.51277	0.77584	0.77529	1	13997	0	-0.51277
WARS2	4	0.00064592	0.0023895	0.097672	492	2	-0.49084	0.2945	0.42519	1	7403	1	-0.49084
PLK5	4	0.00064947	0.0024032	0.098036	493	4	-0.4136	0.99935	0.99935	1	19751	0	-0.4136
PENK	4	0.00065641	0.0024284	0.09886	494	4	-0.36401	0.99807	0.99808	1	19599	0	-0.36401
TIFAB	4	0.00066282	0.002454	0.0997	495	4	-0.48175	0.99934	0.99934	1	19748	0	-0.48175
ZNF554	4	0.00067418	0.0024924	0.100873	496	3	-0.35235	0.77032	0.76983	1	13890	0	-0.35235
PCDHA4	4	0.00067443	0.0024928	0.100873	497	4	-0.46874	0.99933	0.99933	1	19747	0	-0.46874
ZNF689	4	0.00067703	0.0025017	0.101028	498	4	-0.58611	0.99932	0.99933	1	19746	0	-0.58611
EMC10	4	0.00068225	0.0025224	0.101554	499	4	-0.34199	0.99932	0.99932	1	19745	0	-0.34199
KRTAP19-6	4	0.0006829	0.0025248	0.101554	500	4	-0.38102	0.99932	0.99932	1	19744	0	-0.38102
BNIPL	4	0.00069133	0.0025534	0.102498	501	4	-0.56369	0.99924	0.99924	1	19730	0	-0.56369
ATP5C1	4	0.00069367	0.0025618	0.102629	502	3	-1.2336	0.87548	0.87499	1	16173	0	-1.2336
ACTR8	4	0.00069977	0.002581	0.103145	503	4	-0.60885	0.99782	0.99784	1	19575	0	-0.60885
ITGAX	4	0.00070119	0.0025849	0.103145	504	3	-0.62325	0.73915	0.73866	1	13280	1	-0.62325
TIMM8A	4	0.00070577	0.0026051	0.103745	505	3	-0.4957	0.85359	0.85298	1	15670	0	-0.4957
LRPPRC	4	0.00070724	0.002611	0.103775	506	4	-1.0322	0.99929	0.99929	1	19741	0	-1.0322
CPEB4	4	0.00071897	0.0026489	0.105074	507	4	-0.48912	0.99928	0.99928	1	19739	0	-0.48912
HMOX2	4	0.00073176	0.0026962	0.106738	508	4	-0.42467	0.99927	0.99927	1	19738	0	-0.42467
PCDH12	4	0.00073822	0.0027183	0.107403	509	4	-0.54929	0.99926	0.99926	1	19736	0	-0.54929
ASNSD1	4	0.0007417	0.0027292	0.107545	510	4	-0.33886	0.99926	0.99926	1	19735	0	-0.33886
SMS	4	0.00074252	0.0027326	0.107545	511	3	-0.53948	0.45447	0.53298	1	9257	1	-0.53948
POGZ	4	0.00074729	0.0027434	0.10776	512	4	-0.80076	0.99925	0.99925	1	19733	0	-0.80076
INO80E	4	0.00075087	0.0027538	0.107956	513	3	-0.79967	0.79476	0.79425	1	14379	0	-0.79967
GATAD2B	4	0.00075829	0.0027818	0.108728	514	4	-0.72688	0.99692	0.99691	1	19508	0	-0.72688
NELFB	4	0.0007588	0.0027843	0.108728	515	4	-0.5487	0.99924	0.99924	1	19732	0	-0.5487
CAST	4	0.00076093	0.0027902	0.108748	516	4	-0.27962	0.99924	0.99924	1	19731	0	-0.27962
CYP3A7-CYP3A51P	4	0.00076494	0.002805	0.109035	517	2	-0.35683	0.96838	0.96827	1	18480	0	-0.35683
TMEM173	4	0.00076592	0.0028084	0.109035	518	4	-0.38211	0.99923	0.99923	1	19729	0	-0.38211
ZFP41	4	0.0007683	0.0028188	0.109226	519	4	-0.36826	0.99923	0.99923	1	19728	0	-0.36826
MOGS	4	0.00077117	0.0028276	0.109358	520	4	-0.55886	0.99923	0.99923	1	19727	0	-0.55886
IDH3A	4	0.000775	0.0028434	0.109755	521	4	-0.47402	0.99922	0.99922	1	19726	0	-0.47402
RAB25	4	0.0007763	0.0028488	0.109755	522	4	-0.49328	0.99675	0.99675	1	19496	0	-0.49328
PCDHA9	4	0.00078271	0.0028709	0.110356	523	4	-0.51845	0.99922	0.99921	1	19725	0	-0.51845
ZNF878	4	0.00078368	0.0028754	0.110356	524	4	-0.45918	0.99922	0.99921	1	19724	0	-0.45918
PRSS36	4	0.00079439	0.0029128	0.111579	525	4	-0.41552	0.99921	0.9992	1	19723	0	-0.41552
LOC100130880	4	0.00079953	0.002931	0.111945	526	4	-0.45369	0.9992	0.99919	1	19722	0	-0.45369
LCE3E	4	0.00080024	0.0029335	0.111945	527	3	-0.5565	0.98652	0.98648	1	19060	0	-0.5565
MPZL1	4	0.00081314	0.0029788	0.113458	528	4	-0.44981	0.99919	0.99918	1	19718	0	-0.44981
SDHA	4	0.00081663	0.0029916	0.11373	529	4	-0.95865	0.99918	0.99917	1	19717	0	-0.95865
ZNF785	4	0.00082113	0.0030068	0.114095	530	4	-0.62417	0.99918	0.99917	1	19716	0	-0.62417
UQCRC1	4	0.00082565	0.0030231	0.114495	531	4	-0.43087	0.99917	0.99916	1	19715	0	-0.43087
ABLIM3	4	0.00082918	0.0030324	0.114634	532	4	-0.29962	0.99917	0.99916	1	19714	0	-0.29962
SV2C	4	0.00083222	0.0030413	0.114686	533	4	-0.32149	0.99917	0.99916	1	19713	0	-0.32149
DYSF	4	0.00083348	0.0030452	0.114686	534	4	-0.39431	0.99917	0.99915	1	19712	0	-0.39431
ALG1	4	0.00083571	0.0030531	0.114768	535	4	-0.42902	0.99874	0.99872	1	19665	0	-0.42902
GRIN2A	4	0.00084048	0.0030684	0.115127	536	3	-0.43273	0.9552	0.95505	1	18117	0	-0.43273
SPDYE3	4	0.00084188	0.0030743	0.115134	537	4	-0.54283	0.99916	0.99915	1	19711	0	-0.54283
CCDC132	4	0.0008481	0.0030994	0.115858	538	3	-0.60929	0.92027	0.92002	1	17232	0	-0.60929
TIMM17A	4	0.00085266	0.0031142	0.116194	539	4	-0.4358	0.99915	0.99914	1	19710	0	-0.4358
RAB13	4	0.00085706	0.0031309	0.116602	540	4	-0.50032	0.99914	0.99913	1	19709	0	-0.50032
UQCRC2	4	0.0008645	0.0031599	0.117253	541	3	-0.78336	0.95152	0.95138	1	18017	0	-0.78336
OCLN	4	0.00086459	0.0031609	0.117253	542	4	-0.67614	0.99914	0.99913	1	19708	0	-0.67614
TLK2	4	0.00086633	0.0031658	0.117253	543	3	-0.60363	0.92447	0.92425	1	17324	0	-0.60363
ACTBL2	4	0.00087322	0.0031969	0.118184	544	4	-0.46167	0.99913	0.99912	1	19707	0	-0.46167
LRRN3	4	0.00087796	0.0032121	0.11853	545	4	-0.48423	0.99912	0.99911	1	19706	0	-0.48423
UPK3BL	4	0.00088324	0.0032303	0.118984	546	4	-0.38315	0.99912	0.99911	1	19705	0	-0.38315
MYBL1	4	0.00089709	0.003281	0.120631	547	4	-0.45384	0.9991	0.99909	1	19704	0	-0.45384
PCDHGA12	4	0.00090273	0.0033007	0.121134	548	4	-0.51055	0.9991	0.99909	1	19703	0	-0.51055
RBBP6	4	0.00092446	0.003383	0.123925	549	4	-0.6779	0.99908	0.99906	1	19701	0	-0.6779
TRIP10	4	0.0009316	0.0034046	0.124491	550	4	-0.5356	0.99907	0.99905	1	19700	0	-0.5356
GSX2	4	0.00093298	0.0034115	0.124517	551	4	-0.27616	0.99907	0.99905	1	19699	0	-0.27616
MUC3A	4	0.00093575	0.0034179	0.124525	552	4	-0.41483	0.99906	0.99905	1	19697	0	-0.41483
CNN2	4	0.00094323	0.003443	0.125183	553	4	-0.3805	0.99906	0.99904	1	19695	0	-0.3805
ABCB1	4	0.00094435	0.0034484	0.125183	554	4	-0.37747	0.99906	0.99904	1	19694	0	-0.37747
PLOD3	4	0.00097307	0.003539	0.128063	555	4	-0.30724	0.99903	0.99901	1	19692	0	-0.30724
SDHAF1	4	0.0009738	0.0035405	0.128063	556	4	-0.40312	0.99615	0.99616	1	19459	0	-0.40312
ZKSCAN1	4	0.00097586	0.0035489	0.128135	557	3	-0.51519	0.99357	0.99357	1	19343	0	-0.51519
SH3TC2	4	0.00098221	0.0035686	0.128615	558	4	-0.39548	0.99902	0.999	1	19691	0	-0.39548
CYP3A4	4	0.00098998	0.0036001	0.129519	559	4	-0.52952	0.99901	0.99899	1	19690	0	-0.52952
CHD4	4	0.00099619	0.0036203	0.130012	560	3	-0.93585	0.97776	0.97777	1	18762	0	-0.93585
SPIRE1	4	0.0010015	0.0036404	0.130504	561	3	-0.31454	0.66667	0.67435	1	12006	1	-0.31454
TACO1	4	0.0010105	0.0036724	0.131417	562	3	-0.59146	0.94743	0.94735	1	17914	0	-0.59146
PCDHB10	4	0.0010237	0.0037163	0.132749	563	4	-0.3551	0.9948	0.99481	1	19387	0	-0.3551
TGFBR2	4	0.0010352	0.0037596	0.134058	564	4	-0.4505	0.99896	0.99895	1	19689	0	-0.4505
SIM2	4	0.0010369	0.0037665	0.134066	565	4	-0.50816	0.99896	0.99895	1	19688	0	-0.50816
ASZ1	4	0.0010531	0.0038231	0.135841	566	3	-0.48636	0.48084	0.548	1	9554	1	-0.48636
KCNN2	4	0.0010595	0.0038497	0.136545	567	4	-0.52297	0.99894	0.99893	1	19687	0	-0.52297
IPO9	4	0.0010714	0.0038925	0.137821	568	4	-0.50405	0.99893	0.99891	1	19686	0	-0.50405
GOLPH3L	4	0.0010776	0.0039152	0.138379	569	4	-0.30095	0.99892	0.9989	1	19685	0	-0.30095
GNAQ	4	0.0010828	0.0039324	0.138744	570	4	-0.29984	0.99892	0.9989	1	19684	0	-0.29984
UFSP1	4	0.0010859	0.0039442	0.138882	571	4	-0.46476	0.99891	0.99889	1	19683	0	-0.46476
COX17	4	0.0010891	0.0039526	0.138882	572	3	-0.92436	0.9875	0.98748	1	19093	0	-0.92436
CHCHD4	4	0.0010904	0.003957	0.138882	573	4	-0.76094	0.99692	0.99691	1	19509	0	-0.76094
2024-09-08	4	0.0011081	0.004024	0.140986	574	3	-0.37918	0.98636	0.98631	1	19051	0	-0.37918
COQ7	4	0.0011124	0.0040387	0.141115	575	3	-0.43707	0.98543	0.9854	1	19021	0	-0.43707
PRKAB1	4	0.001113	0.0040417	0.141115	576	4	-0.26762	0.99889	0.99887	1	19681	0	-0.26762
SIRT1	4	0.0011228	0.0040742	0.142003	577	4	-0.52887	0.99888	0.99885	1	19680	0	-0.52887
ZNF786	4	0.0011314	0.0040978	0.142579	578	4	-0.42831	0.99887	0.99885	1	19679	0	-0.42831
ZNF398	4	0.0011381	0.0041244	0.143257	579	4	-0.44483	0.99886	0.99884	1	19678	0	-0.44483
GLUL	4	0.0011416	0.0041387	0.143505	580	3	-0.51109	0.92566	0.92544	1	17362	0	-0.51109
PCDHGA1	4	0.00115	0.0041657	0.144195	581	3	-0.35796	0.88935	0.88896	1	16483	0	-0.35796
CD36	4	0.0011555	0.0041884	0.14473	582	4	-0.43956	0.99884	0.99883	1	19677	0	-0.43956
RAB19	4	0.0011594	0.0042071	0.144806	583	4	-0.39498	0.99884	0.99882	1	19676	0	-0.39498
ITGAL	4	0.0011623	0.004216	0.144806	584	4	-0.59847	0.99884	0.99882	1	19674	0	-0.59847
NAT16	4	0.0011627	0.0042174	0.144806	585	3	-0.39917	0.98612	0.98609	1	19042	0	-0.39917
SDR16C5	4	0.0011631	0.0042194	0.144806	586	3	-0.46157	0.85894	0.85842	1	15782	0	-0.46157
IFRD1	4	0.001169	0.0042406	0.144926	587	4	-0.48195	0.99538	0.99539	1	19414	0	-0.48195
PRSS8	4	0.0011692	0.0042411	0.144926	588	4	-0.34547	0.99883	0.99881	1	19673	0	-0.34547
MCL1	4	0.0011702	0.0042445	0.144926	589	4	-0.3674	0.99883	0.99881	1	19672	0	-0.3674
PRELID1	4	0.0011761	0.0042672	0.145452	590	4	-0.61456	0.99882	0.99881	1	19671	0	-0.61456
SLC26A4	4	0.0011861	0.0042992	0.146295	591	3	-0.51939	0.8758	0.87533	1	16181	0	-0.51939
SPRR2E	4	0.0011932	0.0043233	0.14682	592	4	-0.40704	0.99881	0.99879	1	19670	0	-0.40704
HMHB1	4	0.0011949	0.0043292	0.14682	593	3	-0.58316	0.17068	0.28183	1	5098	1	-0.58316
LIMK1	4	0.0012003	0.0043513	0.147323	594	3	-0.74161	0.83563	0.83494	1	15263	0	-0.74161
AASDHPPT	4	0.0012036	0.0043622	0.147442	595	4	-0.64753	0.99857	0.99857	1	19646	0	-0.64753
CCDC90B	4	0.0012293	0.0044552	0.150099	596	3	-0.64861	0.67201	0.67869	1	12088	1	-0.64861
PLXNA4	4	0.0012293	0.0044557	0.150099	597	3	-0.68143	0.93981	0.93975	1	17722	0	-0.68143
SERF1A	4	0.0012368	0.0044877	0.150924	598	3	-0.60351	0.93746	0.93738	1	17664	0	-0.60351
EGF	4	0.0012462	0.0045202	0.151763	599	4	-0.3932	0.99875	0.99874	1	19668	0	-0.3932
PAM	4	0.0012555	0.0045458	0.152368	600	4	-0.35334	0.99874	0.99873	1	19667	0	-0.35334
[truncated: 19,511 more rows]

## Sheet: CS Screen
id	num	neg|score	neg|p-value	neg|fdr	neg|rank	neg|goodsgrna	neg|lfc	pos|score	pos|p-value	pos|fdr	pos|rank	pos|goodsgrna	pos|lfc
[truncated: 20,111 more rows]
