# Supplementary material for: The Disease Gene THAP12 is a Transcriptional Regulator of Mitochondrial ETC Complex I
Source: bioRxiv. 2026 Jul 17:2026.07.16.738975. Preprint. [Version 1] doi: 10.64898/2026.07.16.738975 (PMC13404843; doi:10.64898/2026.07.16.738975)
Supplement: Supplement 2 — Supplemental Table 2. Whole cell proteomics analysis. Whole cell proteomics analysis generated using the limma analysis package. Proteomics for THAP12 KO and NDUFS1 KO cells are presented on individual sheets. [file media-2.xlsx]

## Sheet: THAP12 KO vs NTC  proteomics
ProteinID	Gene	logFC	AveExpr	t	P.Value	adj.P.Val	B
Q8IZ69	TRMT2A	0.513597	17.9216	10.2685	1.35718e-09	7.80379e-06	11.6349
Q8TA86	RP9	-1.18045	13.9518	-9.59196	4.41763e-09	1.27007e-05	10.614
Q9P032	NDUFAF4	-0.824719	14.9812	-7.95471	9.71376e-08	0.00018618	7.86393
Q96ER3	SAAL1	-0.601319	17.172	-7.78544	1.36402e-07	0.000196078	7.55599
O75251	NDUFS7	-0.686962	16.3478	-7.37428	3.1615e-07	0.000363573	6.78924
Q7L2E3	DHX30	-0.571547	18.1167	-7.16646	4.87722e-07	0.000415522	6.39159
Q9UN37	VPS4A	-0.431937	17.4399	-7.05711	6.14111e-07	0.000415522	6.17966
P09417	QDPR	-0.627507	16.4847	-7.04224	6.33731e-07	0.000415522	6.15071
Q9UNI6	DUSP12	-0.438851	15.7499	-7.03	6.50382e-07	0.000415522	6.12683
Q9UQR0	SCML2	-0.553892	15.3572	-6.93824	7.9036e-07	0.000454457	5.94717
Q9BRF8	CPPED1	0.436645	16.9931	6.5501	1.8249e-06	0.000953926	5.17309
Q9NRG9	AAAS	-0.674176	16.8033	-6.36695	2.72692e-06	0.00124662	4.80002
Q9UI09	NDUFA12	-0.786336	15.4494	-6.35198	2.81844e-06	0.00124662	4.76932
Q9BU61	NDUFAF3	-0.602608	15.5476	-6.19026	4.03345e-06	0.0016287	4.43558
O75489	NDUFS3	-0.512914	17.8873	-6.16692	4.24879e-06	0.0016287	4.38709
Q99797	MIPEP	-0.659036	14.6786	-6.04975	5.52161e-06	0.00198433	4.14264
Q9BTZ2	DHRS4	-1.14537	14.3218	-5.86925	8.29388e-06	0.00280528	3.76246
Q86WV6	STING1	0.545795	16.5386	5.8214	9.24405e-06	0.00295296	3.66099
Q96BW9	TAMM41	-0.598701	15.6134	-5.77061	1.03751e-05	0.00313985	3.55295
O95299	NDUFA10	-0.582851	15.0267	-5.66902	1.30807e-05	0.00376071	3.3359
Q92608	DOCK2	0.883473	14.6978	5.61745	1.47198e-05	0.00402725	3.22525
Q8ND24	RNF214	-0.477796	15.4329	-5.59751	1.54086e-05	0.00402725	3.18238
Q8IYK4	COLGALT2	0.560466	15.6544	5.51792	1.85015e-05	0.00462536	3.01081
Q13268	DHRS2	-1.28686	13.5915	-5.46542	2.08813e-05	0.00479278	2.89727
Q9NVX2	NLE1	-0.567256	17.1446	-5.45199	2.15384e-05	0.00479278	2.86818
O95571	ETHE1	0.709522	15.1779	5.44932	2.16717e-05	0.00479278	2.86239
Q7L266	ASRGL1	0.443614	14.7616	5.33661	2.81311e-05	0.00578006	2.61743
Q9NPH2	ISYNA1	0.523375	18.9259	5.32644	2.8803e-05	0.00578006	2.59526
Q13576	IQGAP2	0.637483	16.0145	5.32125	2.91516e-05	0.00578006	2.58396
O75306	NDUFS2	-0.512804	16.4891	-5.20184	3.84871e-05	0.00725917	2.32288
Q9UGI8	TES	0.692571	16.1589	5.1853	4.0001e-05	0.00725917	2.28661
P42566	EPS15	0.326132	17.4233	5.17058	4.13991e-05	0.00725917	2.25432
Q53S33	BOLA3	-0.953209	14.1222	-5.16788	4.16613e-05	0.00725917	2.24838
O95757	HSPA4L	-0.24771	17.8614	-5.14767	4.36744e-05	0.00738612	2.20401
P21964	COMT	0.565686	19.8998	5.09798	4.90558e-05	0.00792622	2.09474
Q9UP52	TFR2	0.629819	14.8151	5.0736	5.19376e-05	0.00792622	2.04105
P19404	NDUFV2	-0.364643	17.1698	-5.04671	5.53155e-05	0.00792622	1.98179
O95319	CELF2	0.325575	15.7086	5.04504	5.55321e-05	0.00792622	1.97811
Q92696	RABGGTA	0.374675	16.8499	5.04352	5.57306e-05	0.00792622	1.97475
Q9UIQ6	LNPEP	0.408551	15.7868	5.0422	5.59031e-05	0.00792622	1.97185
Q5JTZ9	AARS2	-0.629943	16.0052	-5.02515	5.81839e-05	0.00792622	1.93423
P22570	FDXR	0.527181	17.4816	5.02496	5.82097e-05	0.00792622	1.93381
Q9BR76	CORO1B	0.298026	18.317	5.01723	5.92744e-05	0.00792622	1.91676
Q9NXX6	NSMCE4A	-0.405616	14.6903	-4.9774	6.50853e-05	0.00850546	1.82878
P21399	ACO1	-0.315304	16.5448	-4.9677	6.65864e-05	0.00850826	1.80732
P43007	SLC1A4	0.469688	15.2624	4.93573	7.17837e-05	0.00897296	1.73661
P00403	MT-CO2	-0.602799	18.495	-4.88241	8.13843e-05	0.00995659	1.61849
Q01518	CAP1	0.374872	19.9349	4.83348	9.13358e-05	0.0109413	1.50992
Q15052	ARHGEF6	0.505151	14.0024	4.8	9.88453e-05	0.0115992	1.43556
Q9Y673	ALG5	-0.42286	15.8339	-4.78494	0.000102423	0.0117787	1.40209
P00505	GOT2	-0.352614	19.8719	-4.77117	0.00010581	0.0119296	1.37147
P59998	ARPC4	0.268698	18.8386	4.75029	0.000111162	0.0121943	1.32503
Q8IZQ5	SELENOH	0.759099	14.7689	4.7441	0.000112799	0.0121943	1.31127
Q5TEC6	H3-7	0.340966	19.8042	4.73144	0.000116228	0.0121943	1.28309
P30038	ALDH4A1	0.399856	16.242	4.72994	0.000116641	0.0121943	1.27975
Q9Y399	MRPS2	-0.462186	16.4489	-4.71383	0.000121171	0.0122752	1.24389
Q9NXR7	BABAM2	0.30657	15.7044	4.71204	0.000121685	0.0122752	1.23991
O75718	CRTAP	0.215478	16.4254	4.68222	0.000130581	0.0129455	1.17349
P46940	IQGAP1	0.260461	18.2319	4.65886	0.000138008	0.0134499	1.12143
Q92609	TBC1D5	0.393001	15.0166	4.63042	0.000147626	0.0141475	1.05802
Q8WWW0	RASSF5	0.517445	14.4167	4.61332	0.000153735	0.0144377	1.01986
O95167	NDUFA3	-1.06212	14.204	-4.60802	0.000155677	0.0144377	1.00805
Q9BRQ8	AIFM2	0.258631	18.6105	4.5803	0.000166256	0.0151742	0.946173
P56377	AP1S2	0.407378	14.4224	4.57091	0.000169999	0.0152734	0.925219
P03886	MT-ND1	-0.690597	14.6376	-4.47967	0.000211114	0.0183507	0.721397
P10124	SRGN	0.554102	15.5264	4.52505	0.000211528	0.0183507	0.736866
Q9BXL5	HEMGN	-0.560025	17.8298	-4.47403	0.000213961	0.0183507	0.708792
Q14019	COTL1	0.601158	15.3875	4.46806	0.000217017	0.0183507	0.695452
Q15833	STXBP2	0.285083	16.9333	4.46088	0.000220751	0.0183959	0.679401
Q6ZNJ1	NBEAL2	0.425988	14.5062	4.44408	0.000229744	0.0188316	0.641833
Q13310	PABPC4	-0.37614	19.0895	-4.43901	0.000232529	0.0188316	0.630498
Cont_P81948;P68366	TUBA4A	-0.392408	18.3094	-4.43286	0.000235952	0.0188434	0.61675
P84098	RPL19	-0.343913	20.4128	-4.4266	0.000239487	0.0188504	0.602762
P08670	VIM	0.474504	22.0758	4.41967	0.000243465	0.0188504	0.587264
O15143	ARPC1B	0.240347	17.6706	4.41553	0.000245875	0.0188504	0.577999
Q9H0E9	BRD8	-0.247796	15.861	-4.40283	0.000253408	0.0189655	0.54961
P49821	NDUFV1	-0.488639	15.4583	-4.4019	0.000253972	0.0189655	0.547519
P78330	PSPH	0.666773	17.9549	4.3857	0.000264337	0.0194633	0.510143
P61160	ACTR2	0.236648	19.4742	4.38022	0.000267409	0.0194633	0.499028
P51970	NDUFA8	-0.368161	16.0747	-4.37464	0.000270981	0.0194767	0.486548
Q15024	EXOSC7	-0.165868	17.141	-4.35766	0.000282145	0.0200288	0.448577
P52566	ARHGDIB	0.710295	16.1075	4.34535	0.000290529	0.0201277	0.421039
Q9BV86	NTMT1	-0.227618	17.5532	-4.34534	0.000290539	0.0201277	0.421008
P67936	TPM4	0.46053	19.0133	4.33676	0.00029653	0.0202982	0.401812
P28331	NDUFS1	-0.543428	16.2432	-4.3734	0.000300666	0.0203059	0.405747
Q9Y624	F11R	0.340273	16.4309	4.32671	0.000303706	0.0203059	0.379328
O14949	UQCRQ	-0.371357	16.4014	-4.32006	0.000308551	0.0203927	0.364447
O43707	ACTN4	0.246787	19.6915	4.31041	0.000315711	0.0204397	0.342878
Q16540	MRPL23	-0.428185	16.0935	-4.30132	0.000322615	0.0204397	0.322537
Q13423	NNT	0.244539	17.1483	4.3006	0.000323167	0.0204397	0.32093
Q96RP9	GFM1	-0.264783	17.3916	-4.29567	0.000326986	0.0204397	0.309886
Q9Y2Q3	GSTK1	0.239645	18.6625	4.2956	0.000327036	0.0204397	0.309742
Q5C9Z4	NOM1	-0.362475	14.5427	-4.2832	0.000336834	0.0208258	0.281989
Q06830	PRDX1	-0.156472	22.2265	-4.27819	0.000340871	0.0208511	0.270789
Q9UNH7	SNX6	0.240581	15.8128	4.2572	0.00035833	0.0216884	0.223834
Q9BUH6	PAXX	0.337874	16.4207	4.2427	0.000370917	0.0222164	0.191386
O75380	NDUFS6	-0.539564	15.2416	-4.23048	0.000381859	0.022636	0.164062
P52907	CAPZA1	0.159878	19.4651	4.21489	0.000396292	0.0232518	0.129197
Q9NPA3	MID1IP1	-0.445152	15.2443	-4.20358	0.000407109	0.0236452	0.103893
O15511	ARPC5	0.284221	17.439	4.19804	0.000412516	0.0237196	0.0914963
Q16795	NDUFA9	-0.260647	17.15	-4.19143	0.000419055	0.0238571	0.0767182
Q16718	NDUFA5	-0.418903	15.8906	-4.17871	0.000431934	0.0241511	0.0482799
Q7Z4W1	DCXR	0.365598	16.7551	4.17646	0.000434254	0.0241511	0.043246
Q9Y490	TLN1	0.27979	19.124	4.17398	0.000436821	0.0241511	0.0377104
O60234	GMFG	0.393192	15.8837	4.15347	0.000458682	0.0247809	-0.00816275
O96000	NDUFB10	-0.374832	17.1009	-4.15139	0.000460957	0.0247809	-0.0128105
Q9BTX1	NDC1	-0.257794	16.2662	-4.14904	0.000463545	0.0247809	-0.0180684
Q9BYN8	MRPS26	-0.219967	16.039	-4.14731	0.00046545	0.0247809	-0.0219211
P04066	FUCA1	0.417681	14.8304	4.12889	0.000486315	0.0256542	-0.0631045
Q9H8M7	MINDY3	0.280213	15.7272	4.12236	0.000493929	0.025819	-0.0776928
P62424	RPL7A	-0.195067	20.6871	-4.1156	0.00050194	0.0258746	-0.0928009
Q9HB19	PLEKHA2	0.670524	13.6196	4.14761	0.000508187	0.0258746	-0.088093
P21912	SDHB	-0.338944	18.303	-4.11015	0.000508493	0.0258746	-0.104981
O43920	NDUFS5	-0.569312	15.065	-4.10132	0.00051929	0.0260307	-0.124708
Q5RKV6	EXOSC6	-0.314805	17.4868	-4.10025	0.000520615	0.0260307	-0.1271
P36969	GPX4	0.591642	16.2643	4.0935	0.000529047	0.0262243	-0.142185
Q9BYD1	MRPL13	-0.395166	15.6465	-4.07472	0.000553227	0.0271885	-0.184138
P05091	ALDH2	0.622315	16.6207	4.06938	0.000560309	0.0273032	-0.196078
P09382	LGALS1	0.551211	20.995	4.05584	0.000578644	0.0278917	-0.226298
P09972	ALDOC	-0.221076	19.4158	-4.05335	0.000582087	0.0278917	-0.231866
Q15404	RSU1	0.307501	16.6641	4.04866	0.000588611	0.0279712	-0.242327
P15559	NQO1	0.406423	16.811	4.04427	0.000594793	0.0280333	-0.25213
Q8TB61	SLC35B2	-0.38624	15.3596	-4.0408	0.000599733	0.0280363	-0.259892
P01033	TIMP1	0.392423	15.8788	4.02189	0.000627327	0.0290898	-0.302099
P14927	UQCRB	-0.506844	16.098	-4.01832	0.000632679	0.0291032	-0.310068
O95168	NDUFB4	-0.503907	16.0491	-3.99409	0.000670206	0.0302196	-0.364121
Q9BZQ8	NIBAN1	0.550442	15.0854	3.9921	0.000673379	0.0302196	-0.368552
Q8IZ83	ALDH16A1	0.344549	16.2126	3.99057	0.000675835	0.0302196	-0.371966
Q9P0J0	NDUFA13	-0.418711	16.2236	-3.98924	0.000677969	0.0302196	-0.374923
P00390	GSR	0.216424	18.2551	3.98325	0.000687706	0.0304178	-0.388296
O60232	ZNRD2	-0.504691	16.1779	-3.97421	0.000702645	0.030616	-0.408449
Q9UKV5	AMFR	-0.346922	15.6145	-3.97164	0.000706955	0.030616	-0.414183
Q6WKZ4	RAB11FIP1	0.319998	16.2402	3.97092	0.000708162	0.030616	-0.415784
Q8IV08	PLD3	0.494493	18.0353	3.96345	0.000720856	0.0309323	-0.432443
Q9Y291	MRPS33	-0.445243	14.5003	-3.94969	0.000744817	0.0317237	-0.463099
Q9H501	ESF1	-0.311851	15.4217	-3.93932	0.000763395	0.0322759	-0.486195
Q9NZ08	ERAP1	0.557841	16.1427	3.93475	0.000771733	0.0323902	-0.496377
Q9BTL3	RAMAC	-0.210077	15.2095	-3.92403	0.000791645	0.0325743	-0.520253
Q9Y696	CLIC4	0.310053	16.7826	3.92137	0.000796669	0.0325743	-0.526182
P19525	EIF2AK2	0.188027	15.9379	3.91904	0.000801099	0.0325743	-0.531379
O14734	ACOT8	0.410568	14.8892	3.91791	0.000803254	0.0325743	-0.533897
P10515	DLAT	-0.170094	19.1488	-3.91728	0.000804443	0.0325743	-0.535283
P36405	ARL3	0.284702	15.7228	3.91117	0.000816207	0.0327974	-0.548888
Q9GZM5	YIPF3	0.203491	15.8068	3.90679	0.000824746	0.0327974	-0.558639
O60783	MRPS14	-0.415829	15.5371	-3.90561	0.000827065	0.0327974	-0.561271
P23381	WARS1	0.411457	20.0725	3.89014	0.000858022	0.0333238	-0.595699
Q96DG6	CMBL	0.391545	18.8034	3.88902	0.000860295	0.0333238	-0.598177
Cont_Q3SYV4	CAP1	0.380574	17.3519	3.88765	0.000863108	0.0333238	-0.601235
Q8WW59	SPRYD4	0.499545	16.9452	3.88745	0.000863522	0.0333238	-0.601684
P48735	IDH2	0.517909	16.3441	3.87007	0.000899908	0.0344965	-0.640344
O14656	TOR1A	0.238892	15.856	3.86452	0.000911842	0.0345878	-0.652683
Q14192	FHL2	-0.217494	15.1647	-3.86337	0.000914322	0.0345878	-0.655226
P08133	ANXA6	0.785521	13.4069	3.84179	0.000962376	0.0361677	-0.703189
O43181	NDUFS4	-0.429812	15.1076	-3.85588	0.0010017	0.0374013	-0.725367
Q9P2B2	PTGFRN	0.460077	14.0351	3.81199	0.00103287	0.0383162	-0.76936
Q16777	H2AC20	-3.21864	12.9111	-4.02225	0.00104711	0.0385057	-0.61859
P13473	LAMP2	0.416248	18.2658	3.80255	0.00105626	0.0385057	-0.790312
P08397	HMBS	-0.412551	18.5007	-3.80183	0.00105807	0.0385057	-0.791917
P47755	CAPZA2	0.240172	17.2705	3.78974	0.00108883	0.039182	-0.818729
O43865	AHCYL1	0.333424	15.8638	3.78656	0.00109707	0.039182	-0.825785
Q6P161	MRPL54	-0.357071	15.8151	-3.78613	0.00109818	0.039182	-0.826732
P53701	HCCS	-0.186733	17.0086	-3.78394	0.00110391	0.039182	-0.831598
Q92520	FAM3C	-0.238498	16.3153	-3.77718	0.00112173	0.0391881	-0.846579
Q93084	ATP2A3	0.565882	16.1752	3.77667	0.00112308	0.0391881	-0.847705
Q01581	HMGCS1	-0.506879	18.2091	-3.77613	0.00112453	0.0391881	-0.848906
Q96A35	MRPL24	-0.408427	16.3394	-3.77335	0.00113194	0.0392089	-0.855056
P19784	CSNK2A2	-0.248059	16.682	-3.76995	0.00114112	0.0392902	-0.862609
P61221	ABCE1	-0.124647	18.6564	-3.75393	0.00118525	0.0405664	-0.898086
Q6P1L8	MRPL14	-0.462224	15.777	-3.74778	0.00120265	0.0409187	-0.91172
P31930	UQCRC1	-0.453502	17.9342	-3.74194	0.00121939	0.041143	-0.924642
Q01082	SPTBN1	0.257697	17.0271	3.73958	0.00122622	0.041143	-0.92986
Q9NRX2	MRPL17	-0.540951	16.4352	-3.73804	0.00123071	0.041143	-0.933282
P17858	PFKL	0.225801	18.4014	3.72696	0.0012634	0.0417811	-0.957784
P14854	COX6B1	-0.529199	17.6954	-3.72665	0.00126433	0.0417811	-0.958473
Q86UK7	ZNF598	-0.272754	16.3403	-3.72233	0.00127733	0.0419694	-0.968032
Q6NS38	ALKBH2	-0.935758	12.9328	-3.74794	0.00128709	0.0420498	-0.960251
Q9Y3D9	MRPS23	-0.410467	16.2239	-3.71369	0.00130371	0.0423282	-0.987137
Q9BYD3	MRPL4	-0.273748	16.3635	-3.70981	0.00131574	0.0423282	-0.995716
Q9NX20	MRPL16	-0.444399	15.1807	-3.70683	0.00132505	0.0423282	-1.0023
Q96GA7	SDSL	0.94246	13.8094	3.70177	0.00134099	0.0423282	-1.01348
P02649	APOE	0.788916	15.8494	3.70846	0.00134176	0.0423282	-1.01038
Q8WXF1	PSPC1	-0.199478	17.66	-3.701	0.00134345	0.0423282	-1.01519
O95466	FMNL1	0.501711	14.9823	3.69984	0.00134714	0.0423282	-1.01776
O15145	ARPC3	0.189769	17.9757	3.69128	0.00137468	0.0425719	-1.03666
Q14919	DRAP1	0.263455	16.4773	3.69044	0.00137742	0.0425719	-1.03852
Q9UMS0	NFU1	-0.259665	15.8823	-3.68568	0.00139302	0.0425719	-1.04904
P22695	UQCRC2	-0.441407	17.9961	-3.68375	0.00139937	0.0425719	-1.05329
Q8TD19	NEK9	0.299294	14.6185	3.68292	0.00140214	0.0425719	-1.05513
P37837	TALDO1	0.255243	20.7066	3.68248	0.00140359	0.0425719	-1.0561
Q4G0I0	UQCC4	-0.967546	13.7085	-3.67774	0.0014194	0.0425719	-1.06656
Q9H3K6	BOLA2	-0.178981	18.5332	-3.67761	0.00141985	0.0425719	-1.06686
P82921	MRPS21	-0.519439	13.9806	-3.67711	0.00142153	0.0425719	-1.06796
Q9Y315	DERA	0.641225	13.488	3.6728	0.00143607	0.0426597	-1.07746
Q9P0T7	TMEM9	-0.260054	15.6048	-3.67185	0.0014393	0.0426597	-1.07956
Q06187	BTK	0.188275	15.6649	3.66679	0.00145662	0.0428569	-1.09074
Q96B23	ARK2N	-0.389354	14.3337	-3.66487	0.00146323	0.0428569	-1.09496
Q14197	MRPL58	-0.351764	15.9517	-3.66341	0.00146831	0.0428569	-1.0982
P07711	CTSL	-0.235814	15.5441	-3.65406	0.00150109	0.0435923	-1.11881
Q92665	MRPS31	-0.359253	15.7444	-3.64994	0.00151578	0.0436981	-1.1279
Q8N183	NDUFAF2	-0.315244	17.5801	-3.64661	0.00152775	0.0436981	-1.13524
Q13813	SPTAN1	0.52398	15.7171	3.64509	0.00153322	0.0436981	-1.13858
P04899	GNAI2	0.298946	16.7931	3.64457	0.00153513	0.0436981	-1.13974
Q5SSJ5	HP1BP3	0.338389	17.8668	3.63765	0.00156042	0.0441991	-1.15499
O94973	AP2A2	0.358572	16.0546	3.63311	0.00157722	0.0444558	-1.16498
P10606	COX5B	-0.495857	16.1508	-3.62964	0.0015902	0.0446032	-1.17263
P11177	PDHB	-0.151694	18.4246	-3.62523	0.00160684	0.0446744	-1.18235
A0A0B4J2D5;P0DPI2	GATD3B;GATD3	0.263147	17.4605	3.62485	0.00160828	0.0446744	-1.18318
P08195	SLC3A2	0.246559	19.1661	3.6145	0.00164803	0.0454653	-1.20596
P09001	MRPL3	-0.383642	15.3193	-3.61334	0.00165256	0.0454653	-1.20852
O15144	ARPC2	0.384116	17.1658	3.6073	0.00167625	0.0458974	-1.2218
P37802	TAGLN2	0.223758	21.8483	3.59934	0.00170803	0.0465459	-1.23932
Q9Y5V0	ZNF706	-0.543387	15.7648	-3.59147	0.00174002	0.0471305	-1.25662
Q96TA2	YME1L1	-0.216757	15.9711	-3.58813	0.00175377	0.0471305	-1.26396
P34913	EPHX2	0.298754	15.496	3.58806	0.00175407	0.0471305	-1.26412
Q9UHD1	CHORDC1	-0.245051	18.4505	-3.58428	0.00176974	0.0473303	-1.27241
Q9BRJ2	MRPL45	-0.334553	15.7091	-3.57778	0.00179705	0.0478382	-1.28669
Q6PIW4	FIGNL1	-0.383084	14.1729	-3.57357	0.00181498	0.0480929	-1.29594
Q9NPD3	EXOSC4	-0.149532	18.1836	-3.5709	0.00182644	0.0481743	-1.30181
P13284	IFI30	-1.00502	13.7828	-3.56492	0.00185235	0.0485368	-1.31494
Q96A26	FAM162A	-0.174518	17.1147	-3.56384	0.00185706	0.0485368	-1.3173
P09622	DLD	-0.193565	19.1688	-3.55992	0.00187426	0.0487647	-1.3259
Q9Y4C8	RBM19	-0.33638	14.9315	-3.54858	0.00192501	0.0495915	-1.35079
Q92974	ARHGEF2	0.237892	17.4149	3.54781	0.0019285	0.0495915	-1.35248
Q6ZSR9	NA	0.541435	14.6728	3.54706	0.00193191	0.0495915	-1.35413
Q96AA3	RFT1	0.641811	14.6606	3.54056	0.00196166	0.0496498	-1.36836
Q9BUP3	HTATIP2	0.266263	17.6064	3.54039	0.00196244	0.0496498	-1.36873
O43674	NDUFB5	-0.348093	15.1278	-3.53997	0.00196441	0.0496498	-1.36967
P17252	PRKCA	0.339807	16.2419	3.53903	0.00196872	0.0496498	-1.37171
Q99569	PKP4	-0.278029	14.2748	-3.53191	0.00200202	0.0500637	-1.38733
Q7Z2K6	ERMP1	0.506327	15.4167	3.53179	0.00200255	0.0500637	-1.38758
Q9BZG8	DPH1	-0.324226	14.7267	-3.52989	0.00201154	0.0500708	-1.39175
P31146	CORO1A	0.732496	14.574	3.52103	0.00205387	0.050904	-1.41114
P56645	PER3	-0.374884	14.15	-3.5156	0.00208028	0.0513373	-1.42304
Q9BSJ8	ESYT1	0.191226	19.2948	3.49456	0.00218571	0.0535703	-1.46906
Q16222	UAP1	-0.264838	18.8588	-3.49209	0.00219843	0.0535703	-1.47446
Q9BXK5	BCL2L13	0.240356	16.562	3.49111	0.00220347	0.0535703	-1.47659
Q9UBV7	B4GALT7	0.69359	13.0893	3.49023	0.00220803	0.0535703	-1.47851
P55201	BRPF1	-0.327559	14.473	-3.48442	0.00223835	0.0540779	-1.49121
Q9BQA9	CYBC1	0.650042	13.7679	3.50076	0.00228027	0.054853	-1.49462
P47914	RPL29	-0.31322	19.3799	-3.47351	0.0022964	0.054853	-1.51502
Q5T6F2	UBAP2	-0.39846	16.9582	-3.47302	0.00229906	0.054853	-1.5161
P51649	ALDH5A1	0.304837	15.6964	3.46412	0.00234759	0.0555957	-1.53553
Q16775	HAGH	0.441063	14.253	3.46351	0.00235093	0.0555957	-1.53685
O43292	GPAA1	0.271085	15.6406	3.46076	0.00236615	0.0555957	-1.54285
P20338	RAB4A	0.304141	15.831	3.46027	0.00236886	0.0555957	-1.54392
P08754	GNAI3	0.224027	18.6329	3.45607	0.00239232	0.0558915	-1.55308
Q14137	BOP1	-0.261332	17.7754	-3.45454	0.0024009	0.0558915	-1.55641
Q9UJ70	NAGK	0.681924	14.0957	3.45246	0.00241265	0.0559384	-1.56095
Q9Y2Z0	SUGT1	-0.219861	19.2257	-3.44894	0.00243263	0.0560139	-1.56862
Q9HD40	SEPSECS	0.304379	14.5316	3.44846	0.00243539	0.0560139	-1.56967
Q9Y2Q9	MRPS28	-0.340646	16.2004	-3.44541	0.00245283	0.0561904	-1.57631
P13727	PRG2	1.09252	13.711	3.59165	0.00248872	0.0564445	-1.45145
P05387	RPLP2	-0.469129	20.8811	-3.43878	0.00249123	0.0564445	-1.59074
Q9BV68	RNF126	-0.219418	16.16	-3.43842	0.00249337	0.0564445	-1.59154
Q9NVA2	SEPTIN11	0.126992	17.8868	3.42894	0.00254934	0.0573232	-1.61217
Q9Y617	PSAT1	0.448191	18.7412	3.42775	0.00255644	0.0573232	-1.61476
Q13206	DDX10	-0.22423	17.2546	-3.42559	0.00256939	0.0573232	-1.61945
Q96KP1	EXOC2	0.196101	15.6017	3.42515	0.00257207	0.0573232	-1.62042
O43823	AKAP8	-0.307075	15.1894	-3.42277	0.00258646	0.0573426	-1.62561
P23769	GATA2	-0.383072	15.4302	-3.42015	0.00260236	0.0573426	-1.6313
Q9ULZ3	PYCARD	0.532334	15.3405	3.4192	0.00260812	0.0573426	-1.63335
P50454	SERPINH1	0.269794	19.6318	3.41783	0.00261649	0.0573426	-1.63633
P20073	ANXA7	0.18309	18.855	3.41569	0.00262968	0.0573426	-1.641
P47756	CAPZB	0.175481	19.6669	3.41474	0.0026355	0.0573426	-1.64305
Q9Y2R0	COA3	-0.30396	14.7282	-3.41357	0.00264275	0.0573426	-1.64561
Q96C19	EFHD2	0.194673	16.9218	3.40978	0.00266627	0.0573841	-1.65384
P30740	SERPINB1	0.315706	17.7516	3.40884	0.00267213	0.0573841	-1.65588
Q92599	SEPTIN8	0.186293	15.7931	3.40845	0.0026746	0.0573841	-1.65674
Q96DR4	STARD4	-0.590773	13.8652	-3.42061	0.00274231	0.0586181	-1.60773
O95202	LETM1	-0.12254	18.2142	-3.39523	0.00275857	0.0586895	-1.68544
Q92544	TM9SF4	0.241649	16.2777	3.39407	0.00276606	0.0586895	-1.68796
Q02809	PLOD1	0.196059	16.2431	3.39069	0.00278798	0.0588544	-1.69529
P56556	NDUFA6	-0.261415	16.2108	-3.38972	0.00279431	0.0588544	-1.69739
Q9H3L0	MMADHC	0.490155	15.2793	3.38466	0.00282756	0.059185	-1.70838
Q9UFG5	C19orf25	-0.89704	13.1421	-3.40682	0.00283059	0.059185	-1.69595
Q5VVQ6	YOD1	-0.142128	16.903	-3.38121	0.00285044	0.0593842	-1.71586
Q53FA7	TP53I3	-0.236276	14.3714	-3.37946	0.00286216	0.0594131	-1.71967
Q14697	GANAB	0.236286	19.966	3.37173	0.00291431	0.059957	-1.73642
Q9NUP9	LIN7C	-0.227061	15.1274	-3.37139	0.00291662	0.059957	-1.73716
Q5SW96	LDLRAP1	0.555804	12.6245	3.36918	0.00293166	0.059957	-1.74193
Q07812	BAX	0.206892	16.9924	3.36853	0.00293615	0.059957	-1.74335
O75369	FLNB	0.235006	19.0704	3.36789	0.0029405	0.059957	-1.74472
P48506	GCLC	0.384863	14.5144	3.35741	0.00301332	0.0611612	-1.76742
P09669	COX6C	-0.543669	16.7764	-3.35635	0.00302083	0.0611612	-1.76973
Q5VW32	BROX	0.173338	16.9295	3.35454	0.00303361	0.0612045	-1.77365
Q13015	MLLT11	-0.482547	15.4736	-3.35185	0.00305271	0.0613744	-1.77947
Q14166	TTLL12	-0.124209	18.4623	-3.34494	0.00310231	0.0621543	-1.79441
Q8N983	MRPL43	-0.357076	15.3369	-3.34056	0.00313415	0.0625741	-1.80388
P51580	TPMT	0.245232	17.3022	3.33357	0.00318561	0.0633814	-1.81898
Q32P44	EML3	0.277901	14.8702	3.33033	0.00320979	0.0635162	-1.82599
P51659	HSD17B4	0.205898	18.7163	3.32897	0.00321994	0.0635162	-1.82892
Q96C86	DCPS	0.210081	15.7857	3.32823	0.00322552	0.0635162	-1.83052
O75410	TACC1	0.197995	15.094	3.32459	0.00325296	0.063838	-1.83838
O14653	GOSR2	0.213202	15.9768	3.32067	0.00328281	0.0639408	-1.84684
Q9Y5S1	TRPV2	0.286655	16.0785	3.32035	0.00328526	0.0639408	-1.84753
Q8WWK9	CKAP2	0.326395	14.853	3.31953	0.00329156	0.0639408	-1.84931
Q92882	OSTF1	0.307145	15.4674	3.30848	0.00337737	0.0653868	-1.87316
Q99653	CHP1	0.291612	16.776	3.30054	0.00344029	0.0661849	-1.89026
Q9Y639	NPTN	0.64269	12.7898	3.30008	0.00344403	0.0661849	-1.89126
P35659	DEK	0.105966	18.611	3.29816	0.00345942	0.0661849	-1.89539
Q9Y5J9	TIMM8B	-0.777745	14.4865	-3.29631	0.00347431	0.0661849	-1.89937
Q14676	MDC1	-0.226368	16.3701	-3.29609	0.00347614	0.0661849	-1.89986
O95831	AIFM1	0.145739	18.7612	3.29396	0.00349335	0.0662929	-1.90443
P24666	ACP1	0.136271	18.595	3.29231	0.00350681	0.0663295	-1.90799
P62491	RAB11A	0.207791	19.6878	3.2868	0.00355201	0.066964	-1.91985
Q9Y3E5	PTRH2	-0.176531	17.7121	-3.28403	0.00357492	0.0671708	-1.9258
P61224	RAP1B	0.238087	18.6707	3.28266	0.00358634	0.0671708	-1.92875
P30154	PPP2R1B	-0.17441	16.2506	-3.27945	0.00361317	0.0674537	-1.93566
Q9P031	CCDC59	-0.269573	14.7969	-3.27649	0.00363815	0.0677003	-1.94203
Q9Y3B7	MRPL11	-0.357667	15.78	-3.27141	0.00368133	0.0682827	-1.95295
Q9Y3D3	MRPS16	-0.209723	16.4421	-3.26641	0.00372433	0.0688581	-1.9637
Q03701	CEBPZ	-0.151546	17.2153	-3.26407	0.00374459	0.0689763	-1.96872
Q13084	MRPL28	-0.410101	14.4429	-3.26291	0.00375471	0.0689763	-1.97122
O60613	SELENOF	0.301986	14.8858	3.25954	0.00378421	0.0692968	-1.97846
P42025	ACTR1B	0.5537	14.2727	3.252	0.00385097	0.0702954	-1.99464
Cont_Q28085	CFH	0.431294	14.1599	3.24864	0.0038811	0.0706213	-2.00185
Q8TF64	GIPC3	1.17414	12.5708	3.28842	0.00391043	0.0708875	-1.98199
Q8TCG2	PI4K2B	0.368248	14.0699	3.2443	0.00392039	0.0708875	-2.01116
Q9NRF8	CTPS2	0.233303	16.5084	3.22453	0.00410418	0.0735007	-2.05352
P40261	NNMT	0.685561	14.6461	3.24433	0.00410575	0.0735007	-2.04122
Q9UBV8	PEF1	0.309152	15.7633	3.22333	0.0041156	0.0735007	-2.05609
Q96SB8	SMC6	-0.322464	15.2815	-3.22328	0.00411604	0.0735007	-2.05618
Q9H0V9	LMAN2L	0.341693	15.5709	3.21648	0.00418137	0.0744361	-2.07074
P51991	HNRNPA3	0.225777	20.7493	3.21097	0.00423499	0.0750957	-2.08251
P05771	PRKCB	0.296736	17.5994	3.21	0.00424454	0.0750957	-2.08459
P20839	IMPDH1	-0.138068	17.1475	-3.20808	0.00426338	0.0751977	-2.08868
Q13405	MRPL49	-0.28162	16.0392	-3.20548	0.00428909	0.0754198	-2.09424
P33316	DUT	-0.173978	20.286	-3.20282	0.00431561	0.0754877	-2.09993
P35914	HMGCL	0.596083	13.8634	3.20246	0.00431921	0.0754877	-2.1007
O95297	MPZL1	-0.206315	14.5909	-3.19888	0.00435508	0.075655	-2.10834
Q7Z7F7	MRPL55	-0.221771	16.4483	-3.19565	0.00438778	0.075655	-2.11525
Q15233	NONO	0.135731	20.6406	3.19415	0.00440299	0.075655	-2.11844
Q16890	TPD52L1	-0.239989	16.0293	-3.19413	0.00440323	0.075655	-2.11849
O00411	POLRMT	-0.217765	15.7396	-3.19402	0.00440425	0.075655	-2.11871
P62917	RPL8	-0.212422	20.1154	-3.19368	0.00440772	0.075655	-2.11943
Q13895	BYSL	-0.17544	18.3583	-3.19075	0.00443776	0.0758151	-2.12571
Q14161	GIT2	0.277337	14.1154	3.19	0.00444544	0.0758151	-2.1273
P60866	RPS20	-0.272544	19.5407	-3.18891	0.00445661	0.0758151	-2.12962
Q9BY44	EIF2A	-0.174329	17.6329	-3.18056	0.00454342	0.0767972	-2.14743
Q9NZ45	CISD1	-0.228167	17.0471	-3.17982	0.00455115	0.0767972	-2.149
P82930	MRPS34	-0.202653	17.2963	-3.17951	0.00455441	0.0767972	-2.14966
Q8IXM3	MRPL41	-0.377185	16.5149	-3.17594	0.00459208	0.0770637	-2.15726
Q13838	DDX39B	0.16257	19.3164	3.17548	0.00459702	0.0770637	-2.15825
P08758	ANXA5	0.473091	18.4808	3.17255	0.00463114	0.0773509	-2.1649
Q02880	TOP2B	0.205493	18.3911	3.17035	0.00465176	0.0773509	-2.16918
Q14344	GNA13	0.259918	15.9424	3.1694	0.00466195	0.0773509	-2.17119
O00217	NDUFS8	-0.576586	16.7227	-3.17153	0.00466796	0.0773509	-2.17063
Q96EY7	PTCD3	-0.244915	16.0106	-3.16582	0.0047006	0.0774314	-2.17881
O14972	VPS26C	0.219021	14.8776	3.16508	0.00470867	0.0774314	-2.18039
Q06203	PPAT	-0.139885	18.3916	-3.16328	0.00472829	0.0774314	-2.18423
Q8TAD4	SLC30A5	0.307446	14.4613	3.163	0.0047313	0.0774314	-2.18482
Q7L576	CYFIP1	0.336975	16.5971	3.1615	0.00474767	0.0774314	-2.188
Q13228	SELENBP1	0.313851	17.7815	3.15986	0.00476574	0.0774314	-2.19151
P11216	PYGB	0.24312	17.3642	3.15973	0.00476708	0.0774314	-2.19177
A6NHX0	CASTOR2	1.0158	13.2562	3.17602	0.00479601	0.0776819	-2.18503
P62736;P63267	ACTA2;ACTG2	0.259886	22.8681	3.15407	0.0048297	0.0780078	-2.2038
O14730	RIOK3	0.400246	15.1015	3.14706	0.00490834	0.0787631	-2.2187
Q96JB5	CDK5RAP3	0.207659	15.6873	3.14705	0.00490849	0.0787631	-2.21873
P07858	CTSB	0.461267	16.1106	3.14397	0.00494348	0.0787631	-2.22527
Q9UI30	TRMT112	-0.194957	19.2143	-3.14366	0.00494697	0.0787631	-2.22592
Q99615	DNAJC7	-0.205194	18.2653	-3.14227	0.00496289	0.0787631	-2.22889
Q8IWI9	MGA	-0.270417	14.6107	-3.14155	0.00497114	0.0787631	-2.23042
Q6ZNW5	GDPGP1	0.295209	16.3792	3.14063	0.00498162	0.0787631	-2.23236
Q7Z2T5	TRMT1L	0.15834	16.1422	3.14025	0.00498604	0.0787631	-2.23318
O43159	RRP8	-0.237367	15.6379	-3.1375	0.00501765	0.0789476	-2.239
Q9HCN8	SDF2L1	-0.239628	17.9012	-3.13685	0.00502519	0.0789476	-2.24039
Q14696	MESD	0.144195	16.3938	3.13499	0.00504672	0.0790699	-2.24433
Q9UGP8	SEC63	0.217825	17.1244	3.13171	0.00508493	0.0794521	-2.25128
Q9NUQ9	CYRIB	0.2404	18.5156	3.13048	0.0050994	0.0794621	-2.2539
Q99829	CPNE1	0.304285	17.3217	3.12737	0.00513607	0.0796227	-2.2605
Q96MG7	NSMCE3	-0.235664	14.5171	-3.12725	0.00513739	0.0796227	-2.26074
Q9UKM7	MAN1B1	0.532738	13.726	3.12575	0.00515525	0.0796846	-2.26393
P80217	IFI35	0.59776	15.5629	3.12386	0.0051777	0.0797613	-2.26794
O75083	WDR1	0.165326	19.0592	3.12289	0.00518922	0.0797613	-2.26998
O00291	HIP1	0.464109	14.2535	3.11852	0.00524165	0.0797613	-2.27925
P62879	GNB2	0.168309	17.4751	3.11821	0.00524536	0.0797613	-2.2799
Q8TAP8	PPP1R35	-0.271522	16.844	-3.11722	0.00525732	0.0797613	-2.282
Q14999	CUL7	0.783482	13.5209	3.1166	0.0052648	0.0797613	-2.2833
Q92542	NCSTN	0.183063	16.6464	3.11613	0.00527053	0.0797613	-2.28431
P42356	PI4KA	0.207178	16.4922	3.11541	0.00527924	0.0797613	-2.28583
P27635	RPL10	-0.211016	20.4041	-3.11493	0.00528505	0.0797613	-2.28684
O60884	DNAJA2	-0.148165	16.9422	-3.11256	0.00531392	0.0799871	-2.29186
Q08722	CD47	0.391705	14.8393	3.11017	0.0053432	0.0802178	-2.29692
Q6ZN17	LIN28B	0.151022	15.4572	3.10856	0.00536301	0.0803055	-2.30033
P46736	BRCC3	0.306433	14.611	3.10524	0.00540402	0.0807094	-2.30734
O75347	TBCA	-0.261068	19.4101	-3.10277	0.00543487	0.0808009	-2.31258
O43175	PHGDH	0.603159	19.6602	3.11393	0.00543825	0.0808009	-2.30552
P08648	ITGA5	0.375599	16.9487	3.10091	0.0054581	0.0808867	-2.31651
Q86SX6	GLRX5	-0.40206	16.6308	-3.09838	0.00548983	0.0811289	-2.32185
Q9BUJ2	HNRNPUL1	0.148782	17.8197	3.09605	0.00551937	0.0811289	-2.32679
Q9NX14	NDUFB11	-0.343519	17.0893	-3.09319	0.00555561	0.0811289	-2.33281
Q8TEA8	DTD1	-0.215318	14.7262	-3.09233	0.00556662	0.0811289	-2.33463
Q8WTV0	SCARB1	-0.552788	16.6544	-3.09271	0.00557078	0.0811289	-2.33484
P49593	PPM1F	0.133414	17.8096	3.09036	0.00559181	0.0811289	-2.33879
Q8IY22	CMIP	0.285773	15.1925	3.08942	0.00560391	0.0811289	-2.34078
P41250	GARS1	0.241702	19.977	3.0885	0.00561581	0.0811289	-2.34273
P26373	RPL13	-0.238938	21.7847	-3.08758	0.00562767	0.0811289	-2.34467
P14406	COX7A2	-0.496594	16.4815	-3.08743	0.00562953	0.0811289	-2.34497
Q96G03	PGM2	0.189589	17.8972	3.08743	0.00562964	0.0811289	-2.34499
O14579	COPE	0.11335	17.59	3.08588	0.00564965	0.0812137	-2.34825
Q96KG9	SCYL1	-0.156313	16.1319	-3.08267	0.00569141	0.08161	-2.35503
Q9BWT3	PAPOLG	-0.366033	14.5292	-3.07723	0.00576283	0.0824286	-2.3665
Q92541	RTF1	0.145417	15.8476	3.07572	0.00578274	0.0825081	-2.36967
Q96JB3	HIC2	-0.178052	16.0274	-3.07168	0.00583656	0.0830699	-2.3782
P09960	LTA4H	0.200744	17.0429	3.06717	0.00589722	0.0837259	-2.3877
Q9NZC3	GDE1	0.83063	14.1221	3.06547	0.00592013	0.0838443	-2.39127
P09525	ANXA4	0.616638	15.5722	3.06409	0.0059389	0.0839034	-2.39418
O60907	TBL1X	0.179269	17.0843	3.06061	0.00598646	0.0840844	-2.40151
P62861	FAU	-0.353411	19.8555	-3.0606	0.00598661	0.0840844	-2.40154
O95562	SFT2D2	0.564994	14.1946	3.05842	0.00601657	0.0840844	-2.40612
Q8N4P3	HDDC3	-2.0375	14.3651	-3.0818	0.00603674	0.0840844	-2.39238
P16219	ACADS	0.290281	16.4382	3.0553	0.00605958	0.0840844	-2.41267
Q99575	POP1	-0.18524	16.7821	-3.05501	0.0060637	0.0840844	-2.4133
Q9H4A4	RNPEP	0.249265	18.0688	3.05474	0.00606739	0.0840844	-2.41386
Q9Y3T6	R3HCC1	-0.540696	13.5815	-3.05339	0.00608612	0.0840844	-2.41669
Q00534	CDK6	-0.128809	18.2554	-3.0532	0.00608877	0.0840844	-2.41709
P46778	RPL21	-0.207259	20.1988	-3.05254	0.00609795	0.0840844	-2.41847
Q8IY18	SMC5	-0.536322	14.8172	-3.04896	0.00614816	0.084574	-2.42601
O60841	EIF5B	-0.142692	18.8854	-3.04304	0.00623198	0.0854783	-2.43845
P14618	PKM	0.239598	21.5905	3.04222	0.00624363	0.0854783	-2.44017
Q99640	PKMYT1	-0.267192	15.6234	-3.04027	0.00627159	0.0856571	-2.44427
Q7Z7A3	CTU1	-0.207592	15.2333	-3.03806	0.00630327	0.0858858	-2.4489
Q8NC96	NECAP1	-0.279452	14.4034	-3.03277	0.00637997	0.0867253	-2.46001
Q15274	QPRT	0.413477	17.0141	3.0291	0.0064336	0.0872481	-2.46769
P06132	UROD	-0.144501	19.0883	-3.02676	0.00646805	0.0874528	-2.4726
P54802	NAGLU	0.411945	13.8069	3.02601	0.00647911	0.0874528	-2.47417
Q9BWD1	ACAT2	-0.215928	19.9021	-3.02185	0.00654096	0.0880809	-2.48289
Q9ULW3	ABT1	-0.219188	16.1692	-3.02075	0.00655748	0.088097	-2.4852
P08621	SNRNP70	-0.164559	18.6312	-3.01721	0.00661058	0.0882265	-2.49261
Q9H9L3	ISG20L2	-0.271264	14.4897	-3.01712	0.00661198	0.0882265	-2.4928
P05114	HMGN1	0.334456	16.1151	3.01704	0.00661315	0.0882265	-2.49296
Q96HC4	PDLIM5	-0.207503	18.131	-3.01273	0.00667854	0.0887024	-2.50199
Q9BQ95	ECSIT	-0.274368	14.988	-3.01265	0.00667967	0.0887024	-2.50215
Q96SB4	SRPK1	-0.195027	17.2794	-3.01116	0.00670243	0.0887339	-2.50527
P52630	STAT2	0.366348	14.2845	3.01048	0.00671291	0.0887339	-2.50671
Q7Z7H5	TMED4	0.224452	15.2337	3.00543	0.00679055	0.0893616	-2.51726
Q96SZ6	CDK5RAP1	-0.293942	15.2032	-3.00525	0.00679332	0.0893616	-2.51763
Q13151	HNRNPA0	0.139691	19.176	3.00437	0.00680702	0.0893616	-2.51948
Q96IF1	AJUBA	-0.421663	15.0364	-3.00233	0.00683877	0.0894535	-2.52375
Q8WUY1	THEM6	0.293658	15.0578	3.00135	0.00685394	0.0894535	-2.52578
Q9Y676	MRPS18B	-0.285351	15.8381	-3.00051	0.00686707	0.0894535	-2.52754
Q9UKG1	APPL1	0.312433	15.0084	2.99993	0.00687625	0.0894535	-2.52876
P17655	CAPN2	0.216151	17.1092	2.99751	0.00691413	0.0896171	-2.5338
P62256	UBE2H	0.386588	14.276	2.99714	0.00692	0.0896171	-2.53458
P63220	RPS21	-0.289908	21.1848	-2.99432	0.00696465	0.0896558	-2.54048
P48681	NES	0.363189	15.8277	2.99415	0.00696727	0.0896558	-2.54082
Q66K74	MAP1S	0.226247	16.3375	2.994	0.00696977	0.0896558	-2.54115
P22307	SCP2	0.189015	16.4005	2.99253	0.00699308	0.0896945	-2.54421
Q8IWB9	TEX2	-0.40168	13.096	-2.99184	0.00700397	0.0896945	-2.54564
Q9BQP7	MGME1	-0.301249	15.4109	-2.98834	0.00706013	0.0902128	-2.55296
O95169	NDUFB8	-0.693545	14.6508	-2.98719	0.00707858	0.090248	-2.55535
Q9Y3C1	NOP16	-0.241654	17.2	-2.98604	0.00709707	0.0902835	-2.55775
Q7Z3J2	VPS35L	0.284773	15.388	2.98464	0.00711976	0.0903723	-2.56067
Q9NVS9	PNPO	0.214082	15.4412	2.98141	0.00717225	0.0908379	-2.5674
Q9H3K2	GHITM	0.357506	17.4178	2.97872	0.00721628	0.0911948	-2.57301
O14950;P19105	MYL12B;MYL12A	0.230344	18.4149	2.97623	0.00725723	0.0913928	-2.5782
Q7Z4H8	POGLUT3	0.232518	15.0739	2.97552	0.00726904	0.0913928	-2.57969
P36639	NUDT1	0.274992	15.2315	2.97487	0.00727964	0.0913928	-2.58102
Q9Y6M9	NDUFB9	-0.311086	16.4416	-2.971	0.00734405	0.0916779	-2.5891
O15117	FYB1	0.569816	13.5594	3.04822	0.00734979	0.0916779	-2.46807
Q9BTV4	TMEM43	0.22609	16.6773	2.97063	0.00735018	0.0916779	-2.58986
P55036	PSMD4	-0.143703	18.0627	-2.96408	0.00746034	0.0928505	-2.60349
P07384	CAPN1	0.186549	18.5167	2.96157	0.0075031	0.0930962	-2.60872
Q13907	IDI1	-0.279453	16.7998	-2.96102	0.00751246	0.0930962	-2.60986
P61457	PCBD1	0.26085	16.1837	2.95186	0.00767014	0.0948458	-2.62888
P49327	FASN	-0.227859	20.9429	-2.94765	0.00774387	0.0955521	-2.63764
Q9BQC6	MRPL57	-0.343721	14.3017	-2.94505	0.00778953	0.0959097	-2.64302
O15235	MRPS12	-0.530499	14.859	-2.94237	0.00783713	0.0959536	-2.6486
Q9NUI1	DECR2	0.417653	14.2066	2.94178	0.00784753	0.0959536	-2.64981
Q08752	PPID	-0.107736	17.9502	-2.94169	0.00784906	0.0959536	-2.64999
P39748	FEN1	-0.102163	19.0525	-2.94109	0.00785985	0.0959536	-2.65125
Q15126	PMVK	0.203519	15.0996	2.93974	0.00788391	0.0960433	-2.65404
O43676	NDUFB3	-0.391998	14.574	-2.93714	0.00793042	0.0964057	-2.65943
O94979	SEC31A	0.250372	20.9221	2.93357	0.00799484	0.0969838	-2.66683
Q9UBF2	COPG2	0.123029	18.2065	2.93157	0.0080311	0.0972007	-2.67097
Q01780	EXOSC10	-0.170491	16.8667	-2.92987	0.00806217	0.0972007	-2.6745
P32321	DCTD	0.249141	15.7657	2.92924	0.00807362	0.0972007	-2.6758
O75791	GRAP2	0.345169	16.8913	2.92887	0.00808034	0.0972007	-2.67656
P62714	PPP2CB	-0.260575	15.3407	-2.92745	0.0081064	0.0973106	-2.6795
Q96QD8	SLC38A2	-0.30819	15.2214	-2.92302	0.00818814	0.0973978	-2.68868
Q9H7E9	C8orf33	-0.27377	17.0703	-2.92282	0.00819183	0.0973978	-2.68909
Q07020	RPL18	-0.147791	21.1764	-2.92218	0.00820367	0.0973978	-2.69041
Q9UM54	MYO6	0.345981	14.9152	2.92166	0.00821327	0.0973978	-2.69148
O75955	FLOT1	0.27479	17.5475	2.92159	0.00821458	0.0973978	-2.69163
P08575	PTPRC	0.236669	16.4814	2.92079	0.00822953	0.0973978	-2.69329
P37268	FDFT1	-0.259403	18.5968	-2.92004	0.00824351	0.0973978	-2.69484
P62140	PPP1CB	0.168154	17.2167	2.91974	0.00824917	0.0973978	-2.69547
Q13332	PTPRS	-0.339167	14.7969	-2.91857	0.00827095	0.0974548	-2.69788
P43490	NAMPT	0.191284	19.1844	2.91687	0.0083028	0.0975526	-2.70139
Q5T653	MRPL2	-0.315656	15.8164	-2.91496	0.00833874	0.0975526	-2.70534
Q9H0R4	HDHD2	0.402275	15.379	2.91463	0.00834504	0.0975526	-2.70603
P23434	GCSH	-0.356939	15.7665	-2.91452	0.00834711	0.0975526	-2.70626
Q15942	ZYX	0.226785	17.1115	2.91179	0.00839872	0.0979345	-2.71189
Q4G0F5	VPS26B	0.296984	14.8661	2.90998	0.00843308	0.0979345	-2.71562
P50579	METAP2	-0.245367	17.7814	-2.90801	0.00847084	0.0979345	-2.71971
O95870	ABHD16A	0.177805	16.3747	2.908	0.00847096	0.0979345	-2.71972
Q13510	ASAH1	0.528877	15.579	2.90634	0.00850275	0.0979345	-2.72314
Q86X76	NIT1	0.285519	14.7765	2.90632	0.0085031	0.0979345	-2.72318
Q96I99	SUCLG2	0.149927	16.9206	2.90604	0.00850857	0.0979345	-2.72377
Q12907	LMAN2	0.153325	17.5994	2.90565	0.00851605	0.0979345	-2.72457
Q8TBC3	SHKBP1	0.267075	13.9482	2.90323	0.00856279	0.0982756	-2.72957
Q53EU6	GPAT3	0.613404	13.8618	2.9007	0.0086119	0.0986423	-2.7348
Q12788	TBL3	-0.124511	18.1533	-2.89856	0.00865357	0.0989225	-2.73921
Q6P4A8	PLBD1	0.352666	14.1718	2.89305	0.00876179	0.0999609	-2.75056
P06737	PYGL	0.564381	14.3853	2.89117	0.00879902	0.100187	-2.75443
Q96SI9	STRBP	0.152716	16.6124	2.88993	0.00882373	0.10027	-2.75699
O14773	TPP1	0.419068	16.2419	2.88618	0.00889873	0.100922	-2.76472
O94832	MYO1D	0.179403	16.8509	2.88268	0.00896923	0.101522	-2.77192
Q16658	FSCN1	0.120771	19.9253	2.87677	0.00908931	0.102479	-2.78406
Q9UKB3	DNAJC12	-0.397601	14.9556	-2.87564	0.00911261	0.102479	-2.7864
P54098	POLG	-0.234567	15.9296	-2.87538	0.0091178	0.102479	-2.78692
Q15057	ACAP2	0.23472	14.9502	2.87446	0.00913685	0.102479	-2.78882
Q99816	TSG101	0.222619	15.7719	2.87398	0.00914679	0.102479	-2.78981
Q7Z7H8	MRPL10	-0.199404	16.3273	-2.8733	0.00916073	0.102479	-2.7912
Q01469	FABP5	-0.289558	17.9411	-2.86573	0.00931809	0.104037	-2.80674
P61960	UFM1	0.195002	17.2301	2.86189	0.00939911	0.104738	-2.81464
P82675	MRPS5	-0.255651	15.5146	-2.86082	0.00942167	0.104786	-2.81682
P83881	RPL36A	-0.259683	19.0123	-2.85978	0.00944375	0.104829	-2.81896
Q7L4I2	RSRC2	-0.232106	16.9653	-2.85674	0.00950857	0.105209	-2.8252
P12532	CKMT1A	-0.316642	16.9144	-2.85646	0.00951455	0.105209	-2.82577
Q6XQN6	NAPRT	0.391275	15.9495	2.85464	0.00955359	0.105438	-2.8295
Q9NYK5	MRPL39	-0.237791	16.5021	-2.85359	0.00957606	0.105483	-2.83164
Q9P253	VPS18	0.22676	15.194	2.85148	0.00962155	0.105782	-2.83597
Q9P015	MRPL15	-0.330896	16.5379	-2.84992	0.00965537	0.105951	-2.83916
O94889	KLHL18	-0.334918	14.5141	-2.8489	0.00967763	0.105993	-2.84126
P62857	RPS28	-0.346578	21.4097	-2.84668	0.00972596	0.106214	-2.8458
Q9P0M9	MRPL27	-0.370697	14.3834	-2.84628	0.00973473	0.106214	-2.84662
Q06210	GFPT1	0.244469	17.8837	2.84114	0.00984778	0.107244	-2.85715
Q9NZD2	GLTP	0.545026	13.3967	2.84008	0.00987115	0.107295	-2.85931
Q96S52	PIGS	0.173555	16.5917	2.83708	0.00993776	0.107815	-2.86543
Q9HCE1	MOV10	0.238292	16.6339	2.8335	0.010018	0.108482	-2.87276
Q8N1A6	C4orf33	0.591531	14.1772	2.83214	0.0100486	0.108608	-2.87553
P48426	PIP4K2A	0.181427	16.1394	2.82803	0.0101416	0.109385	-2.88392
Q9H0U6	MRPL18	-0.247478	15.8502	-2.82729	0.0101586	0.109385	-2.88545
P09012	SNRPA	-0.153915	18.5393	-2.82613	0.010185	0.109464	-2.88781
O43395	PRPF3	-0.182435	17.3189	-2.82491	0.0102128	0.109558	-2.89029
Q9UIF9	BAZ2A	-0.147714	15.8448	-2.82028	0.0103193	0.110307	-2.89974
Q9HAN9	NMNAT1	0.227791	16.0137	2.82021	0.0103209	0.110307	-2.89988
Q9H2W6	MRPL46	-0.15345	15.6587	-2.81904	0.0103479	0.110391	-2.90226
P15498	VAV1	0.408454	14.4135	2.81754	0.0103829	0.110558	-2.90533
Q14493	SLBP	-0.3053	16.1086	-2.81638	0.0104097	0.11064	-2.90768
Q96EU6	RRP36	-0.265907	15.2078	-2.81509	0.0104399	0.110755	-2.91031
P12814	ACTN1	0.186538	20.4387	2.81304	0.010488	0.111061	-2.9145
Q9Y664	KPTN	0.51428	13.5433	2.92747	0.0105278	0.111173	-2.76275
Q9H9J2	MRPL44	-0.250867	15.4058	-2.81095	0.0105372	0.111173	-2.91876
Q9H299	SH3BGRL3	0.373547	18.0913	2.80994	0.0105611	0.11122	-2.92082
P09543	CNP	0.157711	15.6065	2.80651	0.0106423	0.111526	-2.92778
Q9UK76	JPT1	-0.388726	18.1495	-2.80579	0.0106596	0.111526	-2.92926
P45973	CBX5	0.190273	16.7596	2.80541	0.0106686	0.111526	-2.93003
P20645	M6PR	0.15257	15.9371	2.8051	0.0106761	0.111526	-2.93067
Q9BSL1	UBAC1	-0.131625	17.6079	-2.80463	0.0106871	0.111526	-2.93161
Q96QD9	FYTTD1	-0.252282	14.8531	-2.80246	0.0107391	0.111676	-2.93602
Q6P9B6	MEAK7	0.315744	14.1611	2.80222	0.010745	0.111676	-2.93652
Q14653	IRF3	0.266143	16.0136	2.8012	0.0107694	0.111676	-2.93858
P05937	CALB1	0.555771	18.8012	2.80921	0.0107791	0.111676	-2.93306
Q9NRP2	CMC2	-0.357952	15.209	-2.7992	0.0108178	0.111864	-2.94266
Q9Y6A9	SPCS1	0.158714	16.1616	2.79762	0.0108561	0.111864	-2.94588
Q5JSL3	DOCK11	0.236508	15.4398	2.79739	0.0108615	0.111864	-2.94633
Q96MF7	NSMCE2	-0.332614	13.4631	-2.79683	0.0108752	0.111864	-2.94747
P10619	CTSA	0.291575	15.0838	2.79457	0.0109304	0.112232	-2.95208
Q32P28	P3H1	0.179496	16.7171	2.79375	0.0109503	0.112236	-2.95373
O14733	MAP2K7	-0.162031	15.769	-2.7907	0.0110252	0.112802	-2.95992
Q5T3I0	GPATCH4	-0.297302	15.9257	-2.78907	0.0110654	0.113012	-2.96323
Q8NI51	CTCFL	-0.341607	14.3394	-2.78774	0.0110984	0.113095	-2.96594
P11117	ACP2	0.436404	14.1309	2.78691	0.0111188	0.113095	-2.96761
Q969X1	TMBIM1	0.416255	14.8871	2.78636	0.0111325	0.113095	-2.96873
O94905	ERLIN2	0.169891	16.8267	2.78285	0.0112201	0.113765	-2.97585
Q9BUV8	RAB5IF	-0.500041	13.1175	-2.78213	0.011238	0.113765	-2.9773
Q86U90	YRDC	-0.256166	17.2666	-2.77283	0.0114736	0.115895	-2.99615
O94919	ENDOD1	0.280871	16.5959	2.77224	0.0114887	0.115895	-2.99735
Q92896	GLG1	0.199642	16.2215	2.77013	0.0115428	0.116103	-3.00161
O75663	TIPRL	0.140129	17.5903	2.76762	0.0116077	0.116103	-3.0067
P31150	GDI1	0.307126	17.0849	2.76749	0.0116111	0.116103	-3.00696
P20700	LMNB1	0.119022	19.5651	2.76736	0.0116143	0.116103	-3.00722
Q8WVY7	UBLCP1	0.156388	17.4538	2.76604	0.0116486	0.116103	-3.00989
Q15149	PLEC	0.148046	17.9364	2.76589	0.0116524	0.116103	-3.01019
Q8TAE8	GADD45GIP1	-0.338791	15.9129	-2.76546	0.0116636	0.116103	-3.01106
Q8NDI1	EHBP1	-0.730004	12.1379	-2.77861	0.0116709	0.116103	-3.00136
P39210	MPV17	0.72522	14.1636	2.76146	0.0117681	0.116868	-3.01916
Q13155	AIMP2	0.132285	18.402	2.75635	0.0119025	0.117999	-3.02946
Q9BYB4	GNB1L	-0.120254	17.034	-2.75326	0.0119848	0.11861	-3.03572
P0CG12	DERPC	-0.315357	15.9161	-2.74749	0.0121395	0.119935	-3.04735
O60547	GMDS	0.274088	14.5051	2.74574	0.0121868	0.120195	-3.05088
Q9BWQ6	YIPF2	-0.590386	14.6719	-2.74216	0.0122841	0.120802	-3.05809
O15226	NKRF	-0.154571	16.4417	-2.74193	0.0122903	0.120802	-3.05855
Q03111	MLLT1	-0.345913	16.2063	-2.73811	0.0123952	0.121356	-3.06625
Q14258	TRIM25	0.188709	16.7573	2.73744	0.0124137	0.121356	-3.06761
Q9Y3U8	RPL36	-0.267412	20.1336	-2.73635	0.0124437	0.121356	-3.0698
Q9NZN8	CNOT2	-0.178918	14.9628	-2.73632	0.0124445	0.121356	-3.06986
O94927	HAUS5	-0.1866	14.9689	-2.73604	0.0124522	0.121356	-3.07042
P49748	ACADVL	0.291377	17.6215	2.73513	0.0124773	0.121356	-3.07224
P15428	HPGD	0.519079	14.4249	2.74756	0.0124944	0.121356	-3.06338
Q9P2J5	LARS1	0.132368	18.8274	2.73006	0.0126187	0.122357	-3.08245
P08243	ASNS	0.177479	20.0917	2.72704	0.0127033	0.122969	-3.08851
Q9NVS2	MRPS18A	-0.361741	16.83	-2.72581	0.0127381	0.123099	-3.09099
P68431	H3C1	0.221665	23.6859	2.72387	0.0127931	0.123424	-3.09489
P09234	SNRPC	-0.173665	18.1684	-2.72217	0.0128412	0.12368	-3.09829
P62753	RPS6	-0.168895	21.3096	-2.72015	0.0128989	0.124028	-3.10235
Q9Y6W5	WASF2	0.213448	16.1279	2.71937	0.0129213	0.124035	-3.10392
P46777	RPL5	-0.169824	20.5096	-2.71808	0.0129583	0.12409	-3.10651
P18669	PGAM1	-0.11268	20.5199	-2.71763	0.0129712	0.12409	-3.10741
Q9UBP0	SPAST	0.142705	16.0078	2.71632	0.0130088	0.12409	-3.11004
O15031	PLXNB2	0.279589	14.3435	2.71575	0.0130253	0.12409	-3.11119
Q96IU4	ABHD14B	0.330393	16.1483	2.71542	0.0130349	0.12409	-3.11185
P61026	RAB10	0.197095	18.7434	2.71394	0.0130776	0.124222	-3.11481
Q96G21	IMP4	-0.11505	19.0164	-2.71345	0.0130919	0.124222	-3.1158
Q9NQR4	NIT2	0.163792	15.2995	2.70805	0.0132492	0.125508	-3.12662
Q16822	PCK2	0.277824	16.5949	2.70504	0.0133377	0.126138	-3.13264
Q13951	CBFB	0.158477	17.288	2.70202	0.0134271	0.126774	-3.13868
Q14254	FLOT2	0.291691	17.5084	2.69948	0.0135027	0.127279	-3.14376
P10644	PRKAR1A	0.183141	15.9307	2.69816	0.0135423	0.127444	-3.14642
P05496;P48201;Q06055	ATP5MC1;ATP5MC3;ATP5MC2	0.558916	17.271	2.70082	0.0135757	0.127549	-3.14566
O15155	BET1	0.269314	14.5203	2.69505	0.0136356	0.127692	-3.15263
P37235	HPCAL1	0.264464	17.1724	2.6947	0.0136462	0.127692	-3.15333
P13164	IFITM1	-0.446445	19.7494	-2.69809	0.0136575	0.127692	-3.1511
O75396	SEC22B	0.175316	18.1685	2.69324	0.0136902	0.12779	-3.15624
Q9P035	HACD3	0.295327	17.3726	2.69177	0.0137349	0.127999	-3.15919
P08559	PDHA1	-0.144203	18.0965	-2.68763	0.0138611	0.128661	-3.16746
P39059	COL15A1	0.963764	13.5519	3.06429	0.0138693	0.128661	-2.73302
O14933	UBE2L6	0.660862	13.9795	2.68665	0.013891	0.128661	-3.16941
Q9BU89	DOHH	-0.247268	17.1162	-2.68651	0.0138954	0.128661	-3.1697
Q12797	ASPH	0.452206	14.3005	2.68483	0.0139469	0.12893	-3.17304
P60981	DSTN	0.230838	16.9079	2.68319	0.0139975	0.12919	-3.17631
Q2NL82	TSR1	-0.110817	18.2942	-2.68142	0.0140522	0.129195	-3.17984
Q9H0R6	QRSL1	-0.135399	15.5469	-2.68127	0.014057	0.129195	-3.18015
Q9NP92	MRPS30	-0.343983	14.0947	-2.68006	0.0140945	0.129195	-3.18256
Q16134	ETFDH	0.258942	14.5339	2.67983	0.0141016	0.129195	-3.18301
Q9UMX0	UBQLN1	-0.0957879	18.6933	-2.67955	0.0141103	0.129195	-3.18357
Q99598	TSNAX	0.138548	16.2395	2.67639	0.014209	0.129891	-3.18987
P99999	CYCS	-0.255156	19.2105	-2.67528	0.0142438	0.130003	-3.19208
Q9P0J1	PDP1	1.97441	10.7998	2.79947	0.0143695	0.130942	-3.10234
Q8WVJ2	NUDCD2	-0.113235	18.1407	-2.66887	0.0144465	0.131245	-3.20485
Q9Y6H1	CHCHD2	0.315394	18.4531	2.66881	0.0144484	0.131245	-3.20496
P78356	PIP4K2B	0.166825	15.0792	2.66544	0.014556	0.132014	-3.21167
Q9H9B4	SFXN1	-0.114941	18.9928	-2.6638	0.0146088	0.132284	-3.21494
P80303	NUCB2	0.179058	16.4682	2.66119	0.0146928	0.132676	-3.22011
Cont_P02538;Cont_P48668;P02538;P48668	KRT6A;KRT6C;KRT6A;KRT6C	0.298617	18.6484	2.66031	0.0147213	0.132676	-3.22186
P42765	ACAA2	0.195976	15.9031	2.65933	0.014753	0.132676	-3.2238
Q02790	FKBP4	-0.151678	19.5545	-2.65912	0.0147601	0.132676	-3.22424
O75940	SMNDC1	-0.231299	15.9699	-2.65889	0.0147675	0.132676	-3.22469
Q92538	GBF1	0.157611	16.9535	2.65818	0.0147904	0.132676	-3.22609
Q9Y3P9	RABGAP1	0.334067	15.271	2.65663	0.0148411	0.132923	-3.22918
Q9Y6H3	ATP23	-0.564038	13.1754	-2.6527	0.0149697	0.133831	-3.23697
P61225	RAP2B	0.329742	16.5238	2.65212	0.0149891	0.133831	-3.23813
P52565	ARHGDIA	-0.0928849	19.5156	-2.64892	0.0150948	0.134167	-3.24448
O94915	FRYL	0.224095	14.5503	2.64827	0.0151164	0.134167	-3.24577
Q9UNE7	STUB1	-0.200332	17.5251	-2.64726	0.0151499	0.134167	-3.24776
Q9BXS5	AP1M1	0.222469	17.2955	2.64513	0.0152211	0.134167	-3.25199
P11277	SPTB	-0.363045	16.1398	-2.64503	0.0152244	0.134167	-3.25219
P42677	RPS27	-0.258808	19.8544	-2.6443	0.0152488	0.134167	-3.25364
P82933	MRPS9	-0.239337	16.0921	-2.64421	0.0152517	0.134167	-3.25381
Q99661	KIF2C	-0.17865	17.9027	-2.64391	0.0152618	0.134167	-3.2544
O43598	DNPH1	0.245087	17.6689	2.64363	0.015271	0.134167	-3.25495
O00462	MANBA	0.333196	14.1005	2.64276	0.0153003	0.134167	-3.25667
Q08426	EHHADH	0.376296	14.2958	2.64199	0.0153262	0.134167	-3.2582
Q92841	DDX17	0.16499	18.7324	2.64083	0.0153653	0.134167	-3.2605
Q9BW66	CINP	-0.255087	15.3713	-2.64063	0.0153721	0.134167	-3.2609
P23634	ATP2B4	0.241039	15.6421	2.63914	0.0154226	0.134167	-3.26385
Q9H0W9	C11orf54	0.241533	16.5965	2.63802	0.0154605	0.134167	-3.26607
Q9H6E4	CCDC134	0.186015	16.8711	2.6376	0.0154746	0.134167	-3.26689
P45954	ACADSB	0.186486	14.7791	2.63601	0.0155289	0.134167	-3.27005
Q92581	SLC9A6	0.328692	13.6716	2.6347	0.0155736	0.134167	-3.27264
Q7L0Y3	TRMT10C	-0.150855	17.1952	-2.63455	0.0155787	0.134167	-3.27293
P30050	RPL12	-0.154785	20.993	-2.63443	0.0155827	0.134167	-3.27317
P16083	NQO2	0.216962	17.2043	2.63429	0.0155876	0.134167	-3.27345
Q96DV4	MRPL38	-0.243199	16.0061	-2.63312	0.0156277	0.134167	-3.27577
P53004	BLVRA	0.235783	18.54	2.63308	0.0156289	0.134167	-3.27584
Q9BZE2	PUS3	-0.236609	13.9893	-2.63287	0.0156359	0.134167	-3.27624
Q63HN8	RNF213	0.282003	16.1893	2.63272	0.0156413	0.134167	-3.27655
P62820	RAB1A	0.175027	17.0229	2.63271	0.0156416	0.134167	-3.27657
P06865	HEXA	0.152886	17.0504	2.63161	0.0156794	0.134167	-3.27874
O95985	TOP3B	-0.131311	15.4648	-2.63159	0.01568	0.134167	-3.27878
P49755	TMED10	0.112757	17.4367	2.63058	0.0157147	0.134205	-3.28077
P47985	UQCRFS1	-0.218398	17.3988	-2.63011	0.0157311	0.134205	-3.28171
P26038	MSN	0.141332	20.257	2.62876	0.0157778	0.134398	-3.28438
P06396	GSN	0.623127	15.1312	2.62856	0.0158005	0.134398	-3.28531
Q99707	MTR	0.149494	15.459	2.62614	0.0158687	0.134778	-3.28956
Q13573	SNW1	-0.181635	17.5516	-2.62533	0.0158968	0.134818	-3.29115
O43488	AKR7A2	0.230495	17.6577	2.62428	0.0159334	0.134929	-3.29323
P43897	TSFM	-0.150091	17.4068	-2.62268	0.0159893	0.135176	-3.29638
P04792	HSPB1	0.207189	21.1062	2.62146	0.0160319	0.135176	-3.29878
Q9GZT3	SLIRP	-0.257644	18.9904	-2.62101	0.016048	0.135176	-3.29968
P60953	CDC42	0.154061	19.3417	2.62063	0.0160611	0.135176	-3.30042
P36578	RPL4	-0.173399	20.9027	-2.61991	0.0160866	0.135176	-3.30185
P03928	MT-ATP8	-0.797512	13.4419	-2.61836	0.0161411	0.135176	-3.30489
Q9Y217	MTMR6	-0.352438	14.2012	-2.61822	0.0161462	0.135176	-3.30518
Q9NVP2	ASF1B	0.228795	15.8445	2.61806	0.0161519	0.135176	-3.3055
P07910	HNRNPC	0.102405	21.2234	2.61743	0.0161741	0.135176	-3.30673
P68371	TUBB4B	-0.118837	23.747	-2.61578	0.0162326	0.135242	-3.30999
P62891;Q59GN2	RPL39;RPL39P5	-0.305178	18.6604	-2.61571	0.0162351	0.135242	-3.31013
Q9Y5L4	TIMM13	-0.448957	17.8616	-2.61863	0.0162526	0.135242	-3.30831
Q9BPX3	NCAPG	0.136579	17.7202	2.61392	0.0162988	0.135358	-3.31365
P84090	ERH	-0.332783	18.7855	-2.61238	0.0163538	0.135358	-3.31669
Q9BXY0	MAK16	-0.170617	16.7949	-2.61224	0.0163587	0.135358	-3.31695
Q9H1H9	KIF13A	0.263131	14.4797	2.61219	0.0163607	0.135358	-3.31706
Q15102	PAFAH1B3	0.181373	18.9822	2.61057	0.0164187	0.135643	-3.32025
Q9NQZ2	UTP3	-0.285219	15.7984	-2.60919	0.0164685	0.135648	-3.32297
O95139	NDUFB6	-0.256804	16.225	-2.60852	0.0164924	0.135648	-3.32428
P54577	YARS1	0.180532	19.3468	2.60847	0.0164942	0.135648	-3.32438
P49902	NT5C2	0.207099	15.0913	2.60743	0.0165319	0.135648	-3.32643
P63092;Q5JWF2	GNAS	0.210454	16.0914	2.60728	0.0165372	0.135648	-3.32673
Q9NXH8	TOR4A	0.345529	15.5923	2.60615	0.0165783	0.135791	-3.32896
Q13630	GFUS	0.150814	16.4288	2.60367	0.0166685	0.136335	-3.33384
O95834	EML2	0.349924	15.206	2.60165	0.0167419	0.136741	-3.33779
P19623	SRM	-0.161972	19.8141	-2.59812	0.0168718	0.137599	-3.34475
O75179	ANKRD17	-0.156164	16.0042	-2.59689	0.0169169	0.137599	-3.34715
Q9H4H8	FAM83D	-0.327174	14.8473	-2.59684	0.0169187	0.137599	-3.34724
P03915	MT-ND5	-1.07332	12.2422	-2.62001	0.0169548	0.137698	-3.32946
Q92820	GGH	0.256873	16.0905	2.593	0.0170612	0.137998	-3.35479
P05204	HMGN2	0.839772	17.7202	2.60881	0.0170773	0.137998	-3.34233
O15270	SPTLC2	0.15938	16.0206	2.59225	0.0170892	0.137998	-3.35626
Q9UBB5	MBD2	-0.22512	15.0054	-2.59166	0.017111	0.137998	-3.35741
Q9Y3B9	RRP15	-0.245046	16.8867	-2.59049	0.0171548	0.137998	-3.35971
Q9NS86	LANCL2	0.203374	15.5732	2.59043	0.0171571	0.137998	-3.35983
Q9H1Y0	ATG5	0.147145	15.3015	2.59036	0.0171598	0.137998	-3.35997
Q8WVD3	RNF138	-0.356004	14.8803	-2.58814	0.0172433	0.138476	-3.36434
Q8NBN7	RDH13	-0.138997	16.0905	-2.58619	0.0173167	0.138841	-3.36816
Q9UPW6	SATB2	-0.205998	16.2035	-2.58502	0.0173607	0.138841	-3.37044
O14548	COX7A2L	-0.433897	14.4321	-2.58501	0.0173611	0.138841	-3.37046
Q99729	HNRNPAB	-0.254128	18.5325	-2.58289	0.0174414	0.139289	-3.37461
P26639	TARS1	0.179072	20.1521	2.58092	0.0175166	0.139696	-3.37847
Q8N1T3	MYO1H	0.303248	15.6698	2.58024	0.0175427	0.13971	-3.37981
P84095	RHOG	0.129615	18.3564	2.57382	0.0177897	0.141481	-3.39237
Q9NVG8	TBC1D13	0.198392	16.1433	2.5728	0.017829	0.141598	-3.39435
O00203	AP3B1	0.182658	18.7019	2.57006	0.0179357	0.142249	-3.39972
Q96JJ3	ELMO2	0.377078	13.7456	2.56682	0.0180625	0.14305	-3.40604
O75367	MACROH2A1	0.109211	19.8263	2.56621	0.0180864	0.14305	-3.40723
Q9H6R0	DHX33	-0.203008	14.8257	-2.56222	0.018244	0.143955	-3.41502
O95197	RTN3	0.278975	17.4482	2.56112	0.0182879	0.143955	-3.41718
P12429	ANXA3	0.453338	14.791	2.56107	0.0182897	0.143955	-3.41726
Q9UHC7	MKRN1	-0.746223	12.9407	-2.56022	0.0183237	0.143955	-3.41893
Q9Y3B2	EXOSC1	-0.16418	16.4977	-2.56016	0.0183261	0.143955	-3.41905
Q07817	BCL2L1	0.242378	15.9035	2.55809	0.0184084	0.14432	-3.42307
P42345	MTOR	0.129999	16.4477	2.55774	0.0184227	0.14432	-3.42377
P12694	BCKDHA	0.197453	15.2442	2.55667	0.0184653	0.144457	-3.42584
Q13395	TARBP1	0.254245	13.4953	2.55358	0.0185898	0.145232	-3.43187
Q5T9A4	ATAD3B	-0.115933	18.8972	-2.55067	0.0187074	0.145893	-3.43753
P00156	MT-CYB	-0.447525	14.7096	-2.55024	0.018725	0.145893	-3.43837
O95865	DDAH2	0.545347	14.9323	2.54915	0.0187694	0.14604	-3.44049
Q14247	CTTN	-0.146258	18.0194	-2.54788	0.0188213	0.146116	-3.44297
Q14643	ITPR1	0.252751	15.4848	2.54767	0.0188299	0.146116	-3.44338
P09488	GSTM1	0.732425	12.5593	2.56845	0.0189187	0.146607	-3.42848
Q14684	RRP1B	-0.208674	16.8447	-2.54443	0.0189625	0.146682	-3.44967
Q14978	NOLC1	-0.208806	19.0616	-2.54402	0.0189794	0.146682	-3.45047
P04843	RPN1	0.150662	19.6855	2.54307	0.0190183	0.146786	-3.45231
Q16842	ST3GAL2	0.26927	14.7857	2.54176	0.0190726	0.147007	-3.45486
Q9UNF0	PACSIN2	0.159459	15.8217	2.5407	0.0191163	0.147147	-3.45691
P08708	RPS17	-0.215598	20.0082	-2.53699	0.0192709	0.148139	-3.46414
Q13404	UBE2V1	0.178073	19.4029	2.53468	0.0193676	0.148683	-3.46862
O94874	UFL1	0.152342	16.4619	2.53366	0.0194102	0.148811	-3.47059
O94788	ALDH1A2	-0.209418	18.7171	-2.53227	0.0194687	0.148982	-3.47329
P31942	HNRNPH3	-0.160401	19.728	-2.53136	0.0195069	0.148982	-3.47504
P62318	SNRPD3	0.209135	20.9716	2.53129	0.0195102	0.148982	-3.47519
P61158	ACTR3	0.120089	18.0747	2.5299	0.019569	0.149233	-3.47789
Q9NPD8	UBE2T	-0.326937	15.4833	-2.52904	0.0196051	0.14931	-3.47954
Q8IUX1	TMEM126B	-0.297516	13.7221	-2.52777	0.0196592	0.149456	-3.48201
P35241	RDX	0.153682	21.7661	2.52737	0.0196761	0.149456	-3.48278
Q9Y3L3	SH3BP1	-0.319195	13.8637	-2.52335	0.0198481	0.150482	-3.49057
P54105	CLNS1A	-0.288825	18.9351	-2.52299	0.0198636	0.150482	-3.49127
P52758	RIDA	-0.180942	16.8733	-2.52126	0.019938	0.150552	-3.49462
P27708	CAD	0.112989	19.071	2.52092	0.0199526	0.150552	-3.49527
P48637	GSS	0.130908	17.7867	2.52067	0.0199634	0.150552	-3.49576
P28288	ABCD3	0.227894	16.0594	2.52034	0.0199776	0.150552	-3.4964
Q9HD33	MRPL47	-0.332458	15.6868	-2.51857	0.0200542	0.150931	-3.49982
Q8IUH3	RBM45	-0.396726	14.6644	-2.51755	0.0200983	0.151065	-3.50179
P42229	STAT5A	0.195259	18.3141	2.51572	0.020178	0.151467	-3.50533
Q15436	SEC23A	0.295806	15.6068	2.51365	0.0202684	0.151834	-3.50933
Q13685	AAMP	-0.250237	16.6208	-2.51339	0.0202797	0.151834	-3.50983
P82912	MRPS11	-0.421356	15.073	-2.51042	0.0204104	0.152613	-3.51558
P51178	PLCD1	-0.458523	15.8257	-2.50884	0.0204798	0.152933	-3.51861
Q9Y5J6	TIMM10B	-0.427802	13.5189	-2.50776	0.020528	0.153094	-3.52072
Q7Z6M3	MILR1	-0.914331	13.9276	-2.50496	0.0206705	0.153958	-3.52656
Q9BQE5	APOL2	-0.368473	13.2647	-2.50316	0.0207326	0.154207	-3.52959
P34896	SHMT1	0.178834	15.0576	2.50099	0.0208295	0.154207	-3.53376
Q9UNZ2	NSFL1C	-0.134252	18.1897	-2.50094	0.0208321	0.154207	-3.53387
Q9NW15	ANO10	0.309205	16.0344	2.5009	0.0208336	0.154207	-3.53393
P05386	RPLP1	-0.581834	19.6432	-2.51218	0.020838	0.154207	-3.52443
Cont_P08727;P08727	KRT19	0.336641	19.8002	2.4942	0.0211367	0.156216	-3.54685
Q96EK5	KIFBP	-0.142019	15.258	-2.49209	0.0212328	0.156481	-3.5509
Q15437	SEC23B	0.150593	17.7666	2.492	0.021237	0.156481	-3.55108
P0DMV8;P0DMV9	HSPA1A;HSPA1B	-0.134707	22.8626	-2.49105	0.0212803	0.156481	-3.5529
O15228	GNPAT	0.230605	14.7365	2.49103	0.0212814	0.156481	-3.55295
O95785	WIZ	-0.209191	14.9369	-2.48867	0.0213898	0.157077	-3.55749
Q6IBS0	TWF2	0.245846	16.7252	2.48706	0.0214639	0.15742	-3.56057
Q12768	WASHC5	0.154189	17.6916	2.48443	0.0215855	0.157921	-3.56562
Q14155	ARHGEF7	0.226971	16.1839	2.48415	0.0215984	0.157921	-3.56615
P82673	MRPS35	-0.232463	16.5273	-2.48373	0.021618	0.157921	-3.56696
Q13620	CUL4B	0.194905	15.4369	2.48322	0.0216421	0.157921	-3.56796
P27361	MAPK3	0.233443	15.262	2.48058	0.021765	0.158419	-3.57302
O75438	NDUFB1	-0.487523	14.7453	-2.48057	0.0217654	0.158419	-3.57303
Q13363	CTBP1	0.222497	16.122	2.47875	0.0218508	0.158796	-3.57653
Q16851	UGP2	0.160396	17.0435	2.47829	0.0218724	0.158796	-3.57741
Q15067	ACOX1	0.243089	16.2106	2.47447	0.0220527	0.159872	-3.58474
O43681	GET3	0.108679	17.5654	2.47375	0.0220869	0.159872	-3.58612
Q8NHP8	PLBD2	0.124686	15.8205	2.47339	0.022104	0.159872	-3.58681
Q9Y4C1	KDM3A	-0.256538	14.3646	-2.47179	0.0221799	0.160219	-3.58987
O14641	DVL2	-0.386152	13.756	-2.47017	0.022257	0.160314	-3.59297
O00754	MAN2B1	0.277238	14.7601	2.47014	0.0222583	0.160314	-3.59302
Q99081	TCF12	-0.308202	15.0983	-2.46976	0.0222766	0.160314	-3.59375
Q00535	CDK5	0.292451	16.2344	2.46821	0.0223509	0.160556	-3.59673
Q9UNQ2	DIMT1	-0.0916568	17.237	-2.46789	0.0223662	0.160556	-3.59733
P61244	MAX	-0.280117	15.3031	-2.46329	0.0225881	0.161947	-3.60614
O00442	RTCA	0.160286	16.8997	2.46189	0.0226556	0.162009	-3.6088
Q9UNX3	RPL26L1	-0.48262	14.3785	-2.46166	0.0226668	0.162009	-3.60924
Q13242	SRSF9	-0.166411	18.8876	-2.46118	0.0226901	0.162009	-3.61016
Q15554	TERF2	0.181488	14.4891	2.46079	0.0227094	0.162009	-3.61092
P46459	NSF	0.159596	17.0919	2.4595	0.0227721	0.162235	-3.61337
Q86U28	ISCA2	-0.339251	14.455	-2.45856	0.0228179	0.162235	-3.61517
Q96N66	MBOAT7	0.329807	15.954	2.4584	0.0228258	0.162235	-3.61548
Q9UJV9	DDX41	0.116199	15.7105	2.45775	0.0228578	0.162262	-3.61673
Q8N5N7	MRPL50	-0.497299	15.3313	-2.45639	0.0229243	0.162354	-3.61931
P42680	TEC	0.1997	14.7651	2.45633	0.0229272	0.162354	-3.61943
Q86YP4	GATAD2A	-0.216333	16.9393	-2.45548	0.0229691	0.16245	-3.62105
P52789	HK2	-0.15706	18.6147	-2.45305	0.0230892	0.163099	-3.6257
P61254	RPL26	-0.133013	20.2818	-2.45244	0.0231192	0.163111	-3.62686
P12236	SLC25A6	-0.167335	19.264	-2.451	0.0231903	0.163412	-3.6296
Cont_P05787;P05787	KRT8	0.240802	20.8876	2.44998	0.023241	0.163555	-3.63154
P32929	CTH	0.367541	17.0562	2.44945	0.0232675	0.163555	-3.63256
Q9BQS7	HEPH	0.262141	15.0697	2.44866	0.0233066	0.163571	-3.63405
Q9BUI4	POLR3C	-0.20319	15.9659	-2.44826	0.0233266	0.163571	-3.63482
Q9Y2X0	MED16	0.207779	15.5659	2.44545	0.0234674	0.16425	-3.64018
Q96BD8	SKA1	-0.325857	14.6949	-2.44519	0.0234807	0.16425	-3.64068
P62072	TIMM10	-0.500102	14.6345	-2.44212	0.023635	0.165019	-3.64652
P29401	TKT	-0.123101	20.8657	-2.44187	0.0236479	0.165019	-3.647
Q99848	EBNA1BP2	-0.159741	18.5707	-2.44026	0.023729	0.165384	-3.65005
P62241	RPS8	-0.141474	21.547	-2.43913	0.0237866	0.165585	-3.65221
Q9Y5Q0	FADS3	0.284756	14.6585	2.43752	0.0238685	0.165692	-3.65527
P17568	NDUFB7	-0.401092	14.4501	-2.43685	0.0239027	0.165692	-3.65655
Q9HAW4	CLSPN	-0.347869	13.651	-2.43676	0.0239074	0.165692	-3.65672
Q9NPR2	SEMA4B	0.437396	13.0994	2.43566	0.0239637	0.165692	-3.65881
Q5XPI4	RNF123	0.598774	14.1214	2.4353	0.0239817	0.165692	-3.65949
Q9GZR2	REXO4	-0.11626	15.5785	-2.43506	0.0239942	0.165692	-3.65995
P17612	PRKACA	0.234339	15.9793	2.43487	0.0240037	0.165692	-3.6603
Q9NZB2	FAM120A	-0.159188	15.7672	-2.43349	0.0240749	0.165787	-3.66294
Q96QK1	VPS35	0.198018	18.1711	2.43348	0.0240751	0.165787	-3.66294
P12318	FCGR2A	0.279195	16.1576	2.43028	0.0242404	0.166718	-3.66903
P15586	GNS	0.282745	16.4902	2.42932	0.0242901	0.166718	-3.67086
Q9NYM9	BET1L	0.353678	13.7088	2.4388	0.0242973	0.166718	-3.66267
Q9UL46	PSME2	0.258533	16.9236	2.42581	0.0244725	0.16772	-3.67751
P78316	NOP14	-0.204339	16.6891	-2.42427	0.0245528	0.167931	-3.68043
Q8TCT7	SPPL2B	0.578412	13.2234	2.4241	0.0245618	0.167931	-3.68075
Q9H5Z1	DHX35	-0.298118	14.3098	-2.42192	0.024676	0.168089	-3.68488
Q9Y3L5	RAP2C	0.237582	15.2089	2.42144	0.0247013	0.168089	-3.68579
Q96BP2	CHCHD1	-0.494247	14.2896	-2.42045	0.0247535	0.168089	-3.68766
Q96KR1	ZFR	0.105876	18.0108	2.41966	0.0247952	0.168089	-3.68916
O95881	TXNDC12	0.192856	18.0899	2.41965	0.0247956	0.168089	-3.68918
P07099	EPHX1	0.285607	14.9297	2.41934	0.0248122	0.168089	-3.68977
P16278	GLB1	0.284604	17.0144	2.41929	0.0248146	0.168089	-3.68986
P35237	SERPINB6	0.178887	19.7536	2.41921	0.0248187	0.168089	-3.69
Q7Z3T8	ZFYVE16	-0.287825	13.8172	-2.41866	0.0248481	0.16809	-3.69106
Q6P1M0	SLC27A4	-0.130454	16.2845	-2.41792	0.0248871	0.168156	-3.69245
Q8N8A6	DDX51	-0.199473	15.7596	-2.41631	0.0249728	0.168234	-3.69551
O15439	ABCC4	0.202559	14.7214	2.41562	0.0250092	0.168234	-3.6968
O60716	CTNND1	-0.128818	16.6584	-2.41522	0.0250308	0.168234	-3.69757
O95352	ATG7	0.129797	15.5686	2.41452	0.0250682	0.168234	-3.6989
P30047	GCHFR	0.289507	15.3346	2.41447	0.0250707	0.168234	-3.69898
O75688	PPM1B	0.130621	16.2854	2.41348	0.0251236	0.168234	-3.70086
P07686	HEXB	0.204308	15.982	2.41339	0.0251285	0.168234	-3.70103
P49589	CARS1	0.20992	17.9618	2.41331	0.0251327	0.168234	-3.70118
Q96EY1	DNAJA3	-0.180302	18.18	-2.41272	0.0251642	0.168249	-3.70229
Q14203	DCTN1	0.120194	17.3472	2.41183	0.0252119	0.168284	-3.70397
Q6NW29	RWDD4	-0.17581	14.9442	-2.41153	0.025228	0.168284	-3.70454
P28908	TNFRSF8	-0.344585	13.6682	-2.41026	0.0252961	0.168445	-3.70694
Q5T3J3	LRIF1	0.165006	15.2819	2.40915	0.0253563	0.168445	-3.70905
Q92766	RREB1	-0.156374	15.2733	-2.40876	0.0253771	0.168445	-3.70978
Q9H0S4	DDX47	-0.131667	17.3934	-2.40872	0.025379	0.168445	-3.70985
Q13287	NMI	0.386507	13.4956	2.41777	0.0253986	0.168445	-3.7022
O60784	TOM1	0.260712	14.7758	2.40462	0.0256012	0.169594	-3.71759
Q13011	ECH1	0.207018	18.2093	2.40395	0.0256376	0.169639	-3.71885
Q07864	POLE	-0.17439	16.0946	-2.40312	0.0256832	0.169745	-3.72043
Q9NZJ7	MTCH1	0.375423	15.584	2.40118	0.0257892	0.170181	-3.72408
O15111	CHUK	0.22544	15.1277	2.4001	0.0258486	0.170181	-3.72613
P84085	ARF5	0.218808	17.4904	2.39973	0.025869	0.170181	-3.72683
Q12905	ILF2	0.18044	19.907	2.39964	0.0258738	0.170181	-3.72699
Q96SB3	PPP1R9B	-0.208937	14.9742	-2.39834	0.0259451	0.170181	-3.72944
Q15628	TRADD	0.293653	14.0254	2.39785	0.0259721	0.170181	-3.73036
O14841	OPLAH	0.251005	17.78	2.39735	0.0259996	0.170181	-3.7313
P62913	RPL11	-0.116106	20.5246	-2.39729	0.0260031	0.170181	-3.73142
P04179	SOD2	0.180335	18.0822	2.39707	0.0260154	0.170181	-3.73184
O60934	NBN	-0.132225	15.4089	-2.39633	0.0260561	0.170253	-3.73323
O76031	CLPX	-0.155321	16.9605	-2.39578	0.0260863	0.170257	-3.73426
Q13595	TRA2A	0.126334	17.4297	2.39473	0.0261449	0.170446	-3.73625
Q9NZW5	PALS2	-0.13562	15.9509	-2.39406	0.0261819	0.170494	-3.7375
Q1MSJ5	CSPP1	-0.323107	14.3061	-2.3914	0.0263299	0.171264	-3.7425
P49790	NUP153	-0.177309	17.0824	-2.39026	0.0263936	0.171372	-3.74465
Q9Y4K3	TRAF6	-0.249972	14.5624	-2.38982	0.0264186	0.171372	-3.74549
P62829	RPL23	-0.11874	21.0886	-2.38951	0.0264361	0.171372	-3.74607
P53814	SMTN	-0.304325	13.3535	-2.38763	0.0265416	0.171518	-3.74961
P04183	TK1	-0.171641	18.5696	-2.38752	0.0265475	0.171518	-3.74981
Q9HD26	GOPC	-0.20869	15.4824	-2.38682	0.0265868	0.171518	-3.75112
Q9NVT9	ARMC1	-0.137351	16.5405	-2.38651	0.0266047	0.171518	-3.75171
Q12962	TAF10	-0.440934	14.3531	-2.38608	0.0266285	0.171518	-3.75251
Q99836	MYD88	0.15223	15.9052	2.38593	0.0266375	0.171518	-3.75281
Q96A65	EXOC4	0.107542	15.8247	2.38524	0.0266763	0.171576	-3.7541
Q9GZY4	COA1	-0.51874	13.4706	-2.38221	0.0268478	0.172486	-3.75978
P60002	ELOF1	-0.365056	15.9189	-2.38056	0.0269416	0.172795	-3.76287
Q8WUX1	SLC38A5	-0.303038	16.3919	-2.38024	0.0269603	0.172795	-3.76349
Q96FZ7	CHMP6	0.241188	14.3229	2.37979	0.026986	0.172795	-3.76433
Q5EBM0	CMPK2	0.243295	15.0741	2.3789	0.0270369	0.172879	-3.766
Q9NPA0	EMC7	-0.153972	16.6225	-2.37851	0.0270593	0.172879	-3.76674
O00541	PES1	-0.12681	17.3895	-2.37457	0.0272856	0.174131	-3.77412
Q96K19	RNF170	0.480176	12.9629	2.37274	0.0273912	0.174456	-3.77754
O60763	USO1	0.164612	17.8041	2.37264	0.0273972	0.174456	-3.77774
P41440	SLC19A1	-0.25918	15.6855	-2.37093	0.0274964	0.174894	-3.78094
Q9UHL4	DPP7	0.312423	14.995	2.36694	0.0277294	0.175987	-3.78841
P07602	PSAP	0.192467	15.5806	2.36694	0.0277295	0.175987	-3.78841
Q9Y3B4	SF3B6	-0.126591	16.06	-2.36622	0.0277715	0.176059	-3.78975
P82979	SARNP	-0.139695	18.6357	-2.36414	0.0278934	0.176629	-3.79363
Q96JH7	VCPIP1	-0.135788	15.0171	-2.36336	0.0279395	0.176629	-3.79509
Q9UKA9	PTBP2	-0.234417	14.2785	-2.36283	0.0279712	0.176629	-3.7961
P51606	RENBP	0.472437	13.0629	2.39274	0.0279858	0.176629	-3.76958
Q96NA2	RILP	0.238838	16.4163	2.36209	0.0280148	0.176629	-3.79748
Q16204	CCDC6	-0.123248	16.5455	-2.36116	0.0280697	0.176781	-3.79921
Q96I25	RBM17	-0.0924818	17.1248	-2.35984	0.0281478	0.176828	-3.80167
Q13496	MTM1	0.258036	15.2069	2.3595	0.0281682	0.176828	-3.80231
P32322	PYCR1	0.22072	18.1364	2.35948	0.0281694	0.176828	-3.80235
Q9Y5B0	CTDP1	-0.277879	14.5426	-2.35858	0.0282231	0.176842	-3.80403
P62899	RPL31	-0.129799	20.3045	-2.35809	0.028252	0.176842	-3.80494
P14550	AKR1A1	0.278416	18.0413	2.3574	0.0282935	0.176842	-3.80624
Q8NCC3	PLA2G15	0.504716	13.7199	2.35732	0.0282982	0.176842	-3.80639
Q16854	DGUOK	0.530524	12.8082	2.35574	0.0283925	0.176842	-3.80933
P46821	MAP1B	0.195936	17.4498	2.35496	0.0284394	0.176842	-3.81079
Q9UHY1	NRBP1	0.124852	16.473	2.35475	0.0284522	0.176842	-3.81119
P46926	GNPDA1	0.163679	18.0436	2.35431	0.0284781	0.176842	-3.81199
Q9Y446	PKP3	-0.209153	16.7046	-2.35426	0.028481	0.176842	-3.81209
Q9BQ48	MRPL34	-0.277388	16.4112	-2.35385	0.0285059	0.176842	-3.81286
P62330	ARF6	0.402654	16.0849	2.35378	0.0285101	0.176842	-3.81299
Q66K14	TBC1D9B	0.230072	14.4685	2.3521	0.0286113	0.177239	-3.81612
Cont_P41361	SERPINC1	0.84088	16.8451	2.36377	0.0286697	0.177239	-3.80649
P49792	RANBP2	-0.110768	19.1959	-2.35069	0.0286964	0.177239	-3.81875
Q9NY61	AATF	-0.158832	16.4006	-2.35059	0.0287022	0.177239	-3.81893
P14324	FDPS	-0.232808	18.7295	-2.34984	0.0287479	0.177239	-3.82034
P62273	RPS29	-0.302048	18.9982	-2.34966	0.0287589	0.177239	-3.82068
O75475	PSIP1	0.134497	16.0576	2.3479	0.0288657	0.17769	-3.82395
P02730	SLC4A1	1.20117	14.2209	2.36703	0.0288939	0.17769	-3.8071
Q53EP0	FNDC3B	0.555491	13.4071	2.36395	0.0290212	0.178151	-3.81187
P62701	RPS4X	-0.0824582	21.4272	-2.34519	0.0290309	0.178151	-3.829
Q9H0D6	XRN2	-0.104009	17.4317	-2.34185	0.0292359	0.179218	-3.83522
O60610	DIAPH1	0.14102	18.9921	2.34022	0.0293357	0.179453	-3.83823
Q6JBY9	RCSD1	0.319709	15.6213	2.34021	0.0293366	0.179453	-3.83826
P52815	MRPL12	-0.309312	17.0673	-2.33735	0.0295136	0.180344	-3.84357
Q13636	RAB31	0.199509	16.8681	2.33638	0.0295739	0.180399	-3.84538
P61916	NPC2	0.326095	16.1604	2.33555	0.0296257	0.180399	-3.84692
P61601	NCALD	2.19795	11.0335	2.74357	0.0296862	0.180399	-3.30215
Q9UII2	ATP5IF1	-0.212735	16.896	-2.33447	0.0296928	0.180399	-3.84892
Q9NZD8	SPG21	-0.136185	15.8805	-2.33439	0.0296981	0.180399	-3.84908
Q16181	SEPTIN7	0.100094	17.8842	2.33418	0.029711	0.180399	-3.84946
Q96E11	MRRF	-0.177281	16.7522	-2.33314	0.0297761	0.180604	-3.8514
P13667	PDIA4	0.105442	19.6551	2.3319	0.0298539	0.180885	-3.8537
Q9GZN8	ADISSP	-0.105628	16.4881	-2.32982	0.0299842	0.181371	-3.85755
Q9BQ67	GRWD1	-0.142367	18.2386	-2.32962	0.0299971	0.181371	-3.85793
O14975	SLC27A2	0.357179	15.5211	2.32492	0.0302943	0.182869	-3.86663
O14524	NEMP1	-0.291125	14.1486	-2.3247	0.0303086	0.182869	-3.86705
Q8NF50	DOCK8	0.193311	16.0783	2.32407	0.0303486	0.182919	-3.86821
Q13459	MYO9B	0.185083	14.8921	2.32259	0.0304428	0.183128	-3.87095
Q8WUA2	PPIL4	-0.165824	16.3848	-2.32206	0.030477	0.183128	-3.87194
Q07960	ARHGAP1	0.171895	17.1865	2.32203	0.0304789	0.183128	-3.87199
Q6IA69	NADSYN1	0.252939	14.22	2.32131	0.0305244	0.18321	-3.87331
O43299	AP5Z1	0.402406	12.8665	2.32048	0.0305776	0.183338	-3.87485
Q9UJ83	HACL1	0.179845	16.0289	2.31902	0.0306717	0.183576	-3.87756
P98171	ARHGAP4	0.360447	13.6384	2.31887	0.0306812	0.183576	-3.87783
Q9NQ50	MRPL40	-0.185458	15.982	-2.31449	0.0309643	0.185078	-3.88593
P08865	RPSA	-0.0968986	21.9338	-2.31268	0.0310819	0.185588	-3.88928
Q9UFN0	NIPSNAP3A	0.341708	15.2535	2.31092	0.0311965	0.186079	-3.89252
Q7Z2W9	MRPL21	-0.192785	15.7712	-2.30815	0.0313781	0.186968	-3.89764
P24723;Q02156	PRKCH;PRKCE	0.458834	15.5337	2.30738	0.0314286	0.187075	-3.89906
Q9H936	SLC25A22	-0.148959	15.7307	-2.30627	0.0315014	0.187315	-3.9011
Q96ME1	FBXL18	0.180457	14.8735	2.30515	0.0315753	0.18756	-3.90316
O00764	PDXK	0.244693	17.6032	2.30087	0.0318593	0.189052	-3.91105
Q71RC2	LARP4	-0.279563	16.7405	-2.30021	0.0319032	0.189095	-3.91226
Q8N6M0	OTUD6B	-0.131853	16.4909	-2.29945	0.0319542	0.189095	-3.91367
Q13409	DYNC1I2	-0.116761	16.759	-2.29928	0.0319652	0.189095	-3.91397
P17026	ZNF22	-0.297774	15.2236	-2.29657	0.0321468	0.189973	-3.91896
Q9P0S9	TMEM14C	0.498138	16.9966	2.30052	0.0322202	0.190022	-3.91629
P21359	NF1	0.146006	15.6229	2.29546	0.0322211	0.190022	-3.92099
Q16539	MAPK14	0.154177	15.7774	2.29458	0.0322803	0.190176	-3.92261
Q8TAC1	RFESD	-0.196073	14.6152	-2.29195	0.0324583	0.190996	-3.92745
Q9P206	KIAA1522	-0.345637	13.5117	-2.29154	0.0324859	0.190996	-3.9282
Q14353	GAMT	0.243727	15.4821	2.29045	0.0325601	0.191066	-3.93021
Q8NBF6	AVL9	0.288385	14.3697	2.29039	0.0325644	0.191066	-3.93033
O15067	PFAS	-0.153297	18.0185	-2.28948	0.0326261	0.191066	-3.93199
O43709	BUD23	-0.187852	15.8746	-2.28897	0.0326608	0.191066	-3.93293
Q93063	EXT2	-0.284756	13.9719	-2.28892	0.032664	0.191066	-3.93301
Q8TAQ2	SMARCC2	0.142727	16.1633	2.28778	0.0327418	0.191147	-3.93511
Q9NZ63	C9orf78	-0.240389	18.0326	-2.28774	0.0327443	0.191147	-3.93518
Q8WWN8	ARAP3	0.500431	13.6716	2.28673	0.0328134	0.191356	-3.93703
P82650	MRPS22	-0.135602	16.7177	-2.28434	0.0329775	0.191896	-3.94142
Q2M2I8	AAK1	0.295478	14.3131	2.28396	0.0330035	0.191896	-3.94211
O75586	MED6	-1.27023	13.2877	-2.28639	0.0330061	0.191896	-3.93988
Q9H0U4	RAB1B	0.193899	20.0998	2.28228	0.0331195	0.192361	-3.9452
Q9NXW2	DNAJB12	-0.22813	14.3909	-2.28005	0.0332735	0.193056	-3.94928
O60220	TIMM8A	-0.496706	14.6523	-2.27931	0.033325	0.193056	-3.95064
P49207	RPL34	-0.175409	18.8518	-2.27909	0.0333399	0.193056	-3.95103
Q9BZE1	MRPL37	-0.267301	15.8946	-2.27823	0.0333996	0.193207	-3.95261
P17029	ZKSCAN1	0.623147	13.9668	2.27592	0.0335607	0.193753	-3.95684
P17050	NAGA	0.364417	15.042	2.27591	0.0335613	0.193753	-3.95685
Q9UQC2	GAB2	0.227594	14.637	2.27417	0.0336833	0.193848	-3.96004
P04062	GBA1	0.455264	14.0683	2.27399	0.0336956	0.193848	-3.96036
P22059	OSBP	0.0824481	17.7696	2.27381	0.0337089	0.193848	-3.96071
O95159	ZFPL1	0.252013	14.9126	2.27362	0.0337218	0.193848	-3.96105
O00186	STXBP3	0.137865	15.875	2.27312	0.0337571	0.193848	-3.96197
Q9HB90	RRAGC	0.295103	15.0077	2.27279	0.0337801	0.193848	-3.96256
Q12955	ANK3	0.214153	16.4301	2.27071	0.0339268	0.194496	-3.96637
O15371	EIF3D	-0.151007	18.5348	-2.26938	0.0340204	0.19465	-3.96879
Q8TEA1	NSUN6	-0.150641	15.942	-2.26902	0.0340457	0.19465	-3.96945
P49585	PCYT1A	0.157983	15.8545	2.26889	0.0340554	0.19465	-3.9697
Q52LJ0	FAM98B	0.106153	16.7036	2.26634	0.0342361	0.195489	-3.97435
P46782	RPS5	-0.141807	20.8634	-2.26569	0.0342823	0.195559	-3.97553
Q99766	DMAC2L	0.371442	14.4735	2.26395	0.0344067	0.195789	-3.97871
Q9BZK7	TBL1XR1	0.134068	15.9834	2.26351	0.0344382	0.195789	-3.97952
L0R8F8	MIEF1	-0.274882	14.5488	-2.26264	0.0345002	0.195789	-3.98109
P25325	MPST	-0.0942669	16.4453	-2.26204	0.0345429	0.195789	-3.98218
P62910	RPL32	-0.168826	19.8618	-2.2619	0.0345535	0.195789	-3.98245
Q9BVQ7	AFG2B	-0.16287	15.3341	-2.26151	0.0345813	0.195789	-3.98316
Q86VU5	COMTD1	-0.170517	15.8069	-2.2614	0.0345889	0.195789	-3.98335
Q99426	TBCB	0.146046	16.391	2.26073	0.034637	0.195789	-3.98457
Cont_P00004	CYCS	-0.233674	14.6345	-2.26053	0.0346518	0.195789	-3.98495
P43034	PAFAH1B1	0.177609	16.6504	2.26037	0.0346632	0.195789	-3.98523
P51531	SMARCA2	0.247215	14.2921	2.25881	0.0347753	0.19623	-3.98807
Q9UBN7	HDAC6	0.234393	16.0083	2.25607	0.0349739	0.197003	-3.99307
P17844	DDX5	-0.117372	21.8106	-2.2549	0.0350585	0.197003	-3.99519
P00813	ADA	0.594517	12.913	2.25486	0.0350618	0.197003	-3.99527
Q9H2J4	PDCL3	0.174829	16.1929	2.25445	0.0350914	0.197003	-3.99601
Q9NRG0	CHRAC1	-0.228868	16.6532	-2.25413	0.0351151	0.197003	-3.9966
Q13724	MOGS	0.215429	17.423	2.25409	0.035118	0.197003	-3.99668
P18621	RPL17	-0.193954	19.7009	-2.25335	0.0351714	0.197058	-3.99801
Q9H2M9	RAB3GAP2	0.143122	16.0864	2.25301	0.0351962	0.197058	-3.99863
P13073	COX4I1	-0.220103	19.269	-2.25185	0.0352813	0.197342	-4.00075
P14314	PRKCSH	0.125256	19.6184	2.25053	0.035378	0.197361	-4.00315
Q96DH6	MSI2	0.18217	16.4687	2.24896	0.0354931	0.197361	-4.006
Q96AX1	VPS33A	0.16028	15.1169	2.24885	0.0355012	0.197361	-4.0062
Q86VX2	COMMD7	0.86522	14.3019	2.25893	0.0355347	0.197361	-3.99708
P31689	DNAJA1	-0.245672	18.4244	-2.24837	0.0355362	0.197361	-4.00706
Q9BW19	KIFC1	0.135001	15.836	2.24826	0.0355442	0.197361	-4.00726
Q9UMR5	PPT2	0.238943	15.8593	2.24674	0.0356565	0.197361	-4.01002
Q6KC79	NIPBL	0.10077	15.8805	2.24658	0.0356681	0.197361	-4.01031
P48147	PREP	-0.169032	17.8741	-2.24644	0.0356791	0.197361	-4.01058
P13995	MTHFD2	-0.085895	18.0351	-2.24588	0.0357202	0.197361	-4.01159
Q9UIW2	PLXNA1	0.123789	15.4835	2.24527	0.0357655	0.197361	-4.0127
Q5BKY9	FAM133B	-0.335005	14.9608	-2.2452	0.0357703	0.197361	-4.01282
P82663	MRPS25	-0.129998	15.5739	-2.24495	0.035789	0.197361	-4.01328
P55212	CASP6	0.355162	15.3549	2.24492	0.0357915	0.197361	-4.01334
Q99543	DNAJC2	-0.144082	17.3995	-2.24481	0.0357995	0.197361	-4.01353
Q12894	IFRD2	-0.287595	15.2437	-2.2425	0.0359709	0.197937	-4.01772
Q16401	PSMD5	0.141997	19.2505	2.24217	0.0359954	0.197937	-4.01832
P31946	YWHAB	0.167057	21.5052	2.24201	0.0360073	0.197937	-4.01861
Q15021	NCAPD2	0.101929	17.8949	2.24082	0.0360964	0.198079	-4.02077
Q8IUR7	ARMC8	0.113354	15.9708	2.24073	0.036103	0.198079	-4.02093
Q92973	TNPO1	0.092063	19.0447	2.24028	0.0361366	0.198079	-4.02175
Q4U2R6	MRPL51	-0.553132	13.7807	-2.23935	0.036206	0.198231	-4.02343
Q9NZN5	ARHGEF12	-0.234097	14.1996	-2.23899	0.0362331	0.198231	-4.02409
P15822	HIVEP1	-2.45729	13.3179	-2.249	0.0363175	0.198408	-4.01556
P41252	IARS1	0.142156	19.2901	2.23674	0.0364016	0.198408	-4.02815
Q9C0E8	LNPK	0.198231	15.7094	2.23664	0.0364093	0.198408	-4.02834
Q96K17	BTF3L4	0.168326	16.6378	2.23633	0.0364327	0.198408	-4.0289
Q9UNY4	TTF2	0.158937	15.8621	2.23626	0.0364381	0.198408	-4.02903
O95487	SEC24B	0.116625	16.3962	2.23461	0.0365627	0.198584	-4.03202
Q9ULX3	NOB1	-0.19067	17.7586	-2.23459	0.0365642	0.198584	-4.03206
Q96RU3	FNBP1	0.3453	14.8301	2.2509	0.036574	0.198584	-4.01672
Q9NX04	AIRIM	-0.640332	13.3437	-2.2338	0.036624	0.198668	-4.03349
Q6FIF0	ZFAND6	-0.326418	14.539	-2.23015	0.0369012	0.199983	-4.04009
Q70J99	UNC13D	0.155336	17.1418	2.22522	0.037278	0.201326	-4.04898
Q13547	HDAC1	0.106877	18.358	2.22433	0.037347	0.201326	-4.05061
P62750	RPL23A	-0.143548	20.1013	-2.22397	0.0373743	0.201326	-4.05124
P58335	ANTXR2	0.252117	14.2932	2.22378	0.0373892	0.201326	-4.05159
Q9BUF5	TUBB6	-0.0999889	19.6799	-2.22362	0.0374014	0.201326	-4.05188
P19338	NCL	-0.100842	21.1129	-2.22313	0.037439	0.201326	-4.05276
Q68D91	MBLAC2	0.196794	15.5084	2.22284	0.0374615	0.201326	-4.05328
Q5VT25	CDC42BPA	0.212405	15.4091	2.22256	0.037483	0.201326	-4.05378
Q9NPE3	NOP10	0.109393	16.5063	2.2225	0.0374875	0.201326	-4.05389
Q9NYY8	FASTKD2	-0.123089	15.8107	-2.22199	0.0375274	0.201326	-4.05482
Q2VPK5	CTU2	-0.1256	16.4489	-2.2219	0.0375342	0.201326	-4.05498
Q9NRY5	FAM114A2	0.175509	14.2947	2.21908	0.0377534	0.201786	-4.06007
P49754	VPS41	0.341246	13.5177	2.21882	0.037773	0.201786	-4.06053
Q9H479	FN3K	0.161674	15.5534	2.21878	0.0377765	0.201786	-4.06061
Q10469	MGAT2	0.205142	15.4224	2.21839	0.0378067	0.201786	-4.06131
O14745	NHERF1	-0.204856	16.9488	-2.21827	0.0378163	0.201786	-4.06153
Q53F19	NCBP3	-0.136244	15.6321	-2.21809	0.0378305	0.201786	-4.06186
Q15041	ARL6IP1	0.526897	14.0777	2.2167	0.0379388	0.201957	-4.06436
O14957	UQCR11	-0.448337	15.2477	-2.21639	0.0379628	0.201957	-4.06491
Q96BI1	SLC22A18	0.510452	14.0094	2.22387	0.0379734	0.201957	-3.97131
O15160	POLR1C	-0.141442	17.7505	-2.21545	0.0380368	0.201957	-4.06661
P30520	ADSS2	-0.112921	18.9092	-2.21528	0.0380495	0.201957	-4.06691
P07814	EPRS1	0.0714945	19.5264	2.21498	0.0380733	0.201957	-4.06745
P11274	BCR	0.102339	16.2145	2.21448	0.0381128	0.20198	-4.06836
Q9BW72	HIGD2A	-0.433014	16.3343	-2.21337	0.0383451	0.202933	-4.07189
Q14692	BMS1	-0.123343	16.8668	-2.21128	0.0383646	0.202933	-4.07412
Q8WX92	NELFB	0.122037	15.8975	2.21085	0.0383984	0.202933	-4.07489
Q9H993	ARMT1	0.157645	15.6978	2.21032	0.0384398	0.202965	-4.07583
P78527	PRKDC	0.154831	19.5799	2.20964	0.0384941	0.203065	-4.07706
P51452	DUSP3	0.242143	14.7598	2.20858	0.0385783	0.203323	-4.07897
Q13185	CBX3	-0.121375	19.3753	-2.20736	0.0386748	0.203645	-4.08116
Q13137	CALCOCO2	0.318362	14.5359	2.20635	0.0387549	0.20388	-4.08296
P61106	RAB14	0.128156	18.0173	2.20572	0.0388052	0.203958	-4.0841
P30519	HMOX2	-0.122553	16.7034	-2.20373	0.0389645	0.20442	-4.08768
Q15435	PPP1R7	0.130241	16.7124	2.20294	0.039028	0.20442	-4.0891
Q9Y2R5	MRPS17	-0.186856	16.5699	-2.2021	0.0390955	0.20442	-4.09061
Q12815	TROAP	0.354926	13.1452	2.20198	0.039105	0.20442	-4.09082
P17980	PSMC3	-0.101992	19.5529	-2.20191	0.0391102	0.20442	-4.09094
P51948	MNAT1	-0.157686	14.9339	-2.20096	0.0391866	0.20442	-4.09264
Q9Y5U2	TSSC4	-0.224075	14.665	-2.20092	0.0391902	0.20442	-4.09272
O14908	GIPC1	0.148609	15.3473	2.20054	0.0392207	0.20442	-4.0934
O75874	IDH1	0.258213	18.0218	2.20025	0.0392439	0.20442	-4.09392
Q8WUH6	TMEM263	0.259735	16.1625	2.20019	0.0392486	0.20442	-4.09402
Q96GA3	LTV1	-0.197852	16.5302	-2.19875	0.0393649	0.204795	-4.0966
Q9UIJ7	AK3	0.16057	17.9952	2.19842	0.0393918	0.204795	-4.0972
Q8NCD3	HJURP	-0.216112	14.3411	-2.19539	0.0396377	0.205887	-4.10263
Q99798	ACO2	-0.0975995	18.4026	-2.19486	0.0396803	0.205922	-4.10357
A6NFQ2	TCAF2	0.299217	15.4171	2.19326	0.0398107	0.206413	-4.10643
Q8NBX0	SCCPDH	0.128241	17.0909	2.19066	0.0400237	0.20733	-4.11109
Q8NBM8	PCYOX1L	0.55399	14.4638	2.19001	0.0400775	0.207422	-4.11226
Q9UQR1	ZNF148	-0.206218	14.5152	-2.18924	0.0401407	0.207562	-4.11364
Q5UIP0	RIF1	-0.142008	17.5583	-2.18769	0.0402683	0.208035	-4.1164
Q7RTV0	PHF5A	-0.146185	16.9601	-2.18648	0.0403684	0.208365	-4.11857
P67870	CSNK2B	-0.126803	17.9546	-2.18568	0.0404343	0.208518	-4.11999
Q9HA64	FN3KRP	0.298441	14.3185	2.18401	0.0405724	0.209042	-4.12297
Q9NZ43	USE1	-0.155303	14.7045	-2.18319	0.0406413	0.209121	-4.12445
P51570	GALK1	0.250697	15.9971	2.18295	0.0406605	0.209121	-4.12486
P23919	DTYMK	0.134262	16.5699	2.18185	0.0407529	0.209409	-4.12684
Q92598	HSPH1	-0.127608	18.9481	-2.17987	0.0409176	0.210068	-4.13035
Q9H857	NT5DC2	-0.198062	13.9791	-2.17705	0.0411546	0.210917	-4.13538
Q09666	AHNAK	0.396745	18.2658	2.17897	0.0411767	0.210917	-4.13372
Q13637	RAB32	0.901499	13.1148	2.19197	0.041193	0.210917	-4.12128
Q14141	SEPTIN6	0.141416	15.4601	2.17424	0.0413916	0.211712	-4.14039
Q9BPW8	NIPSNAP1	0.29519	15.6238	2.17382	0.0414273	0.211712	-4.14114
Q96EL3	MRPL53	-0.222758	15.5042	-2.17345	0.0414587	0.211712	-4.1418
Q9Y5K5	UCHL5	-0.0980916	18.1294	-2.17219	0.0415657	0.21207	-4.14404
Q96G74	OTUD5	-0.206785	15.7174	-2.17083	0.041681	0.21247	-4.14646
Q8NF37	LPCAT1	0.233528	14.5236	2.17011	0.0417422	0.212593	-4.14773
Q9UH99	SUN2	0.140268	15.942	2.168	0.0419226	0.213204	-4.15149
Q8IXI2	RHOT1	0.221422	14.9898	2.16784	0.0419364	0.213204	-4.15177
Q9BVG8	KIFC3	-0.692925	12.6743	-2.1737	0.0420506	0.213453	-4.14712
Q01650	SLC7A5	0.2107	17.5498	2.1664	0.0420594	0.213453	-4.15433
A8MPS7	YDJC	-0.256394	14.9439	-2.16529	0.0421546	0.213747	-4.15629
Q9Y3Q8	TSC22D4	0.14243	15.5966	2.16465	0.0422101	0.21384	-4.15744
Q96CT7	CCDC124	-0.20552	17.2941	-2.16332	0.0423244	0.21422	-4.15979
P57082	TBX4	0.562184	15.0399	2.1888	0.0424124	0.21422	-4.13587
Q9NW13	RBM28	-0.152756	17.6575	-2.1621	0.0424302	0.21422	-4.16196
Q16799	RTN1	0.635975	14.5248	2.16234	0.0424342	0.21422	-4.16177
O75064	DENND4B	-0.377761	13.236	-2.16151	0.0424813	0.21427	-4.16301
P11142	HSPA8	-0.156657	23.1015	-2.15897	0.0427018	0.215112	-4.16751
O95793	STAU1	-0.183718	17.3159	-2.1583	0.0427598	0.215112	-4.1687
P23921	RRM1	-0.17009	17.4625	-2.15785	0.0427997	0.215112	-4.16951
Q9Y679	AUP1	-0.13652	15.9058	-2.15718	0.0428578	0.215112	-4.17069
Q92522	H1-10	0.2525	18.2151	2.15601	0.0429596	0.215112	-4.17275
Q10567	AP1B1	0.157354	17.0711	2.15565	0.0429919	0.215112	-4.1734
Q15843	NEDD8	-0.239701	17.8657	-2.15541	0.0430125	0.215112	-4.17382
Q7Z6V5	ADAT2	-0.265892	14.528	-2.1553	0.0430218	0.215112	-4.17401
Q96EV2	RBM33	-0.155257	16.718	-2.15479	0.0430671	0.215112	-4.17492
Q6P2Q9	PRPF8	0.0818367	18.5777	2.15462	0.043082	0.215112	-4.17522
Cont_G5E513	NA	1.01885	13.7868	2.16389	0.0430936	0.215112	-4.0786
Q9NVJ2	ARL8B	0.129677	17.302	2.15444	0.0430972	0.215112	-4.17553
Cont_P13647;P13647	KRT5	-1.15042	13.3461	-2.19889	0.0431574	0.21522	-3.97946
Q16643	DBN1	-0.216814	16.593	-2.15335	0.0431937	0.21522	-4.17747
O60749	SNX2	0.108049	17.1686	2.15283	0.043239	0.215259	-4.17839
O95999	BCL10	0.197529	15.0506	2.15077	0.0434204	0.215752	-4.18203
P13639	EEF2	-0.100997	21.6791	-2.15022	0.0434696	0.215752	-4.18301
P18124	RPL7	-0.119752	21.589	-2.15009	0.0434807	0.215752	-4.18323
P20339	RAB5A	0.202398	18.3004	2.14961	0.0435232	0.215752	-4.18408
Q86UP2	KTN1	0.083	17.2763	2.14958	0.0435257	0.215752	-4.18413
Q6NT16	SLC18B1	-0.197258	13.9836	-2.1453	0.0439065	0.217453	-4.1917
P55209	NAP1L1	-0.0983519	20.5845	-2.14312	0.0441015	0.21823	-4.19555
O00255	MEN1	-0.18089	14.9773	-2.14266	0.0441427	0.218246	-4.19636
Q8NC51	SERBP1	-0.199587	19.5934	-2.14094	0.0442966	0.218708	-4.19938
Q15398	DLGAP5	-0.195881	16.2004	-2.14077	0.0443122	0.218708	-4.19969
P31040	SDHA	-0.157685	17.8705	-2.13808	0.0445549	0.219462	-4.20443
Q9BTE7	DCUN1D5	-0.144662	16.1278	-2.13792	0.0445696	0.219462	-4.20472
O75665	OFD1	-0.267437	14.3011	-2.13781	0.0445794	0.219462	-4.20491
P05161	ISG15	0.389557	15.0727	2.13404	0.044922	0.220959	-4.21155
Q13043	STK4	0.218277	15.0494	2.13276	0.0450386	0.221344	-4.2138
Q92614	MYO18A	-0.129256	15.9599	-2.12979	0.0453102	0.222488	-4.21901
P51965	UBE2E1	-0.226858	17.4421	-2.12881	0.0454001	0.222503	-4.22073
P07919	UQCRH	-0.516975	16.4572	-2.13273	0.0454398	0.222503	-4.21717
P27448	MARK3	-0.209998	14.78	-2.12815	0.045461	0.222503	-4.2219
Q9H944	MED20	-0.162768	15.196	-2.12801	0.0454738	0.222503	-4.22214
Q14839	CHD4	0.078852	17.7962	2.12746	0.0455245	0.222503	-4.22311
P48736	PIK3CG	0.209391	14.7071	2.12723	0.0455455	0.222503	-4.22351
O43819	SCO2	-0.291864	13.3625	-2.12648	0.0456152	0.222535	-4.22483
P62312	LSM6	0.148953	16.6207	2.12633	0.0456293	0.222535	-4.2251
Q6ZXV5	TMTC3	0.231548	14.2072	2.12559	0.0456977	0.222679	-4.2264
P15954	COX7C	-0.444067	13.7911	-2.12441	0.045807	0.222822	-4.22847
Q8N511	TMEM199	-0.450328	14.0137	-2.12421	0.0458251	0.222822	-4.22881
Q5TEJ8	THEMIS2	0.351824	13.5311	2.12358	0.0458833	0.222822	-4.22991
Q9UK58	CCNL1	0.201298	15.4622	2.12344	0.0458969	0.222822	-4.23017
Q8TBP6	SLC25A40	0.387427	15.0485	2.12318	0.0459208	0.222822	-4.23062
Q96HR9	REEP6	0.233094	16.3002	2.12248	0.0459862	0.222894	-4.23185
Q9UHG3	PCYOX1	0.252933	16.8567	2.12184	0.0460458	0.222894	-4.23298
Q9Y4P3	TBL2	0.127181	15.7881	2.12175	0.046054	0.222894	-4.23313
P60510	PPP4C	0.136612	17.1871	2.12048	0.0461728	0.222894	-4.23536
P30291	WEE1	-0.337635	14.2204	-2.11977	0.0462385	0.222894	-4.2366
P39656	DDOST	0.155805	19.3571	2.11899	0.0463121	0.222894	-4.23797
Q7Z6J9	TSEN54	-0.176904	15.3433	-2.1186	0.0463479	0.222894	-4.23864
P27797	CALR	0.123515	21.0666	2.11848	0.0463595	0.222894	-4.23886
Q86U38	NOP9	-0.162392	15.4753	-2.11841	0.046366	0.222894	-4.23898
Q9NYU2	UGGT1	0.128732	16.5441	2.11829	0.0463773	0.222894	-4.23919
Q8NDF8	TENT4B	-0.25762	13.8145	-2.11827	0.0463796	0.222894	-4.23924
P62068	USP46	0.368697	14.2165	2.11804	0.0464007	0.222894	-4.23963
Q6NYC1	JMJD6	-0.145963	16.9181	-2.11751	0.0464507	0.222948	-4.24056
Q8NBI6	XXYLT1	0.123541	14.6928	2.11554	0.0466355	0.223648	-4.244
Q06323	PSME1	0.253507	16.9348	2.11361	0.0468176	0.224334	-4.24738
Q9Y2K6	USP20	-0.188737	14.3324	-2.11247	0.0469258	0.224666	-4.24938
O94903	PLPBP	0.128682	15.9787	2.10903	0.0472532	0.225864	-4.25539
Cont_E1BJK2	TUBB1	-0.506478	15.7579	-2.11074	0.0472819	0.225864	-4.2539
Q9ULV3	CIZ1	-0.289494	14.8863	-2.1086	0.047294	0.225864	-4.25614
P50225	SULT1A1	0.47121	14.5474	2.10755	0.0473947	0.2259	-4.25798
Q9NX63	CHCHD3	-0.125955	17.3475	-2.10735	0.0474138	0.2259	-4.25833
O15213	WDR46	-0.106769	15.7385	-2.10694	0.047453	0.2259	-4.25905
Q9H2U2	PPA2	0.12782	18.3157	2.10688	0.0474586	0.2259	-4.25915
P53992	SEC24C	0.0967152	17.7114	2.10523	0.0476165	0.226464	-4.26202
O76087;P0CL80;P0CL81;P0CL82;P0DSO3;P0DTW1;Q4V326	GAGE7;GAGE12F;GAGE12G;GAGE12I;GAGE4;GAGE1;GAGE2E	-0.6584	14.665	-2.10648	0.047689	0.226621	-4.26132
Q9NS91	RAD18	-0.200051	15.5738	-2.10381	0.0477535	0.226724	-4.26451
P78549	NTHL1	0.544844	14	2.10343	0.0477896	0.226724	-4.26516
Q8WVX9	FAR1	-0.244592	14.7205	-2.10286	0.0478443	0.226797	-4.26615
Q03154	ACY1	0.186739	17.1224	2.10157	0.0479688	0.2272	-4.2684
Q9H2K8	TAOK3	0.105115	16.7804	2.10089	0.0480352	0.227327	-4.26959
O15127	SCAMP2	0.18329	15.157	2.10044	0.0480789	0.227347	-4.27038
Q9HAU0	PLEKHA5	0.225734	14.5385	2.0998	0.0481407	0.227389	-4.27149
Q9NVV5	AIG1	0.387367	13.9067	2.09919	0.0481997	0.227389	-4.27255
Q99805	TM9SF2	0.191042	16.273	2.09912	0.0482065	0.227389	-4.27267
P33121	ACSL1	0.329722	15.336	2.09792	0.0483234	0.227754	-4.27477
Q96B26	EXOSC8	-0.130686	16.0534	-2.09691	0.0484219	0.227868	-4.27653
Q9BVG4	PBDC1	0.113609	16.1507	2.09649	0.0484629	0.227868	-4.27726
Q96JM7	L3MBTL3	-0.49863	13.2651	-2.128	0.0484666	0.227868	-4.08963
Q6BDS2	BLTP3A	0.151297	17.2868	2.09502	0.0486059	0.228336	-4.2798
Q96CN7	ISOC1	0.148112	18.2366	2.09376	0.04873	0.228733	-4.28201
Q13670	PMS2P11	0.549269	12.3493	2.09167	0.0489351	0.229491	-4.28564
O15379	HDAC3	0.112155	16.1344	2.0913	0.0489714	0.229491	-4.28628
P53794	SLC5A3	-0.440365	13.3382	-2.08965	0.0491342	0.229962	-4.28915
Q9UIA9	XPO7	0.220382	17.1815	2.08927	0.0491713	0.229962	-4.2898
Q9BUK6	MSTO1	-0.239635	14.588	-2.08906	0.0491919	0.229962	-4.29016
O15498	YKT6	0.190993	16.6789	2.08844	0.0492537	0.230064	-4.29124
Q15545	TAF7	-0.197692	14.5745	-2.08741	0.0493558	0.230354	-4.29303
Q9Y2R9	MRPS7	-0.16309	16.7046	-2.08611	0.0494845	0.230767	-4.29528
Q15257	PTPA	0.165427	18.0628	2.08549	0.0495461	0.230867	-4.29635
Q96JC1	VPS39	0.282251	13.102	2.08466	0.049629	0.231066	-4.2978
P35579	MYH9	0.137198	19.019	2.08399	0.049696	0.231097	-4.29896
P48507	GCLM	0.122017	17.3652	2.08379	0.049716	0.231097	-4.29931
Q7Z6I8	C5orf24	-0.261459	14.2735	-2.08256	0.049839	0.231356	-4.30144
Q9Y3T9	NOC2L	-0.0986896	17.2258	-2.08243	0.0498521	0.231356	-4.30167
Q96C01	FAM136A	-0.168672	16.451	-2.08124	0.049971	0.231589	-4.30373
O75446	SAP30	0.375077	13.157	2.08112	0.049983	0.231589	-4.30393
Q8IZ07	ANKRD13A	0.347523	13.9277	2.07972	0.0501239	0.231885	-4.30636
Q9BUT9	MCRIP2	-0.308617	14.4551	-2.07968	0.0501275	0.231885	-4.30642
Q8NEJ9	NGDN	-0.146813	16.3567	-2.07818	0.0502791	0.232399	-4.30903
Q03188	CENPC	-0.165017	15.2119	-2.07543	0.0505564	0.233493	-4.31377
O43290	SART1	-0.149326	17.0437	-2.07443	0.0506578	0.233718	-4.3155
Q86W34	AMZ2	0.878593	17.0975	2.08335	0.0506864	0.233718	-4.30667
Q13085	ACACA	-0.12612	17.8157	-2.07278	0.0508261	0.234013	-4.31836
Q9HBH5	RDH14	0.163308	14.9632	2.07257	0.0508478	0.234013	-4.31873
Q6ZUA9	MROH5	-0.96805	14.0663	-2.08349	0.0508725	0.234013	-4.30784
P05023	ATP1A1	-0.114116	19.2402	-2.07032	0.0510766	0.234765	-4.3226
O00161	SNAP23	0.142284	17.7902	2.06752	0.0513639	0.235896	-4.32743
Q9H3H3	C11orf68	0.220128	15.2636	2.06662	0.0514566	0.236134	-4.32899
Q14690	PDCD11	-0.10732	17.1316	-2.06442	0.0516835	0.236703	-4.33278
Q4V328	GRIPAP1	0.200931	14.4988	2.06431	0.0516946	0.236703	-4.33296
Q13111	CHAF1A	-0.195647	15.1568	-2.06422	0.0517042	0.236703	-4.33312
A0FGR8	ESYT2	0.109625	16.4001	2.06102	0.0520363	0.237911	-4.33864
Q9H0P0	NT5C3A	-0.114637	15.8412	-2.06072	0.0520676	0.237911	-4.33916
Q92945	KHSRP	-0.123188	20.1073	-2.05983	0.0521596	0.237911	-4.34068
P09661	SNRPA1	-0.107374	18.4501	-2.05905	0.0522416	0.237911	-4.34203
Q13435	SF3B2	-0.136972	18.8599	-2.05896	0.052251	0.237911	-4.34218
Q8N122	RPTOR	0.23297	15.6739	2.05891	0.0522566	0.237911	-4.34228
P50914	RPL14	-0.118203	21.0837	-2.05889	0.0522577	0.237911	-4.34229
Q6DD87	ZNF787	-0.20859	14.2862	-2.05847	0.0523023	0.237914	-4.34303
Q9BX68	HINT2	0.204861	15.3186	2.05765	0.0523877	0.237914	-4.34443
Q9NPJ3	ACOT13	0.205333	16.7823	2.05756	0.0523967	0.237914	-4.34458
P26599	PTBP1	0.0795373	20.5892	2.05731	0.0524238	0.237914	-4.34503
Q9BQQ3	GORASP1	0.221962	14.7578	2.05419	0.0527508	0.239104	-4.35038
Q8NBU5	ATAD1	-0.238213	13.849	-2.05402	0.0527693	0.239104	-4.35068
P49406	MRPL19	-0.231267	15.591	-2.05226	0.0529543	0.23958	-4.35369
P42766	RPL35	-0.203036	20.3481	-2.05189	0.0529935	0.23958	-4.35433
Q8N2G8	GHDC	0.158321	14.9825	2.05152	0.0530328	0.23958	-4.35496
E9PRG8	C11orf98	-0.169697	18.1405	-2.05144	0.0530409	0.23958	-4.3551
P18031	PTPN1	0.123139	17.9155	2.05037	0.0531549	0.239608	-4.35694
O75190	DNAJB6	-0.256392	16.3347	-2.05008	0.0531848	0.239608	-4.35743
P30419	NMT1	0.121564	17.8663	2.04987	0.0532078	0.239608	-4.3578
Q96ER9	CCDC51	0.180632	14.0112	2.04981	0.0532139	0.239608	-4.3579
Q9UG63	ABCF2	-0.133693	19.1964	-2.04587	0.0536336	0.241309	-4.36465
Q13443	ADAM9	0.213581	13.9116	2.0445	0.0537802	0.24178	-4.367
P39023	RPL3	-0.101674	20.2457	-2.04367	0.0538688	0.241805	-4.36841
Q9H1B7	IRF2BPL	0.233564	15.3772	2.0436	0.053877	0.241805	-4.36854
P46013	MKI67	-0.17995	17.4578	-2.04292	0.0539491	0.241805	-4.36969
P00367	GLUD1	0.0868863	18.6927	2.04288	0.053954	0.241805	-4.36977
Q9NXH9	TRMT1	-0.17466	16.1302	-2.0399	0.0542752	0.243055	-4.37487
P43362	MAGEA9	0.354009	14.711	2.03903	0.0543685	0.243157	-4.37635
P06400	RB1	0.183802	14.6541	2.0386	0.0544157	0.243157	-4.37709
P52292	KPNA2	-0.155367	20.268	-2.03851	0.054425	0.243157	-4.37724
P16298	PPP3CB	0.221057	14.7665	2.0376	0.0545235	0.243315	-4.37879
Q5T6V5	QNG1	0.133925	16.2089	2.03682	0.0546087	0.243315	-4.38013
Q9UBV2	SEL1L	0.169713	15.1386	2.03674	0.0546171	0.243315	-4.38027
O95674	CDS2	0.380976	14.0667	2.03647	0.0546469	0.243315	-4.38073
P61019	RAB2A	0.175846	18.1988	2.03596	0.0547023	0.243315	-4.3816
Q14157	UBAP2L	-0.18853	17.818	-2.03585	0.0547142	0.243315	-4.38179
P00167	CYB5A	0.387079	13.2611	2.03479	0.0548296	0.24364	-4.3836
P33240	CSTF2	-0.121912	16.2908	-2.03422	0.0548919	0.243671	-4.38458
Q9NWS6	FAM118A	0.207677	14.4992	2.03395	0.0549214	0.243671	-4.38504
Q5TAX3	TUT4	0.186788	15.4096	2.03299	0.055026	0.243782	-4.38667
P61086	UBE2K	0.146686	19.2373	2.03294	0.0550312	0.243782	-4.38675
P09104	ENO2	0.247664	16.4282	2.03217	0.0551152	0.243948	-4.38806
Q99595	TIMM17A	-0.373415	15.4869	-2.03145	0.0551946	0.243948	-4.3893
Q8N201	INTS1	0.101359	17.0728	2.03144	0.0551958	0.243948	-4.38932
O95400	CD2BP2	-0.152808	16.3639	-2.02935	0.0554247	0.244634	-4.39287
P43251	BTD	0.507604	14.7099	2.02914	0.0554478	0.244634	-4.39322
Q99590	SCAF11	-0.133293	15.5814	-2.02886	0.0554788	0.244634	-4.3937
Q9Y3D5	MRPS18C	-0.313848	14.9813	-2.02795	0.0555789	0.244888	-4.39525
P82909	MRPS36	-0.246665	15.5279	-2.02706	0.0556772	0.245133	-4.39677
P61326	MAGOH	0.111851	18.9065	2.02529	0.0558735	0.245572	-4.39979
Q1KMD3	HNRNPUL2	0.101668	18.3771	2.02506	0.0558992	0.245572	-4.40018
Q12849	GRSF1	-0.124822	17.3607	-2.02501	0.0559049	0.245572	-4.40027
Q15031	LARS2	0.131022	15.999	2.02459	0.0559506	0.245585	-4.40097
P61619	SEC61A1	0.234564	17.7273	2.02301	0.0561267	0.246	-4.40366
P56282	POLE2	-0.244608	17.4824	-2.02297	0.0561308	0.246	-4.40373
Q05048	CSTF1	-0.0816852	16.5911	-2.02155	0.05629	0.246351	-4.40615
P06748	NPM1	-0.150353	22.4775	-2.02142	0.0563036	0.246351	-4.40636
Q9UNF1	MAGED2	0.207641	15.5646	2.0211	0.0563395	0.246351	-4.40691
Q9Y2L1	DIS3	-0.0821409	16.5768	-2.01928	0.0565437	0.247056	-4.41001
O43592	XPOT	0.305388	18.1504	2.01583	0.0569408	0.248602	-4.41592
Q8NI36	WDR36	-0.0906364	18.3381	-2.01432	0.0571014	0.248943	-4.41842
P27707	DCK	0.192219	14.6016	2.01428	0.0571054	0.248943	-4.41848
P53396	ACLY	-0.117737	20.0376	-2.01368	0.0571742	0.249054	-4.41951
Q5T1M5	FKBP15	0.148276	14.9649	2.01096	0.0574821	0.250206	-4.42411
P13796	LCP1	0.187862	20.1456	2.0097	0.0576256	0.250527	-4.42625
P63027	VAMP2	-0.320506	14.5299	-2.00942	0.057658	0.250527	-4.42673
Q04637	EIF4G1	-0.0787794	18.7601	-2.00917	0.0576866	0.250527	-4.42715
P43121	MCAM	-0.321495	15.5893	-2.00812	0.0578055	0.250835	-4.42891
Q96CB9	NSUN4	-0.192974	15.4934	-2.00749	0.0578775	0.250835	-4.42998
Q01844	EWSR1	-0.130739	18.3207	-2.00734	0.0578954	0.250835	-4.43024
Q6PIY7	TENT2	-0.153297	15.1423	-2.00702	0.057932	0.250835	-4.43079
Q9Y2T2	AP3M1	0.168103	16.5428	2.00648	0.0579934	0.250912	-4.43169
Q8NC60	NOA1	-0.168091	15.3718	-2.00504	0.0581594	0.251441	-4.43414
P17028	ZNF24	-0.201048	15.0911	-2.00465	0.0582034	0.251442	-4.43479
Q8NC56	LEMD2	0.14438	15.7616	2.00357	0.0583282	0.251792	-4.43662
Q06265	EXOSC9	-0.12551	15.8874	-2.0021	0.0584981	0.252281	-4.43911
P61018	RAB4B	0.281266	14.3681	2.00172	0.0585418	0.252281	-4.43975
P36543	ATP6V1E1	-0.0815181	18.6105	-2.00145	0.0585731	0.252281	-4.4402
P43304	GPD2	0.177895	16.2216	1.999	0.0588565	0.253312	-4.44433
Q9NP79	VTA1	0.0921295	18.8806	1.99584	0.059224	0.254703	-4.44965
P51812	RPS6KA3	0.120735	16.9102	1.99544	0.0592717	0.254718	-4.45034
P29084	GTF2E2	-0.199053	15.2543	-1.99496	0.0593271	0.254748	-4.45114
Q9HBM6	TAF9B	-0.231563	14.1212	-1.99462	0.0593673	0.254748	-4.45172
Q6UWP2	DHRS11	0.240055	15.465	1.99295	0.0595624	0.255306	-4.45452
Q9NZN3	EHD3	0.145675	17.0856	1.99275	0.0595861	0.255306	-4.45486
P42166	TMPO	-0.0984776	19.6511	-1.99114	0.0597749	0.255924	-4.45756
Q9H063	MAF1	-0.194343	14.3203	-1.99	0.0599102	0.256312	-4.4595
Q8IWV8	UBR2	-0.190947	14.0686	-1.98914	0.0600107	0.256387	-4.46093
Q9NQW7	XPNPEP1	0.118246	17.6	1.9888	0.0600509	0.256387	-4.4615
O14617	AP3D1	0.142441	16.1788	1.98871	0.0600615	0.256387	-4.46165
Q53EL6	PDCD4	0.252963	16.7111	1.98809	0.0601357	0.256424	-4.4627
Q14974	KPNB1	0.131917	20.3422	1.98789	0.0601592	0.256424	-4.46304
P23528	CFL1	0.0973686	21.6085	1.98735	0.0602229	0.256505	-4.46394
Q9NTI5	PDS5B	0.189629	17.075	1.98585	0.0604016	0.257076	-4.46647
Q9BVV7	TIMM21	-0.175113	15.0889	-1.98535	0.0604609	0.257138	-4.46731
P19256	CD58	0.141797	14.5474	1.9839	0.0606328	0.257634	-4.46973
P30041	PRDX6	0.148757	22.2176	1.98362	0.0606671	0.257634	-4.47022
P26641	EEF1G	0.0968421	21.1296	1.98306	0.060733	0.257723	-4.47114
P22314	UBA1	0.12963	19.8669	1.97916	0.0612006	0.259516	-4.47769
O60725	ICMT	0.289668	14.5823	1.97792	0.0613498	0.259957	-4.47977
Q9P0P0	RNF181	-0.272969	15.8529	-1.97702	0.0614583	0.260025	-4.48127
Q04917	YWHAH	0.122177	18.4664	1.97654	0.0615169	0.260025	-4.48209
Q8IY81	FTSJ3	-0.142048	17.4995	-1.97594	0.0615882	0.260025	-4.48307
Q86VN1	VPS36	0.17428	15.3995	1.97593	0.0615906	0.260025	-4.48311
Q9HBH1	PDF	-0.192842	15.6572	-1.97591	0.061592	0.260025	-4.48313
P04075	ALDOA	-0.112332	22.2302	-1.9746	0.0617506	0.260503	-4.48532
Q6P444	MTFR2	-0.162337	14.8818	-1.97194	0.0620743	0.261677	-4.48978
P33681	CD80	0.852125	13.6607	1.97204	0.0622302	0.262142	-4.49045
Q9BYC8	MRPL32	-0.353376	13.7125	-1.96988	0.0623257	0.262352	-4.49322
Q9UBE0	SAE1	0.11072	18.6739	1.96788	0.0625707	0.263164	-4.49656
P36542	ATP5F1C	0.0952202	19.0163	1.96755	0.0626103	0.263164	-4.4971
Q13555	CAMK2G	0.18698	15.299	1.96671	0.0627139	0.263302	-4.49851
P49354	FNTA	0.212015	15.6658	1.96647	0.0627432	0.263302	-4.49891
P08603	CFH	0.28476	13.7556	1.96617	0.0627804	0.263302	-4.49941
P23511	NFYA	-0.22655	15.0535	-1.96574	0.0628335	0.263333	-4.50013
Q9NRX4	PHPT1	-0.166196	16.0438	-1.96474	0.0629557	0.26346	-4.50179
Q9NQT8	KIF13B	0.323653	13.2966	1.96446	0.0629904	0.26346	-4.50226
Q8NE86	MCU	0.180292	15.1658	1.96412	0.0630325	0.26346	-4.50283
Q12996	CSTF3	0.107978	16.6823	1.964	0.0630471	0.26346	-4.50302
Q5W111	SPRYD7	-0.36042	13.9693	-1.96363	0.0630935	0.263462	-4.50365
Q96HE7	ERO1A	0.13263	16.9417	1.96307	0.0631617	0.263556	-4.50457
Q96G46	DUS3L	-0.164529	16.2744	-1.96241	0.0632445	0.26371	-4.50569
O95298	NDUFC2	-0.249837	14.1155	-1.95984	0.0635629	0.264846	-4.50996
Q9UKR5	ERG28	0.546759	12.8327	1.96492	0.0636264	0.264918	-4.50488
Q9BVJ6	UTP14A	-0.211344	16.8136	-1.95858	0.06372	0.265116	-4.51206
Q9BRT2	UQCC2	-0.190136	14.9215	-1.95761	0.0638401	0.265273	-4.51366
Q9NQT5	EXOSC3	-0.112964	17.9508	-1.95753	0.0638501	0.265273	-4.5138
O15260	SURF4	0.217717	19.2316	1.95691	0.0639285	0.265407	-4.51484
O75340	PDCD6	0.0921648	18.1455	1.95578	0.064069	0.265799	-4.51671
Q6P3X3	TTC27	-0.157048	16.9316	-1.95418	0.0642701	0.266422	-4.51937
P16989	YBX3	-0.165435	17.1608	-1.95385	0.0643118	0.266422	-4.51993
P83731	RPL24	-0.123638	20.8664	-1.95131	0.0646307	0.267247	-4.52413
Q9Y2A7	NCKAP1	0.175283	15.9058	1.9513	0.0646321	0.267247	-4.52415
Q7Z6Z7	HUWE1	0.0830734	17.6891	1.95116	0.0646506	0.267247	-4.52439
O43747	AP1G1	0.180116	16.465	1.94991	0.0648086	0.267708	-4.52647
P78345	RPP38	-0.124029	16.525	-1.9493	0.0648858	0.267834	-4.52748
Q06124	PTPN11	0.0725401	17.1601	1.9483	0.0650114	0.26816	-4.52913
Q8IWS0	PHF6	0.109385	16.2011	1.94785	0.0650691	0.268206	-4.52988
Q8WYQ3	CHCHD10	0.229466	14.4132	1.94729	0.0651402	0.268307	-4.53081
O60826	CCDC22	0.102968	15.4538	1.94651	0.0652398	0.268524	-4.5321
P53680	AP2S1	0.228525	16.8008	1.9451	0.0654189	0.268834	-4.53443
Q969T9	WBP2	0.16267	16.083	1.94486	0.0654493	0.268834	-4.53483
O00483	NDUFA4	-0.274838	15.7037	-1.94481	0.0654553	0.268834	-4.53491
O14907	TAX1BP3	0.593784	13.8281	1.94317	0.065666	0.269507	-4.53764
Q04446	GBE1	0.123792	16.5778	1.9415	0.0658789	0.270188	-4.54039
Q96AG4	LRRC59	-0.0991323	20.2392	-1.94071	0.0659815	0.27041	-4.54171
P21127	CDK11B	0.0838748	16.8025	1.94035	0.0660271	0.27041	-4.54229
Q71SY5	MED25	-0.199435	15.6514	-1.9394	0.0661497	0.270719	-4.54387
Q9Y5A7	NUB1	0.148399	15.6344	1.9388	0.0662271	0.270843	-4.54486
O75061	DNAJC6	-0.121502	16.8082	-1.9382	0.0663038	0.270964	-4.54584
O14893	GEMIN2	-0.170512	15.0004	-1.93769	0.0663702	0.271043	-4.54669
Q9BVS4	RIOK2	-0.103221	16.1446	-1.93708	0.0664487	0.271108	-4.5477
P51617	IRAK1	0.0844492	16.1624	1.93684	0.0664804	0.271108	-4.5481
P61006	RAB8A	0.108341	16.5845	1.93578	0.0666168	0.271453	-4.54984
Q9H4L7	SMARCAD1	-0.118697	15.6643	-1.93545	0.0666594	0.271453	-4.55038
Q9Y6D6	ARFGEF1	0.148096	14.971	1.93481	0.0667436	0.271603	-4.55146
Q6PJ69	TRIM65	0.150695	17.0393	1.93257	0.0670338	0.272592	-4.55514
P0CJ74	MTRNR2L7	-0.758717	14.2414	-1.93329	0.0671513	0.272876	-4.55488
O43542	XRCC3	0.296253	14.2053	1.92854	0.0675609	0.274347	-4.56178
Q15631	TSN	0.13856	18.216	1.92798	0.0676348	0.274435	-4.56271
Q9NWV4	CZIB	0.101856	16.2585	1.92765	0.067678	0.274435	-4.56325
Q96A08	H2BC1	0.332655	15.6947	1.92556	0.067954	0.274917	-4.5667
Q5JU69	TOR2A	0.311772	14.3457	1.92527	0.0679912	0.274917	-4.56716
O75459	PAGE1	-0.517795	12.8831	-1.9251	0.0680136	0.274917	-4.56744
A6NIH7	UNC119B	0.150463	14.7708	1.92474	0.0680609	0.274917	-4.56803
Q9BQC3	DPH2	-0.132022	16.7625	-1.92435	0.0681126	0.274917	-4.56867
Q93074	MED12	0.10723	15.0937	1.92384	0.0681802	0.274917	-4.56951
P30533	LRPAP1	-0.269651	14.2929	-1.9238	0.0681857	0.274917	-4.56958
Q7Z417	NUFIP2	-0.211842	16.262	-1.92338	0.0682415	0.274917	-4.57027
Q96S97	MYADM	0.30511	16.8222	1.92328	0.0682542	0.274917	-4.57043
P02549	SPTA1	-0.183772	17.3036	-1.92264	0.0683396	0.274917	-4.57149
Q7L8L6	FASTKD5	-0.183437	14.4373	-1.9225	0.0683579	0.274917	-4.57172
Q9Y3A2	UTP11	-0.11652	15.4618	-1.9224	0.0683706	0.274917	-4.57187
Q8IVS2	MCAT	-0.146294	14.9366	-1.92165	0.0684709	0.275127	-4.57312
Q6PKG0	LARP1	-0.0947411	18.3513	-1.92101	0.0685554	0.275275	-4.57416
Q7Z4G4	TRMT11	-0.197946	14.9916	-1.92037	0.0686411	0.275427	-4.57522
Q6DN90	IQSEC1	-0.168314	15.0084	-1.91924	0.0687917	0.275838	-4.57707
P35269	GTF2F1	-0.175244	16.7183	-1.91849	0.0688912	0.276043	-4.5783
P60602	ROMO1	-0.201727	16.7688	-1.91814	0.0689387	0.276043	-4.57888
Cont_P05783;P05783	KRT18	0.160876	19.6122	1.91751	0.069022	0.276184	-4.57991
Q14694	USP10	-0.125296	18.2116	-1.91662	0.069141	0.276468	-4.58136
Q96LA8	PRMT6	-0.387132	14.2259	-1.91544	0.0693	0.276911	-4.58331
Q14687	GSE1	-0.171545	16.1629	-1.91274	0.0696632	0.278169	-4.58773
Q9NRY4	ARHGAP35	0.129732	15.6924	1.91189	0.0697779	0.278431	-4.58912
P55786	NPEPPS	0.0743575	18.4849	1.91119	0.0698725	0.278431	-4.59027
O95229	ZWINT	-0.200893	14.8285	-1.91107	0.0698883	0.278431	-4.59046
P61353	RPL27	-0.137269	20.7805	-1.91082	0.0699226	0.278431	-4.59088
O14980	XPO1	0.16332	18.9573	1.90868	0.0702118	0.279289	-4.59437
Q6RW13	AGTRAP	0.16777	16.6268	1.90851	0.0702351	0.279289	-4.59465
O15533	TAPBP	0.308232	13.7132	1.90759	0.07036	0.279592	-4.59615
O43837	IDH3B	-0.0969366	17.3483	-1.90571	0.0706164	0.279936	-4.59922
Q9NPI6	DCP1A	0.180023	14.985	1.90569	0.0706184	0.279936	-4.59925
Q8N2A8	PLD6	-0.304058	14.5479	-1.90543	0.0706551	0.279936	-4.59969
O43252	PAPSS1	0.140359	16.5638	1.90536	0.0706639	0.279936	-4.59979
Q14249	ENDOG	-0.192737	17.0768	-1.90512	0.0706965	0.279936	-4.60018
P07339	CTSD	0.245079	17.9625	1.90476	0.0707455	0.279936	-4.60077
Q13232	NME3	0.276435	13.9357	1.90446	0.0707873	0.279936	-4.60127
Q6UXN9	WDR82	0.142243	16.6855	1.90368	0.0708933	0.280163	-4.60253
Q9Y3E0	GOLT1B	0.327061	15.7348	1.90272	0.0710249	0.28049	-4.6041
P17035	ZNF28	0.393036	14.5029	1.90204	0.0711187	0.280533	-4.60521
Q9Y3B3	TMED7	0.244944	15.2833	1.90193	0.0711334	0.280533	-4.60539
O75915	ARL6IP5	0.221736	16.2066	1.9001	0.0713854	0.281219	-4.60838
P04083	ANXA1	0.177862	21.3605	1.89947	0.0714727	0.281219	-4.60941
P61313	RPL15	-0.0909147	20.363	-1.89939	0.0714835	0.281219	-4.60954
Q9NRF9	POLE3	-0.209386	18.0245	-1.8988	0.0715652	0.281219	-4.6105
Q9HDC9	APMAP	0.167102	15.4587	1.89873	0.0715744	0.281219	-4.61061
Q9Y4W2	LAS1L	-0.10896	17.1573	-1.89854	0.0716009	0.281219	-4.61092
P47813	EIF1AX	-0.15241	17.8036	-1.89697	0.071817	0.281708	-4.61347
Q9HC52	CBX8	0.171209	14.8991	1.89675	0.0718484	0.281708	-4.61384
P20020	ATP2B1	0.119832	16.0643	1.89632	0.0719074	0.281708	-4.61453
P23677	ITPKA	0.189431	15.295	1.89622	0.0719212	0.281708	-4.61469
P62906	RPL10A	-0.139017	19.9498	-1.89554	0.0720164	0.281802	-4.61581
Q13094	LCP2	0.240811	15.8286	1.89534	0.0720432	0.281802	-4.61612
Q9Y6W3	CAPN7	0.169624	16.3887	1.89323	0.0723369	0.282583	-4.61956
Q9H910	JPT2	-0.204372	18.8828	-1.8923	0.0724671	0.282583	-4.62107
Q8TD16	BICD2	-0.153197	15.3526	-1.89228	0.0724698	0.282583	-4.62111
P18206	VCL	0.105775	19.5218	1.89194	0.0725169	0.282583	-4.62165
P01111	NRAS	0.0890475	17.031	1.89167	0.0725548	0.282583	-4.62209
Q9UPY5	SLC7A11	0.839481	11.6269	1.91579	0.0725902	0.282583	-4.50437
Q8IUH5	ZDHHC17	0.26167	14.1978	1.89128	0.0726088	0.282583	-4.62272
Q9BXJ9	NAA15	-0.0862453	18.4874	-1.89109	0.0726361	0.282583	-4.62304
Q86U42	PABPN1	0.0958779	18.9243	1.89069	0.0726918	0.282608	-4.62369
Q5T280	SPOUT1	-0.0991693	16.9933	-1.88879	0.0729577	0.283422	-4.62677
Q14151	SAFB2	-0.134636	17.021	-1.88841	0.0730121	0.283422	-4.62739
P53618	COPB1	0.0900956	18.4338	1.88798	0.0730726	0.283422	-4.62809
Q9HC36	MRM3	-0.189058	15.2319	-1.88779	0.0730981	0.283422	-4.62839
P27824	CANX	0.119303	20.7845	1.88743	0.0731498	0.283431	-4.62898
Q9ULU4	ZMYND8	-0.111888	15.7065	-1.88675	0.0732447	0.283512	-4.63008
Q01196	RUNX1	0.150532	15.9482	1.88658	0.0732693	0.283512	-4.63036
Q9UPY3	DICER1	0.330939	12.8105	1.88526	0.0734548	0.283841	-4.63249
Q9P1U0	POLR1H	-0.232462	14.3652	-1.88506	0.0734834	0.283841	-4.63282
Q9Y5T5	USP16	-0.137507	15.0481	-1.88493	0.0735025	0.283841	-4.63304
Q9NSK0	KLC4	0.311033	13.7547	1.88415	0.0736118	0.284072	-4.63429
Q9UJZ1	STOML2	-0.0896896	18.6029	-1.88371	0.0736749	0.284125	-4.63501
Q96KJ4	MSLNL	-1.18867	15.0908	-1.90172	0.0739129	0.284852	-4.52429
O75439	PMPCB	-0.0737405	17.5971	-1.88113	0.0740401	0.285044	-4.63918
Q08J23	NSUN2	-0.0932569	18.8629	-1.88098	0.0740618	0.285044	-4.63943
Q9BRS2	RIOK1	-0.144433	16.7619	-1.87987	0.0742208	0.285464	-4.64123
P56270	MAZ	-0.171975	14.8895	-1.87814	0.0744672	0.286001	-4.64403
Q9H7B4	SMYD3	0.209975	14.8454	1.87813	0.0744685	0.286001	-4.64404
Q8TDD1	DDX54	-0.11146	16.6684	-1.87764	0.074538	0.286001	-4.64483
Q96DF8	ESS2	-0.214858	15.5013	-1.8775	0.0745591	0.286001	-4.64506
P08174	CD55	0.211694	15.0432	1.87628	0.074733	0.286342	-4.64703
P25774	CTSS	0.469855	13.648	1.87618	0.0747476	0.286342	-4.64719
O95817	BAG3	-0.169343	15.4629	-1.87475	0.0749534	0.286939	-4.64951
P56182	RRP1	-0.147783	17.1563	-1.87284	0.0752283	0.287691	-4.65259
O14657	TOR1B	0.177177	14.8272	1.87269	0.0752499	0.287691	-4.65283
P33981	TTK	-0.200502	16.59	-1.86949	0.0757122	0.289266	-4.65798
P04632	CAPNS1	0.136252	18.1982	1.86817	0.0759049	0.28961	-4.66012
P55197	MLLT10	-0.356794	13.8006	-1.8681	0.0759139	0.28961	-4.66022
Q969S3	ZNF622	-0.115252	16.1739	-1.86783	0.0759534	0.28961	-4.66066
P26885	FKBP2	-0.129365	17.9398	-1.86674	0.076113	0.290026	-4.66242
Q5JSH3	WDR44	-0.138257	15.3557	-1.86582	0.0762472	0.290345	-4.6639
P57772	EEFSEC	0.18371	14.9866	1.86514	0.0763459	0.290529	-4.66499
P49247	RPIA	-0.0936222	17.5353	-1.86306	0.0766503	0.291375	-4.66834
Q5TDH0	DDI2	-0.122229	17.472	-1.86278	0.076692	0.291375	-4.66879
P11169	SLC2A3	0.205467	16.9458	1.86258	0.0767202	0.291375	-4.6691
P0C0S8;Q96KK5;Q99878	H2AC11;H2AC12;H2AC14	-0.19482	25.1157	-1.86145	0.0768862	0.291626	-4.67092
O43617	TRAPPC3	-0.172745	15.6749	-1.86144	0.0768879	0.291626	-4.67094
Q13188	STK3	0.132433	16.0972	1.86053	0.0770227	0.291945	-4.67241
Q53HC5	KLHL26	0.457383	13.3744	1.8649	0.0771022	0.292054	-4.66785
Q9C005	DPY30	1.16382	12.2564	1.95244	0.077332	0.292326	-4.41431
Q9ULJ6	ZMIZ1	0.216456	14.2665	1.85838	0.077339	0.292326	-4.67585
O14757	CHEK1	-0.13163	16.507	-1.85825	0.0773576	0.292326	-4.67605
Q96FV9	THOC1	-0.110688	16.6322	-1.85809	0.0773827	0.292326	-4.67633
O43933	PEX1	0.154009	14.1761	1.85766	0.0774461	0.292326	-4.67702
P13928;Q5VT79	ANXA8;ANXA8L1	0.354088	14.1241	1.85723	0.0775088	0.292326	-4.67769
Q9H7B2	RPF2	-0.128793	16.9755	-1.85709	0.0775299	0.292326	-4.67792
Q8WZ82	OVCA2	0.199267	14.6656	1.85575	0.0777281	0.292881	-4.68007
Q6PIU2	NCEH1	0.19132	14.4146	1.85493	0.0778502	0.293149	-4.68138
Q9UJX2	CDC23	0.153674	16.1641	1.85358	0.0780506	0.293476	-4.68354
Q96JG6	VPS50	0.257112	15.1097	1.85344	0.0780725	0.293476	-4.68378
O95816	BAG2	-0.0740767	17.6011	-1.85299	0.0781389	0.293476	-4.68449
Cont_P63103;P63104	YWHAZ	0.139914	20.3891	1.85272	0.07818	0.293476	-4.68493
P43250	GRK6	-0.187002	14.3653	-1.85263	0.0781923	0.293476	-4.68507
Q9Y4C2	TCAF1	0.185972	16.4018	1.85207	0.078277	0.293603	-4.68597
P51668;Q9Y2X8	UBE2D1;UBE2D4	-1.02334	14.0177	-1.86203	0.0783989	0.293846	-4.67536
Q6UUV7	CRTC3	0.305877	14.6058	1.85062	0.0784932	0.293846	-4.68829
P63167	DYNLL1	-0.16112	18.6232	-1.85061	0.0784952	0.293846	-4.68831
Q16543	CDC37	-0.115134	19.1476	-1.84918	0.0787087	0.294185	-4.69059
Q86TI2	DPP9	-0.132143	14.9394	-1.84911	0.0787192	0.294185	-4.6907
C4AMC7;Q6VEQ5	WASH3P;WASH2P	0.118405	14.6833	1.84898	0.0787391	0.294185	-4.69091
Q6UB35	MTHFD1L	-0.0929754	18.2691	-1.84803	0.0788821	0.294296	-4.69243
Q00765	REEP5	0.145708	14.5863	1.84781	0.0789141	0.294296	-4.69278
Q9BVJ7	DUSP23	0.143441	15.1416	1.84751	0.0789605	0.294296	-4.69327
Q9NSI2	SLX9	-0.146308	18.0654	-1.84716	0.0790128	0.294296	-4.69382
Q9NPA8	ENY2	-0.21282	16.343	-1.84708	0.0790248	0.294296	-4.69395
P11532	DMD	-0.178551	13.9794	-1.84512	0.0793208	0.295164	-4.69709
Q96NB2	SFXN2	0.178779	14.7212	1.84485	0.0793605	0.295164	-4.69751
Q08945	SSRP1	-0.070275	19.1111	-1.84399	0.0794917	0.29546	-4.69889
Q9BW61	DDA1	-0.397445	12.9897	-1.84286	0.0796625	0.295904	-4.70069
P24311	COX7B	0.322231	14.0799	1.84173	0.0798342	0.296284	-4.70249
O14828	SCAMP3	-0.153418	18.8156	-1.84126	0.0799058	0.296284	-4.70324
Q9NP50	SINHCAF	-0.477898	13.3881	-1.8407	0.0799898	0.296284	-4.70413
O15397	IPO8	0.169732	15.85	1.84032	0.0800477	0.296284	-4.70473
O95292	VAPB	0.130784	17.151	1.84004	0.0800913	0.296284	-4.70519
Q14232	EIF2B1	0.126565	17.0433	1.83948	0.0801763	0.296284	-4.70608
Q86V59	PNMA8A	-0.657304	13.0577	-1.87852	0.0801788	0.296284	-4.57099
Q8IZ81	ELMOD2	0.232506	14.8866	1.83942	0.0801857	0.296284	-4.70617
Q15291	RBBP5	-0.0867552	16.0048	-1.83901	0.0802484	0.296284	-4.70683
P40925	MDH1	0.117268	20.8524	1.8388	0.0802801	0.296284	-4.70716
Q8N9N2	ASCC1	-0.132993	15.3577	-1.83651	0.0806303	0.297182	-4.71081
P46779	RPL28	-0.0988116	20.3607	-1.83638	0.0806495	0.297182	-4.71101
Q15061	WDR43	-0.0848472	16.8884	-1.8362	0.0806785	0.297182	-4.71131
O43678	NDUFA2	-0.298253	15.6958	-1.83564	0.0807644	0.297308	-4.7122
Q9NRX1	PNO1	-0.133977	16.9407	-1.83513	0.0808427	0.297361	-4.71301
P00352	ALDH1A1	0.402963	16.968	1.83775	0.0808822	0.297361	-4.7102
P08047	SP1	-0.240666	15.1211	-1.83441	0.0809529	0.297431	-4.71415
Q9H4E7	DEF6	0.166223	15.4914	1.83356	0.0810828	0.297718	-4.71549
Q3ZCM7	TUBB8	-0.188492	18.2565	-1.83182	0.0813511	0.298261	-4.71826
Q13247	SRSF6	-0.139768	16.9866	-1.83179	0.0813562	0.298261	-4.71831
P49642	PRIM1	-0.160186	16.2714	-1.8315	0.0814005	0.298261	-4.71876
Q16850	CYP51A1	-0.174774	16.986	-1.83126	0.0814382	0.298261	-4.71915
Q86Y39	NDUFA11	-0.206541	15.8645	-1.82833	0.0818923	0.299733	-4.7238
Q8IYB7	DIS3L2	-0.2388	14.0485	-1.82767	0.0819941	0.299915	-4.72484
Q96GQ7	DDX27	-0.129958	17.5919	-1.82658	0.0821651	0.300349	-4.72658
Q8N9Q2	SREK1IP1	-0.271259	13.393	-1.82585	0.0822779	0.30057	-4.72773
Q5JTV8	TOR1AIP1	0.0914291	17.5659	1.82294	0.0827326	0.30204	-4.73234
Q8IWZ3	ANKHD1	-0.114611	17.0637	-1.81983	0.083222	0.303633	-4.73727
O15084	ANKRD28	0.146164	15.9419	1.81911	0.0833357	0.303856	-4.73841
Q9UET6	FTSJ1	-0.132437	14.9645	-1.81871	0.0833977	0.303889	-4.73903
Q5T440	IBA57	-0.175603	16.031	-1.81676	0.0837072	0.304823	-4.74212
P62633	CNBP	-0.19124	19.4373	-1.81416	0.0841193	0.30613	-4.74622
Q9HC35	EML4	0.0954896	15.2375	1.81189	0.0844804	0.307205	-4.7498
Q7Z7C8	TAF8	-0.224071	14.5834	-1.8111	0.0846074	0.307205	-4.75105
O60645	EXOC3	0.0960197	15.3555	1.81106	0.084614	0.307205	-4.75112
Q27J81	INF2	-0.137883	14.1979	-1.81097	0.0846284	0.307205	-4.75126
Q07021	C1QBP	-0.0921507	20.3162	-1.80932	0.084891	0.307964	-4.75384
Q6NW34	NEPRO	-0.142561	14.3339	-1.80879	0.0849762	0.308079	-4.75468
Q99614	TTC1	-0.0958587	17.2496	-1.80765	0.0851602	0.308551	-4.75648
Q9HAV7	GRPEL1	-0.13878	16.9926	-1.80636	0.0853677	0.309108	-4.75851
Q53H82	LACTB2	0.156357	16.6889	1.80481	0.0856176	0.309818	-4.76095
P13489	RNH1	-0.0801533	19.502	-1.80427	0.0857037	0.309935	-4.76179
Q14108	SCARB2	0.292986	14.1603	1.80345	0.0858369	0.310221	-4.76308
Q08257	CRYZ	0.142975	17.1804	1.80275	0.0859501	0.310404	-4.76418
Q9UK99	FBXO3	-0.148569	15.3825	-1.80247	0.0859955	0.310404	-4.76462
P51153	RAB13	0.138896	17.091	1.80136	0.0861757	0.310691	-4.76636
Q92615	LARP4B	-0.136625	17.0179	-1.80132	0.0861829	0.310691	-4.76643
P82914	MRPS15	-0.191573	15.3677	-1.80083	0.0862614	0.310768	-4.76719
P61626	LYZ	1.01524	12.4418	1.87146	0.0863123	0.310768	-4.41889
P31641	SLC6A6	-0.638782	14.2504	-1.80127	0.086406	0.31091	-4.76708
Q9BVT8	TMUB1	-0.291276	16.4889	-1.79909	0.0865449	0.310973	-4.76992
Q9H4Z3	PCIF1	0.185869	14.3637	1.7985	0.0866417	0.310973	-4.77085
P40121	CAPG	0.268332	18.3202	1.79829	0.0866859	0.310973	-4.77121
Q9NZ09	UBAP1	-0.17914	14.4609	-1.7982	0.0866901	0.310973	-4.77132
Q8IZT6	ASPM	-0.16568	14.8001	-1.79818	0.0866938	0.310973	-4.77135
Q70IA6	MOB2	0.377973	13.9392	1.79715	0.0868609	0.311378	-4.77296
Q86TB9	PATL1	0.117071	16.066	1.79636	0.0869913	0.311651	-4.77421
Q9H2U1	DHX36	-0.0953346	16.0818	-1.79433	0.0873235	0.312485	-4.77738
Q96C23	GALM	0.276856	16.2326	1.79427	0.0873329	0.312485	-4.77747
O75534	CSDE1	-0.148378	18.1179	-1.79344	0.0874702	0.312782	-4.77878
O75208	COQ9	-0.207064	13.6103	-1.79228	0.0876606	0.313268	-4.78059
Q9BQF6	SENP7	-0.18341	14.2343	-1.79047	0.08796	0.314143	-4.78342
Q9ULC4	MCTS1	0.125282	18.1145	1.7894	0.0881363	0.314577	-4.78509
Q13283	G3BP1	-0.124373	19.2461	-1.78682	0.088565	0.315737	-4.78912
Q9UHV9	PFDN2	-0.10353	18.7526	-1.78648	0.088621	0.315737	-4.78965
Q96EK4	THAP11	0.17544	14.0837	1.78645	0.088626	0.315737	-4.78969
Q92551	IP6K1	0.285761	13.4574	1.7851	0.0888513	0.316104	-4.7918
Q9Y4L5	RNF115	-0.239421	14.7002	-1.78497	0.0888718	0.316104	-4.792
Q6PK18	OGFOD3	0.173037	14.557	1.78414	0.0890107	0.316104	-4.79329
Q9HD20	ATP13A1	0.0963706	16.4176	1.78408	0.0890204	0.316104	-4.79338
O75348	ATP6V1G1	-0.163474	17.274	-1.78401	0.0890326	0.316104	-4.7935
Q9Y2G3	ATP11B	0.199733	14.4635	1.78385	0.089059	0.316104	-4.79374
Q13542	EIF4EBP2	-0.816211	14.0371	-1.7854	0.0892492	0.316584	-4.79246
Q5H8A4	PIGG	0.188629	15.2924	1.78192	0.0893829	0.316741	-4.79676
P13056	NR2C1	-0.606152	12.5207	-1.78621	0.0894037	0.316741	-4.79192
Q9Y2G5	POFUT2	0.375264	13.488	1.78072	0.0895841	0.317185	-4.79863
O43776	NARS1	0.0717621	19.4752	1.78034	0.089648	0.317216	-4.79922
P27694	RPA1	0.0731845	17.7421	1.77822	0.0900045	0.318126	-4.80252
Q76FK4	NOL8	-0.188047	14.7439	-1.77794	0.0900516	0.318126	-4.80295
Q8WYP5	AHCTF1	-0.106974	16.1165	-1.77782	0.0900712	0.318126	-4.80313
P63272	SUPT4H1	-0.0985686	16.8099	-1.77629	0.0903306	0.318445	-4.80552
Q9NP81	SARS2	0.117608	16.7783	1.77613	0.0903567	0.318445	-4.80576
O60216	RAD21	0.0916386	17.0398	1.77613	0.0903572	0.318445	-4.80576
P16152	CBR1	0.115059	17.1321	1.77542	0.0904774	0.318445	-4.80687
Q9H6F5	CCDC86	-0.176318	16.1726	-1.77535	0.0904891	0.318445	-4.80697
Q9UMX5	NENF	-0.193615	15.0467	-1.77532	0.0904938	0.318445	-4.80702
P30414	NKTR	0.139683	16.4378	1.77309	0.0908727	0.319583	-4.81048
P29083	GTF2E1	-0.123235	15.1104	-1.77207	0.0910468	0.319999	-4.81207
Q5QJE6	DNTTIP2	-0.152056	16.4564	-1.77065	0.0912878	0.320584	-4.81426
O15554	KCNN4	0.646303	12.6068	1.77458	0.0913601	0.320584	-4.80995
Q6UB99	ANKRD11	-0.319031	13.8467	-1.77011	0.0913803	0.320584	-4.8151
P50395	GDI2	0.0961442	20.2069	1.76954	0.0914779	0.32073	-4.81599
Q99943	AGPAT1	0.25774	16.1865	1.76862	0.0916347	0.320966	-4.81741
P54132	BLM	-0.205588	14.967	-1.7685	0.0916566	0.320966	-4.81761
Q8IWA5	SLC44A2	0.658439	12.3607	1.76726	0.0918677	0.321395	-4.81951
Q969T7	NT5C3B	-0.181589	14.5432	-1.76713	0.0918911	0.321395	-4.81972
Q96DA6	DNAJC19	0.161218	16.4897	1.7662	0.09205	0.321729	-4.82116
Q14980	NUMA1	-0.102192	18.3849	-1.76566	0.0921441	0.321729	-4.822
Q9BZH6	WDR11	0.173904	15.0712	1.7656	0.0921544	0.321729	-4.8221
Q92620	DHX38	0.0978005	15.567	1.764	0.0924297	0.322301	-4.82457
P98179	RBM3	-0.34025	18.1433	-1.76512	0.0924591	0.322301	-4.82334
P58511	SMIM11	-0.855755	11.696	-1.76367	0.0924863	0.322301	-4.82507
Q13416	ORC2	-0.167217	14.5789	-1.76291	0.0926169	0.32256	-4.82624
Cont_P05784	Krt18	0.184274	17.7632	1.76235	0.0927148	0.322706	-4.82712
Q99447	PCYT2	-0.124427	16.7187	-1.76177	0.0928146	0.322858	-4.82801
O14526	FCHO1	0.149963	14.6605	1.76122	0.0929094	0.322992	-4.82885
Q86SF2	GALNT7	0.127572	15.4286	1.75917	0.0932664	0.324037	-4.83203
O75947	ATP5PD	-0.116255	19.0413	-1.75835	0.0934076	0.324332	-4.83328
Q96MT8	CEP63	1.00041	13.2962	1.75834	0.0936337	0.324921	-4.83381
P08240	SRPRA	-0.0820533	17.481	-1.75628	0.0937697	0.325142	-4.83648
Q9UK41	VPS28	0.123961	16.5108	1.75604	0.0938106	0.325142	-4.83684
Q09328	MGAT5	0.388801	12.3252	1.75351	0.0942534	0.32648	-4.84074
Q9H0H5	RACGAP1	-0.171088	15.6069	-1.75252	0.094428	0.326888	-4.84227
P55010	EIF5	-0.0960628	18.6593	-1.75075	0.0947396	0.327769	-4.84499
Q7Z4Q2	HEATR3	-0.120524	15.5262	-1.74756	0.0953024	0.329345	-4.84989
P54619	PRKAG1	0.167627	15.9796	1.74752	0.0953095	0.329345	-4.84995
P48960	ADGRE5	0.250906	14.4576	1.74708	0.095387	0.329415	-4.85062
Q9Y266	NUDC	-0.088759	19.3226	-1.74652	0.0954866	0.329548	-4.85148
Q53FV1;Q9P0S3	ORMDL2;ORMDL1	0.270798	14.8152	1.74622	0.0955404	0.329548	-4.85195
P49006	MARCKSL1	-0.301543	16.7569	-1.74537	0.095702	0.329908	-4.85328
O96011	PEX11B	0.371891	13.4201	1.74356	0.0960142	0.330786	-4.85604
Q96SU4	OSBPL9	0.0810038	17.0715	1.74221	0.0962546	0.331415	-4.8581
Q96KQ7	EHMT2	-0.101587	16.1256	-1.74153	0.0963749	0.331631	-4.85913
Q5JSZ5	PRRC2B	-0.145577	15.012	-1.74083	0.0965002	0.331792	-4.8602
Q14181	POLA2	-0.129282	15.3472	-1.74063	0.0965369	0.331792	-4.86052
P54819	AK2	-0.12828	19.9248	-1.73967	0.0967082	0.332182	-4.86198
O75449	KATNA1	-0.120798	15.0403	-1.73826	0.0969612	0.332852	-4.86414
Q9BZQ6	EDEM3	-0.207907	14.628	-1.73768	0.0970656	0.332946	-4.86502
Q9H9E3	COG4	0.260072	13.9655	1.73747	0.0971043	0.332946	-4.86535
P17542	TAL1	-0.157491	15.432	-1.73636	0.0973049	0.333394	-4.86706
P51530	DNA2	-0.254169	13.3796	-1.73591	0.0973857	0.333394	-4.86774
Q9BS26	ERP44	0.0952963	18.5404	1.73578	0.0974091	0.333394	-4.86794
Q9NYJ1	COA4	-0.655056	13.82	-1.7336	0.097832	0.334601	-4.87132
Q9Y2Y1	POLR3K	-0.233733	14.5147	-1.73318	0.0978779	0.334601	-4.8719
Q8IY17	PNPLA6	0.14779	16.1595	1.73267	0.0979711	0.33472	-4.87268
O75821	EIF3G	-0.138762	18.5079	-1.73195	0.0981014	0.334966	-4.87378
Q9NRM2	ZNF277	0.457086	13.2482	1.74831	0.0986788	0.336738	-4.76172
O60488	ACSL4	0.18751	15.8226	1.7282	0.0987849	0.3369	-4.8795
Q16774	GUK1	0.203804	15.3904	1.72779	0.0988596	0.336955	-4.88012
Q9HD45	TM9SF3	0.211879	16.1374	1.72697	0.0990098	0.337267	-4.88137
Q8N4V1	MMGT1	-0.360697	14.0228	-1.72617	0.0991568	0.337567	-4.88259
Q9NRR4	DROSHA	-0.194647	14.0887	-1.72573	0.0992359	0.337598	-4.88325
P04908;Q7L7L0	H2AC4;H2AC25	-1.18526	17.5254	-1.73292	0.0992831	0.337598	-4.875
Q9Y618	NCOR2	-0.273711	13.4005	-1.72485	0.0993975	0.337731	-4.88459
Q9BZX2	UCK2	-0.220072	17.3691	-1.72459	0.0994457	0.337731	-4.88499
Q9BQ52	ELAC2	-0.113285	17.6542	-1.7243	0.0994985	0.337731	-4.88543
Q53GT1	KLHL22	0.340332	13.0137	1.72328	0.0996865	0.338169	-4.88698
O95696	BRD1	-0.106451	15.6149	-1.72279	0.0997771	0.338277	-4.88773
Q9NTJ4	MAN2C1	0.222018	18.0611	1.72205	0.0999141	0.338383	-4.88886
O14530	TXNDC9	-0.131959	16.5227	-1.72171	0.0999763	0.338383	-4.88937
Q5JTJ3	COA6	-0.15072	16.4619	-1.72166	0.0999848	0.338383	-4.88944
A6NDG6	PGP	-0.0790453	17.1532	-1.72091	0.100124	0.33851	-4.89058
P33527	ABCC1	0.147907	15.9782	1.72082	0.10014	0.33851	-4.89071
Q8N3D4	EHBP1L1	-0.208239	15.2341	-1.7201	0.100273	0.338676	-4.89181
Q14677	CLINT1	-0.121146	16.2811	-1.71989	0.100313	0.338676	-4.89213
A3KN83	SBNO1	-0.155178	16.0291	-1.7196	0.100366	0.338676	-4.89257
Q00059	TFAM	-0.109295	18.421	-1.71838	0.100592	0.339239	-4.89442
Q14444	CAPRIN1	-0.186084	18.726	-1.71761	0.100735	0.339387	-4.89559
Q99536	VAT1	0.235184	19.2313	1.71751	0.100754	0.339387	-4.89574
O95639	CPSF4	-0.112979	15.755	-1.7169	0.100867	0.339571	-4.89667
Q9UMY4	SNX12	0.0862689	16.7115	1.71613	0.101009	0.339755	-4.89782
Q9NY33	DPP3	0.0797017	16.8743	1.71597	0.10104	0.339755	-4.89807
Q13330	MTA1	0.151081	14.7147	1.71523	0.101178	0.340019	-4.89919
O00214	LGALS8	0.136555	14.8363	1.71463	0.10129	0.340196	-4.9001
P49427	CDC34	-0.139377	17.8787	-1.71378	0.101448	0.340529	-4.90138
Q9UPR3	SMG5	-0.169655	14.124	-1.71321	0.101555	0.340689	-4.90225
Q9NR31	SAR1A	0.0972462	18.9119	1.7128	0.101632	0.340732	-4.90287
Q9BZV1	UBXN6	0.164342	14.5784	1.71191	0.101798	0.340732	-4.90422
Q14498	RBM39	-0.0867235	19.5039	-1.7118	0.10182	0.340732	-4.90439
P42167	TMPO	0.0925551	19.312	1.71153	0.10187	0.340732	-4.9048
P09105	HBQ1	-0.221887	16.0855	-1.71126	0.101921	0.340732	-4.9052
Q7Z4V5	HDGFL2	0.124749	17.203	1.71124	0.101923	0.340732	-4.90522
Q13523	PRPF4B	-0.0946781	17.692	-1.70684	0.102752	0.343302	-4.91187
Q3SXM5	HSDL1	0.225787	15.5277	1.70591	0.102929	0.343693	-4.91328
O43414	ERI3	0.18928	15.5827	1.7053	0.103043	0.343874	-4.91419
Q9Y394	DHRS7	0.231315	14.3703	1.70377	0.103333	0.344643	-4.9165
Q9Y448	KNSTRN	-0.13329	15.7244	-1.70345	0.103394	0.344648	-4.91699
O14802	POLR3A	-0.103889	15.9276	-1.70232	0.103609	0.345162	-4.91869
P01137	TGFB1	0.125946	15.8301	1.70161	0.103745	0.34534	-4.91977
Q9BYV8	CEP41	0.315713	11.9435	1.70536	0.103782	0.34534	-4.91542
Q92925	SMARCD2	0.111907	16.1664	1.70025	0.104004	0.345714	-4.92181
Q9UKD2	MRTO4	-0.119295	18.4341	-1.70019	0.104015	0.345714	-4.9219
Q9NX40	OCIAD1	0.141144	17.9256	1.69851	0.104337	0.346583	-4.92443
Q5JTH9	RRP12	-0.111583	17.3186	-1.69753	0.104523	0.346895	-4.92589
P78318	IGBP1	-0.122934	16.2065	-1.69739	0.104551	0.346895	-4.92611
Q9H4A6	GOLPH3	0.18298	16.2812	1.69644	0.104732	0.347296	-4.92753
Q8N6R0	METTL13	-0.090403	16.7677	-1.69503	0.105003	0.347921	-4.92965
P78332	RBM6	-0.150506	14.7814	-1.69461	0.105085	0.347921	-4.93029
P35611	ADD1	0.112609	17.4018	1.69452	0.105102	0.347921	-4.93042
Q5T447	HECTD3	-0.170283	14.7122	-1.69377	0.105246	0.348196	-4.93154
Q9BWU0	SLC4A1AP	-0.102935	16.0822	-1.69109	0.105763	0.349707	-4.93555
Q6IN85	PPP4R3A	0.13532	14.4946	1.68949	0.106075	0.350459	-4.93796
Q5EBL8	PDZD11	0.270879	13.9401	1.68929	0.106113	0.350459	-4.93825
Q9UKY1	ZHX1	-0.126264	14.145	-1.6869	0.106578	0.351786	-4.94183
Q13362	PPP2R5C	0.099239	16.9733	1.68627	0.106702	0.351786	-4.94278
P53621	COPA	0.0962549	18.8809	1.68607	0.10674	0.351786	-4.94308
P46734	MAP2K3	-0.273206	13.6513	-1.68597	0.10676	0.351786	-4.94322
Q6ZT62	BARGIN	0.170686	15.1262	1.68546	0.106859	0.351839	-4.94398
Q9BRK5	SDF4	-0.101398	15.8028	-1.68475	0.106997	0.351839	-4.94504
Q9H0K6	PUS7L	-0.170275	15.8614	-1.68474	0.107	0.351839	-4.94506
P54687	BCAT1	0.131739	18.6447	1.68464	0.10702	0.351839	-4.94522
Q9NUQ2	AGPAT5	-0.0837996	15.9753	-1.68408	0.107128	0.351994	-4.94604
Q5T5C0	STXBP5	0.169339	15.3618	1.68354	0.107235	0.352142	-4.94686
P41134	ID1	-0.296465	14.7386	-1.68065	0.107801	0.353799	-4.95116
Q13123	IK	-0.0964221	17.2157	-1.67954	0.10802	0.354278	-4.95282
P61927	RPL37	-0.186745	14.8415	-1.67929	0.10807	0.354278	-4.9532
O14920	IKBKB	0.236132	14.0355	1.67866	0.108194	0.35437	-4.95413
P54709	ATP1B3	-0.103907	18.1617	-1.67829	0.108268	0.35437	-4.95469
P63208	SKP1	-0.0903919	18.6712	-1.6781	0.108305	0.35437	-4.95497
Q96SY0	INTS14	0.129714	15.08	1.6779	0.108345	0.35437	-4.95527
Q9Y5L0	TNPO3	0.129007	17.6189	1.67755	0.108414	0.354395	-4.95579
Q6UW68	TMEM205	0.218507	14.8447	1.67635	0.108651	0.354775	-4.95757
P20618	PSMB1	0.0743106	19.6292	1.67634	0.108654	0.354775	-4.9576
P30044	PRDX5	0.219062	18.5352	1.67581	0.108757	0.354897	-4.95837
Q12800	TFCP2	0.198031	15.4666	1.67552	0.108815	0.354897	-4.9588
P00338	LDHA	0.144741	21.2001	1.67507	0.108906	0.354992	-4.95949
Q9H257	CARD9	0.275401	13.0341	1.67456	0.109007	0.355071	-4.96024
Q9BYT8	NLN	-0.0823856	16.5104	-1.67382	0.109152	0.355071	-4.96133
Q00610	CLTC	0.115725	20.3386	1.67352	0.109213	0.355071	-4.96178
Q96AT9	RPE	-0.109733	15.9977	-1.67325	0.109267	0.355071	-4.96219
Q9BRU9	UTP23	-0.123753	14.7825	-1.67312	0.109293	0.355071	-4.96239
Q9NV31	IMP3	-0.110606	17.5623	-1.67295	0.109325	0.355071	-4.96262
Q15054	POLD3	0.0952876	15.1055	1.67277	0.109362	0.355071	-4.9629
Q9BUL8	PDCD10	0.131052	17.0567	1.67112	0.109692	0.355885	-4.96536
Q00577	PURA	0.175554	16.6432	1.67073	0.109769	0.355885	-4.96593
Q5VV42	CDKAL1	-0.120912	16.9076	-1.67058	0.109798	0.355885	-4.96615
Q9NZE8	MRPL35	-0.261904	14.0311	-1.66936	0.110044	0.356347	-4.96797
Q6ZW49	PAXIP1	-0.169737	14.1673	-1.66925	0.110065	0.356347	-4.96813
Q96CW1	AP2M1	0.0962518	18.387	1.66773	0.110369	0.357131	-4.97038
P14625	HSP90B1	0.100373	21.0992	1.66655	0.110606	0.357517	-4.97213
Q9UKE5	TNIK	0.0861814	16.3553	1.66635	0.110647	0.357517	-4.97243
P21333	FLNA	0.095238	19.6793	1.66621	0.110675	0.357517	-4.97263
P39019	RPS19	-0.125245	20.7018	-1.66584	0.11075	0.35752	-4.97318
Q96GC5	MRPL48	-0.168391	15.3567	-1.66559	0.1108	0.35752	-4.97356
Q6PCE3	PGM2L1	0.486808	12.99	1.66431	0.111058	0.358075	-4.97545
P08236	GUSB	0.169279	16.3364	1.66412	0.111097	0.358075	-4.97573
Q9GZP4	PITHD1	0.0969787	17.81	1.66305	0.111313	0.358571	-4.97732
Q8NFH5	NUP35	-0.126237	17.1365	-1.66237	0.11145	0.358811	-4.97832
O15539	RGS5	-0.149917	15.4899	-1.66082	0.111764	0.359621	-4.98061
P23588	EIF4B	-0.15396	18.2244	-1.66025	0.11188	0.359655	-4.98146
P51858	HDGF	-0.079937	18.4154	-1.66015	0.1119	0.359655	-4.9816
Q13148	TARDBP	-0.0675044	18.6251	-1.65846	0.112244	0.360351	-4.9841
Q99567	NUP88	-0.0905018	16.9889	-1.6582	0.112298	0.360351	-4.98449
Q3ZCQ8	TIMM50	-0.0778727	18.3887	-1.65802	0.112334	0.360351	-4.98476
Q96E39	RBMXL1	-0.218787	13.5533	-1.65786	0.112367	0.360351	-4.98499
Q9H9F9	ACTR5	-0.210642	14.7278	-1.65693	0.112555	0.360754	-4.98635
Q15723	ELF2	-0.165117	14.2796	-1.65625	0.112696	0.360975	-4.98737
P14868	DARS1	0.126173	19.4395	1.65598	0.11275	0.360975	-4.98776
P40429	RPL13A	-0.0927367	20.4488	-1.65445	0.113064	0.361653	-4.99002
Q15286	RAB35	0.153411	16.8187	1.65433	0.113087	0.361653	-4.99019
Q15526	SURF1	0.235621	15.0354	1.65308	0.113344	0.362077	-4.99204
P07311	ACYP1	-0.130527	16.3388	-1.6529	0.11338	0.362077	-4.99229
Q659C4	LARP1B	-0.190576	13.9401	-1.65261	0.113441	0.362077	-4.99273
P46776	RPL27A	-0.104	21.5412	-1.65246	0.113472	0.362077	-4.99295
Q8IWB7	WDFY1	0.17141	14.664	1.65124	0.113723	0.362677	-4.99475
Q8IVB5	LIX1L	-0.248532	13.2087	-1.65074	0.113825	0.362698	-4.99548
Q9NX58	LYAR	-0.125791	17.7998	-1.65059	0.113855	0.362698	-4.9957
Q92504	SLC39A7	0.443419	14.0243	1.65022	0.113933	0.362742	-4.99625
Q15070	OXA1L	-0.10856	15.4123	-1.64967	0.114045	0.362898	-4.99705
Cont_P02533;P02533	KRT14	-0.698571	13.2681	-1.64854	0.114279	0.363329	-4.99871
Cont_Q3ZBS7	VTN	0.791316	17.922	1.65474	0.114306	0.363329	-4.99134
P18754	RCC1	-0.0840889	19.2166	-1.64804	0.114383	0.36337	-4.99945
Q99933	BAG1	-0.152733	14.6128	-1.64711	0.114575	0.36378	-5.00081
Q96NT0	CCDC115	-0.189179	14.6012	-1.64658	0.114685	0.363927	-5.00159
Q8TEM1	NUP210	0.107509	18.4658	1.64234	0.115567	0.366525	-5.00781
Q9H1D9	POLR3F	-0.193838	14.6994	-1.64136	0.115773	0.366975	-5.00926
Q93009	USP7	0.102636	17.6504	1.64003	0.116051	0.367219	-5.01121
O14763	TNFRSF10B	-0.321357	13.5156	-1.63997	0.116062	0.367219	-5.01128
P55735	SEC13	-0.0814977	19.3888	-1.63985	0.116087	0.367219	-5.01146
Q96A57	TMEM230	0.209628	13.5	1.63977	0.116105	0.367219	-5.01158
Q96QE3	ATAD5	-0.32513	14.1816	-1.63864	0.116342	0.367487	-5.01324
P11234	RALB	0.153092	17.4037	1.63835	0.116402	0.367487	-5.01366
O43143	DHX15	-0.0791362	19.3317	-1.63833	0.116407	0.367487	-5.01369
Q16512	PKN1	0.107942	16.1511	1.63814	0.116445	0.367487	-5.01396
Q92636	NSMAF	0.297612	13.5655	1.6373	0.116623	0.367847	-5.0152
Q9H7C9	AAMDC	0.420885	13.8287	1.63682	0.116724	0.367964	-5.0159
P46976	GYG1	-0.0906088	16.2121	-1.63622	0.11685	0.368156	-5.01677
Q5VWZ2	LYPLAL1	0.201698	16.2693	1.63451	0.11721	0.36909	-5.01926
Q6PML9	SLC30A9	-0.188032	14.6048	-1.6336	0.117404	0.369499	-5.02061
Q9UPU5	USP24	0.135482	15.6751	1.63249	0.117638	0.370031	-5.02222
Q9ULX6	AKAP8L	-0.0722787	17.2084	-1.62952	0.118268	0.371812	-5.02655
P61764	STXBP1	0.140072	14.4161	1.62909	0.118361	0.371899	-5.02718
P49750	YLPM1	-0.143278	15.8081	-1.62783	0.118628	0.372364	-5.02901
O60499	STX10	0.171134	14.3731	1.62737	0.118727	0.372364	-5.02968
P46087	NOP2	-0.0888854	17.6969	-1.62715	0.118774	0.372364	-5.03
O60930	RNASEH1	-0.256295	13.6165	-1.62699	0.118808	0.372364	-5.03023
P11441	UBL4A	-0.105365	17.0973	-1.62688	0.118833	0.372364	-5.0304
Q99704	DOK1	0.156992	15.0353	1.62609	0.119	0.372686	-5.03154
Q86WX3	RPS19BP1	-0.130791	15.3878	-1.62559	0.119107	0.372817	-5.03227
P62258	YWHAE	0.122615	20.4849	1.62527	0.119176	0.37283	-5.03273
Q9BSH4	TACO1	-0.12629	14.8757	-1.62453	0.119335	0.373126	-5.03382
Q6PCB5	RSBN1L	-0.202455	14.3884	-1.62304	0.119654	0.373712	-5.03597
Q9Y2V2	CARHSP1	0.0993844	16.2238	1.6229	0.119684	0.373712	-5.03617
Q6PJG6	BRAT1	-0.11046	15.6936	-1.62266	0.119737	0.373712	-5.03653
Q96L92	SNX27	0.110795	16.3016	1.62217	0.119842	0.373712	-5.03725
Q8TCD5	NT5C	0.178142	15.4966	1.62195	0.11989	0.373712	-5.03757
Q76L83	ASXL2	-0.42601	13.7873	-1.62184	0.119913	0.373712	-5.03772
Q15036	SNX17	0.116744	15.9642	1.6212	0.12005	0.373938	-5.03865
O75521	ECI2	-0.0995872	17.3957	-1.61977	0.120358	0.374694	-5.04072
Q9Y6R0	NUMBL	0.628176	12.4408	1.62673	0.120455	0.374768	-4.93627
Q9H9C1	VIPAS39	0.264593	13.1193	1.62257	0.120513	0.374768	-5.03751
Q9NQW6	ANLN	-0.224695	14.5911	-1.61803	0.120735	0.374926	-5.04325
Q7L590	MCM10	-0.353851	13.5133	-1.618	0.120741	0.374926	-5.04328
Q9UKX7	NUP50	-0.0998917	17.3451	-1.6177	0.120808	0.374926	-5.04373
Q9UM00	TMCO1	0.124477	16.6445	1.61762	0.120824	0.374926	-5.04384
P52209	PGD	0.0853017	20.6554	1.61674	0.121016	0.375291	-5.04512
P15923	TCF3	-0.216451	14.4026	-1.61648	0.121072	0.375291	-5.0455
Q587I9	SFT2D3	0.206826	13.901	1.61611	0.121151	0.375333	-5.04602
P09874	PARP1	0.0747413	19.995	1.61518	0.121354	0.375758	-5.04737
P20290	BTF3	-0.164027	19.9525	-1.61366	0.121684	0.376579	-5.04957
Q6PJI9	WDR59	-0.260921	13.5467	-1.61328	0.121768	0.376637	-5.05013
Q9BXW9	FANCD2	0.161928	15.647	1.61261	0.121915	0.376887	-5.0511
P55795	HNRNPH2	-0.0962081	18.0058	-1.61077	0.122316	0.377924	-5.05375
Q9C0C7	AMBRA1	-0.264367	15.1197	-1.60952	0.12259	0.378568	-5.05555
Q8WWC4	MAIP1	0.0914112	16.1972	1.6072	0.123099	0.379934	-5.05889
Q96C57	CUSTOS	-0.1452	14.9946	-1.60634	0.123288	0.380299	-5.06014
O60739	EIF1B	-0.156743	15.3505	-1.60607	0.123349	0.380299	-5.06053
Q9P0L0	VAPA	0.100249	19.7426	1.60475	0.12364	0.380697	-5.06243
Q93008	USP9X	0.128775	16.5196	1.60446	0.123704	0.380697	-5.06285
Q9NYL2	MAP3K20	0.173022	16.7936	1.60438	0.123721	0.380697	-5.06296
Q9H4L5	OSBPL3	0.0939804	16.2708	1.60428	0.123743	0.380697	-5.0631
Q9Y2R4	DDX52	-0.112716	16.4809	-1.60256	0.124125	0.381667	-5.06558
Q9NV06	DCAF13	-0.105983	16.4674	-1.60041	0.124602	0.38269	-5.06868
P42695	NCAPD3	-0.127897	15.5587	-1.5999	0.124715	0.38269	-5.06941
P63010	AP2B1	0.134832	18.0503	1.59932	0.124845	0.38269	-5.07024
P41236	PPP1R2	-0.113246	15.3716	-1.59891	0.124935	0.38269	-5.07082
P25787	PSMA2	0.0676908	18.8106	1.59875	0.124972	0.38269	-5.07106
Q6NUM9	RETSAT	0.391006	13.8036	1.59859	0.125006	0.38269	-5.07128
O95336	PGLS	0.149311	18.1335	1.5979	0.12516	0.38269	-5.07227
O75964	ATP5MG	0.102107	17.7273	1.59774	0.125197	0.38269	-5.07251
Q86VS8	HOOK3	0.114737	16.2446	1.59769	0.125208	0.38269	-5.07258
Q6P087	RPUSD3	-0.177167	14.6041	-1.59711	0.125337	0.38269	-5.07341
Q9NUQ3	TXLNG	-0.125653	15.1398	-1.59694	0.125374	0.38269	-5.07365
Q969T4	UBE2E3	-0.129144	17.6368	-1.59666	0.125438	0.38269	-5.07406
Q8WUM4	PDCD6IP	0.06222	19.065	1.59632	0.125513	0.38269	-5.07454
P11413	G6PD	0.0875676	19.58	1.59621	0.125538	0.38269	-5.0747
Q6L8Q7	PDE12	-0.0875752	16.7934	-1.5962	0.125541	0.38269	-5.07472
O00571	DDX3X	-0.0969967	21.2822	-1.59608	0.125567	0.38269	-5.07488
Q9H6T3	RPAP3	-0.090654	16.8519	-1.59571	0.125649	0.38269	-5.07541
Q8WUH1	CHURC1	0.187185	14.3838	1.59549	0.1257	0.38269	-5.07574
Q6ZNB6	NFXL1	-0.113856	14.3973	-1.59539	0.125722	0.38269	-5.07588
Q8NDZ4	DIPK2A	0.230601	13.4157	1.611	0.125827	0.382807	-5.05704
Q8NBJ7	SUMF2	0.165127	16.5708	1.59447	0.125927	0.382821	-5.07719
Q9Y3A3	MOB4	0.153696	15.163	1.59431	0.125965	0.382821	-5.07743
Q99733	NAP1L4	-0.0893158	18.7952	-1.59328	0.126195	0.38322	-5.0789
Q9Y2I1	NISCH	0.12905	15.7909	1.59313	0.126229	0.38322	-5.07912
Q5T4S7	UBR4	0.0819007	18.6832	1.59238	0.126397	0.383525	-5.08018
Q8N8N7	PTGR2	0.147936	15.5661	1.59125	0.126652	0.383735	-5.08181
P12081	HARS1	-0.0588093	18.2052	-1.59109	0.126688	0.383735	-5.08203
Q6NVY1	HIBCH	0.120777	16.3562	1.59064	0.126789	0.383735	-5.08268
P24539	ATP5PB	0.103077	17.5389	1.59049	0.126823	0.383735	-5.08289
Q02978	SLC25A11	0.196325	17.344	1.59041	0.126841	0.383735	-5.08301
O76021	RSL1D1	-0.0825824	19.5703	-1.58999	0.126935	0.383735	-5.0836
Q13490	BIRC2	0.179568	14.1671	1.58968	0.127007	0.383735	-5.08405
Q6PI48	DARS2	0.103766	17.4194	1.58948	0.127052	0.383735	-5.08434
P52888	THOP1	-0.0698112	16.1607	-1.589	0.12716	0.383735	-5.08502
Q99523	SORT1	0.136685	16.2131	1.58889	0.127185	0.383735	-5.08518
Q49AR2	C5orf22	-0.127347	16.1993	-1.58882	0.1272	0.383735	-5.08527
Q6ZT12	UBR3	-0.0944116	17.0986	-1.58804	0.127377	0.383917	-5.08639
Q5TAQ9	DCAF8	0.178774	14.7808	1.58797	0.127394	0.383917	-5.0865
Q9NXN4	GDAP2	-0.124018	14.9797	-1.58668	0.127686	0.384382	-5.08834
Q8N4L2	PIP4P2	-0.11841	15.7294	-1.58663	0.127697	0.384382	-5.08841
P16333	NCK1	0.0977137	15.9443	1.5863	0.127771	0.384382	-5.08887
Q9Y277	VDAC3	0.141195	19.138	1.58611	0.127815	0.384382	-5.08915
P16615	ATP2A2	0.0849552	18.3418	1.5856	0.12793	0.384525	-5.08987
Q9UNP9	PPIE	-0.100394	17.1936	-1.58501	0.128066	0.384732	-5.09072
P19397	CD53	0.62205	14.2787	1.60693	0.128286	0.385192	-4.96799
Q8N335	GPD1L	0.124277	14.8241	1.58361	0.128383	0.385284	-5.09271
Cont_Q7SIH1	A2M	0.518056	13.9167	1.64567	0.128642	0.385577	-4.69124
Q8TBC4	UBA3	0.090826	16.1217	1.58245	0.128649	0.385577	-5.09437
P50995	ANXA11	0.0735682	18.307	1.58193	0.128767	0.385577	-5.09511
Q9HCC0	MCCC2	-0.0983492	16.8239	-1.58143	0.128881	0.385577	-5.09581
Q7L9L4	MOB1B	0.0936909	16.9776	1.58071	0.129046	0.385577	-5.09685
Q9Y4B6	DCAF1	-0.12762	14.7162	-1.58021	0.12916	0.385577	-5.09755
Q8WUS8	SDR42E1	0.23454	17.4924	1.57988	0.129236	0.385577	-5.09803
O43324	EEF1E1	0.259823	19.1061	1.58086	0.129239	0.385577	-5.09682
Q8WUZ0	BCL7C	0.133203	15.5367	1.57968	0.129282	0.385577	-5.09831
P52747	ZNF143	-0.152236	14.1727	-1.57958	0.129305	0.385577	-5.09845
Q9NR33	POLE4	-0.367099	15.3639	-1.57989	0.129361	0.385577	-5.09812
Q6UN15	FIP1L1	-0.10664	17.4095	-1.57932	0.129366	0.385577	-5.09883
Q9UHA3	RSL24D1	-0.179069	16.0476	-1.57914	0.129406	0.385577	-5.09908
Q15528	MED22	-0.213659	14.4432	-1.57908	0.12942	0.385577	-5.09916
P40926	MDH2	-0.0785559	22.4156	-1.57819	0.129625	0.385875	-5.10043
A0A1W2PQL4;A6NN14;P0CB33;Q03936;Q5JVG8;Q6ZN08;Q8IYX0;Q96H40;Q96JC4;Q9Y2Q1	ZNF722;ZNF729;ZNF735;ZNF92;ZNF506;ZNF66;ZNF679;ZNF486;ZNF479;ZNF257	-0.735313	16.109	-1.58585	0.129824	0.385875	-5.09122
Q9P016	THYN1	0.0753409	16.6731	1.57718	0.129856	0.385875	-5.10186
Q969N2	PIGT	0.211177	15.9049	1.5769	0.129921	0.385875	-5.10227
Q9BZZ5	API5	-0.0876612	18.7743	-1.57644	0.130027	0.385875	-5.10291
P52594	AGFG1	-0.125604	15.5866	-1.57601	0.130127	0.385875	-5.10353
Q13066;Q4V321;Q6NT46;Q9UEU5	GAGE2B;GAGE13;GAGE2A;GAGE2D	-0.454944	15.7565	-1.57885	0.13021	0.385875	-5.1001
Q96DI7	SNRNP40	0.0715316	17.3447	1.57552	0.130239	0.385875	-5.10422
Q9Y2L5	TRAPPC8	0.131908	14.5049	1.57542	0.130261	0.385875	-5.10436
Q9Y4L1	HYOU1	0.106923	18.9356	1.5753	0.13029	0.385875	-5.10453
Q9Y483	MTF2	-0.142357	14.8566	-1.57493	0.130376	0.385875	-5.10506
Q15393	SF3B3	0.0879109	19.7402	1.57479	0.130408	0.385875	-5.10526
Q8N9T8	KRI1	-0.125033	15.2703	-1.57451	0.130472	0.385875	-5.10565
P29353	SHC1	0.143561	15.434	1.57445	0.130486	0.385875	-5.10574
P21266	GSTM3	-0.300112	14.2411	-1.57428	0.130526	0.385875	-5.10599
Q6NUQ4	TMEM214	0.100771	16.8067	1.57353	0.130699	0.38597	-5.10705
O15118	NPC1	0.0854652	15.9606	1.57313	0.13079	0.38597	-5.10761
Q86T03	PIP4P1	-0.121234	14.46	-1.57267	0.130898	0.38597	-5.10826
Q12846	STX4	0.13926	15.3832	1.57259	0.130917	0.38597	-5.10838
P30281	CCND3	0.616832	13.7426	1.606	0.130938	0.38597	-4.9716
Q5T4T6	SYCP2L	-0.150554	14.246	-1.57218	0.131011	0.38597	-5.10896
Q6DD88	ATL3	0.10544	16.3922	1.57211	0.131028	0.38597	-5.10906
P49454	CENPF	0.15875	15.1104	1.57167	0.131131	0.386073	-5.10969
Q96Q89	KIF20B	0.0882261	14.8922	1.57123	0.131233	0.386176	-5.11031
O14646	CHD1	-0.0970586	16.1823	-1.57038	0.13143	0.386559	-5.11151
Q6P996	PDXDC1	0.105736	15.7278	1.57007	0.131502	0.386574	-5.11196
P61020	RAB5B	0.175212	14.6683	1.56931	0.131679	0.386742	-5.11303
Q9Y5S9	RBM8A	0.124966	18.7271	1.56924	0.131694	0.386742	-5.11312
O00635	TRIM38	0.276778	14.0729	1.571	0.132042	0.387347	-5.11123
P29992	GNA11	0.122894	15.9928	1.56768	0.132058	0.387347	-5.11533
O14569	CYB561D2	1.22077	14.8887	1.5731	0.132102	0.387347	-5.10869
P0DMB2	C8orf88	0.402194	13.88	1.56677	0.132271	0.387636	-5.11662
Q9NR50	EIF2B3	-0.0989076	17.7612	-1.56649	0.132335	0.387636	-5.11701
P60891	PRPS1	0.132003	16.4333	1.56599	0.132453	0.387783	-5.11772
Q9H8H2	DDX31	0.142646	14.8255	1.56531	0.132612	0.38805	-5.11868
Q96EL2	MRPS24	-0.227557	14.4884	-1.56341	0.133057	0.389153	-5.12135
Q6R327	RICTOR	0.221105	13.7396	1.56303	0.133147	0.389221	-5.1219
Q9H813	PACC1	-0.44356	13.7078	-1.5618	0.133437	0.389584	-5.12364
Q9Y376	CAB39	0.184147	17.2468	1.56177	0.133443	0.389584	-5.12367
P50570	DNM2	0.122098	17.5211	1.56162	0.133478	0.389584	-5.12388
Q562R1	ACTBL2	0.114176	22.8981	1.56131	0.133552	0.389584	-5.12433
Q14728	MFSD10	0.301138	15.6495	1.56092	0.133644	0.389584	-5.12488
Q9NUL5	SHFL	0.270722	14.1736	1.5606	0.133719	0.389584	-5.12532
Q8NEZ4	KMT2C	0.121067	16.2098	1.56049	0.133746	0.389584	-5.12548
O95394	PGM3	0.121308	16.5716	1.55957	0.133963	0.390019	-5.12678
Q8NAF0	ZNF579	0.517088	12.3368	1.55891	0.134119	0.390274	-5.12771
Q86VP6	CAND1	0.123264	19.0031	1.55778	0.134384	0.390772	-5.12929
P08574	CYC1	-0.117861	17.8526	-1.55742	0.13447	0.390772	-5.1298
Q14376	GALE	-0.123771	16.9858	-1.55723	0.134517	0.390772	-5.13007
Cont_Q14CN4;Cont_Q3SY84;Cont_Q6IME9;Cont_Q7RTS7;Q14CN4;Q3SY84;Q7RTS7	KRT72;KRT71;Krt72;KRT74;KRT72;KRT71;KRT74	1.61746	14.0306	1.56531	0.134561	0.390772	-5.02316
Q8N4Q0	PTGR3	-0.123588	14.954	-1.55663	0.134658	0.390854	-5.13091
Q96NW4	ANKRD27	0.161488	14.6774	1.55466	0.135126	0.391814	-5.13368
Q9NXF7	DCAF16	-0.152462	15.0548	-1.55438	0.135193	0.391814	-5.13408
Q15029	EFTUD2	0.056903	19.0398	1.55438	0.135193	0.391814	-5.13408
Q9HAV0	GNB4	-0.161948	14.8317	-1.55362	0.135374	0.392052	-5.13514
Q9P2X0	DPM3	-0.15862	14.3666	-1.55346	0.135411	0.392052	-5.13537
Q49A26	GLYR1	0.0751938	16.2889	1.55205	0.135749	0.392831	-5.13735
Q9NUM4	TMEM106B	0.0854071	15.6974	1.55095	0.13601	0.393275	-5.13889
O60568	PLOD3	0.0795554	17.013	1.55068	0.136075	0.393275	-5.13927
Q8N5G2	MACO1	-0.144388	13.7678	-1.55046	0.136129	0.393275	-5.13958
Q99459	CDC5L	-0.0953481	17.4573	-1.55026	0.136176	0.393275	-5.13986
P42226	STAT6	0.379535	12.5088	1.54967	0.136316	0.393482	-5.14068
O60814;P62807	H2BC12;H2BC4	0.092554	25.2886	1.5483	0.136646	0.394151	-5.14261
Q10570	CPSF1	0.0821266	17.0583	1.54799	0.136719	0.394151	-5.14303
Q8TDP1	RNASEH2C	0.0836742	15.8144	1.54773	0.136782	0.394151	-5.1434
Q96J42	TXNDC15	0.231483	14.1559	1.54745	0.136849	0.394151	-5.14379
P61247	RPS3A	-0.0695601	21.3485	-1.54723	0.136902	0.394151	-5.1441
P13984	GTF2F2	-0.147435	15.5792	-1.54681	0.137005	0.394151	-5.14469
Q8IUR0	TRAPPC5	0.128118	15.1331	1.54658	0.137059	0.394151	-5.14501
[truncated: 3,758 more rows]

## Sheet: NDUFS1 KO vs NTC   proteomics
ProteinID	Gene	logFC	AveExpr	t	P.Value	adj.P.Val	B
Q9UI09	NDUFA12	-2.34853	15.4494	-16.9685	1.18937e-13	6.83412e-10	20.6322
P28331	NDUFS1	-2.91716	16.2432	-16.6005	4.46327e-13	1.2823e-09	18.6477
P09622	DLD	-0.941433	19.1688	-15.4863	6.9554e-13	1.33219e-09	19.1056
P49821	NDUFV1	-1.64735	15.4583	-13.2734	1.29227e-11	1.85634e-08	16.4922
Q9BXL5	HEMGN	-1.69281	17.8298	-12.0961	7.20504e-11	8.28003e-08	14.9119
P56556	NDUFA6	-1.02722	16.2108	-11.9136	9.51165e-11	9.10899e-08	14.6539
P30613	PKLR	-1.0985	18.3226	-11.7332	1.25584e-10	1.03086e-07	14.395
P19404	NDUFV2	-0.825046	17.1698	-10.2132	1.49165e-09	1.07138e-06	12.0623
Q9BRF8	CPPED1	0.74998	16.9931	10.0627	1.93248e-09	1.23378e-06	11.8156
Q86WV6	STING1	1.02811	16.5386	9.80801	3.01278e-09	1.73114e-06	11.3916
P11277	SPTB	-1.47452	16.1398	-9.60867	4.28788e-09	2.23983e-06	11.0537
P50454	SERPINH1	0.829676	19.6318	9.40094	6.2258e-09	2.98112e-06	10.6959
Q9BR76	CORO1B	0.599418	18.317	9.02579	1.23745e-08	5.46955e-06	10.0347
Q15052	ARHGEF6	1.04632	14.0024	8.89257	1.58604e-08	6.18479e-06	9.79522
Q8IYK4	COLGALT2	1.00877	15.6544	8.88306	1.61455e-08	6.18479e-06	9.77801
O95319	CELF2	0.622204	15.7086	8.62367	2.63564e-08	8.57478e-06	9.30417
Q9UGI8	TES	1.28729	16.1589	8.62045	2.65185e-08	8.57478e-06	9.29823
P08397	HMBS	-1.04504	18.5007	-8.61371	2.68615e-08	8.57478e-06	9.28579
P13667	PDIA4	0.416677	19.6551	8.24211	5.50636e-08	1.66524e-05	8.58972
P02549	SPTA1	-0.876986	17.3036	-8.20645	5.90459e-08	1.69639e-05	8.52189
O00584	RNASET2	0.844839	16.5745	8.15274	6.56166e-08	1.747e-05	8.41936
P69891	HBG1	-1.88875	22.9702	-8.33013	6.68882e-08	1.747e-05	8.42636
P43007	SLC1A4	0.858519	15.2624	8.06932	7.73575e-08	1.93259e-05	8.25931
P02100	HBE1	-2.37775	21.5057	-8.21779	9.6805e-08	2.31767e-05	8.07889
O14656	TOR1A	0.546141	15.856	7.90211	1.07901e-07	2.48e-05	7.93543
Q9NPA3	MID1IP1	-0.930161	15.2443	-7.85623	1.18292e-07	2.61425e-05	7.84588
P08575	PTPRC	0.70901	16.4814	7.82629	1.25627e-07	2.67353e-05	7.78726
P05556	ITGB1	0.484368	17.6894	7.75082	1.46278e-07	3.00184e-05	7.63892
O75718	CRTAP	0.396699	16.4254	7.71002	1.58872e-07	3.14786e-05	7.55839
O75380	NDUFS6	-1.08562	15.2416	-7.61328	1.93412e-07	3.70448e-05	7.36647
P08670	VIM	0.901198	22.0758	7.50784	2.40006e-07	4.44863e-05	7.15576
Q92608	DOCK2	1.30655	14.6978	7.43049	2.81452e-07	5.05381e-05	7.00017
P49327	FASN	-0.632095	20.9429	-7.31367	3.58541e-07	5.92848e-05	6.76356
Q06203	PPAT	-0.361395	18.3916	-7.30961	3.61585e-07	5.92848e-05	6.75529
P08195	SLC3A2	0.556967	19.1661	7.30301	3.66587e-07	5.92848e-05	6.74186
O43678	NDUFA2	-1.3255	15.6958	-7.2967	3.71433e-07	5.92848e-05	6.72902
P09382	LGALS1	1.0924	20.995	7.18937	4.64829e-07	7.21866e-05	6.50963
Q9Y6M9	NDUFB9	-0.835986	16.4416	-7.14111	5.14403e-07	7.66058e-05	6.41047
O60234	GMFG	0.755263	15.8837	7.13591	5.20069e-07	7.66058e-05	6.39975
O75061	DNAJC6	-0.499302	16.8082	-7.12399	5.33281e-07	7.66058e-05	6.37519
Q92974	ARHGEF2	0.530601	17.4149	7.07772	5.87933e-07	8.23967e-05	6.27969
P08648	ITGA5	0.952337	16.9487	7.03234	6.47157e-07	8.85372e-05	6.18572
P52566	ARHGDIB	1.27732	16.1075	6.98925	7.09091e-07	9.11271e-05	6.09622
Q9BZG8	DPH1	-0.717215	14.7267	-6.98406	7.16945e-07	9.11271e-05	6.08543
Q96C19	EFHD2	0.445579	16.9218	6.98056	7.223e-07	9.11271e-05	6.07814
P14618	PKM	0.614253	21.5905	6.97588	7.29525e-07	9.11271e-05	6.06839
P02008	HBZ	-2.11218	22.2316	-7.14935	7.59362e-07	9.2836e-05	6.06902
Q14166	TTLL12	-0.287733	18.4623	-6.93056	8.03386e-07	9.6172e-05	5.97392
P22695	UQCRC2	-0.926662	17.9961	-6.917	8.26961e-07	9.69739e-05	5.94559
Q93084	ATP2A3	1.15278	16.1752	6.88137	8.92346e-07	0.000101619	5.87103
P52907	CAPZA1	0.29162	19.4651	6.87637	9.01941e-07	0.000101619	5.86054
Q16822	PCK2	0.783864	16.5949	6.82637	1.00389e-06	0.00011093	5.7556
P11216	PYGB	0.586388	17.3642	6.81648	1.02542e-06	0.000111171	5.73479
P23381	WARS1	0.800395	20.0725	6.76847	1.13691e-06	0.000120975	5.63362
O15143	ARPC1B	0.408955	17.6706	6.71992	1.26237e-06	0.000129914	5.53099
Q9P287	BCCIP	-0.518815	17.6728	-6.70002	1.31781e-06	0.000129914	5.48884
P56377	AP1S2	0.666658	14.4224	6.69042	1.34545e-06	0.000129914	5.46848
P67936	TPM4	0.794317	19.0133	6.69031	1.34578e-06	0.000129914	5.46825
Q9Y617	PSAT1	0.977664	18.7412	6.68776	1.35323e-06	0.000129914	5.46283
O43175	PHGDH	1.46475	19.6602	6.76372	1.35657e-06	0.000129914	5.47829
P51178	PLCD1	-1.36417	15.8257	-6.67614	1.38769e-06	0.000130716	5.43817
Q9Y696	CLIC4	0.587531	16.7826	6.64626	1.48051e-06	0.000132699	5.37467
P00403	MT-CO2	-0.917242	18.495	-6.64494	1.48475e-06	0.000132699	5.37186
Q5T9A4	ATAD3B	-0.337525	18.8972	-6.64196	1.49437e-06	0.000132699	5.36553
Q5VVQ6	YOD1	-0.312049	16.903	-6.63989	1.50112e-06	0.000132699	5.36111
P17858	PFKL	0.447558	18.4014	6.60729	1.61125e-06	0.000140276	5.29166
P22830	FECH	-0.743098	17.4788	-6.587	1.68392e-06	0.000144415	5.24838
P14927	UQCRB	-0.926549	16.098	-6.57027	1.7464e-06	0.000147571	5.21264
Q13268	DHRS2	-1.72504	13.5915	-6.55295	1.81363e-06	0.00015103	5.17558
P61221	ABCE1	-0.242183	18.6564	-6.52371	1.93313e-06	0.000158683	5.11297
P05091	ALDH2	1.11036	16.6207	6.49419	2.06202e-06	0.000166879	5.04963
Q6NT16	SLC18B1	-0.663212	13.9836	-6.45135	2.26496e-06	0.000176988	4.95751
Q8WWW0	RASSF5	0.808826	14.4167	6.44984	2.27247e-06	0.000176988	4.95426
P08243	ASNS	0.468194	20.0917	6.43453	2.35014e-06	0.000176988	4.92128
Q9HB19	PLEKHA2	1.18279	13.6196	6.54392	2.36201e-06	0.000176988	4.9442
P15559	NQO1	0.722615	16.811	6.43152	2.36571e-06	0.000176988	4.91479
Q13813	SPTAN1	1.0333	15.7171	6.42934	2.3771e-06	0.000176988	4.91008
Q8NBN7	RDH13	-0.385932	16.0905	-6.42258	2.41266e-06	0.000176988	4.89551
Q9NQR4	NIT2	0.434047	15.2995	6.41869	2.43335e-06	0.000176988	4.88713
Q7Z7A3	CTU1	-0.488803	15.2333	-6.3983	2.54495e-06	0.000182791	4.84311
P30038	ALDH4A1	0.603805	16.242	6.38842	2.60092e-06	0.000184505	4.82176
Q7Z2K6	ERMP1	1.02049	15.4167	6.36675	2.72813e-06	0.000189154	4.77488
Q8IZQ5	SELENOH	1.13886	14.7689	6.36605	2.73229e-06	0.000189154	4.77338
P60981	DSTN	0.61134	16.9079	6.35583	2.79461e-06	0.000191165	4.75124
Q9BSL1	UBAC1	-0.33295	17.6079	-6.34545	2.85938e-06	0.000192178	4.72875
Q9P0T7	TMEM9	-0.502242	15.6048	-6.34277	2.87631e-06	0.000192178	4.72296
P01033	TIMP1	0.691143	15.8788	6.33561	2.92216e-06	0.000192997	4.70743
Q01581	HMGCS1	-0.947514	18.2091	-6.31355	3.06815e-06	0.000200336	4.65957
O94905	ERLIN2	0.42887	16.8267	6.28334	3.2803e-06	0.000208826	4.59392
Q9UNQ2	DIMT1	-0.260234	17.237	-6.26715	3.4001e-06	0.000208826	4.5587
P37802	TAGLN2	0.435376	21.8483	6.26402	3.42374e-06	0.000208826	4.5519
O95571	ETHE1	0.911065	15.1779	6.25851	3.46586e-06	0.000208826	4.53989
P06132	UROD	-0.334047	19.0883	-6.25837	3.4669e-06	0.000208826	4.5396
O00541	PES1	-0.373661	17.3895	-6.25825	3.46787e-06	0.000208826	4.53932
O14949	UQCRQ	-0.601153	16.4014	-6.25501	3.49291e-06	0.000208826	4.53226
Q9UQR0	SCML2	-0.55797	15.3572	-6.25143	3.52073e-06	0.000208826	4.52447
P46940	IQGAP1	0.390713	18.2319	6.25085	3.52526e-06	0.000208826	4.52321
Q7Z4H8	POGLUT3	0.545642	15.0739	6.24537	3.56842e-06	0.000209226	4.51126
P59998	ARPC4	0.393558	18.8386	6.22313	3.7491e-06	0.000216656	4.46275
P23677	ITPKA	0.694779	15.295	6.22056	3.77055e-06	0.000216656	4.45715
P78330	PSPH	1.05682	17.9549	6.21737	3.80977e-06	0.000216742	4.44739
Q9BV86	NTMT1	-0.362704	17.5532	-6.19318	4.00731e-06	0.000225745	4.39735
O94889	KLHL18	-0.809952	14.5141	-6.16229	4.29285e-06	0.000239483	4.32975
O43707	ACTN4	0.393839	19.6915	6.15261	4.38654e-06	0.000242357	4.30855
Q9P2E9	RRBP1	0.448022	18.3437	6.12886	4.62544e-06	0.000253122	4.25647
P03886	MT-ND1	-1.05486	14.6376	-6.12016	4.7162e-06	0.000253598	4.23738
P21964	COMT	0.759195	19.8998	6.11957	4.72241e-06	0.000253598	4.23609
Q01518	CAP1	0.528463	19.9349	6.09447	4.9951e-06	0.000265758	4.18095
Q9NZ08	ERAP1	0.963665	16.1427	6.07964	5.1637e-06	0.000271337	4.14835
Q01082	SPTBN1	0.4682	17.0271	6.077	5.19441e-06	0.000271337	4.14252
O43674	NDUFB5	-0.666508	15.1278	-6.06253	5.36563e-06	0.000277756	4.11067
O95466	FMNL1	0.915235	14.9823	6.0368	5.68444e-06	0.000291632	4.05397
P82921	MRPS21	-0.952195	13.9806	-6.02897	5.78527e-06	0.000294179	4.0367
O15511	ARPC5	0.454066	17.439	5.99865	6.1932e-06	0.00031049	3.96977
Q13423	NNT	0.381258	17.1483	5.99715	6.21412e-06	0.00031049	3.96646
Q9BRQ8	AIFM2	0.377969	18.6105	5.98707	6.35676e-06	0.000314879	3.94417
Q96JB3	HIC2	-0.387113	16.0274	-5.97325	6.5576e-06	0.000322051	3.91361
O95168	NDUFB4	-0.841691	16.0491	-5.96712	6.64879e-06	0.000323762	3.90005
Q9NQ55	PPAN	-0.379554	16.1588	-5.95626	6.81359e-06	0.000328999	3.876
O75369	FLNB	0.464261	19.0704	5.95096	6.89551e-06	0.00033018	3.86426
Q92882	OSTF1	0.617272	15.4674	5.94711	6.95563e-06	0.000330306	3.85573
Q01650	SLC7A5	0.645915	17.5498	5.94011	7.06632e-06	0.000332812	3.84022
O14734	ACOT8	0.694726	14.8892	5.92963	7.23545e-06	0.000334967	3.81698
P12429	ANXA3	1.1733	14.791	5.92861	7.25218e-06	0.000334967	3.81472
Q9Y3B7	MRPL11	-0.72443	15.78	-5.92649	7.28696e-06	0.000334967	3.81002
P22570	FDXR	0.691924	17.4816	5.89896	7.75455e-06	0.00035121	3.74892
Q9BZQ8	NIBAN1	0.90902	15.0854	5.89669	7.79446e-06	0.00035121	3.74388
P17655	CAPN2	0.475266	17.1092	5.89504	7.82368e-06	0.00035121	3.7402
P20700	LMNB1	0.283275	19.5651	5.89107	7.89418e-06	0.000351627	3.73139
Q9H8M7	MINDY3	0.447415	15.7272	5.88726	7.96254e-06	0.000351944	3.72292
P43307	SSR1	0.300525	18.1403	5.87895	8.11364e-06	0.000352765	3.70445
P15428	HPGD	1.26077	14.4249	5.96889	8.1181e-06	0.000352765	3.73077
O60613	SELENOF	0.608665	14.8858	5.87615	8.16529e-06	0.000352765	3.69822
Q8NC60	NOA1	-0.549452	15.3718	-5.86208	8.42965e-06	0.000361469	3.66692
O75251	NDUFS7	-0.609731	16.3478	-5.85423	8.58074e-06	0.000365222	3.64947
O43865	AHCYL1	0.575802	15.8638	5.84879	8.68732e-06	0.000367039	3.63734
P13473	LAMP2	0.713039	18.2658	5.82614	9.14527e-06	0.000383195	3.58687
P23634	ATP2B4	0.594098	15.6421	5.81806	9.31448e-06	0.000383195	3.56886
Q15149	PLEC	0.348142	17.9364	5.81754	9.32546e-06	0.000383195	3.56771
Q9Y5S1	TRPV2	0.561241	16.0785	5.8146	9.38798e-06	0.000383195	3.56114
P31930	UQCRC1	-0.787446	17.9342	-5.81143	9.45572e-06	0.000383195	3.55408
Q8TBN0	RAB3IL1	-0.93146	14.2557	-5.81078	9.46984e-06	0.000383195	3.55261
Q9UIW2	PLXNA1	0.357851	15.4835	5.80538	9.58651e-06	0.000385203	3.54059
P16083	NQO2	0.533391	17.2043	5.79255	9.87023e-06	0.000393849	3.51193
Q8IZ83	ALDH16A1	0.554766	16.2126	5.74696	1.09492e-05	0.000433891	3.41002
P46379	BAG6	-0.293406	18.2525	-5.74208	1.10715e-05	0.000435731	3.39911
Q96HE7	ERO1A	0.43243	16.9417	5.72476	1.15174e-05	0.000450198	3.36032
Q6PJG6	BRAT1	-0.434769	15.6936	-5.71248	1.18448e-05	0.000459866	3.33279
Q9NYU2	UGGT1	0.387118	16.5441	5.69755	1.22551e-05	0.000472604	3.29933
O00483	NDUFA4	-0.899665	15.7037	-5.69413	1.23515e-05	0.000473143	3.29164
Q9BRJ2	MRPL45	-0.594241	15.7091	-5.68404	1.26393e-05	0.000480963	3.26902
Q99653	CHP1	0.560159	16.776	5.6707	1.30307e-05	0.000492596	3.23906
O95831	AIFM1	0.280134	18.7612	5.66309	1.32593e-05	0.000497699	3.22197
P47985	UQCRFS1	-0.525513	17.3988	-5.66048	1.3339e-05	0.000497699	3.21609
Q9UIQ6	LNPEP	0.511826	15.7868	5.6499	1.36656e-05	0.000506597	3.19233
Q15061	WDR43	-0.291195	16.8884	-5.6365	1.40912e-05	0.000519026	3.1622
Q9BQ67	GRWD1	-0.384846	18.2386	-5.63258	1.42183e-05	0.000519182	3.15338
Q15942	ZYX	0.49032	17.1115	5.63081	1.42762e-05	0.000519182	3.14939
Q9BTV4	TMEM43	0.478191	16.6773	5.61971	1.46439e-05	0.000529208	3.12441
Q9P2B2	PTGFRN	0.75471	14.0351	5.59303	1.55678e-05	0.00055908	3.06432
Q6JBY9	RCSD1	0.853767	15.6213	5.58964	1.56893e-05	0.000559943	3.05668
P42566	EPS15	0.393865	17.4233	5.58519	1.58503e-05	0.000562198	3.04665
A0A0B4J2D5;P0DPI2	GATD3B;GATD3	0.451459	17.4605	5.5623	1.67058e-05	0.000588906	2.99502
O95881	TXNDC12	0.495279	18.0899	5.55794	1.68741e-05	0.000591212	2.98518
Q9P0L0	VAPA	0.387112	19.7426	5.54255	1.74818e-05	0.000608791	2.95043
Q96TA2	YME1L1	-0.373666	15.9711	-5.53252	1.789e-05	0.000610472	2.92776
P31146	CORO1A	1.28668	14.574	5.53196	1.79131e-05	0.000610472	2.9265
P04066	FUCA1	0.625479	14.8304	5.53027	1.79826e-05	0.000610472	2.92269
Q04637	EIF4G1	-0.242307	18.7601	-5.5273	1.81062e-05	0.000610472	2.91596
P46821	MAP1B	0.513881	17.4498	5.52428	1.82323e-05	0.000610472	2.90915
O43292	GPAA1	0.483749	15.6406	5.52371	1.82565e-05	0.000610472	2.90785
Q9Y291	MRPS33	-0.695595	14.5003	-5.51909	1.84517e-05	0.000610472	2.8974
O75367	MACROH2A1	0.262568	19.8263	5.51843	1.84796e-05	0.000610472	2.89592
O95299	NDUFA10	-0.634158	15.0267	-5.51687	1.85461e-05	0.000610472	2.89239
Q12907	LMAN2	0.325411	17.5994	5.51578	1.85925e-05	0.000610472	2.88993
P53701	HCCS	-0.303693	17.0086	-5.50432	1.90898e-05	0.000623237	2.86401
P07858	CTSB	0.902199	16.1106	5.50013	1.9275e-05	0.000625728	2.85453
Q9H299	SH3BGRL3	0.816551	18.0913	5.49388	1.95546e-05	0.000631242	2.84038
Q14696	MESD	0.282327	16.3938	5.49016	1.97231e-05	0.000633122	2.83196
Q9NPH2	ISYNA1	0.601806	18.9259	5.47804	2.02821e-05	0.00064745	2.80451
Q92542	NCSTN	0.358682	16.6464	5.46095	2.10976e-05	0.00066976	2.76581
Q12788	TBL3	-0.261769	18.1533	-5.45051	2.16122e-05	0.000682327	2.74214
Q9BSJ8	ESYT1	0.332889	19.2948	5.44114	2.2085e-05	0.000693446	2.72089
P17542	TAL1	-0.55106	15.432	-5.43409	2.24475e-05	0.000700997	2.7049
Q13094	LCP2	0.771252	15.8286	5.4294	2.26924e-05	0.00070223	2.69425
Q5JTV8	TOR1AIP1	0.304409	17.5659	5.42865	2.27314e-05	0.00070223	2.69256
Q9BYD3	MRPL4	-0.445332	16.3635	-5.39796	2.44036e-05	0.000749856	2.62287
Q9UJ83	HACL1	0.465031	16.0289	5.36332	2.64417e-05	0.00080816	2.54412
O43314	PPIP5K2	0.371388	16.3988	5.3441	2.76469e-05	0.000837407	2.50036
Q9BYD1	MRPL13	-0.579371	15.6465	-5.34342	2.76901e-05	0.000837407	2.49883
P10124	SRGN	0.740698	15.5264	5.41029	2.7984e-05	0.000838394	2.51368
P04083	ANXA1	0.558755	21.3605	5.33722	2.80912e-05	0.000838394	2.48471
Q96G21	IMP4	-0.252959	19.0164	-5.33616	2.81605e-05	0.000838394	2.48229
P58335	ANTXR2	0.674121	14.2932	5.31829	2.93525e-05	0.000869378	2.4416
Q8NI36	WDR36	-0.266118	18.3381	-5.28987	3.13558e-05	0.000923951	2.37679
P80303	NUCB2	0.396105	16.4682	5.26546	3.31868e-05	0.000972916	2.32109
O75791	GRAP2	0.692848	16.8913	5.25838	3.37384e-05	0.000984065	2.30491
Q9P0J0	NDUFA13	-0.615762	16.2236	-5.24728	3.46215e-05	0.0010003	2.27955
P15498	VAV1	0.850433	14.4135	5.247	3.46433e-05	0.0010003	2.27894
P49755	TMED10	0.251268	17.4367	5.2431	3.49594e-05	0.00100438	2.27002
Q9UMX0	UBQLN1	-0.20921	18.6933	-5.23455	3.56625e-05	0.00101949	2.25048
P20645	M6PR	0.318041	15.9371	5.23005	3.60381e-05	0.00102512	2.2402
Q2VPK5	CTU2	-0.330109	16.4489	-5.22319	3.66194e-05	0.00103653	2.2245
Q8IWI9	MGA	-0.502369	14.6107	-5.22008	3.68853e-05	0.00103893	2.2174
P00367	GLUD1	0.24809	18.6927	5.2173	3.71246e-05	0.00104058	2.21105
P40121	CAPG	0.867871	18.3202	5.2022	3.85409e-05	0.00107503	2.17467
Q5SSJ5	HP1BP3	0.539893	17.8668	5.19107	3.94667e-05	0.00109554	2.15102
P82930	MRPS34	-0.368673	17.2963	-5.17361	4.11079e-05	0.0011356	2.11105
Q9NX20	MRPL16	-0.693167	15.1807	-5.17146	4.13147e-05	0.00113586	2.10613
Q6P1L8	MRPL14	-0.712438	15.777	-5.1667	4.17763e-05	0.00114308	2.09523
Q96DG6	CMBL	0.580178	18.8034	5.15425	4.30081e-05	0.00117121	2.06672
Q03701	CEBPZ	-0.267149	17.2153	-5.14652	4.37923e-05	0.00118424	2.04899
O14548	COX7A2L	-0.965617	14.4321	-5.14548	4.38988e-05	0.00118424	2.04661
Q8IV08	PLD3	0.717354	18.0353	5.1427	4.41844e-05	0.00118637	2.04025
L0R8F8	MIEF1	-0.698055	14.5488	-5.1393	4.45373e-05	0.00119028	2.03244
P33316	DUT	-0.311244	20.286	-5.12488	4.60644e-05	0.00121814	1.99937
Q02880	TOP2B	0.37134	18.3911	5.12422	4.61353e-05	0.00121814	1.99786
P53004	BLVRA	0.512831	18.54	5.12236	4.63359e-05	0.00121814	1.99361
P32929	CTH	0.859054	17.0562	5.12069	4.65174e-05	0.00121814	1.98977
Q13085	ACACA	-0.348245	17.8157	-5.11916	4.66847e-05	0.00121814	1.98625
Q9Y4L1	HYOU1	0.388358	18.9356	5.11763	4.68515e-05	0.00121814	1.98275
Q13636	RAB31	0.487938	16.8681	5.11082	4.76033e-05	0.00123211	1.96714
Q9Y6W5	WASF2	0.448316	16.1279	5.10865	4.78462e-05	0.00123285	1.96215
Cont_Q3SYV4	CAP1	0.558626	17.3519	5.10404	4.8365e-05	0.00124065	1.95157
Cont_P05787;P05787	KRT8	0.560189	20.8876	5.09778	4.90783e-05	0.00125335	1.93721
P20073	ANXA7	0.305346	18.855	5.09509	4.93887e-05	0.0012557	1.93103
P47756	CAPZB	0.292592	19.6669	5.09255	4.96827e-05	0.00125761	1.92521
P48735	IDH2	0.760854	16.3441	5.08523	5.05414e-05	0.00127373	1.9084
Q14697	GANAB	0.398196	19.966	5.08225	5.08959e-05	0.00127706	1.90155
Q9UJK0	TSR3	-0.46071	15.0299	-5.07726	5.14942e-05	0.00128646	1.89009
Q9BY44	EIF2A	-0.31078	17.6329	-5.07144	5.22006e-05	0.00129846	1.87672
Q08722	CD47	0.713096	14.8393	5.06429	5.30829e-05	0.00131472	1.86029
Q92614	MYO18A	-0.343223	15.9599	-5.05832	5.38301e-05	0.0013275	1.84658
Cont_P05783;P05783	KRT18	0.473404	19.6122	5.0469	5.52902e-05	0.00135768	1.82034
P08603	CFH	0.814257	13.7556	5.0286	5.77146e-05	0.00141118	1.77826
Q9NRF8	CTPS2	0.406095	16.5084	5.02017	5.88674e-05	0.00143327	1.75887
Q14258	TRIM25	0.38676	16.7573	5.01808	5.91565e-05	0.00143423	1.75407
Q4G0G5	SCGB2B2	-0.495566	15.6689	-5.01397	5.97305e-05	0.00144207	1.7446
P00390	GSR	0.304195	18.2551	5.0076	6.06292e-05	0.00145217	1.72996
P07814	EPRS1	0.180607	19.5264	5.00467	6.10481e-05	0.00145217	1.72321
O00115	DNASE2	0.747977	15.2668	5.00405	6.11372e-05	0.00145217	1.72178
O76021	RSL1D1	-0.290573	19.5703	-5.00389	6.11599e-05	0.00145217	1.72142
O95104	SCAF4	-0.275569	16.9761	-5.00183	6.14565e-05	0.00145321	1.71668
Q9NVS9	PNPO	0.401245	15.4412	4.99801	6.20108e-05	0.00145761	1.70788
Q13576	IQGAP2	0.669304	16.0145	4.99705	6.21502e-05	0.00145761	1.70568
P45954	ACADSB	0.394263	14.7791	4.98462	6.3991e-05	0.00148942	1.67706
Q9H4L7	SMARCAD1	-0.341763	15.6643	-4.9844	6.40247e-05	0.00148942	1.67655
Q12797	ASPH	0.938077	14.3005	4.98155	6.4455e-05	0.00149338	1.66998
P61158	ACTR3	0.263884	18.0747	4.97232	6.58667e-05	0.00151615	1.64875
Q12768	WASHC5	0.344972	17.6916	4.97168	6.59656e-05	0.00151615	1.64728
P23921	RRM1	-0.437475	17.4625	-4.9641	6.71514e-05	0.00153726	1.62981
Q53EU6	GPAT3	1.17145	13.8618	4.95478	6.86388e-05	0.00156507	1.60834
Q96EY7	PTCD3	-0.427975	16.0106	-4.94806	6.97323e-05	0.00158012	1.59285
O15145	ARPC3	0.284294	17.9757	4.94612	7.00506e-05	0.00158012	1.58839
P48426	PIP4K2A	0.35461	16.1394	4.94401	7.03997e-05	0.00158012	1.58352
Q9UKD2	MRTO4	-0.387803	18.4341	-4.94349	7.04868e-05	0.00158012	1.58231
P26038	MSN	0.297013	20.257	4.94117	7.08715e-05	0.00158012	1.57697
Q9BW61	DDA1	-1.19132	12.9897	-4.94071	7.09488e-05	0.00158012	1.57591
Q32P28	P3H1	0.354669	16.7171	4.93743	7.14985e-05	0.00158622	1.56834
P51970	NDUFA8	-0.463718	16.0747	-4.92838	7.30369e-05	0.00161411	1.54748
Q8NC56	LEMD2	0.395865	15.7616	4.91349	7.56415e-05	0.00166527	1.51315
Q13724	MOGS	0.524506	17.423	4.90864	7.65092e-05	0.00167795	1.50197
Q9NYK5	MRPL39	-0.456529	16.5021	-4.90015	7.80535e-05	0.00170531	1.4824
Q13084	MRPL28	-0.688291	14.4429	-4.89815	7.84231e-05	0.00170689	1.47777
O15117	FYB1	1.05967	13.5594	5.17479	7.93069e-05	0.00171879	1.62457
Q9Y315	DERA	0.954891	13.488	4.89199	7.95678e-05	0.00171879	1.46357
P16157	ANK1	-0.28575	17.9041	-4.87434	8.29475e-05	0.00177741	1.42282
Q16795	NDUFA9	-0.338818	17.15	-4.87328	8.31547e-05	0.00177741	1.42038
P13639	EEF2	-0.255887	21.6791	-4.87266	8.32768e-05	0.00177741	1.41894
P07237	P4HB	0.32204	19.8778	4.87142	8.35192e-05	0.00177741	1.41609
O00410	IPO5	-0.308375	18.7145	-4.86587	8.46201e-05	0.0017942	1.40327
Q06210	GFPT1	0.466923	17.8837	4.85353	8.71169e-05	0.00184034	1.37479
Q9Y4C8	RBM19	-0.513928	14.9315	-4.84921	8.80078e-05	0.00185235	1.36482
P30154	PPP2R1B	-0.288084	16.2506	-4.84501	8.88855e-05	0.001864	1.3551
O75691	UTP20	-0.34048	16.4465	-4.84245	8.94222e-05	0.00186844	1.34921
Q15269	PWP2	-0.274158	17.8645	-4.83891	9.01728e-05	0.00187729	1.34102
Q9H3M7	TXNIP	-1.13482	14.3423	-4.8355	9.09001e-05	0.0018856	1.33315
P23528	CFL1	0.264577	21.6085	4.83007	9.20737e-05	0.00190308	1.32059
P25791	LMO2	-1.3235	12.3485	-4.8285	9.24142e-05	0.00190327	1.31698
P11117	ACP2	0.844266	14.1309	4.82236	9.37634e-05	0.00191504	1.30279
P11177	PDHB	-0.225593	18.4246	-4.82212	9.38158e-05	0.00191504	1.30224
P08236	GUSB	0.548325	16.3364	4.8213	9.39968e-05	0.00191504	1.30035
Q969X6	UTP4	-0.314917	17.2448	-4.81985	9.43191e-05	0.00191504	1.297
O43488	AKR7A2	0.472242	17.6577	4.80903	9.67592e-05	0.00194157	1.27199
Q96GA7	SDSL	1.36858	13.8094	4.80797	9.70012e-05	0.00194157	1.26955
O43920	NDUFS5	-0.746139	15.065	-4.80771	9.70611e-05	0.00194157	1.26894
P49589	CARS1	0.467486	17.9618	4.80699	9.72269e-05	0.00194157	1.26727
Q9Y3L5	RAP2C	0.527114	15.2089	4.80518	9.76436e-05	0.00194157	1.26308
Q96SB4	SRPK1	-0.347899	17.2794	-4.80437	9.78288e-05	0.00194157	1.26123
Q9H6F5	CCDC86	-0.533385	16.1726	-4.80367	9.79908e-05	0.00194157	1.25961
Q9H2U1	DHX36	-0.284009	16.0818	-4.78112	0.000103351	0.00204074	1.20747
Q9H9J2	MRPL44	-0.476223	15.4058	-4.77271	0.000105426	0.00207457	1.18802
Q6ZSR9	NA	0.813861	14.6728	4.76888	0.000106382	0.00208626	1.17917
Q68CQ4	UTP25	-0.373345	14.6782	-4.76318	0.000107824	0.00210734	1.166
Q15404	RSU1	0.404043	16.6641	4.75815	0.000109115	0.00212535	1.15435
Q9NXR7	BABAM2	0.34551	15.7044	4.7499	0.000111264	0.00215673	1.13526
P04899	GNAI2	0.435524	16.7931	4.74909	0.000111477	0.00215673	1.13339
Q14137	BOP1	-0.401096	17.7754	-4.74232	0.000113274	0.00218098	1.11774
Q7L576	CYFIP1	0.565036	16.5971	4.74152	0.00011349	0.00218098	1.11588
Q9BV40	VAMP8	0.331558	15.5796	4.73625	0.000114913	0.00220096	1.10368
Cont_P08727;P08727	KRT19	0.714231	19.8002	4.73313	0.000115765	0.00220895	1.09646
P12318	FCGR2A	0.607776	16.1576	4.73191	0.000116099	0.00220895	1.09364
P11142	HSPA8	-0.383598	23.1015	-4.72845	0.000117053	0.00221975	1.08563
P37235	HPCAL1	0.517826	17.1724	4.71924	0.000119631	0.00226118	1.06431
Q9Y3D3	MRPS16	-0.338616	16.4421	-4.71711	0.000120232	0.0022651	1.0594
Q9H0S4	DDX47	-0.287634	17.3934	-4.70646	0.0001233	0.00231531	1.03475
O14733	MAP2K7	-0.304735	15.769	-4.69443	0.000126862	0.00237133	1.0069
P09001	MRPL3	-0.55716	15.3193	-4.69361	0.000127109	0.00237133	1.00499
Q08J23	NSUN2	-0.25946	18.8629	-4.68078	0.000131027	0.00242883	0.975297
P27144	AK4	-0.310489	16.1452	-4.68075	0.000131037	0.00242883	0.975227
Q8TEQ6	GEMIN5	-0.317843	17.3183	-4.67525	0.000132756	0.00245279	0.962474
Q9BXY0	MAK16	-0.340846	16.7949	-4.66762	0.000135176	0.00248949	0.944808
Q6PIU2	NCEH1	0.536728	14.4146	4.65442	0.000139467	0.00256031	0.914248
Q9Y679	AUP1	-0.328802	15.9058	-4.64695	0.000141957	0.00259771	0.896945
Q13206	DDX10	-0.339775	17.2546	-4.64279	0.000143365	0.00261516	0.887293
Q99575	POP1	-0.314527	16.7821	-4.63961	0.000144449	0.0026266	0.879924
Q8WUY1	THEM6	0.506828	15.0578	4.63321	0.000146655	0.0026583	0.865105
O75438	NDUFB1	-1.01663	14.7453	-4.62664	0.000148957	0.00269123	0.849878
Q9BQC3	DPH2	-0.354781	16.7625	-4.62536	0.000149409	0.00269123	0.846921
P41250	GARS1	0.404027	19.977	4.61767	0.000152159	0.0027322	0.829091
Q07864	POLE	-0.374001	16.0946	-4.60967	0.000155068	0.00276826	0.810576
Q05519	SRSF11	-0.250989	18.1213	-4.60951	0.00015513	0.00276826	0.810184
Q9BUH6	PAXX	0.410184	16.4207	4.60693	0.000156082	0.00277412	0.804206
Q9NP92	MRPS30	-0.660677	14.0947	-4.60407	0.000157143	0.00277412	0.797584
Q8N335	GPD1L	0.403908	14.8241	4.60347	0.000157364	0.00277412	0.796207
O95758	PTBP3	0.259568	17.1638	4.60341	0.00015739	0.00277412	0.796047
Q9NZ45	CISD1	-0.369135	17.0471	-4.6013	0.000158176	0.00277655	0.791177
Q9Y676	MRPS18B	-0.489098	15.8381	-4.59999	0.000158671	0.00277655	0.788127
Q9P0M9	MRPL27	-0.669694	14.3834	-4.59917	0.000158977	0.00277655	0.78624
P30101	PDIA3	0.297684	20.8989	4.59259	0.00016148	0.00280452	0.770975
Q9ULZ3	PYCARD	0.799221	15.3405	4.59148	0.000161906	0.00280452	0.768399
Q9BWD1	ACAT2	-0.366783	19.9021	-4.59112	0.000162043	0.00280452	0.76757
Q14554	PDIA5	0.445138	15.5678	4.58793	0.000163273	0.00281732	0.760181
P52292	KPNA2	-0.389963	20.268	-4.57638	0.000167808	0.00288691	0.733406
Q96S52	PIGS	0.312831	16.5917	4.57394	0.000168781	0.0028882	0.72776
P06396	GSN	1.21272	15.1312	4.57558	0.000168889	0.0028882	0.728005
Q07817	BCL2L1	0.484123	15.9035	4.57008	0.000170335	0.00290429	0.718802
P69892	HBG2	-1.61623	20.2964	-4.62644	0.00017554	0.00298233	0.720469
P61160	ACTR2	0.275223	19.4742	4.55641	0.00017595	0.00298233	0.687112
O43837	IDH3B	-0.258982	17.3483	-4.55389	0.000177004	0.00299137	0.681277
Q96RP9	GFM1	-0.313129	17.3916	-4.54369	0.00018134	0.00305566	0.657634
P17568	NDUFB7	-0.835444	14.4501	-4.5399	0.000182978	0.00307425	0.64885
Q9Y3B9	RRP15	-0.479943	16.8867	-4.53805	0.000183787	0.00307563	0.644543
Q92609	TBC1D5	0.430547	15.0166	4.53726	0.000184131	0.00307563	0.642714
Q96JJ3	ELMO2	0.744901	13.7456	4.53532	0.000184981	0.00308087	0.638218
Q8IZV5	RDH10	0.452451	15.869	4.52406	0.000189989	0.0031455	0.612125
P11169	SLC2A3	0.557829	16.9458	4.52292	0.000190504	0.0031455	0.609482
P09105	HBQ1	-0.655674	16.0855	-4.52289	0.000190519	0.0031455	0.609407
P51570	GALK1	0.58058	15.9971	4.52172	0.000191051	0.0031455	0.606681
Q15274	QPRT	0.689647	17.0141	4.51892	0.000192326	0.00315744	0.600186
Q13347	EIF3I	-0.338214	18.6956	-4.51523	0.000194018	0.00317615	0.59163
O95202	LETM1	-0.182015	18.2142	-4.5107	0.000196114	0.00320134	0.581135
Q92599	SEPTIN8	0.275101	15.7931	4.50191	0.000200252	0.00324648	0.560749
P07355	ANXA2	0.227458	20.1075	4.50188	0.000200263	0.00324648	0.560692
Cont_Q28085	CFH	0.667991	14.1599	4.50033	0.000201005	0.00324648	0.557082
O00186	STXBP3	0.305088	15.875	4.49922	0.000201536	0.00324648	0.554506
Q9BYD2	MRPL9	-0.58251	15.4128	-4.49886	0.000201704	0.00324648	0.55369
Q8N392	ARHGAP18	0.469277	15.678	4.49562	0.000203266	0.0032605	0.546161
P82663	MRPS25	-0.290995	15.5739	-4.4947	0.000203711	0.0032605	0.544027
Q96I99	SUCLG2	0.259136	16.9206	4.49255	0.00020475	0.00326804	0.539058
P12814	ACTN1	0.332947	20.4387	4.49084	0.000205583	0.00327224	0.535095
O75874	IDH1	0.588964	18.0218	4.48878	0.000206594	0.00327926	0.530302
P80217	IFI35	0.95961	15.5629	4.48543	0.000208243	0.00329632	0.522542
Q8N1T3	MYO1H	0.588437	15.6698	4.47824	0.000211833	0.00334394	0.505853
P27797	CALR	0.291776	21.0666	4.47611	0.000212908	0.00335169	0.500915
P00352	ALDH1A1	1.10312	16.968	4.49973	0.00021505	0.00337616	0.504137
O15213	WDR46	-0.253108	15.7385	-4.46742	0.000217346	0.00340292	0.480773
Q9UBV2	SEL1L	0.415699	15.1386	4.46216	0.000220083	0.00342346	0.468562
Q2NL82	TSR1	-0.206154	18.2942	-4.46163	0.000220357	0.00342346	0.467346
P30740	SERPINB1	0.461964	17.7516	4.46146	0.000220445	0.00342346	0.466955
P04183	TK1	-0.358408	18.5696	-4.4591	0.000221687	0.00343345	0.461474
O75475	PSIP1	0.285362	16.0576	4.45562	0.000223526	0.00345264	0.453408
Q02809	PLOD1	0.287847	16.2431	4.45255	0.000225163	0.00345647	0.44629
Q9P016	THYN1	0.237787	16.6731	4.45229	0.000225302	0.00345647	0.445687
O15371	EIF3D	-0.331191	18.5348	-4.45177	0.000225579	0.00345647	0.444488
Q9Y490	TLN1	0.33346	19.124	4.44946	0.000226823	0.00346629	0.439118
P35579	MYH9	0.327393	19.019	4.44798	0.00022762	0.00346925	0.435696
Cont_P02538;Cont_P48668;P02538;P48668	KRT6A;KRT6C;KRT6A;KRT6C	0.557833	18.6484	4.44496	0.000229263	0.00348457	0.428677
P50416	CPT1A	-0.394682	15.9781	-4.4439	0.000229839	0.00348457	0.42623
Q14019	COTL1	0.668036	15.3875	4.44095	0.000231458	0.00349989	0.419378
P14314	PRKCSH	0.275894	19.6184	4.43377	0.000235442	0.00355078	0.402728
Q9H4A4	RNPEP	0.404244	18.0688	4.43099	0.000237004	0.00356498	0.396276
Q8N983	MRPL43	-0.529251	15.3369	-4.4286	0.000238353	0.00357592	0.390734
Q7KZF4	SND1	0.177841	20.9103	4.42106	0.000242665	0.00362432	0.373244
Q7Z7F7	MRPL55	-0.343003	16.4483	-4.42075	0.000242841	0.00362432	0.372538
O75534	CSDE1	-0.408666	18.1179	-4.41805	0.000244405	0.00363822	0.366271
Q63HN8	RNF213	0.527501	16.1893	4.40473	0.000252266	0.00374553	0.33539
Q9UHI6	DDX20	-0.267704	16.7389	-4.4021	0.000253851	0.00375935	0.329283
P26640	VARS1	-0.238659	20.1872	-4.39474	0.000258334	0.0038159	0.312208
Q9UH99	SUN2	0.317541	15.942	4.38981	0.000261378	0.00385097	0.300783
P32322	PYCR1	0.458687	18.1364	4.38567	0.000263963	0.00387911	0.291185
P00915	CA1	-1.89753	14.3278	-4.38818	0.000270653	0.00396728	0.27307
Q99848	EBNA1BP2	-0.319758	18.5707	-4.36906	0.000274602	0.00401492	0.252655
Q9NW13	RBM28	-0.344582	17.6575	-4.36228	0.000279062	0.00406978	0.236945
Q9NPD8	UBE2T	-0.630327	15.4833	-4.36116	0.000279806	0.0040703	0.234349
P20020	ATP2B1	0.307482	16.0643	4.35216	0.000285863	0.0041479	0.213473
O75396	SEC22B	0.316252	18.1685	4.34541	0.000290491	0.00420444	0.197817
Q9H4E7	DEF6	0.439404	15.4914	4.33524	0.000297602	0.00429653	0.174246
O95139	NDUFB6	-0.476642	16.225	-4.33042	0.000301036	0.00433522	0.163064
Q8NBI6	XXYLT1	0.282216	14.6928	4.32254	0.000306736	0.00440626	0.144785
Q9Y399	MRPS2	-0.472669	16.4489	-4.3118	0.000314673	0.00450156	0.119892
Q92598	HSPH1	-0.282149	18.9481	-4.31098	0.000315283	0.00450156	0.118004
P82909	MRPS36	-0.586425	15.5279	-4.3104	0.00031572	0.00450156	0.116655
Q6NVY1	HIBCH	0.365759	16.3562	4.30853	0.000317131	0.00451049	0.11231
Q9UNE7	STUB1	-0.364233	17.5251	-4.30497	0.000319827	0.0045376	0.104063
Q9BQS7	HEPH	0.514945	15.0697	4.30229	0.000321871	0.00455535	0.0978562
O43252	PAPSS1	0.354191	16.5638	4.30052	0.000323232	0.00456336	0.0937474
Q86SX6	GLRX5	-0.623469	16.6308	-4.29739	0.000325652	0.00458626	0.086481
Q9H501	ESF1	-0.380141	15.4217	-4.29501	0.000327494	0.00460094	0.0809839
P14317	HCLS1	0.564672	14.8496	4.29253	0.000329434	0.00460607	0.0752314
P0DMV8;P0DMV9	HSPA1A;HSPA1B	-0.259489	22.8626	-4.29198	0.000329865	0.00460607	0.0739588
P43490	NAMPT	0.314575	19.1844	4.29049	0.000331038	0.00460607	0.0704998
Q5T280	SPOUT1	-0.251817	16.9933	-4.28981	0.000331575	0.00460607	0.0689212
P02649	APOE	1.02261	15.8494	4.29951	0.000331868	0.00460607	0.073066
Q14690	PDCD11	-0.249028	17.1316	-4.2846	0.000335715	0.00464823	0.0568367
Q92665	MRPS31	-0.470881	15.7444	-4.27899	0.000340225	0.00468504	0.0438369
Q9GZN8	ADISSP	-0.216854	16.4881	-4.27814	0.000340915	0.00468504	0.041864
Q9UJU6	DBNL	0.300635	16.3127	4.27699	0.000341843	0.00468504	0.0392168
Q07812	BAX	0.293688	16.9924	4.27689	0.00034193	0.00468504	0.0389691
P55884	EIF3B	-0.310782	19.6683	-4.27625	0.00034245	0.00468504	0.0374911
Q9ULR3	PPM1H	0.521678	15.0554	4.27342	0.000344761	0.00470545	0.0309407
O00303	EIF3F	-0.290112	18.7724	-4.27051	0.000347162	0.00471906	0.0241828
Q9H2U2	PPA2	0.289606	18.3157	4.26964	0.000347874	0.00471906	0.0221854
P09972	ALDOC	-0.260334	19.4158	-4.26923	0.000348221	0.00471906	0.0212141
Q6ZNW5	GDPGP1	0.448377	16.3792	4.26654	0.000350458	0.00473223	0.0149809
Q9NUQ9	CYRIB	0.366274	18.5156	4.26608	0.000350841	0.00473223	0.0139173
P35241	RDX	0.289937	21.7661	4.26477	0.000351931	0.00473581	0.0108969
P42704	LRPPRC	-0.262771	19.0769	-4.2409	0.000372507	0.00499196	-0.0444245
O00442	RTCA	0.308663	16.8997	4.24037	0.000372977	0.00499196	-0.0456521
Q14643	ITPR1	0.470263	15.4848	4.2397	0.000373572	0.00499196	-0.0472027
Q96S94	CCNL2	-0.395926	15.9723	-4.23035	0.000381978	0.00506695	-0.0688614
P53396	ACLY	-0.276536	20.0376	-4.23032	0.000382008	0.00506695	-0.0689385
Q96DV4	MRPL38	-0.436808	16.0061	-4.23003	0.000382269	0.00506695	-0.0696031
P51153	RAB13	0.364619	17.091	4.22954	0.000382711	0.00506695	-0.0707269
Q7Z7H5	TMED4	0.352622	15.2337	4.22317	0.000388564	0.00512711	-0.0854993
Q8TAD4	SLC30A5	0.458811	14.4613	4.22192	0.000389722	0.00512711	-0.0883952
O75688	PPM1B	0.255452	16.2854	4.22169	0.000389932	0.00512711	-0.0889187
P19623	SRM	-0.294084	19.8141	-4.21924	0.000392209	0.00514528	-0.0945863
Q9UMX5	NENF	-0.513898	15.0467	-4.21463	0.000396538	0.00518174	-0.105267
O15144	ARPC2	0.501727	17.1658	4.21436	0.000396792	0.00518174	-0.10589
Q6YN16	HSDL2	-0.265373	16.881	-4.21142	0.000399582	0.00519622	-0.112709
P28340	POLD1	-0.206549	17.0547	-4.21103	0.000399954	0.00519622	-0.113613
P09525	ANXA4	0.947328	15.5722	4.21034	0.000400613	0.00519622	-0.115217
P12532	CKMT1A	-0.521395	16.9144	-4.20699	0.000403821	0.00522602	-0.122976
Q96KG9	SCYL1	-0.237732	16.1319	-4.19338	0.000417112	0.0053859	-0.15448
Q53H82	LACTB2	0.405896	16.6889	4.19058	0.000419907	0.00540056	-0.160977
Q7L014	DDX46	-0.216082	18.245	-4.19036	0.000420127	0.00540056	-0.161487
Q6PKG0	LARP1	-0.23081	18.3513	-4.18593	0.000424574	0.00543844	-0.17173
O95433	AHSA1	-0.257078	19.1714	-4.18517	0.000425345	0.00543844	-0.173495
Q9Y3E5	PTRH2	-0.251491	17.7121	-4.18461	0.000425914	0.00543844	-0.174793
O43823	AKAP8	-0.41959	15.1894	-4.18314	0.000427406	0.0054454	-0.178195
Q9NUQ3	TXLNG	-0.367593	15.1398	-4.17859	0.000432061	0.00548378	-0.188731
P39059	COL15A1	1.8238	13.5519	5.46715	0.000432327	0.00548378	0.418046
O76031	CLPX	-0.302751	16.9605	-4.17684	0.000433863	0.00549114	-0.192779
Q6P1M0	SLC27A4	-0.251612	16.2845	-4.1712	0.000439727	0.00555312	-0.205834
P09669	COX6C	-0.754683	16.7764	-4.16718	0.000443949	0.00558511	-0.215128
Q15024	EXOSC7	-0.177294	17.141	-4.16611	0.000445086	0.00558511	-0.217615
O14579	COPE	0.171088	17.59	4.16602	0.000445176	0.00558511	-0.217811
P11021	HSPA5	0.289897	21.0519	4.15745	0.000454358	0.00568789	-0.237662
Q9NV31	IMP3	-0.307145	17.5623	-4.15523	0.000456757	0.0057055	-0.242783
Q14674	ESPL1	-0.469948	15.2216	-4.14867	0.000463955	0.0057771	-0.257983
Q5T6F2	UBAP2	-0.53208	16.9582	-4.14806	0.000464627	0.0057771	-0.259391
Q5VW32	BROX	0.239596	16.9295	4.14726	0.000465506	0.0057771	-0.261227
Q96N66	MBOAT7	0.62173	15.954	4.14515	0.000467857	0.00578874	-0.266124
Q16222	UAP1	-0.351425	18.8588	-4.14461	0.000468459	0.00578874	-0.267375
Q9C0C9	UBE2O	-0.192502	15.6941	-4.14366	0.000469516	0.00578935	-0.269565
Q8TD19	NEK9	0.376297	14.6185	4.14161	0.000471807	0.00579981	-0.274297
Q16698	DECR1	0.308459	18.4223	4.14001	0.000473609	0.00579981	-0.278002
Q14684	RRP1B	-0.379586	16.8447	-4.13978	0.000473874	0.00579981	-0.278545
P50995	ANXA11	0.215222	18.307	4.13931	0.000474401	0.00579981	-0.279628
Q9HD26	GOPC	-0.40409	15.4824	-4.13373	0.000480749	0.00586494	-0.292547
O00220	TNFRSF10A	-0.623475	13.5022	-4.12776	0.000487629	0.00593627	-0.306357
P43304	GPD2	0.410577	16.2216	4.12657	0.000489004	0.00594042	-0.309093
P14406	COX7A2	-0.741818	16.4815	-4.12514	0.000490679	0.00594819	-0.312415
O00506	STK25	-0.48384	14.2562	-4.12157	0.000494862	0.00598193	-0.320665
O94992	HEXIM1	-0.413484	15.465	-4.12099	0.000495545	0.00598193	-0.322004
Q16540	MRPL23	-0.458153	16.0935	-4.11648	0.00050089	0.00603378	-0.332429
P29692	EEF1D	-0.231447	20.191	-4.11423	0.000503583	0.00605353	-0.33764
Q09666	AHNAK	0.839456	18.2658	4.12366	0.00050564	0.00606557	-0.335742
Q96E11	MRRF	-0.349291	16.7522	-4.1116	0.000506743	0.00606613	-0.343717
Q96TA1	NIBAN2	0.361491	16.1398	4.10202	0.000518425	0.00619307	-0.36586
Q9H9B4	SFXN1	-0.197752	18.9928	-4.09913	0.000522009	0.00620766	-0.372553
P22307	SCP2	0.289465	16.4005	4.09906	0.000522099	0.00620766	-0.372721
O14957	UQCR11	-0.926827	15.2477	-4.09813	0.000523254	0.00620766	-0.374866
P49427	CDC34	-0.372575	17.8787	-4.09756	0.000523967	0.00620766	-0.37619
Q9UG63	ABCF2	-0.299131	19.1964	-4.09426	0.000528095	0.00624369	-0.383811
Q86SF2	GALNT7	0.331552	15.4286	4.08928	0.000534389	0.00630513	-0.395319
O43709	BUD23	-0.374854	15.8746	-4.08537	0.000539387	0.00635106	-0.404361
O60232	ZNRD2	-0.57972	16.1779	-4.08309	0.000542321	0.00637254	-0.409629
Q9NRL2	BAZ1A	-0.396038	14.8589	-4.07965	0.000546771	0.00641172	-0.417565
Q14919	DRAP1	0.325286	16.4773	4.07551	0.000552189	0.00646207	-0.42714
Q9Y2R5	MRPS17	-0.386299	16.5699	-4.0719	0.000556957	0.00649423	-0.435489
Q9Y3A2	UTP11	-0.275924	15.4618	-4.07172	0.000557197	0.00649423	-0.435908
Q9Y4E8	USP15	-0.221246	17.2962	-4.0685	0.000561473	0.00653082	-0.44333
Q14161	GIT2	0.394901	14.1154	4.06271	0.000569269	0.00660812	-0.456718
P60953	CDC42	0.266787	19.3417	4.05903	0.000574272	0.00665275	-0.465212
Q9UP52	TFR2	0.562743	14.8151	4.05466	0.000580268	0.00669816	-0.475296
Q76FK4	NOL8	-0.479393	14.7439	-4.05402	0.000581153	0.00669816	-0.476775
Q9P015	MRPL15	-0.526193	16.5379	-4.05351	0.000581865	0.00669816	-0.477964
Q92820	GGH	0.448876	16.0905	4.0528	0.000582854	0.00669816	-0.479612
Q9HAN9	NMNAT1	0.365782	16.0137	4.05053	0.000586001	0.00672088	-0.484839
Q86X76	NIT1	0.444784	14.7765	4.04952	0.00058742	0.00672373	-0.487186
Q7Z7N9	TMEM179B	0.290174	15.6717	4.04263	0.000597127	0.00682126	-0.503095
Cont_P05784	Krt18	0.472089	17.7632	4.03827	0.00060335	0.00687867	-0.513155
P52701	MSH6	-0.199678	17.6119	-4.03308	0.000610846	0.00695034	-0.525138
Q9UKA9	PTBP2	-0.446179	14.2785	-4.02251	0.0006264	0.00711272	-0.549535
Q13111	CHAF1A	-0.42617	15.1568	-4.02171	0.000627593	0.00711272	-0.55138
P05937	CALB1	0.893563	18.8012	4.03978	0.000632362	0.00715267	-0.547241
Q9UL46	PSME2	0.478681	16.9236	4.01727	0.00063425	0.00715992	-0.561617
O15270	SPTLC2	0.275951	16.0206	4.0144	0.000638598	0.00719487	-0.568244
Q6ZN17	LIN28B	0.217937	15.4572	4.01232	0.000641771	0.00721647	-0.573052
Q96G03	PGM2	0.275182	17.8972	4.00819	0.000648104	0.00727032	-0.582578
Q9P289	STK26	0.231773	17.8432	4.00755	0.00064909	0.00727032	-0.584052
Q9NRX2	MRPL17	-0.647432	16.4352	-4.00151	0.000658476	0.0073611	-0.597977
Q9GZR2	REXO4	-0.21349	15.5785	-3.99945	0.000661708	0.00738287	-0.602726
P32321	DCTD	0.380102	15.7657	3.99719	0.000665282	0.0074041	-0.607949
Q92508	PIEZO1	0.313914	14.5121	3.99656	0.000666279	0.0074041	-0.609401
Q9UMS0	NFU1	-0.314718	15.8823	-3.99549	0.000667966	0.0074041	-0.611854
P49588	AARS1	0.298787	19.5075	3.99441	0.000669684	0.0074041	-0.614344
Q9Y6H1	CHCHD2	0.527738	18.4531	3.99418	0.000670054	0.0074041	-0.61488
Q8IXB1	DNAJC10	0.328476	15.2853	3.99271	0.000672405	0.00741582	-0.618277
P52630	STAT2	0.542886	14.2845	3.9902	0.000676423	0.00743123	-0.624053
Q5VT98	PRAMEF20	0.705946	14.6846	3.98933	0.000677839	0.00743123	-0.626081
P61916	NPC2	0.622676	16.1604	3.98888	0.000678559	0.00743123	-0.62711
Q86U90	YRDC	-0.411979	17.2666	-3.98862	0.000678976	0.00743123	-0.627706
O14672	ADAM10	0.232281	16.0553	3.98771	0.000680451	0.00743322	-0.629811
P05023	ATP1A1	-0.245697	19.2402	-3.9869	0.000681752	0.00743329	-0.631662
Q13895	BYSL	-0.245021	18.3583	-3.98576	0.000683611	0.00743945	-0.634303
Q99640	PKMYT1	-0.39145	15.6234	-3.9839	0.000686636	0.00745179	-0.638584
P36551	CPOX	-0.272994	17.6629	-3.98347	0.000687339	0.00745179	-0.639576
P15153	RAC2	0.495872	17.3017	3.97963	0.00069364	0.00749757	-0.648423
Q8NBJ7	SUMF2	0.460749	16.5708	3.97931	0.000694171	0.00749757	-0.649165
Q9UBF2	COPG2	0.186596	18.2065	3.97686	0.000698235	0.00752731	-0.654824
Q8NHP8	PLBD2	0.22403	15.8205	3.97489	0.000701507	0.0075431	-0.659355
P36969	GPX4	0.64223	16.2643	3.9744	0.000702325	0.0075431	-0.660486
P82933	MRPS9	-0.40203	16.0921	-3.97275	0.000705094	0.00755871	-0.6643
P61106	RAB14	0.257889	18.0173	3.97001	0.000709699	0.00759391	-0.67061
P48736	PIK3CG	0.436644	14.7071	3.96762	0.000713746	0.00762302	-0.676122
O75083	WDR1	0.234784	19.0592	3.9667	0.000715298	0.00762542	-0.678227
Q9Y2L1	DIS3	-0.180113	16.5768	-3.96028	0.000726311	0.00772848	-0.693035
P49406	MRPL19	-0.49879	15.591	-3.95896	0.000728578	0.00773828	-0.696056
O96000	NDUFB10	-0.399025	17.1009	-3.95277	0.000739381	0.00783852	-0.710318
Q13907	IDI1	-0.41675	16.7998	-3.94959	0.000744991	0.00786986	-0.717643
P51991	HNRNPA3	0.310488	20.7493	3.94954	0.000745075	0.00786986	-0.717753
Q06323	PSME1	0.529297	16.9348	3.94712	0.000749386	0.00790087	-0.723343
P42025	ACTR1B	0.750848	14.2727	3.94433	0.000754368	0.00793883	-0.729763
P30047	GCHFR	0.528444	15.3346	3.94191	0.000758722	0.00797005	-0.735339
Q8NBU5	ATAD1	-0.510404	13.849	-3.93638	0.000768763	0.00805606	-0.748075
Q9UHD1	CHORDC1	-0.300848	18.4505	-3.93586	0.000769715	0.00805606	-0.749273
Q9HCS7	XAB2	-0.184537	16.9836	-3.93042	0.00077973	0.00814039	-0.761796
Q6ZU65	UBN2	-0.586372	13.6403	-3.92994	0.000780605	0.00814039	-0.762882
O14975	SLC27A2	0.674678	15.5211	3.92793	0.000784346	0.00816459	-0.767514
Q96JB5	CDK5RAP3	0.289498	15.6873	3.92413	0.000791456	0.0082237	-0.776254
Q8NBX0	SCCPDH	0.256567	17.0909	3.92007	0.000799128	0.00827687	-0.785596
Q15084	PDIA6	0.237141	20.9457	3.9199	0.000799454	0.00827687	-0.785991
O75179	ANKRD17	-0.26331	16.0042	-3.9164	0.000806136	0.00831949	-0.794052
Q96A35	MRPL24	-0.473925	16.3394	-3.91623	0.000806466	0.00831949	-0.794448
Q9BUJ2	HNRNPUL1	0.21025	17.8197	3.91325	0.000812184	0.00835277	-0.801289
O75489	NDUFS3	-0.363869	17.8873	-3.91304	0.0008126	0.00835277	-0.801785
Q9NS91	RAD18	-0.415483	15.5738	-3.90807	0.000822239	0.00842546	-0.813203
P43250	GRK6	-0.441015	14.3653	-3.90789	0.000822604	0.00842546	-0.813632
P19174	PLCG1	-0.224928	16.4492	-3.90628	0.000825751	0.00844265	-0.81733
P42229	STAT5A	0.338902	18.3141	3.90544	0.000827408	0.00844402	-0.81927
Q15293	RCN1	0.601122	14.7901	3.90471	0.000828825	0.00844402	-0.820927
Q15819	UBE2V2	-0.198014	18.0397	-3.89836	0.000841428	0.00854521	-0.835537
P10515	DLAT	-0.189245	19.1488	-3.89821	0.000841731	0.00854521	-0.835886
Q9Y2A7	NCKAP1	0.391338	15.9058	3.89657	0.000845018	0.00856125	-0.839658
O60763	USO1	0.302178	17.8041	3.89563	0.00084691	0.00856125	-0.841822
O95352	ATG7	0.23411	15.5686	3.89519	0.000847781	0.00856125	-0.842818
Q9BYN8	MRPS26	-0.230714	16.039	-3.8907	0.000856871	0.00862496	-0.853141
P48681	NES	0.527631	15.8277	3.8906	0.000857092	0.00862496	-0.85339
Q9Y2R0	COA3	-0.387126	14.7282	-3.88857	0.000861232	0.00864134	-0.858054
Q9BSC4	NOL10	-0.218087	16.6056	-3.88832	0.000861728	0.00864134	-0.858611
P20839	IMPDH1	-0.186891	17.1475	-3.88407	0.000870487	0.008699	-0.868399
Q9H0R4	HDHD2	0.599349	15.379	3.88406	0.000870506	0.008699	-0.86842
Q99595	TIMM17A	-0.797533	15.4869	-3.88068	0.00087752	0.00875387	-0.876186
Q07021	C1QBP	-0.22085	20.3162	-3.87847	0.000882135	0.00878466	-0.881262
Q13405	MRPL49	-0.380371	16.0392	-3.87242	0.000894886	0.00889622	-0.895149
P49591	SARS1	0.196513	19.1221	3.87051	0.000898952	0.00891226	-0.899534
P56182	RRP1	-0.34144	17.1563	-3.87021	0.000899602	0.00891226	-0.900233
Q9Y4W2	LAS1L	-0.24813	17.1573	-3.86701	0.000906454	0.00896469	-0.907575
Q9NXH9	TRMT1	-0.369732	16.1302	-3.86231	0.00091664	0.00903675	-0.918385
Q9NVS2	MRPS18A	-0.572994	16.83	-3.86183	0.000917686	0.00903675	-0.919488
Q8TAQ2	SMARCC2	0.269339	16.1633	3.86147	0.000918458	0.00903675	-0.920302
Q14692	BMS1	-0.240489	16.8668	-3.85629	0.000929817	0.00913287	-0.932192
O60610	DIAPH1	0.259732	18.9921	3.8552	0.000932223	0.00914088	-0.934691
Q15833	STXBP2	0.275265	16.9333	3.85252	0.000938177	0.00918359	-0.940849
Q2M2I8	AAK1	0.55693	14.3131	3.85043	0.000942841	0.00921355	-0.945645
Q8NE71	ABCF1	-0.181413	18.9001	-3.84205	0.000961775	0.00936085	-0.964872
Q3LXA3	TKFC	0.456617	15.7777	3.84173	0.000962507	0.00936085	-0.965608
Q9H7C9	AAMDC	1.10441	13.8287	3.8416	0.000962803	0.00936085	-0.965905
Q9BVV7	TIMM21	-0.378719	15.0889	-3.84043	0.000965498	0.0093712	-0.968608
P31937	HIBADH	0.267838	17.1001	3.83938	0.000967906	0.00937873	-0.971016
O95865	DDAH2	0.91796	14.9323	3.83787	0.000971363	0.00939638	-0.974464
O75368	SH3BGRL	0.546207	17.2652	3.83544	0.00097698	0.00943484	-0.980039
O95834	EML2	0.576437	15.206	3.83329	0.000981981	0.0094611	-0.984976
Q5TEC6	H3-7	0.308813	19.8042	3.83286	0.000982992	0.0094611	-0.98597
Q9P2D1	CHD7	-0.487663	15.8596	-3.83093	0.000987491	0.0094885	-0.990385
O95197	RTN3	0.466313	17.4482	3.829	0.000992023	0.00951613	-0.994811
O95810	CAVIN2	0.454999	18.1905	3.8278	0.00099486	0.00951645	-0.997572
O14841	OPLAH	0.447907	17.78	3.82633	0.000998332	0.00951645	-1.00094
Q9Y639	NPTN	0.833072	12.7898	3.82604	0.000999011	0.00951645	-1.0016
Q9BZE1	MRPL37	-0.501775	15.8946	-3.82519	0.00100105	0.00951645	-1.00356
O95163	ELP1	-0.181294	17.6934	-3.82506	0.00100134	0.00951645	-1.00385
P49593	PPM1F	0.18461	17.8096	3.82479	0.00100199	0.00951645	-1.00448
Q15067	ACOX1	0.419943	16.2106	3.82342	0.00100524	0.00953157	-1.00761
Q13523	PRPF4B	-0.237071	17.692	-3.82267	0.00100704	0.00953288	-1.00934
Q8N8A6	DDX51	-0.352084	15.7596	-3.81469	0.00102628	0.00969898	-1.02762
P20340	RAB6A	0.293267	17.3358	3.81295	0.00103052	0.00971855	-1.03161
P18206	VCL	0.238306	19.5218	3.81246	0.00103173	0.00971855	-1.03274
O15031	PLXNB2	0.438702	14.3435	3.81139	0.00103434	0.00972214	-1.03518
O15067	PFAS	-0.28524	18.0185	-3.8103	0.00103702	0.00972214	-1.03769
Q92692	NECTIN2	0.314941	15.396	3.81023	0.00103719	0.00972214	-1.03784
Q9BRS2	RIOK1	-0.327092	16.7619	-3.8078	0.00104319	0.00976247	-1.04342
P07384	CAPN1	0.267887	18.5167	3.80386	0.00105299	0.00983816	-1.05245
Q5EBM0	CMPK2	0.434167	15.0741	3.79704	0.00107014	0.00997271	-1.06806
O00291	HIP1	0.631635	14.2535	3.79612	0.0010725	0.00997271	-1.07019
P51580	TPMT	0.312218	17.3022	3.79608	0.0010726	0.00997271	-1.07028
Q8TBC4	UBA3	0.243503	16.1217	3.79462	0.00107631	0.00999108	-1.07362
P36873	PPP1CC	-0.238061	17.7104	-3.79373	0.00107857	0.00999588	-1.07564
Q8WWK9	CKAP2	0.416923	14.853	3.79258	0.00108154	0.0100072	-1.07829
O94766	B3GAT3	0.435311	15.2716	3.78838	0.00109234	0.0100791	-1.0879
P04920	SLC4A2	-0.399944	15.1154	-3.7882	0.00109281	0.0100791	-1.08831
P54577	YARS1	0.292991	19.3468	3.78643	0.00109739	0.0101052	-1.09235
Q9Y3D9	MRPS23	-0.467305	16.2239	-3.78158	0.0011101	0.0102058	-1.10347
Q96C23	GALM	0.652213	16.2326	3.78067	0.00111249	0.0102114	-1.10555
Q96B23	ARK2N	-0.448593	14.3337	-3.77669	0.00112304	0.0102919	-1.11467
P37837	TALDO1	0.292432	20.7066	3.7736	0.0011313	0.010351	-1.12174
Q9BS26	ERP44	0.23134	18.5404	3.76889	0.00114397	0.0104503	-1.1325
P08238	HSP90AB1	-0.302657	23.3376	-3.76627	0.00115111	0.0104862	-1.1385
O14508	SOCS2	0.262301	16.8151	3.76602	0.00115179	0.0104862	-1.13907
Q5JPH6	EARS2	-0.317924	15.5617	-3.76544	0.00115338	0.0104862	-1.1404
Cont_Q3ZBS7	VTN	2.04036	17.922	3.8162	0.00115557	0.0104896	-1.1122
P15586	GNS	0.489683	16.4902	3.76314	0.00115969	0.0105061	-1.14567
O75153	CLUH	-0.371892	17.0672	-3.76264	0.00116105	0.0105061	-1.1468
Q14197	MRPL58	-0.403848	15.9517	-3.76181	0.00116334	0.0105103	-1.14871
P49247	RPIA	-0.210923	17.5353	-3.7542	0.0011845	0.0106846	-1.1661
Q16851	UGP2	0.271544	17.0435	3.7527	0.0011887	0.0107058	-1.16952
P40925	MDH1	0.267479	20.8524	3.75136	0.0011925	0.0107231	-1.1726
Q9NRY5	FAM114A2	0.331661	14.2947	3.7507	0.00119436	0.0107231	-1.1741
Q14145	KEAP1	-0.336915	16.078	-3.74908	0.00119894	0.0107474	-1.1778
Q6WKZ4	RAB11FIP1	0.337676	16.2402	3.74791	0.00120226	0.0107604	-1.18047
Q04446	GBE1	0.266703	16.5778	3.74128	0.0012213	0.0109066	-1.19563
Q9UBV7	B4GALT7	0.831152	13.0893	3.7409	0.00122239	0.0109066	-1.19649
Q86UK7	ZNF598	-0.306158	16.3403	-3.7371	0.00123346	0.0109883	-1.20519
Q9H6R4	NOL6	-0.219883	16.3142	-3.73226	0.00124766	0.0110976	-1.21623
O14773	TPP1	0.60535	16.2419	3.72898	0.00125738	0.0111668	-1.22372
Q15437	SEC23B	0.251521	17.7666	3.72273	0.00127612	0.0113157	-1.23799
P45973	CBX5	0.281884	16.7596	3.71736	0.00129244	0.0114428	-1.25025
Q96BW5	PTER	0.290586	16.4692	3.71101	0.00131201	0.0115837	-1.26474
Q9UII2	ATP5IF1	-0.378066	16.896	-3.71074	0.00131284	0.0115837	-1.26535
Q9NYY8	FASTKD2	-0.229771	15.8107	-3.70989	0.00131548	0.0115837	-1.26728
O94973	AP2A2	0.409334	16.0546	3.70959	0.00131642	0.0115837	-1.26797
P62879	GNB2	0.223769	17.4751	3.70802	0.00132132	0.011609	-1.27156
Q6NUK1	SLC25A24	0.237346	16.6946	3.70332	0.00133611	0.0117183	-1.28228
Q9BQ52	ELAC2	-0.271944	17.6542	-3.70226	0.00133945	0.0117183	-1.2847
P42785	PRCP	0.39363	16.0134	3.70213	0.00133987	0.0117183	-1.285
Q5C9Z4	NOM1	-0.350031	14.5427	-3.69949	0.00134824	0.0117735	-1.291
Q9H0Z9	RBM38	-0.461381	15.3594	-3.69813	0.0013526	0.0117937	-1.29411
O14933	UBE2L6	1.01498	13.9795	3.69064	0.00137677	0.0119319	-1.31118
Q9UPN9	TRIM33	-0.185045	16.1723	-3.69053	0.00137714	0.0119319	-1.31145
Q9NSI2	SLX9	-0.326742	18.0654	-3.68966	0.00137997	0.0119319	-1.31342
P82673	MRPS35	-0.386079	16.5273	-3.68953	0.00138039	0.0119319	-1.31372
P16219	ACADS	0.391906	16.4382	3.68945	0.00138064	0.0119319	-1.31389
P34913	EPHX2	0.343448	15.496	3.68937	0.00138091	0.0119319	-1.31408
P19525	EIF2AK2	0.197731	15.9379	3.6862	0.0013913	0.0120036	-1.3213
Q5VV42	CDKAL1	-0.298185	16.9076	-3.68494	0.00139545	0.0120071	-1.32418
Q8TDX7	NEK7	0.569856	14.0011	3.68481	0.00139589	0.0120071	-1.32447
Q01658	DR1	0.280938	17.4028	3.67968	0.00141291	0.0121259	-1.33616
Q6IBS0	TWF2	0.406637	16.7252	3.67938	0.00141391	0.0121259	-1.33684
Q99816	TSG101	0.317982	15.7719	3.67172	0.00143975	0.0123291	-1.35429
Q9NZC3	GDE1	1.11128	14.1221	3.66824	0.00145163	0.0124123	-1.36221
O43684	BUB3	-0.177399	18.5785	-3.66652	0.00145755	0.0124335	-1.36613
P08758	ANXA5	0.611196	18.4808	3.66597	0.0014608	0.0124335	-1.36803
O95336	PGLS	0.382901	18.1335	3.66515	0.00146229	0.0124335	-1.36925
Q9BU89	DOHH	-0.377147	17.1162	-3.66501	0.00146276	0.0124335	-1.36956
O60664	PLIN3	0.375152	19.0067	3.66381	0.00146693	0.0124504	-1.3723
Q96G74	OTUD5	-0.390051	15.7174	-3.66247	0.00147157	0.0124714	-1.37534
Q6NXT6	TAPT1	0.409878	14.3984	3.66185	0.00147373	0.0124714	-1.37676
P46976	GYG1	-0.22665	16.2121	-3.66077	0.0014775	0.0124824	-1.37922
Q9BRJ6	C7orf50	-0.234406	16.1696	-3.66023	0.00147938	0.0124824	-1.38044
Q53EP0	FNDC3B	0.976198	13.4071	3.71573	0.00149017	0.0125424	-1.35216
P23769	GATA2	-0.457943	15.4302	-3.65696	0.00149085	0.0125424	-1.38788
Q13823	GNL2	-0.384822	16.2748	-3.65597	0.00149435	0.0125534	-1.39014
P38159	RBMX	0.194374	20.4856	3.65376	0.00150218	0.0125865	-1.39517
P02545	LMNA	0.303538	19.8508	3.65362	0.00150267	0.0125865	-1.39549
P36915	GNL1	0.175675	17.0793	3.6516	0.00150983	0.0126281	-1.40006
P20290	BTF3	-0.414842	19.9525	-3.65027	0.00151459	0.0126494	-1.40309
P84095	RHOG	0.205036	18.3564	3.64165	0.00154574	0.0128909	-1.4227
Q96A26	FAM162A	-0.1989	17.1147	-3.63293	0.00157789	0.01314	-1.44251
Q9UBU9	NXF1	-0.17344	16.0194	-3.6314	0.00158361	0.0131618	-1.44599
Q9NWU5	MRPL22	-0.314936	16.2469	-3.631	0.0015851	0.0131618	-1.4469
P06737	PYGL	0.791951	14.3853	3.62865	0.00159393	0.0132001	-1.45224
P10606	COX5B	-0.554219	16.1508	-3.62855	0.00159431	0.0132001	-1.45247
Q9UK41	VPS28	0.285842	16.5108	3.62178	0.00161996	0.0133895	-1.46784
Q9UJ70	NAGK	0.799696	14.0957	3.62129	0.00162186	0.0133895	-1.46896
P56192	MARS1	0.245837	19.9656	3.62068	0.00162418	0.0133895	-1.47033
Q8IY81	FTSJ3	-0.290954	17.4995	-3.62001	0.00162676	0.0133916	-1.47186
Q14498	RBM39	-0.204955	19.5039	-3.61842	0.00163287	0.0134187	-1.47547
Q9P1Y6	PHRF1	-0.311622	14.6699	-3.61757	0.00163616	0.0134187	-1.47741
P55072	VCP	0.189811	20.6545	3.61676	0.00163926	0.0134187	-1.47923
P04406	GAPDH	-0.183619	23.7711	-3.61673	0.00163939	0.0134187	-1.47931
P82650	MRPS22	-0.239992	16.7177	-3.61605	0.00164201	0.0134211	-1.48084
O15226	NKRF	-0.22757	16.4417	-3.61067	0.00166299	0.0135541	-1.49305
P51398	DAP3	-0.284743	17.3561	-3.6102	0.00166485	0.0135541	-1.49413
P24534	EEF1B2	-0.231372	20.4776	-3.61007	0.00166536	0.0135541	-1.49443
Q15046	KARS1	-0.136822	18.718	-3.60919	0.00166882	0.013563	-1.49642
Q13155	AIMP2	0.193589	18.402	3.60787	0.001674	0.0135708	-1.49941
Q14152	EIF3A	-0.240711	19.166	-3.60775	0.0016745	0.0135708	-1.49969
Q96P11	NSUN5	-0.251869	16.1423	-3.60579	0.00168225	0.0136144	-1.50413
Q96HY6	DDRGK1	0.256993	16.0406	3.6037	0.00169055	0.0136461	-1.50887
Q13151	HNRNPA0	0.187331	19.176	3.60361	0.00169092	0.0136461	-1.50907
Q5T3I0	GPATCH4	-0.429264	15.9257	-3.6019	0.00169774	0.0136819	-1.51294
Q9Y6V7	DDX49	-0.301934	15.8873	-3.59855	0.00171121	0.0137621	-1.52055
Q6XQN6	NAPRT	0.551318	15.9495	3.59763	0.00171494	0.0137621	-1.52264
P12004	PCNA	-0.246108	19.9373	-3.59746	0.00171563	0.0137621	-1.52303
Q9H7B2	RPF2	-0.278907	16.9755	-3.59705	0.00171727	0.0137621	-1.52395
P55060	CSE1L	-0.224274	19.7487	-3.59421	0.00172882	0.0138325	-1.53039
Q53FZ2	ACSM3	0.565332	14.9819	3.5937	0.00173087	0.0138325	-1.53153
P46013	MKI67	-0.353363	17.4578	-3.58811	0.00175385	0.0139967	-1.54421
P49748	ACADVL	0.426967	17.6215	3.58478	0.00176766	0.0140796	-1.55175
O95905	ECD	-0.478336	14.6534	-3.58407	0.00177061	0.0140796	-1.55336
Q14191	WRN	-0.295431	14.9272	-3.5837	0.00177219	0.0140796	-1.55421
Q9BWU0	SLC4A1AP	-0.243854	16.0822	-3.58325	0.00177404	0.0140796	-1.55522
Q9Y530	OARD1	0.206059	16.0344	3.58191	0.00177966	0.0141047	-1.55826
P12236	SLC25A6	-0.273208	19.264	-3.57929	0.00179071	0.0141727	-1.56421
P82912	MRPS11	-0.670599	15.073	-3.57359	0.0018149	0.0143445	-1.57711
P05362	ICAM1	0.372484	16.3452	3.57293	0.00181772	0.014347	-1.5786
Q5VTL8	PRPF38B	-0.28607	16.2469	-3.5713	0.00182473	0.0143766	-1.5823
C4AMC7;Q6VEQ5	WASH3P;WASH2P	0.255664	14.6833	3.57089	0.00182647	0.0143766	-1.58321
Q9H078	CLPB	-0.156791	18.6141	-3.56978	0.00183126	0.0143822	-1.58573
Q99598	TSNAX	0.206595	16.2395	3.56957	0.00183219	0.0143822	-1.58622
Q02790	FKBP4	-0.227544	19.5545	-3.568	0.00183895	0.0144121	-1.58976
Q14694	USP10	-0.260749	18.2116	-3.56753	0.00184101	0.0144121	-1.59083
Q9Y3C1	NOP16	-0.32258	17.2	-3.5652	0.00185112	0.0144715	-1.5961
Q9BUP3	HTATIP2	0.299678	17.6064	3.56402	0.00185626	0.014492	-1.59876
Q9Y446	PKP3	-0.353824	16.7046	-3.56224	0.00186405	0.014533	-1.60278
P03915	MT-ND5	-2.09339	12.2422	-3.61333	0.00187954	0.0146339	-1.40592
Q8IWA0	WDR75	-0.241788	16.1825	-3.5549	0.00189656	0.0147465	-1.61939
P61018	RAB4B	0.55835	14.3681	3.55416	0.00189989	0.0147524	-1.62108
Q13510	ASAH1	0.722981	15.579	3.55356	0.00190254	0.014753	-1.62241
Q15126	PMVK	0.274784	15.0996	3.5501	0.0019181	0.0148536	-1.63024
P50225	SULT1A1	0.887014	14.5474	3.54845	0.00192559	0.0148719	-1.63398
O60783	MRPS14	-0.422394	15.5371	-3.54844	0.00192563	0.0148719	-1.63401
Q9UPN6	SCAF8	-0.165167	17.4615	-3.54607	0.00193639	0.0149349	-1.63935
Q9H3L0	MMADHC	0.57397	15.2793	3.545	0.00194128	0.0149349	-1.64178
Q6P161	MRPL54	-0.373785	15.8151	-3.54493	0.00194159	0.0149349	-1.64193
P09960	LTA4H	0.259035	17.0429	3.53997	0.0019644	0.0150901	-1.65314
Q53EL6	PDCD4	0.503295	16.7111	3.5379	0.00197399	0.0151294	-1.65782
P15311	EZR	0.243962	19.4987	3.53773	0.00197477	0.0151294	-1.6582
Q16775	HAGH	0.503576	14.253	3.53693	0.00197851	0.0151379	-1.66002
P07099	EPHX1	0.466598	14.9297	3.53522	0.00198648	0.0151786	-1.66388
P82675	MRPS5	-0.352848	15.5146	-3.53163	0.00200332	0.015287	-1.67198
O95167	NDUFA3	-0.909889	14.204	-3.53082	0.00200711	0.0152956	-1.6738
P51571	SSR4	0.236191	19.1296	3.52545	0.00203266	0.0154698	-1.68594
Q8TF64	GIPC3	1.42634	12.5708	3.57303	0.0020591	0.0156278	-1.66483
Q9H2W6	MRPL46	-0.214215	15.6587	-3.51988	0.00205945	0.0156278	-1.69851
Q7L0Y3	TRMT10C	-0.225311	17.1952	-3.51944	0.00206159	0.0156278	-1.6995
Q12846	STX4	0.348297	15.3832	3.5179	0.00206905	0.0156637	-1.70297
Q08752	PPID	-0.143994	17.9502	-3.51662	0.00207528	0.0156902	-1.70585
Q9H8H0	NOL11	-0.28197	16.1525	-3.51358	0.00209015	0.0157818	-1.7127
Q9Y3A4	RRP7A	-0.255382	15.4849	-3.51147	0.00210055	0.0158396	-1.71747
Q14254	FLOT2	0.424071	17.5084	3.51028	0.00210646	0.0158633	-1.72016
Q66K14	TBC1D9B	0.383696	14.4685	3.50853	0.00211512	0.0159043	-1.7241
P17844	DDX5	-0.204126	21.8106	-3.50756	0.00211993	0.0159043	-1.72628
Q9Y3D5	MRPS18C	-0.606897	14.9813	-3.50751	0.0021202	0.0159043	-1.7264
Q13685	AAMP	-0.390367	16.6208	-3.50692	0.00212314	0.0159056	-1.72773
Q92540	SMG7	-0.393235	13.5222	-3.50495	0.00213299	0.0159453	-1.73217
P54709	ATP1B3	-0.242601	18.1617	-3.50475	0.002134	0.0159453	-1.73263
Q9BT09	CNPY3	0.302639	14.2775	3.50358	0.00213988	0.0159685	-1.73527
P38935	IGHMBP2	-0.281339	14.4921	-3.50202	0.00214772	0.0160062	-1.73877
Q9BWW4	SSBP3	-0.497807	14.8837	-3.50121	0.00215181	0.0160159	-1.7406
Q9BRP8	PYM1	0.358232	15.7821	3.49868	0.00216464	0.0160906	-1.7463
Q9BRU9	UTP23	-0.289091	14.7825	-3.49581	0.00217927	0.0161784	-1.75276
Q9UBQ7	GRHPR	0.203462	18.2059	3.49164	0.00220072	0.0163166	-1.76215
Q6P1N9	TATDN1	0.222812	15.6721	3.48845	0.00221727	0.0164159	-1.76934
Q9HAW4	CLSPN	-0.556711	13.651	-3.48796	0.00221984	0.0164159	-1.77045
Q9Y2P8	RCL1	-0.218913	16.5317	-3.48671	0.00222635	0.016443	-1.77326
Cont_P02081	NA	1.83036	16.6748	3.52092	0.00222991	0.0164481	-1.7524
P61289	PSME3	-0.25639	18.7811	-3.48536	0.00223345	0.0164531	-1.77631
P49005	POLD2	-0.195704	16.5884	-3.48338	0.00224384	0.0165085	-1.78076
Q13610	PWP1	-0.28725	17.8251	-3.48135	0.00225452	0.0165475	-1.78531
O60568	PLOD3	0.199683	17.013	3.48128	0.0022549	0.0165475	-1.78548
P06865	HEXA	0.225935	17.0504	3.47841	0.00227014	0.016638	-1.79193
Q9NXS2	QPCTL	0.377497	14.7931	3.47683	0.00227858	0.0166751	-1.79549
O00754	MAN2B1	0.436167	14.7601	3.4759	0.0022836	0.0166751	-1.7976
P54198	HIRA	-0.235297	15.8454	-3.47531	0.00228676	0.0166751	-1.79892
O75915	ARL6IP5	0.453401	16.2066	3.47509	0.00228791	0.0166751	-1.7994
Q5JSH3	WDR44	-0.287871	15.3557	-3.47476	0.0022897	0.0166751	-1.80016
Q10472	GALNT1	0.585448	13.9498	3.47368	0.00229552	0.0166938	-1.80259
P43686	PSMC4	-0.128037	18.4247	-3.4732	0.00229809	0.0166938	-1.80366
Q9NUQ8	ABCF3	-0.170574	16.5712	-3.47055	0.00231244	0.0167414	-1.80963
P33240	CSTF2	-0.232532	16.2908	-3.4704	0.00231325	0.0167414	-1.80996
Q9Y2Q9	MRPS28	-0.383586	16.2004	-3.47014	0.00231467	0.0167414	-1.81055
Q9NY61	AATF	-0.262135	16.4006	-3.46984	0.00231629	0.0167414	-1.81122
P31689	DNAJA1	-0.423779	18.4244	-3.46894	0.00232118	0.0167556	-1.81324
Q8WUX1	SLC38A5	-0.493637	16.3919	-3.46797	0.00232644	0.0167726	-1.81541
Q96RU3	FNBP1	0.6029	14.8301	3.51519	0.00234683	0.0168984	-1.79099
Q8N543	OGFOD1	-0.264987	15.8262	-3.46244	0.00235683	0.0169491	-1.82785
Q9Y624	F11R	0.304073	16.4309	3.45822	0.00238028	0.0170964	-1.83733
P27707	DCK	0.368828	14.6016	3.45695	0.00238738	0.0171199	-1.84019
P14854	COX6B1	-0.548757	17.6954	-3.45641	0.00239042	0.0171199	-1.84141
P48507	GCLM	0.226257	17.3652	3.45604	0.00239249	0.0171199	-1.84224
Q9Y3T9	NOC2L	-0.183022	17.2258	-3.45419	0.00240285	0.0171726	-1.84638
Q9Y5A7	NUB1	0.295429	15.6344	3.45223	0.00241391	0.0172302	-1.85078
Q9NUI1	DECR2	0.5475	14.2066	3.44925	0.00243088	0.0173299	-1.85749
P10746	UROS	-0.98492	13.2696	-3.44349	0.00246389	0.0175434	-1.8704
Q8TAC1	RFESD	-0.329105	14.6152	-3.44086	0.00247916	0.0176302	-1.87632
Q92621	NUP205	-0.219659	17.5397	-3.43921	0.00248872	0.0176763	-1.88
Q9H4H8	FAM83D	-0.484346	14.8473	-3.43849	0.00249292	0.0176843	-1.88162
P52597	HNRNPF	-0.16487	19.9176	-3.43596	0.00250778	0.0177678	-1.88731
Q8NF50	DOCK8	0.319387	16.0783	3.43444	0.00251673	0.0178093	-1.89072
O14530	TXNDC9	-0.294136	16.5227	-3.43252	0.00252803	0.0178549	-1.89501
P31150	GDI1	0.425864	17.0849	3.43229	0.00252939	0.0178549	-1.89552
Q9UIJ7	AK3	0.280131	17.9952	3.43045	0.00254032	0.01791	-1.89965
Q9Y2R9	MRPS7	-0.299763	16.7046	-3.42953	0.00254581	0.0179267	-1.90172
Q9BZE2	PUS3	-0.344168	13.9893	-3.42542	0.00257043	0.0180779	-1.91093
Q9Y2B0	CNPY2	0.273757	17.3521	3.42357	0.00258162	0.0181344	-1.91509
P78356	PIP4K2B	0.239506	15.0792	3.42271	0.00258681	0.0181487	-1.91701
Q8TAE8	GADD45GIP1	-0.468134	15.9129	-3.41784	0.00261647	0.0183304	-1.92792
P61764	STXBP1	-0.328517	14.4161	-3.41741	0.00261908	0.0183304	-1.92888
Q96KB5	PBK	0.24656	18.1051	3.41626	0.00262612	0.0183508	-1.93144
Q96SZ6	CDK5RAP1	-0.373519	15.2032	-3.41567	0.00262976	0.0183508	-1.93277
Q9NPD3	EXOSC4	-0.159901	18.1836	-3.41538	0.00263158	0.0183508	-1.93343
Q9P031	CCDC59	-0.313889	14.7969	-3.41235	0.00265029	0.0184574	-1.94021
Q5T653	MRPL2	-0.413075	15.8164	-3.41186	0.0026533	0.0184574	-1.94129
Q6ZNJ1	NBEAL2	0.365582	14.5062	3.41125	0.00265714	0.0184618	-1.94268
O94903	PLPBP	0.232497	15.9787	3.4082	0.00267613	0.0185713	-1.94949
Q15291	RBBP5	-0.179719	16.0048	-3.40743	0.00268098	0.0185825	-1.95122
P00156	MT-CYB	-0.66837	14.7096	-3.40664	0.00268596	0.0185946	-1.953
O60907	TBL1X	0.222996	17.0843	3.40522	0.00269489	0.018634	-1.95617
Q9NV06	DCAF13	-0.252043	16.4674	-3.40419	0.00270137	0.0186563	-1.95847
P19338	NCL	-0.172573	21.1129	-3.40285	0.00270987	0.0186925	-1.96148
P46934	NEDD4	0.354471	14.9966	3.39486	0.00276094	0.019022	-1.97933
Q6YP21	KYAT3	0.173342	16.8155	3.39276	0.00277457	0.0190931	-1.98404
Q5JU69	TOR2A	0.613956	14.3457	3.39107	0.00278551	0.0191427	-1.9878
O75821	EIF3G	-0.303717	18.5079	-3.39062	0.00278845	0.0191427	-1.98881
Q8NBJ5	COLGALT1	0.173909	17.5919	3.3857	0.00282071	0.019341	-1.99981
Q9H0W9	C11orf54	0.346504	16.5965	3.38497	0.00282551	0.0193508	-2.00144
Q86VU5	COMTD1	-0.285309	15.8069	-3.38432	0.0028298	0.0193572	-2.00289
P40938	RFC3	-0.226244	16.0974	-3.38295	0.00283891	0.0193964	-2.00596
Q8TEX9	IPO4	-0.196042	18.2473	-3.3818	0.00284655	0.0194255	-2.00853
Q86U38	NOP9	-0.289487	15.4753	-3.3777	0.00287394	0.0195892	-2.01768
O14925	TIMM23	-0.226291	17.8153	-3.37667	0.00288087	0.0196132	-2.01999
Q8TED0	UTP15	-0.218033	17.0357	-3.37573	0.00288722	0.0196331	-2.02209
P49585	PCYT1A	0.262722	15.8545	3.37477	0.00289365	0.0196536	-2.02421
O94874	UFL1	0.226661	16.4619	3.37171	0.00291442	0.0197248	-2.03105
P04843	RPN1	0.223326	19.6855	3.37162	0.00291504	0.0197248	-2.03125
Q9NX58	LYAR	-0.287269	17.7998	-3.37151	0.00291576	0.0197248	-2.03149
P17707	AMD1	-0.702846	13.5393	-3.37073	0.0029211	0.0197248	-2.03324
Q12931	TRAP1	-0.210163	20.1451	-3.3707	0.00292131	0.0197248	-2.03331
P41440	SLC19A1	-0.411762	15.6855	-3.36906	0.00293253	0.0197773	-2.03697
Q6DN90	IQSEC1	-0.330068	15.0084	-3.36634	0.00295116	0.0198797	-2.04302
P21333	FLNA	0.21498	19.6793	3.36405	0.002967	0.019963	-2.04813
P12235	SLC25A4	-0.263837	18.3366	-3.36312	0.00297348	0.0199832	-2.05022
Q8N442	GUF1	-0.478126	14.2463	-3.35942	0.00299926	0.020124	-2.05847
Q9BVP2	GNL3	-0.220192	17.6612	-3.35911	0.00300144	0.020124	-2.05916
P57081	WDR4	-0.285835	16.8602	-3.35777	0.00301082	0.0201381	-2.06214
P98171	ARHGAP4	0.583509	13.6384	3.35758	0.00301213	0.0201381	-2.06255
P49257	LMAN1	0.238482	17.6172	3.35731	0.00301405	0.0201381	-2.06316
P55809	OXCT1	0.226195	17.5165	3.35342	0.00304156	0.0202982	-2.07184
Q15057	ACAP2	0.306018	14.9502	3.35195	0.00305196	0.020344	-2.0751
O75351	VPS4B	0.247627	15.4934	3.35001	0.00306582	0.0204127	-2.07943
Q86U06	RBM23	-0.617287	15.6697	-3.34571	0.0030967	0.0205945	-2.089
P18583	SON	-0.20442	17.8094	-3.34416	0.00310794	0.0206453	-2.09246
Q3ZCQ8	TIMM50	-0.175553	18.3887	-3.34316	0.00311519	0.0206696	-2.09468
Q70UQ0	IKBIP	0.339811	15.1781	3.34208	0.00312303	0.0206977	-2.09708
O14972	VPS26C	0.258276	14.8776	3.33832	0.00315055	0.0208561	-2.10546
Q8TDN6	BRIX1	-0.201808	18.2812	-3.33298	0.00319003	0.0210931	-2.11734
P98160	HSPG2	0.616697	14.2047	3.33245	0.00319395	0.0210947	-2.11851
Q14527	HLTF	-0.220916	15.5971	-3.32993	0.00321274	0.0211741	-2.12411
O43143	DHX15	-0.179803	19.3317	-3.32941	0.00321668	0.0211741	-2.12528
Q15628	TRADD	0.455766	14.0254	3.3287	0.00322199	0.0211741	-2.12686
Q5T447	HECTD3	-0.374144	14.7122	-3.32865	0.00322236	0.0211741	-2.12697
P08559	PDHA1	-0.199661	18.0965	-3.32838	0.00322439	0.0211741	-2.12757
P69905	HBA1	-1.13085	20.3988	-3.35816	0.00323309	0.021207	-2.10917
P35520	CBS	0.228536	18.7132	3.32491	0.00325058	0.0212974	-2.13529
Q9P1U0	POLR1H	-0.458027	14.3652	-3.32208	0.00327211	0.021414	-2.14159
Q3SXM5	HSDL1	0.491269	15.5277	3.31987	0.00328895	0.0214998	-2.14649
Q9Y5B6	PAXBP1	-0.176818	16.8554	-3.31907	0.00329512	0.0215156	-2.14827
Q99798	ACO2	-0.164918	18.4026	-3.3172	0.00330943	0.0215846	-2.15241
Q13287	NMI	0.596382	13.4956	3.33679	0.00332389	0.0216437	-2.14193
Q9BYD6	MRPL1	-0.280938	15.1216	-3.31506	0.00332603	0.0216437	-2.15718
Q9BQG0	MYBBP1A	-0.229508	17.3012	-3.31107	0.00335703	0.0218207	-2.16603
Q14116	IL18	0.652345	13.9602	3.30881	0.00337473	0.0219109	-2.17104
P16930	FAH	0.256112	18.3481	3.30803	0.00338089	0.0219262	-2.17278
Q16512	PKN1	0.243589	16.1511	3.30645	0.00339333	0.0219617	-2.17629
Q5JTH9	RRP12	-0.242959	17.3186	-3.30595	0.00339729	0.0219617	-2.1774
Q10469	MGAT2	0.341789	15.4224	3.30587	0.00339793	0.0219617	-2.17758
P51948	MNAT1	-0.264764	14.9339	-3.3054	0.00340166	0.0219617	-2.17862
P02042	HBD	-0.73664	16.2473	-3.30826	0.00342	0.0220554	-2.18019
P46087	NOP2	-0.201631	17.6969	-3.30141	0.00343334	0.0220903	-2.18746
O60884	DNAJA2	-0.175677	16.9422	-3.3009	0.00343747	0.0220903	-2.18861
Q9BXJ9	NAA15	-0.168304	18.4874	-3.30077	0.00343848	0.0220903	-2.18889
P17706	PTPN2	-0.230729	15.586	-3.30048	0.0034408	0.0220903	-2.18953
Q5TA45	INTS11	-0.269489	15.9046	-3.29692	0.00346942	0.0222492	-2.19743
Q9NZE8	MRPL35	-0.577999	14.0311	-3.29518	0.00348347	0.0223127	-2.20128
P49458	SRP9	-0.149175	18.9902	-3.29473	0.00348709	0.0223127	-2.20227
Q96A65	EXOC4	0.166034	15.8247	3.29379	0.00349473	0.0223368	-2.20436
Q9Y266	NUDC	-0.187113	19.3226	-3.29314	0.00350002	0.0223457	-2.2058
Q9UNX4	WDR3	-0.28533	17.7211	-3.29169	0.00351187	0.0223964	-2.20902
O75477	ERLIN1	0.306818	16.0535	3.28692	0.00355103	0.0226211	-2.21959
Q8WUM9	SLC20A1	-0.531104	14.4611	-3.28575	0.00356069	0.0226575	-2.22218
Q96DF8	ESS2	-0.419908	15.5013	-3.28191	0.00359259	0.0228352	-2.23068
Q9UBP0	SPAST	0.192504	16.0078	3.27739	0.00363057	0.0230511	-2.2407
P34897	SHMT2	0.234057	19.4444	3.27459	0.00365422	0.0231757	-2.24688
Q5SY16	NOL9	-0.242124	16.9536	-3.2719	0.00367714	0.0232953	-2.25284
Q8IWX8	CHERP	-0.170508	16.4143	-3.2696	0.00369688	0.0233945	-2.25794
O15160	POLR1C	-0.233347	17.7505	-3.26911	0.00370108	0.0233954	-2.25902
Q4U2R6	MRPL51	-0.902408	13.7807	-3.26769	0.00371327	0.023424	-2.26215
Q96S19	METTL26	0.315735	14.3667	3.26763	0.00371375	0.023424	-2.26227
Q99613	EIF3C	-0.271819	18.8617	-3.26588	0.00372888	0.0234735	-2.26615
P62195	PSMC5	-0.139786	18.5363	-3.26578	0.00372978	0.0234735	-2.26638
Q16181	SEPTIN7	0.156409	17.8842	3.26238	0.00375936	0.0236338	-2.2739
P14550	AKR1A1	0.430369	18.0413	3.2593	0.00378628	0.023777	-2.28069
Q6PRD1	GPR179	-0.793822	17.0447	-3.27059	0.00379624	0.0238135	-2.27453
P50552	VASP	0.317524	18.5504	3.25734	0.00380358	0.0238162	-2.28503
Cont_P00735	F2	1.21195	15.3109	3.2792	0.00380496	0.0238162	-2.27005
O00566	MPHOSPH10	-0.272249	16.3942	-3.24739	0.00389238	0.0243137	-2.307
Q8WXE1	ATRIP	-0.578863	14.0678	-3.24733	0.00389291	0.0243137	-2.30713
Q5UIP0	RIF1	-0.235606	17.5583	-3.24641	0.00390127	0.0243237	-2.30917
Q9NRX1	PNO1	-0.264962	16.9407	-3.24612	0.00390389	0.0243237	-2.30981
Q8IY37	DHX37	-0.256699	15.5073	-3.24575	0.0039072	0.0243237	-2.31062
Q9NYH9	UTP6	-0.233814	15.3419	-3.24372	0.00392568	0.0244123	-2.31511
P29966	MARCKS	1.55304	11.8225	3.37274	0.00394015	0.0244758	-2.15799
Q9NQW7	XPNPEP1	0.215463	17.6	3.24133	0.00394749	0.0244949	-2.32038
Q8TBP6	SLC25A40	0.661141	15.0485	3.24068	0.00395344	0.0245053	-2.32181
Cont_P06868	PLG	1.67807	14.502	3.25992	0.00398014	0.0246247	-2.3127
P54802	NAGLU	0.49278	13.8069	3.23765	0.00398126	0.0246247	-2.32848
Q99523	SORT1	0.311349	16.2131	3.23717	0.00398571	0.0246257	-2.32954
Q9NSK0	KLC4	0.597294	13.7547	3.23626	0.00399415	0.0246513	-2.33156
P01111	NRAS	0.170288	17.031	3.23559	0.00400036	0.0246632	-2.33304
P16949	STMN1	0.267824	21.3782	3.23286	0.0040257	0.0247928	-2.33904
Q6P9B6	MEAK7	0.406962	14.1611	3.23048	0.004048	0.0249034	-2.3443
Q9NYF8	BCLAF1	-0.194505	17.3499	-3.22951	0.00405706	0.0249324	-2.34642
O00170	AIP	0.204792	18.3068	3.2256	0.004094	0.0251326	-2.35504
Q86VZ5	SGMS1	-0.355151	14.5657	-3.22244	0.00412403	0.0252899	-2.36199
Q8NHQ9	DDX55	-0.261444	15.8828	-3.2216	0.00413212	0.0252991	-2.36386
Q96EK5	KIFBP	-0.205247	15.258	-3.22137	0.00413432	0.0252991	-2.36436
Q14978	NOLC1	-0.295551	19.0616	-3.22073	0.00414045	0.0253096	-2.36577
Q96CN9	GCC1	-0.227232	14.8876	-3.21713	0.00417503	0.0254938	-2.37368
O75616	ERAL1	-0.303831	16.1482	-3.21652	0.00418095	0.0255029	-2.37503
Q8IXM6	NRM	0.405687	15.5678	3.215	0.00419571	0.0255658	-2.37838
O60551	NMT2	0.542863	14.3645	3.2332	0.0042112	0.025633	-2.36789
P33121	ACSL1	0.563889	15.336	3.20906	0.00425374	0.0258462	-2.39143
P19256	CD58	0.256413	14.5474	3.20876	0.00425667	0.0258462	-2.39209
P13796	LCP1	0.335319	20.1456	3.20845	0.00425972	0.0258462	-2.39277
Q14146	URB2	-0.284727	15.7367	-3.20589	0.0042851	0.0259577	-2.39841
Q7Z4W1	DCXR	0.313741	16.7551	3.20568	0.00428713	0.0259577	-2.39886
O14657	TOR1B	0.338776	14.8272	3.2027	0.00431681	0.0261099	-2.40542
Q9BZE4	GTPBP4	-0.217964	17.7797	-3.20188	0.00432502	0.0261305	-2.40722
P51659	HSD17B4	0.221375	18.7163	3.20135	0.00433032	0.0261305	-2.40839
Q9ULX6	AKAP8L	-0.158741	17.2084	-3.20099	0.00433386	0.0261305	-2.40917
P48960	ADGRE5	0.513467	14.4576	3.19786	0.00436534	0.0262927	-2.41604
P13727	PRG2	1.107	13.711	3.32217	0.00438076	0.0263579	-2.26005
O75955	FLOT1	0.336023	17.5475	3.19546	0.00438969	0.0263624	-2.42132
O14662	STX16	0.269938	14.5544	3.19536	0.00439067	0.0263624	-2.42154
Q8WWN8	ARAP3	0.781691	13.6716	3.19485	0.00439583	0.0263658	-2.42265
Q9UHL4	DPP7	0.471156	14.995	3.19267	0.0044181	0.0264717	-2.42745
Q9NR30	DDX21	-0.217511	20.9937	-3.19058	0.00443949	0.0265722	-2.43204
Q16881	TXNRD1	0.175279	18.3499	3.18728	0.00447342	0.026724	-2.43927
Q9UNL2	SSR3	0.308217	18.5516	3.18721	0.00447415	0.026724	-2.43943
P43246	MSH2	-0.185117	18.0207	-3.18634	0.00448315	0.0267499	-2.44133
Q9BXK5	BCL2L13	0.245033	16.562	3.18332	0.00451458	0.0269095	-2.44797
P42680	TEC	0.289137	14.7651	3.18096	0.0045392	0.0270282	-2.45313
Q8TD30	GPT2	0.530048	14.6724	3.17829	0.00456729	0.0271674	-2.45899
P15954	COX7C	-0.742239	13.7911	-3.17598	0.00459173	0.0272845	-2.46406
Q8NI51	CTCFL	-0.434884	14.3394	-3.17426	0.00460993	0.0273643	-2.46781
Q06187	BTK	0.182166	15.6649	3.17326	0.00462059	0.0273993	-2.47
Q7L5D6	GET4	-0.240741	17.5901	-3.17149	0.0046395	0.0274831	-2.47388
P61026	RAB10	0.25745	18.7434	3.17075	0.00464747	0.027485	-2.47551
Q8WVX9	FAR1	-0.41231	14.7205	-3.17057	0.0046494	0.027485	-2.4759
Q8NEJ9	NGDN	-0.250262	16.3567	-3.16854	0.00467124	0.0275858	-2.48035
P53611	RABGGTB	-0.330692	14.5505	-3.16794	0.00467768	0.0275954	-2.48166
P04632	CAPNS1	0.257788	18.1982	3.1614	0.00474877	0.0279861	-2.49597
P20339	RAB5A	0.332718	18.3004	3.16063	0.0047572	0.0279913	-2.49765
Q7Z2W9	MRPL21	-0.295088	15.7712	-3.16	0.00476418	0.0279913	-2.49904
Q9UGP8	SEC63	0.245735	17.1244	3.15999	0.00476426	0.0279913	-2.49906
P29083	GTF2E1	-0.245602	15.1104	-3.15879	0.00477746	0.0280402	-2.50168
Q9NYA1	SPHK1	-0.69065	12.8994	-3.15832	0.00478267	0.0280413	-2.50272
P41212	ETV6	0.473477	14.5298	3.15735	0.00479337	0.0280413	-2.50484
Q9NVJ2	ARL8B	0.21246	17.302	3.15715	0.00479557	0.0280413	-2.50527
P62736;P63267	ACTA2;ACTG2	0.29077	22.8681	3.15634	0.00480454	0.0280413	-2.50705
Q05086	UBE3A	-0.147837	16.3437	-3.15626	0.0048054	0.0280413	-2.50721
P35269	GTF2F1	-0.322323	16.7183	-3.15612	0.00480694	0.0280413	-2.50752
P25774	CTSS	0.883441	13.648	3.15525	0.00481666	0.0280476	-2.50944
Q9BUE6	ISCA1	-1.0435	14.7496	-3.17963	0.00482393	0.0280476	-2.49283
Q1ED39	KNOP1	-0.386242	15.1433	-3.15432	0.00482697	0.0280476	-2.51146
Q9Y2R4	DDX52	-0.248043	16.4809	-3.15427	0.00482754	0.0280476	-2.51158
Q7L266	ASRGL1	0.293062	14.7616	3.15329	0.00483838	0.0280822	-2.5137
Q9Y4B6	DCAF1	-0.284605	14.7162	-3.15198	0.00485308	0.0281391	-2.51658
Q9H8H3	TMT1A	0.545279	16.0658	3.14817	0.00489585	0.0283584	-2.5249
P31321	PRKAR1B	-0.592012	13.4348	-3.14645	0.00491534	0.0284427	-2.52867
Q9UGR2	ZC3H7B	-0.321716	15.1473	-3.14572	0.00492355	0.0284615	-2.53025
P51003	PAPOLA	-0.212661	15.56	-3.14115	0.00497573	0.0287212	-2.54025
Q9H3K2	GHITM	0.421467	17.4178	3.14091	0.00497847	0.0287212	-2.54077
P53992	SEC24C	0.161268	17.7114	3.13977	0.00499149	0.0287674	-2.54324
P28288	ABCD3	0.317015	16.0594	3.13581	0.00503721	0.0290018	-2.55189
Q96BR5	COA7	-0.228619	16.3172	-3.13308	0.00506893	0.0291409	-2.55784
Q13043	STK4	0.358478	15.0494	3.13286	0.00507152	0.0291409	-2.55832
Q9UHG3	PCYOX1	0.416871	16.8567	3.12789	0.00512985	0.0294467	-2.56916
Q96DR4	STARD4	-0.542618	13.8652	-3.14179	0.00518319	0.0297232	-2.56554
P15976	GATA1	-0.257388	15.1585	-3.12126	0.00520873	0.0298398	-2.58362
Q5JUQ0	FAM78A	-0.516762	13.2449	-3.12009	0.00522275	0.0298769	-2.58616
Q8NBM8	PCYOX1L	0.88236	14.4638	3.11985	0.0052256	0.0298769	-2.58668
A6NHX0	CASTOR2	1.1219	13.2562	3.13744	0.00523454	0.0298983	-2.57491
O43598	DNPH1	0.323108	17.6689	3.11726	0.0052568	0.0299699	-2.59232
Q15436	SEC23A	0.41013	15.6068	3.1172	0.00525752	0.0299699	-2.59245
Q9H1B7	IRF2BPL	0.398207	15.3772	3.11633	0.00526811	0.0300005	-2.59435
Q96HS1	PGAM5	-0.149873	18.0306	-3.11522	0.00528158	0.0300226	-2.59677
Q9H1H9	KIF13A	0.350834	14.4797	3.11515	0.00528243	0.0300226	-2.59692
Q14149	MORC3	-0.243277	15.7722	-3.11372	0.00529985	0.0300709	-2.60004
Q92581	SLC9A6	0.434174	13.6716	3.1128	0.00531104	0.0300709	-2.60204
P50502	ST13	-0.111196	19.3154	-3.11265	0.0053128	0.0300709	-2.60235
Q96C36	PYCR2	0.255836	19.1965	3.11241	0.00531572	0.0300709	-2.60287
Q96IX5	ATP5MK	-0.247838	17.1443	-3.11208	0.00531982	0.0300709	-2.6036
Q9H9L3	ISG20L2	-0.312807	14.4897	-3.11187	0.00532233	0.0300709	-2.60405
P35790	CHKA	-0.53937	14.3764	-3.10715	0.00538047	0.0303695	-2.61434
Q96IU4	ABHD14B	0.422068	16.1483	3.10265	0.00543635	0.0306548	-2.62412
Q96GQ7	DDX27	-0.24663	17.5919	-3.10046	0.00546368	0.0307781	-2.62886
Q9BV81	EMC6	-0.629641	15.7725	-3.0997	0.00547332	0.0307781	-2.63053
P07686	HEXB	0.293374	15.982	3.09962	0.00547428	0.0307781	-2.6307
Q9UNF1	MAGED2	0.35591	15.5646	3.09857	0.00548751	0.0308223	-2.63298
O14646	CHD1	-0.213823	16.1823	-3.09435	0.00554095	0.0310921	-2.64216
Q9NQ50	MRPL40	-0.277086	15.982	-3.09292	0.00555912	0.0311636	-2.64525
Q149N8	SHPRH	-0.435353	14.0014	-3.09095	0.00558434	0.0312305	-2.64954
Q9Y575	ASB3	-0.376727	14.3735	-3.09092	0.00558473	0.0312305	-2.6496
Q92733	PRCC	-0.342856	15.5286	-3.09071	0.00558736	0.0312305	-2.65005
P07900	HSP90AA1	-0.181179	21.8775	-3.08789	0.00562369	0.031403	-2.65618
Q13459	MYO9B	0.274981	14.8921	3.08641	0.0056427	0.0314786	-2.65937
Q9NSI8	SAMSN1	0.186966	17.4208	3.08584	0.0056502	0.0314898	-2.66063
Q92896	GLG1	0.248482	16.2215	3.08382	0.00567639	0.0315759	-2.665
P07910	HNRNPC	0.134883	21.2234	3.08357	0.00567962	0.0315759	-2.66554
Q6RFH5	WDR74	-0.36321	17.6098	-3.08338	0.00568213	0.0315759	-2.66596
Q96FX7	TRMT61A	-0.260483	15.5072	-3.08222	0.0056973	0.0316297	-2.66848
Q9Y4P3	TBL2	0.206295	15.7881	3.07826	0.00574921	0.0318787	-2.67706
P46199	MTIF2	-0.218928	17.5928	-3.07793	0.0057535	0.0318787	-2.67776
Q9NQZ2	UTP3	-0.376124	15.7984	-3.07753	0.0057588	0.0318787	-2.67864
Q96FV9	THOC1	-0.204806	16.6322	-3.07506	0.00579155	0.0320291	-2.684
P06493	CDK1	-0.166152	18.6519	-3.07449	0.00579907	0.0320399	-2.68523
Q8N999	RLIG1	-0.265139	15.4774	-3.07261	0.00582419	0.0321477	-2.68931
Q9H0V9	LMAN2L	0.364703	15.5709	3.07064	0.00585052	0.0322621	-2.69358
P17980	PSMC3	-0.158982	19.5529	-3.06991	0.00586029	0.032285	-2.69515
Q14108	SCARB2	0.557218	14.1603	3.06781	0.0058886	0.0324099	-2.69971
Q16842	ST3GAL2	0.36316	14.7857	3.06613	0.00591127	0.0325035	-2.70334
Q14315	FLNC	0.218944	19.2923	3.06447	0.00593372	0.0325813	-2.70692
O95169	NDUFB8	-0.79541	14.6508	-3.06425	0.00593677	0.0325813	-2.70741
P37108	SRP14	-0.154753	18.8954	-3.06061	0.00598645	0.0328152	-2.71529
P13798	APEH	0.17683	18.173	3.06029	0.00599081	0.0328152	-2.71597
P13995	MTHFD2	0.130811	18.0351	3.0592	0.00600581	0.0328661	-2.71834
P07602	PSAP	0.278074	15.5806	3.05868	0.00601287	0.0328734	-2.71945
Q6ICB0	DESI1	-1.00423	12.0813	-3.07447	0.00603513	0.0329146	-2.70994
P33527	ABCC1	0.293758	15.9782	3.05692	0.00603726	0.0329146	-2.72327
Q8ND90	PNMA1	-2.0276	11.6061	-3.09339	0.00604238	0.0329146	-2.69671
P62191	PSMC1	-0.126307	18.7218	-3.05648	0.00604331	0.0329146	-2.72422
P52209	PGD	0.180253	20.6554	3.05569	0.00605421	0.0329427	-2.72592
P51114	FXR1	-0.181754	16.8622	-3.05301	0.00609142	0.0331138	-2.73171
P53621	COPA	0.194826	18.8809	3.05242	0.00609968	0.0331177	-2.73299
Q96DZ1	ERLEC1	0.561093	15.0053	3.05213	0.00610367	0.0331177	-2.73361
Q99733	NAP1L4	-0.191087	18.7952	-3.04888	0.00614931	0.0333217	-2.74064
Q8NC96	NECAP1	-0.314071	14.4034	-3.04863	0.00615285	0.0333217	-2.74119
Q02818	NUCB1	-0.285095	15.3552	-3.04706	0.00617495	0.0333862	-2.74457
Q9BTD8	RBM42	-0.157662	16.5944	-3.04696	0.00617639	0.0333862	-2.74479
Q9Y3S2	ZNF330	-0.433382	13.2153	-3.04093	0.00626202	0.0338173	-2.7578
Q7Z4H3	HDDC2	-0.166092	17.5007	-3.03943	0.0062836	0.033875	-2.76105
P14324	FDPS	-0.336665	18.7295	-3.03937	0.0062845	0.033875	-2.76118
O00505	KPNA3	-0.218862	16.3393	-3.0387	0.00629411	0.033895	-2.76262
Q9BVQ7	AFG2B	-0.244579	15.3341	-3.03754	0.0063108	0.033953	-2.76512
Q13112	CHAF1B	-0.169748	16.1841	-3.03536	0.00634229	0.0340906	-2.76982
P42285	MTREX	-0.227619	18.3172	-3.0346	0.00635332	0.0341179	-2.77146
O14802	POLR3A	-0.206943	15.9276	-3.03297	0.00637699	0.0342131	-2.77497
Q9NX14	NDUFB11	-0.376412	17.0893	-3.03155	0.00639777	0.0342925	-2.77804
P51531	SMARCA2	0.370693	14.2921	3.02946	0.0064284	0.0344246	-2.78255
Q8NCC3	PLA2G15	0.724484	13.7199	3.02653	0.00647147	0.0345928	-2.78885
Q9BQA9	CYBC1	0.631791	13.7679	3.04326	0.00647475	0.0345928	-2.77653
Q9Y2S7	POLDIP2	-0.190435	16.7869	-3.02574	0.00648317	0.0345928	-2.79056
Q9Y3F4	STRAP	-0.117782	18.3229	-3.02569	0.0064839	0.0345928	-2.79066
P06733	ENO1	0.282743	22.966	3.02522	0.0064909	0.034598	-2.79168
P06744	GPI	-0.157218	20.0232	-3.0228	0.00652684	0.0347574	-2.79689
Q5VT25	CDC42BPA	0.322781	15.4091	3.02094	0.00655453	0.0348725	-2.80088
P35914	HMGCL	0.628058	13.8634	3.01801	0.00659847	0.0350738	-2.80719
Q6P4A8	PLBD1	0.41103	14.1718	3.01586	0.00663096	0.035214	-2.81182
P11413	G6PD	0.184851	19.58	3.01379	0.00666234	0.0353479	-2.81627
O43395	PRPF3	-0.217569	17.3189	-3.01328	0.00667009	0.0353564	-2.81737
Q14739	LBR	0.150002	18.8816	3.01111	0.00670318	0.035499	-2.82204
Q14151	SAFB2	-0.239973	17.021	-3.01052	0.00671225	0.0355143	-2.82331
O00635	TRIM38	0.595746	14.0729	3.02447	0.00675417	0.0357033	-2.8165
P30405	PPIF	-0.177949	18.7123	-3.00615	0.00677941	0.0358037	-2.8327
P08133	ANXA6	0.686175	13.4069	3.00162	0.00684978	0.0361422	-2.84244
Q7L590	MCM10	-0.733799	13.5133	-3.0011	0.00685793	0.036152	-2.84356
Q9BZX2	UCK2	-0.427735	17.3691	-2.99807	0.00690536	0.0363687	-2.85005
O76003	GLRX3	-0.192173	18.185	-2.99581	0.00694107	0.0365232	-2.85491
O95155	UBE4B	-0.210322	16.31	-2.99338	0.00697954	0.0366837	-2.86012
Q96HC4	PDLIM5	-0.230483	18.131	-2.99308	0.00698434	0.0366837	-2.86077
P23786	CPT2	0.230803	15.3463	2.99231	0.00699655	0.0367143	-2.86242
Q9NY33	DPP3	0.155321	16.8743	2.991	0.00701741	0.0367513	-2.86522
Q9H0U6	MRPL18	-0.292701	15.8502	-2.99091	0.00701892	0.0367513	-2.86542
Q7L2H7	EIF3M	-0.227471	18.2891	-2.99067	0.00702279	0.0367513	-2.86594
Cont_P81948;P68366	TUBA4A	-0.295886	18.3094	-2.98962	0.00703958	0.0368057	-2.86819
P36776	LONP1	0.186407	17.6934	2.98803	0.00706506	0.0369053	-2.8716
Q96EU6	RRP36	-0.315476	15.2078	-2.98727	0.00707722	0.0369353	-2.87322
Q9HDC9	APMAP	0.293712	15.4587	2.98503	0.0071134	0.0370904	-2.87802
O94880	PHF14	-0.270523	14.242	-2.98274	0.00715065	0.0372508	-2.88294
Cont_P41361	SERPINC1	1.19407	16.8451	3.00225	0.00721165	0.0375345	-2.87313
Q9BVI4	NOC4L	-0.19656	16.6552	-2.97815	0.00722563	0.0375733	-2.89276
O94788	ALDH1A2	-0.275276	18.7171	-2.97722	0.00724099	0.0376191	-2.89476
O75663	TIPRL	0.168395	17.5903	2.97477	0.00728129	0.0377943	-2.89999
Q14181	POLA2	-0.246865	15.3472	-2.97285	0.00731322	0.0379258	-2.90411
P62820	RAB1A	0.220924	17.0229	2.97225	0.00732323	0.0379323	-2.9054
P42336	PIK3CA	0.519347	12.622	2.97198	0.00732767	0.0379323	-2.90597
Q14676	MDC1	-0.227897	16.3701	-2.96802	0.0073939	0.0382406	-2.91444
O75694	NUP155	-0.162594	17.8494	-2.96615	0.00742534	0.0383687	-2.91843
Q9NVP2	ASF1B	0.289769	15.8445	2.96572	0.0074326	0.0383717	-2.91935
Q9BQ69	MACROD1	0.289479	16.2587	2.96525	0.00744058	0.0383784	-2.92036
Q9H3K6	BOLA2	-0.161263	18.5332	-2.96373	0.00746632	0.0384767	-2.92361
Q9UHA3	RSL24D1	-0.375684	16.0476	-2.96325	0.0074745	0.0384843	-2.92464
Cont_P01966	HBA	1.49754	17.4552	2.98573	0.0075105	0.038635	-2.91021
P16278	GLB1	0.389356	17.0144	2.96032	0.00752427	0.0386713	-2.93088
O95379	TNFAIP8	0.629542	15.0124	2.95935	0.00754096	0.0387224	-2.93297
Q16342	PDCD2	-0.346194	17.1891	-2.95667	0.00758702	0.0389241	-2.9387
Q96C86	DCPS	0.208586	15.7857	2.95568	0.00760402	0.0389766	-2.9408
P61457	PCBD1	0.291825	16.1837	2.95375	0.00763743	0.0391129	-2.94493
Q8WY54	PPM1E	0.502775	15.4381	2.94795	0.00773847	0.0395837	-2.95729
P00846	MT-ATP6	-0.803242	15.183	-2.94992	0.00774314	0.0395837	-2.95612
Q06413	MEF2C	0.624557	13.8437	2.94678	0.00775901	0.0396193	-2.95978
O75940	SMNDC1	-0.286559	15.9699	-2.94635	0.00776665	0.0396193	-2.96071
Q13015	MLLT11	-0.474199	15.4736	-2.94612	0.00777079	0.0396193	-2.96121
Q9NPR2	SEMA4B	0.591273	13.0994	2.94492	0.00779186	0.0396915	-2.96375
Q9GZR7	DDX24	-0.294484	16.7075	-2.94354	0.00781635	0.039781	-2.9667
Q01780	EXOSC10	-0.191471	16.8667	-2.94304	0.00782516	0.0397906	-2.96776
Q96KP4	CNDP2	0.164561	18.5958	2.94147	0.00785312	0.0398975	-2.97112
Q99584	S100A13	0.646207	15.0653	2.93944	0.00788929	0.0400458	-2.97544
Q9H583	HEATR1	-0.223722	17.7953	-2.93748	0.00792433	0.0401882	-2.9796
Q15050	RRS1	-0.334479	18.3066	-2.93696	0.00793371	0.0401997	-2.98071
Q9H6E4	CCDC134	0.231545	16.8711	2.93658	0.00794059	0.0401997	-2.98153
O60287	URB1	-0.258509	16.6591	-2.93465	0.00797535	0.0403401	-2.98563
P16401	H1-5	0.260962	20.2143	2.93394	0.00798813	0.0403641	-2.98714
Q5JQC4	CT47A1	-0.565884	17.0595	-2.93517	0.00799746	0.0403641	-2.98687
Q13332	PTPRS	-0.381103	14.7969	-2.93322	0.00800117	0.0403641	-2.98867
Q86Y56	DNAAF5	-0.168965	17.6009	-2.93155	0.0080315	0.0404598	-2.99223
Q14192	FHL2	-0.184494	15.1647	-2.93122	0.00803758	0.0404598	-2.99294
Q8WTV0	SCARB1	-0.585846	16.6544	-2.93163	0.00804127	0.0404598	-2.99289
P35998	PSMC2	-0.151966	18.787	-2.92886	0.00808053	0.0406218	-2.99794
Q14669	TRIP12	-0.16559	15.3611	-2.92846	0.00808787	0.0406232	-2.9988
O75569	PRKRA	0.2769	15.7061	2.92687	0.00811705	0.0407341	-3.00218
O00571	DDX3X	-0.198591	21.2822	-2.92283	0.00819173	0.0410702	-3.01078
Q8IXM3	MRPL41	-0.388011	16.5149	-2.92218	0.00820365	0.0410702	-3.01215
Q9Y3D8	AK6	-0.359135	16.5458	-2.92208	0.00820547	0.0410702	-3.01236
Q8NAV1	PRPF38A	-0.196419	16.6038	-2.92064	0.0082324	0.0411691	-3.01543
P07311	ACYP1	-0.257718	16.3388	-2.91901	0.00826272	0.0412849	-3.01889
Q5SW96	LDLRAP1	0.538105	12.6245	2.91753	0.00829049	0.0413876	-3.02204
Q92643	PIGK	0.279818	15.8037	2.91638	0.00831203	0.0414591	-3.02447
Q9NTX5	ECHDC1	-0.20199	16.2083	-2.91572	0.00832443	0.041485	-3.02587
Q9ULW3	ABT1	-0.236266	16.1692	-2.91236	0.008388	0.0417655	-3.03302
Q9Y2X7	GIT1	0.251851	14.7469	2.91135	0.00840709	0.0418244	-3.03515
Q9NVM4	PRMT7	-0.397576	14.6512	-2.90843	0.00846278	0.042065	-3.04135
Q8TDP1	RNASEH2C	0.175713	15.8144	2.90705	0.00848912	0.0421266	-3.04427
Q6IA69	NADSYN1	0.354147	14.22	2.90702	0.00848985	0.0421266	-3.04435
Q9HBU6	ETNK1	-0.455714	14.33	-2.90522	0.00852439	0.0422269	-3.04816
P22314	UBA1	0.212743	19.8669	2.9052	0.00852476	0.0422269	-3.0482
Q96EY5	MVB12A	0.253979	15.691	2.90144	0.00859753	0.0425507	-3.05617
P22670	RFX1	-0.254674	15.0204	-2.90078	0.00861024	0.042577	-3.05756
Q8WUM4	PDCD6IP	0.126373	19.065	2.89994	0.0086267	0.0426217	-3.05935
O95870	ABHD16A	0.19817	16.3747	2.8989	0.00864682	0.0426833	-3.06154
Q71RC2	LARP4	-0.393863	16.7405	-2.89853	0.00865402	0.0426833	-3.06232
Q9UQC2	GAB2	0.323939	14.637	2.89514	0.00872063	0.0428893	-3.06951
P15923	TCF3	-0.433401	14.4026	-2.89497	0.0087239	0.0428893	-3.06986
Q99661	KIF2C	-0.218694	17.9027	-2.89485	0.0087263	0.0428893	-3.07012
O15260	SURF4	0.360077	19.2316	2.8948	0.00872723	0.0428893	-3.07022
Q9NXF7	DCAF16	-0.31742	15.0548	-2.8945	0.00873311	0.0428893	-3.07085
Q53S33	BOLA3	-0.596694	14.1222	-2.89348	0.0087533	0.0429517	-3.07302
Q92522	H1-10	0.378546	18.2151	2.89104	0.00880172	0.0430591	-3.07819
Q9BTE6	AARSD1	-0.149705	16.8248	-2.8906	0.0088103	0.0430591	-3.07911
Q8IZL8	PELP1	-0.135006	17.1522	-2.89049	0.00881252	0.0430591	-3.07934
Q9HCK8	CHD8	-0.250258	15.7101	-2.89044	0.00881354	0.0430591	-3.07945
Q9H9Y2	RPF1	-0.286475	15.8153	-2.89013	0.00881966	0.0430591	-3.0801
Q96HR9	REEP6	0.35486	16.3002	2.89011	0.00882014	0.0430591	-3.08015
Q13232	NME3	0.468909	13.9357	2.88942	0.00883383	0.0430893	-3.08161
O00267	SUPT5H	-0.141482	16.9487	-2.8858	0.00890633	0.0434061	-3.08927
P27105	STOM	0.361195	16.6175	2.88537	0.008915	0.0434115	-3.09019
P11171	EPB41	-0.167046	17.1523	-2.88476	0.00892708	0.0434335	-3.09145
Q92504	SLC39A7	0.866271	14.0243	2.88354	0.00895176	0.0435168	-3.09404
P10619	CTSA	0.336305	15.0838	2.88298	0.00896299	0.0435345	-3.09522
P82914	MRPS15	-0.342824	15.3677	-2.88241	0.00897461	0.0435542	-3.09643
O14907	TAX1BP3	0.98405	13.8281	2.88034	0.00901663	0.0437212	-3.10081
Q9H6R7	WDCP	-0.496019	13.5619	-2.87807	0.00906286	0.0439083	-3.10561
P39748	FEN1	-0.11174	19.0525	-2.87721	0.00908048	0.0439565	-3.10743
Q07960	ARHGAP1	0.238074	17.1865	2.87648	0.00909529	0.0439912	-3.10895
Q9Y6R4	MAP3K4	-0.161479	15.7947	-2.87608	0.00910362	0.0439944	-3.10981
P52758	RIDA	-0.230701	16.8733	-2.87523	0.0091209	0.0440179	-3.11159
Q9H2K8	TAOK3	0.160831	16.7804	2.87509	0.00912379	0.0440179	-3.11188
Q13627	DYRK1A	0.314688	14.4678	2.8744	0.00913809	0.0440276	-3.11335
Q9H257	CARD9	0.528501	13.0341	2.87425	0.00914113	0.0440276	-3.11366
O75340	PDCD6	0.151384	18.1455	2.87329	0.00916085	0.0440478	-3.11568
P04181	OAT	-0.262293	19.4222	-2.87313	0.00916425	0.0440478	-3.11603
Q1KMD3	HNRNPUL2	0.16126	18.3771	2.87293	0.00916832	0.0440478	-3.11645
O95801	TTC4	-0.289793	16.206	-2.87171	0.00919352	0.0441319	-3.11902
Q9Y3Q8	TSC22D4	0.210824	15.5966	2.86583	0.00931614	0.0446832	-3.13143
Q6NXE6	ARMC6	-0.200134	16.0928	-2.86434	0.0093474	0.0447958	-3.13457
O95985	TOP3B	-0.159635	15.4648	-2.86149	0.00940744	0.0450161	-3.14057
Q13131	PRKAA1	0.14559	16.9788	2.86142	0.00940904	0.0450161	-3.14073
P48637	GSS	0.165987	17.7867	2.8587	0.00946676	0.0452363	-3.14645
O60749	SNX2	0.160401	17.1686	2.85851	0.00947082	0.0452363	-3.14685
P07339	CTSD	0.410875	17.9625	2.85621	0.00951982	0.0454326	-3.15169
Q9NWT1	PAK1IP1	-0.221306	16.7806	-2.85549	0.00953528	0.0454438	-3.1532
Cont_P00004	CYCS	-0.329997	14.6345	-2.85531	0.00953907	0.0454438	-3.15358
Q9Y4W6	AFG3L2	-0.131286	17.1672	-2.855	0.00954588	0.0454438	-3.15424
P43897	TSFM	-0.182419	17.4068	-2.85104	0.00963103	0.0458112	-3.16256
Q8IWZ3	ANKHD1	-0.200659	17.0637	-2.84976	0.00965892	0.0458824	-3.16526
P25098	GRK2	0.193615	16.3429	2.84962	0.00966196	0.0458824	-3.16556
P56645	PER3	-0.3396	14.15	-2.84849	0.00968638	0.0459319	-3.16792
Q969N2	PIGT	0.426482	15.9049	2.8484	0.00968839	0.0459319	-3.16812
Q5JSZ5	PRRC2B	-0.266021	15.012	-2.84529	0.00975638	0.0462161	-3.17466
O95297	MPZL1	-0.204846	14.5909	-2.84079	0.00985533	0.0466464	-3.1841
Q8WUX2	CHAC2	-0.310691	14.9687	-2.83836	0.00990928	0.0468631	-3.18921
P40261	NNMT	0.673714	14.6461	2.85167	0.00993252	0.0469344	-3.17981
Q7KZ85	SUPT6H	-0.340172	17.2384	-2.83452	0.00999516	0.0471916	-3.19728
Q9BSD7	NTPCR	0.183314	16.8685	2.83386	0.01001	0.0472228	-3.19867
Q9UNY4	TTF2	0.224901	15.8621	2.8303	0.0100901	0.0475617	-3.20612
Q8NBL1	POGLUT1	0.419756	14.6152	2.82987	0.0100998	0.0475685	-3.20702
P50213	IDH3A	-0.136754	17.7009	-2.8293	0.0101127	0.0475901	-3.20821
P09012	SNRPA	-0.172083	18.5393	-2.82614	0.0101847	0.0478896	-3.21484
Q8NFH5	NUP35	-0.239908	17.1365	-2.82573	0.010194	0.0478945	-3.2157
Q96K17	BTF3L4	0.23762	16.6378	2.82366	0.0102415	0.0480782	-3.22004
Q8IXQ5	KLHL7	-0.488162	13.4608	-2.82175	0.0102853	0.048216	-3.22403
Q8TEM1	NUP210	0.206498	18.4658	2.8215	0.0102911	0.048216	-3.22456
Q8WTT2	NOC3L	-0.165838	17.1356	-2.82129	0.010296	0.048216	-3.22501
O95562	SFT2D2	0.582363	14.1946	2.81962	0.0103345	0.0483566	-3.22849
A3KN83	SBNO1	-0.284288	16.0291	-2.81773	0.0103784	0.0484944	-3.23245
Q9GZT3	SLIRP	-0.309642	18.9904	-2.81743	0.0103853	0.0484944	-3.23307
Q99615	DNAJC7	-0.205686	18.2653	-2.81727	0.0103892	0.0484944	-3.23343
P16298	PPP3CB	0.341641	14.7665	2.81664	0.0104039	0.0485234	-3.23475
Q8IY17	PNPLA6	0.268467	16.1595	2.81519	0.0104377	0.0486236	-3.23778
O76062	TM7SF2	0.690069	14.0799	2.81499	0.0104423	0.0486236	-3.23819
P16989	YBX3	-0.266418	17.1608	-2.81429	0.0104586	0.0486598	-3.23964
P49915	GMPS	-0.113304	18.9975	-2.80887	0.0105864	0.0492149	-3.25099
Q9HC36	MRM3	-0.314431	15.2319	-2.80821	0.0106019	0.0492471	-3.25236
Q9HAV7	GRPEL1	-0.241148	16.9926	-2.80741	0.0106209	0.0492954	-3.25403
O15235	MRPS12	-0.565572	14.859	-2.80572	0.0106611	0.0494421	-3.25756
Q96EC8	YIPF6	-0.288342	14.2194	-2.80451	0.0106901	0.0495367	-3.2601
P17252	PRKCA	0.300861	16.2419	2.80262	0.0107354	0.0497062	-3.26404
P55212	CASP6	0.495638	15.3549	2.8021	0.0107478	0.0497211	-3.26512
Q9Y5X3	SNX5	0.144756	17.3192	2.80177	0.0107559	0.0497211	-3.26582
Q9Y371	SH3GLB1	0.198294	16.0398	2.80055	0.0107851	0.0498162	-3.26836
P21291	CSRP1	0.333889	15.4311	2.79318	0.0109642	0.0506024	-3.28372
P04818	TYMS	-0.206605	19.5263	-2.7899	0.011045	0.0509347	-3.29058
Q8N201	INTS1	0.155552	17.0728	2.78843	0.0110811	0.0510602	-3.29362
Q9NRA8	EIF4ENIF1	-0.543122	13.3197	-2.82979	0.0111983	0.0515589	-3.26591
P37268	FDFT1	-0.276426	18.5968	-2.78316	0.0112124	0.0515824	-3.30461
Q14790	CASP8	0.25401	15.3354	2.78171	0.0112487	0.0517081	-3.30763
Q96BI1	SLC22A18	0.702514	14.0094	2.79395	0.0112833	0.0518254	-3.22163
P60228	EIF3E	-0.215076	18.0232	-2.77886	0.0113205	0.0519551	-3.31356
P53618	COPB1	0.148115	18.4338	2.7761	0.0113902	0.0522333	-3.31929
Q6P3X3	TTC27	-0.249268	16.9316	-2.77423	0.0114379	0.0524102	-3.32318
Q96NB3	ZNF830	-0.370266	16.4778	-2.77071	0.0115279	0.0527803	-3.33048
P09110	ACAA1	0.216807	17.2039	2.76985	0.01155	0.0528393	-3.33227
Q9Y3E7	CHMP3	0.340986	14.1572	2.76875	0.0115785	0.0529278	-3.33457
P17483	HOXB4	-0.391117	15.1015	-2.76736	0.0116145	0.0530499	-3.33746
Q96FK6	WDR89	-0.355125	13.0476	-2.7665	0.0116366	0.0531089	-3.33924
Q12974	PTP4A2	0.233804	15.6709	2.76542	0.0116646	0.0531941	-3.34147
Q9BYC8	MRPL32	-0.554564	13.7125	-2.76502	0.011675	0.0531993	-3.3423
Q6NUQ4	TMEM214	0.197928	16.8067	2.76434	0.0116926	0.0532376	-3.34371
P55036	PSMD4	-0.149818	18.0627	-2.76397	0.0117024	0.0532401	-3.34449
P05204	HMGN2	1.00105	17.7202	2.78152	0.0117436	0.0532797	-3.33193
O95229	ZWINT	-0.324648	14.8285	-2.76229	0.0117462	0.0532797	-3.34797
P17612	PRKACA	0.297225	15.9793	2.76224	0.0117475	0.0532797	-3.34807
P22087	FBL	-0.137514	18.6124	-2.7621	0.0117512	0.0532797	-3.34836
Cont_Q28065	C4BPA	1.97145	13.5344	2.77614	0.0117602	0.0532797	-3.33715
Q7Z6V5	ADAT2	-0.380888	14.528	-2.76151	0.0117668	0.0532797	-3.3496
Q9NV88	INTS9	-0.280041	15.435	-2.76087	0.0117834	0.0532965	-3.35092
Q92879	CELF1	-0.171472	16.1748	-2.76066	0.011789	0.0532965	-3.35136
Q96BK5	PINX1	-0.578118	13.8809	-2.75933	0.0118239	0.0534122	-3.35411
Q8NF37	LPCAT1	0.331803	14.5236	2.75783	0.0118634	0.0535482	-3.35721
O15446	POLR1G	-0.310668	17.2474	-2.75297	0.0119924	0.054088	-3.36729
Q9H0R6	QRSL1	-0.155389	15.5469	-2.75228	0.0120109	0.0541292	-3.36872
O75054	IGSF3	0.467662	13.8932	2.75128	0.0120375	0.0542066	-3.37079
P61225	RAP2B	0.382249	16.5238	2.74985	0.0120758	0.0543135	-3.37374
Q8IZP0	ABI1	0.356076	16.0497	2.74969	0.0120802	0.0543135	-3.37408
Q9UIG0	BAZ1B	-0.14639	17.6455	-2.74934	0.0120896	0.0543135	-3.37481
Q86WR0	CCDC25	0.246905	14.3335	2.74711	0.0121496	0.054529	-3.37941
Q92575	UBXN4	0.275285	15.722	2.74686	0.0121566	0.054529	-3.37995
Q99829	CPNE1	0.298686	17.3217	2.74574	0.0121869	0.0546222	-3.38226
O75131	CPNE3	0.189393	17.3921	2.74272	0.0122687	0.0549464	-3.3885
O75496	GMNN	-0.458365	15.9973	-2.74206	0.0122867	0.0549842	-3.38986
Q9UFN0	NIPSNAP3A	0.452983	15.2535	2.74004	0.0123421	0.0551369	-3.39404
Q9HD20	ATP13A1	0.165458	16.4176	2.73971	0.0123511	0.0551369	-3.39472
Q9BRZ2	TRIM56	0.23912	16.203	2.73953	0.012356	0.0551369	-3.39509
Q15397	PUM3	-0.206967	16.2391	-2.73941	0.0123593	0.0551369	-3.39534
P32942	ICAM3	-0.384715	14.6138	-2.73757	0.0124098	0.0553196	-3.39914
P34896	SHMT1	0.218817	15.0576	2.73708	0.0124235	0.0553375	-3.40016
Q9H0D6	XRN2	-0.135825	17.4317	-2.73535	0.0124712	0.0554806	-3.40373
P41229	KDM5C	-0.205693	15.5545	-2.73522	0.0124749	0.0554806	-3.404
Q8IZ07	ANKRD13A	0.51092	13.9277	2.73476	0.0124877	0.0554945	-3.40496
O94855	SEC24D	0.42464	14.3563	2.7332	0.012531	0.0556439	-3.40818
Q9BWQ6	YIPF2	-0.657152	14.6719	-2.73003	0.0126194	0.0559931	-3.41471
Q9BPW8	NIPSNAP1	0.414277	15.6238	2.72871	0.0126565	0.0561041	-3.41745
P78345	RPP38	-0.194095	16.525	-2.72844	0.0126639	0.0561041	-3.41799
P08621	SNRNP70	-0.166347	18.6312	-2.728	0.0126764	0.0561162	-3.41891
Q9Y2K6	USP20	-0.272432	14.3324	-2.72733	0.0126953	0.0561286	-3.42029
P54725	RAD23A	-0.236823	17.1683	-2.72706	0.0127029	0.0561286	-3.42085
P05496;P48201;Q06055	ATP5MC1;ATP5MC3;ATP5MC2	0.631667	17.271	2.73012	0.0127259	0.0561286	-3.41926
Q13435	SF3B2	-0.202766	18.8599	-2.72618	0.0127276	0.0561286	-3.42265
Q15008	PSMD6	-0.123908	18.4298	-2.72616	0.0127281	0.0561286	-3.42269
Q96J01	THOC3	-0.157639	17.3389	-2.72582	0.0127378	0.0561286	-3.4234
P11274	BCR	0.140747	16.2145	2.72404	0.0127882	0.0563075	-3.42707
Q9BV57	ADI1	0.177484	16.7299	2.72152	0.0128599	0.0565404	-3.43227
P39210	MPV17	0.799034	14.1636	2.72132	0.0128656	0.0565404	-3.43268
Q9C0E8	LNPK	0.269638	15.7094	2.72114	0.0128707	0.0565404	-3.43304
Q9BXP5	SRRT	-0.129109	17.8082	-2.72023	0.0128965	0.0566106	-3.43491
Q8N2F6	ARMC10	0.206443	15.875	2.71976	0.01291	0.0566266	-3.43588
Q9Y483	MTF2	-0.274743	14.8566	-2.71865	0.0129419	0.0567233	-3.43818
Q02127	DHODH	-0.20174	15.2018	-2.71724	0.0129822	0.0568143	-3.44107
O75410	TACC1	0.180925	15.094	2.71724	0.0129824	0.0568143	-3.44108
Q9Y3B3	TMED7	0.391129	15.2833	2.71639	0.0130067	0.0568771	-3.44282
O00487	PSMD14	-0.17829	18.4086	-2.71552	0.0130318	0.0569436	-3.44461
P08754	GNAI3	0.196763	18.6329	2.71501	0.0130468	0.0569656	-3.44567
Q9H0K6	PUS7L	-0.306631	15.8614	-2.71359	0.0130878	0.0570905	-3.44859
Q9H3H1	TRIT1	-0.290361	14.6414	-2.71333	0.0130952	0.0570905	-3.44912
Q15398	DLGAP5	-0.277403	16.2004	-2.71165	0.0131441	0.05726	-3.45258
P36507	MAP2K2	0.206351	16.0175	2.71043	0.0131795	0.0573709	-3.45508
Q659C4	LARP1B	-0.349104	13.9401	-2.70771	0.0132593	0.0576746	-3.46069
Q9HB40	SCPEP1	0.495796	13.8028	2.70607	0.0133073	0.0578395	-3.46404
Q00535	CDK5	0.358329	16.2344	2.70493	0.0133411	0.0579427	-3.4664
P57772	EEFSEC	0.297774	14.9866	2.70403	0.0133676	0.0580139	-3.46824
Cont_Q28107	F5	1.4607	15.1988	2.72038	0.0134185	0.0581909	-3.45648
Q9UNH7	SNX6	0.170647	15.8128	2.70088	0.013461	0.0583311	-3.47471
Q9BZV1	UBXN6	0.289475	14.5784	2.69705	0.0135756	0.0587831	-3.48257
P49756	RBM25	-0.143843	16.5948	-2.69552	0.0136215	0.0588963	-3.48571
Q8TAD8	SNIP1	-0.330738	14.8424	-2.69517	0.0136321	0.0588963	-3.48643
Q9HCE1	MOV10	0.253411	16.6339	2.69516	0.0136325	0.0588963	-3.48645
O75400	PRPF40A	-0.157537	17.9466	-2.69466	0.0136474	0.0589164	-3.48747
Q8N9Z2	CCDC71L	0.318273	16.6128	2.69416	0.0136626	0.0589379	-3.4885
P11234	RALB	0.281187	17.4037	2.6915	0.013743	0.0592403	-3.49395
P21953	BCKDHB	0.270226	15.1346	2.69093	0.0137602	0.0592544	-3.49511
Q8N5G2	MACO1	-0.280152	13.7678	-2.69071	0.0137669	0.0592544	-3.49556
Q03426	MVK	-0.248653	15.9091	-2.68947	0.0138047	0.0593724	-3.4981
Q15435	PPP1R7	0.177741	16.7124	2.68899	0.0138194	0.0593916	-3.4991
O60927	PPP1R11	0.255338	15.1416	2.68858	0.0138318	0.0594003	-3.49993
Q9BYB4	GNB1L	-0.13126	17.034	-2.68797	0.0138505	0.0594362	-3.50118
O00255	MEN1	-0.253629	14.9773	-2.68708	0.0138777	0.0595084	-3.503
Q5TDH0	DDI2	-0.197089	17.472	-2.68655	0.0138939	0.0595336	-3.50408
Q9BPX5	ARPC5L	0.141769	17.6573	2.68621	0.0139044	0.0595339	-3.50478
P12694	BCKDHA	0.231903	15.2442	2.68574	0.013919	0.0595522	-3.50576
P54687	BCAT1	0.234593	18.6447	2.68319	0.0139974	0.0598429	-3.51096
Q68D91	MBLAC2	0.265554	15.5084	2.68284	0.0140082	0.0598449	-3.51168
Q15545	TAF7	-0.283841	14.5745	-2.68063	0.0140766	0.0600924	-3.5162
Q9NRF9	POLE3	-0.329978	18.0245	-2.67645	0.014207	0.0606039	-3.52475
Q13363	CTBP1	0.268226	16.122	2.67272	0.0143243	0.0609804	-3.53237
Q9Y2Z2	MTO1	-0.331552	13.7089	-2.67236	0.0143357	0.0609804	-3.53311
Q07889	SOS1	0.338325	13.6376	2.6723	0.0143377	0.0609804	-3.53324
Q9UKV3	ACIN1	-0.162167	18.5036	-2.6723	0.0143377	0.0609804	-3.53324
Q96NY7	CLIC6	0.252163	19.6551	2.67183	0.0143525	0.0609981	-3.53419
Q32P44	EML3	0.249119	14.8702	2.67023	0.0144033	0.0611362	-3.53747
Q8N8N7	PTGR2	0.277489	15.5661	2.66966	0.0144213	0.0611362	-3.53862
Q9BTE7	DCUN1D5	-0.201956	16.1278	-2.66955	0.0144248	0.0611362	-3.53885
Q9BRP1	PDCD2L	-0.292513	17.5231	-2.66946	0.0144275	0.0611362	-3.53903
Q99707	MTR	0.169702	15.459	2.6664	0.0145253	0.0615052	-3.54528
Q8IUX1	TMEM126B	-0.350748	13.7221	-2.66543	0.0145564	0.0615683	-3.54726
Q8N511	TMEM199	-0.631723	14.0137	-2.66526	0.0145617	0.0615683	-3.5476
P50542	PEX5	-0.231707	14.4367	-2.66438	0.0145901	0.0616431	-3.54941
Q14CX7	NAA25	-0.174034	17.0835	-2.66099	0.0146994	0.0620592	-3.55632
P11182	DBT	-0.244082	14.713	-2.66051	0.0147148	0.0620788	-3.55729
Q8N0U8	VKORC1L1	0.167972	16.3496	2.65695	0.0148307	0.0625217	-3.56456
Q8TDD1	DDX54	-0.176258	16.6684	-2.65577	0.0148691	0.062614	-3.56695
P48357	LEPR	-0.460645	13.2434	-2.65542	0.0148804	0.062614	-3.56766
Q9BUQ8	DDX23	-0.12097	17.076	-2.65528	0.0148853	0.062614	-3.56796
Q8N2A8	PLD6	-0.473619	14.5479	-2.65467	0.0149052	0.062635	-3.5692
Q96CT7	CCDC124	-0.281944	17.2941	-2.65446	0.0149121	0.062635	-3.56962
P51530	DNA2	-0.434389	13.3796	-2.65355	0.0149419	0.0626631	-3.57147
Q8N1F7	NUP93	-0.126096	18.1146	-2.65328	0.0149507	0.0626631	-3.57202
Q15738	NSDHL	-0.157982	18.1485	-2.65326	0.0149515	0.0626631	-3.57207
P31949	S100A11	0.662015	16.9839	2.65999	0.0149704	0.0626968	-3.56692
O14757	CHEK1	-0.209934	16.507	-2.65082	0.015032	0.0628806	-3.57704
Q99986	VRK1	-0.145909	17.576	-2.65069	0.0150362	0.0628806	-3.5773
O95671	ASMTL	0.377336	13.8011	2.65035	0.0150473	0.0628812	-3.57798
Q9Y6W3	CAPN7	0.265385	16.3887	2.64933	0.0150811	0.0629768	-3.58006
Q8N1F8	STK11IP	-0.305998	13.5013	-2.64771	0.015135	0.063156	-3.58336
Q9UBS4	DNAJB11	0.159129	17.0002	2.64733	0.0151475	0.0631621	-3.58412
O00462	MANBA	0.373023	14.1005	2.6463	0.015182	0.0632601	-3.58623
O43847	NRDC	-0.177116	17.5818	-2.64561	0.0152048	0.0632956	-3.58762
P55209	NAP1L1	-0.135722	20.5845	-2.6452	0.0152185	0.0632956	-3.58845
Q99714	HSD17B10	-0.0964931	19.6963	-2.6448	0.0152319	0.0632956	-3.58927
P33681	CD80	1.27909	13.6607	2.64764	0.0152346	0.0632956	-3.5869
Q14847	LASP1	0.30092	19.8757	2.64408	0.0152562	0.0632956	-3.59074
Q9NPF4	OSGEP	0.136102	16.8618	2.64406	0.0152566	0.0632956	-3.59076
Q6DKI1	RPL7L1	-0.234704	17.459	-2.64214	0.0153214	0.0635184	-3.59468
Q4KMQ2	ANO6	0.33121	14.169	2.64063	0.0153722	0.0636833	-3.59775
A4D1E9	GTPBP10	-0.221239	15.6628	-2.63953	0.0154092	0.0637748	-3.59997
P39656	DDOST	0.216969	19.3571	2.63932	0.0154165	0.0637748	-3.60041
Q9BQ48	MRPL34	-0.347374	16.4112	-2.63653	0.0155109	0.0641191	-3.60606
Q9NZ63	C9orf78	-0.309601	18.0326	-2.63536	0.0155509	0.064225	-3.60844
Q9BRA2	TXNDC17	0.228072	18.8464	2.63513	0.0155589	0.064225	-3.60891
Q7L9L4	MOB1B	0.174596	16.9776	2.63472	0.0155727	0.0642358	-3.60973
Q8TCC3	MRPL30	-0.388945	14.2167	-2.63438	0.0155843	0.0642378	-3.61042
Q99996	AKAP9	-0.277473	14.0783	-2.63318	0.0156256	0.0643582	-3.61287
Q96JJ7	TMX3	0.212491	14.8054	2.63287	0.0156359	0.0643582	-3.61348
P46459	NSF	0.190943	17.0919	2.63192	0.0156685	0.0644463	-3.61541
P13073	COX4I1	-0.287452	19.269	-2.63041	0.0157206	0.0645634	-3.61847
Q9UPT9	USP22	-0.313761	14.2327	-2.63024	0.0157265	0.0645634	-3.61882
Q15042	RAB3GAP1	0.14643	18.1911	2.63012	0.0157307	0.0645634	-3.61907
Q5QJE6	DNTTIP2	-0.252422	16.4564	-2.62906	0.0157672	0.0646669	-3.62121
Q15019	SEPTIN2	0.167474	18.2613	2.62669	0.0158493	0.0649574	-3.62601
P52789	HK2	-0.187839	18.6147	-2.62405	0.0159413	0.0652876	-3.63136
Q7Z4Q2	HEATR3	-0.202249	15.5262	-2.62295	0.0159796	0.0653981	-3.63358
Q14493	SLBP	-0.317584	16.1086	-2.62041	0.016069	0.065717	-3.63873
O95298	NDUFC2	-0.373294	14.1155	-2.61915	0.0161135	0.0658469	-3.64129
Q9Y5J1	UTP18	-0.233563	17.056	-2.61886	0.0161237	0.0658469	-3.64187
Q16777	H2AC20	-2.15904	12.9111	-2.6981	0.0161863	0.0660557	-3.4979
Q9UK97	FBXO9	-0.521087	13.1206	-2.61605	0.0162231	0.066159	-3.64755
Q96T60	PNKP	0.248078	15.5014	2.61434	0.0162838	0.0663188	-3.651
O00767	SCD	-0.567577	16.4277	-2.61713	0.0162854	0.0663188	-3.6486
Q9H307	PNN	-0.204033	17.4893	-2.6118	0.0163746	0.0666348	-3.65614
P99999	CYCS	-0.278307	19.2105	-2.60995	0.0164411	0.0668534	-3.65988
Q13555	CAMK2G	0.277392	15.299	2.60966	0.0164516	0.0668534	-3.66047
Q9BW85	YJU2	-0.291311	14.5831	-2.60496	0.0166215	0.0674962	-3.66995
Q7Z7C8	TAF8	-0.360236	14.5834	-2.60428	0.0166462	0.0675318	-3.67132
P31939	ATIC	-0.143908	19.8581	-2.6038	0.0166636	0.0675318	-3.67229
O75818	RPP40	-0.19927	15.3453	-2.60375	0.0166655	0.0675318	-3.6724
P61586	RHOA	0.182541	18.9749	2.60335	0.0166799	0.0675426	-3.67319
P55145	MANF	0.177026	17.6062	2.60261	0.0167069	0.0676043	-3.67469
Q9BQ95	ECSIT	-0.264932	14.988	-2.60192	0.016732	0.0676582	-3.67607
Q6IA86	ELP2	-0.19988	19.4666	-2.60139	0.0167517	0.06769	-3.67715
Q96CF2	CHMP4C	0.254577	15.8616	2.5979	0.0168796	0.0681218	-3.68417
Q13496	MTM1	0.317579	15.2069	2.59739	0.0168986	0.0681218	-3.68521
Q8IYB8	SUPV3L1	-0.196714	16.7809	-2.59736	0.0168996	0.0681218	-3.68527
P39023	RPL3	-0.144464	20.2457	-2.59719	0.016906	0.0681218	-3.68561
Q9NVV5	AIG1	0.535718	13.9067	2.59664	0.0169264	0.068148	-3.68673
O60294	LCMT2	-0.329722	15.1785	-2.59637	0.0169363	0.068148	-3.68727
Q9NRR3	CDC42SE2	0.26739	15.4474	2.59602	0.0169493	0.068148	-3.68797
Q99543	DNAJC2	-0.186266	17.3995	-2.59566	0.0169626	0.068148	-3.6887
Q8WVY7	UBLCP1	0.164061	17.4538	2.59541	0.0169718	0.068148	-3.6892
Q92541	RTF1	0.137132	15.8476	2.59428	0.0170137	0.0682687	-3.69147
Q7L273	KCTD9	-0.273998	14.9386	-2.59262	0.0170754	0.0684127	-3.69481
Q49AR2	C5orf22	-0.232289	16.1993	-2.59214	0.0170932	0.0684127	-3.69577
Q8TF46	DIS3L	-0.243955	14.4732	-2.59209	0.0170953	0.0684127	-3.69588
Q16718	NDUFA5	-0.290514	15.8906	-2.59203	0.0170972	0.0684127	-3.69599
Q6PJ69	TRIM65	0.225932	17.0393	2.59156	0.017115	0.0684362	-3.69695
Q9UNF0	PACSIN2	0.181787	15.8217	2.59067	0.0171481	0.0685124	-3.69873
P17050	NAGA	0.463731	15.042	2.59041	0.0171579	0.0685124	-3.69926
Q9H9C1	VIPAS39	0.474219	13.1193	2.60105	0.0171841	0.0685693	-3.69065
Q8TCS8	PNPT1	-0.168795	16.9426	-2.58885	0.0172165	0.068651	-3.7024
P38117	ETFB	0.19438	18.8638	2.58772	0.0172589	0.0687725	-3.70467
O95785	WIZ	-0.243041	14.9369	-2.58612	0.0173192	0.068962	-3.70788
Q96S99	PLEKHF1	0.428963	14.6274	2.58582	0.0173305	0.068962	-3.70849
Q96P47	AGAP3	-0.237258	14.8661	-2.58442	0.0173834	0.0690774	-3.71129
Q9Y312	AAR2	-0.204191	15.7079	-2.58442	0.0173836	0.0690774	-3.7113
Q9H9T3	ELP3	-0.157142	16.7541	-2.58308	0.0174343	0.0692312	-3.71399
Q92616	GCN1	-0.0959436	18.5536	-2.58142	0.0174975	0.0693944	-3.71732
Q9NSD9	FARSB	-0.107268	18.5433	-2.58137	0.0174996	0.0693944	-3.71743
Q86VN1	VPS36	0.254476	15.3995	2.58056	0.0175304	0.0694688	-3.71906
Q8WUM0	NUP133	-0.122533	16.8476	-2.57796	0.0176301	0.0697967	-3.72428
O96007	MOCS2	-0.303724	14.9254	-2.57776	0.0176375	0.0697967	-3.72467
P12829	MYL4	-0.211552	18.3821	-2.5757	0.0177169	0.0700628	-3.72881
P47755	CAPZA2	0.182464	17.2705	2.57519	0.0177367	0.0700928	-3.72984
Q8TCT7	SPPL2B	0.68659	13.2234	2.57369	0.0177947	0.0702737	-3.73284
Q9H8H2	DDX31	-0.262	14.8255	-2.5715	0.0178796	0.0705606	-3.73723
O75607	NPM3	-0.324485	19.1286	-2.57098	0.0178998	0.0705919	-3.73827
Q9H7E9	C8orf33	-0.269079	17.0703	-2.56945	0.0179596	0.070779	-3.74134
P10768	ESD	0.112776	19.361	2.56772	0.0180271	0.0709963	-3.74479
P08865	RPSA	-0.120165	21.9338	-2.5652	0.0181262	0.0713198	-3.74984
P14735	IDE	-0.186463	17.4215	-2.565	0.018134	0.0713198	-3.75024
Q9UI30	TRMT112	-0.177677	19.2143	-2.56255	0.0182309	0.0716516	-3.75514
P54277	PMS1	-0.304028	14.6553	-2.56075	0.0183027	0.0718847	-3.75876
Q15653	NFKBIB	-0.332641	14.7863	-2.55878	0.0183811	0.0721433	-3.7627
Q9BVJ6	UTP14A	-0.308546	16.8136	-2.5575	0.0184323	0.0722947	-3.76525
Q92945	KHSRP	-0.170973	20.1073	-2.55704	0.0184508	0.0723179	-3.76618
Q8WWY3	PRPF31	-0.123408	17.2317	-2.55588	0.0184973	0.0724509	-3.76849
P62424	RPL7A	-0.135409	20.6871	-2.55532	0.0185199	0.0724899	-3.76962
Q6ZT21	TMPPE	0.293035	14.2962	2.55494	0.0185349	0.0724994	-3.77036
Q8N1A6	C4orf33	0.596469	14.1772	2.55429	0.018561	0.072523	-3.77166
O75306	NDUFS2	-0.281513	16.4891	-2.55416	0.0185662	0.072523	-3.77192
Q8IX01	SUGP2	-0.140899	15.7607	-2.55212	0.0186487	0.072796	-3.776
Q9H0E9	BRD8	-0.160537	15.861	-2.55128	0.0186827	0.0728791	-3.77767
P78344	EIF4G2	-0.160607	18.3665	-2.54889	0.0187798	0.0732081	-3.78244
P29353	SHC1	0.259798	15.434	2.54843	0.0187988	0.0732323	-3.78336
Q8IWV8	UBR2	-0.273212	14.0686	-2.54565	0.0189123	0.0736248	-3.7889
Q9NU22	MDN1	-0.352246	16.3421	-2.54488	0.0189441	0.0736986	-3.79045
Q9Y2Q3	GSTK1	0.158613	18.6625	2.54296	0.0190231	0.0739094	-3.79427
Q16850	CYP51A1	-0.271342	16.986	-2.54294	0.019024	0.0739094	-3.79432
P78540	ARG2	0.36526	14.8068	2.54261	0.0190373	0.073911	-3.79496
Q9NUU7	DDX19A	-0.13058	17.3938	-2.54194	0.019065	0.0739593	-3.79629
Q9HD33	MRPL47	-0.375112	15.6868	-2.54169	0.0190755	0.0739593	-3.7968
Q8WVM0	TFB1M	-0.220647	16.414	-2.53808	0.0192251	0.0744849	-3.80398
Q9HD40	SEPSECS	0.250439	14.5316	2.5378	0.019237	0.0744849	-3.80455
Q96S97	MYADM	0.449995	16.8222	2.53711	0.0192659	0.0745466	-3.80593
Q6P1Q9	METTL2B	-0.298103	15.0586	-2.53592	0.0193155	0.0746883	-3.80829
Q9UPW6	SATB2	-0.2258	16.2035	-2.53438	0.01938	0.0748874	-3.81136
P78316	NOP14	-0.238762	16.6891	-2.53361	0.0194123	0.0749126	-3.81288
P10398	ARAF	0.212587	15.5611	2.5336	0.0194126	0.0749126	-3.8129
Q13619	CUL4A	-0.209754	15.5933	-2.5282	0.0196411	0.0757091	-3.82365
O15294	OGT	-0.227192	16.7132	-2.5281	0.0196454	0.0757091	-3.82385
Q8NBS9	TXNDC5	0.138616	18.2101	2.52564	0.0197499	0.0759849	-3.82872
Q01974	ROR2	-0.20793	14.1326	-2.5256	0.0197516	0.0759849	-3.8288
P60602	ROMO1	-0.29695	16.7688	-2.52549	0.0197566	0.0759849	-3.82903
P60002	ELOF1	-0.432921	15.9189	-2.52507	0.0197744	0.0760023	-3.82986
Q9BRT6	LLPH	-0.350984	17.0915	-2.52327	0.0198514	0.0761758	-3.83343
Q13309	SKP2	-0.45728	15.495	-2.52309	0.019859	0.0761758	-3.83378
Q9UBM7	DHCR7	-0.255926	17.6212	-2.52309	0.0198593	0.0761758	-3.83379
Q7L4I2	RSRC2	-0.22909	16.9653	-2.52194	0.0199087	0.0763143	-3.83607
Q4V328	GRIPAP1	0.274378	14.4988	2.52129	0.0199366	0.0763703	-3.83736
Q14C86	GAPVD1	-0.0975217	18.7723	-2.51884	0.0200423	0.0766955	-3.84221
Q9BVS4	RIOK2	-0.150055	16.1446	-2.51871	0.0200481	0.0766955	-3.84248
P06756	ITGAV	0.393592	14.2749	2.51762	0.0200952	0.0767861	-3.84463
Q99426	TBCB	0.181833	16.391	2.51755	0.0200985	0.0767861	-3.84478
Q969V3	NCLN	0.114768	16.2456	2.51667	0.0201365	0.07688	-3.84652
O43819	SCO2	-0.385843	13.3625	-2.51441	0.0202351	0.0772053	-3.851
Q9NQG6	MIEF1	-0.278647	14.2266	-2.51352	0.0202742	0.077303	-3.85277
Q9NR50	EIF2B3	-0.177296	17.7612	-2.51156	0.0203602	0.0775793	-3.85665
Q8N0X7	SPART	-0.235631	14.8311	-2.51113	0.0203788	0.0775936	-3.85749
Q9UGJ1	TUBGCP4	-0.351021	14.8769	-2.51086	0.0203909	0.0775936	-3.85803
Q9Y2D8	SSX2IP	-0.394558	14.1086	-2.50639	0.0205886	0.0782937	-3.86688
Q9UJA5	TRMT6	-0.172876	15.5059	-2.50527	0.0206381	0.0784303	-3.86908
Q92478	CLEC2B	1.08638	11.8155	2.75465	0.0207124	0.0786605	-3.58353
P31946	YWHAB	0.208494	21.5052	2.50271	0.0207527	0.0787616	-3.87416
P11441	UBL4A	-0.181022	17.0973	-2.49996	0.0208758	0.0791764	-3.87958
Q96KP1	EXOC2	0.159932	15.6017	2.4985	0.0209416	0.0793352	-3.88246
Q96AX1	VPS33A	0.199085	15.1169	2.49842	0.0209453	0.0793352	-3.88263
Q5SRE5	NUP188	-0.151665	16.9671	-2.49637	0.0210381	0.079579	-3.88668
P51858	HDGF	-0.134376	18.4154	-2.49613	0.0210488	0.079579	-3.88714
Q16539	MAPK14	0.187491	15.7774	2.4958	0.0210639	0.079579	-3.8878
Q9BVK6	TMED9	0.160404	18.2678	2.49577	0.021065	0.079579	-3.88785
P21266	GSTM3	-0.531521	14.2411	-2.49381	0.0211545	0.0798643	-3.89173
Q92698	RAD54L	-0.58111	12.883	-2.49321	0.0211816	0.0798856	-3.89291
A4D126	CRPPA	0.409705	13.9142	2.4928	0.0212006	0.0798856	-3.89373
Q14653	IRF3	0.264759	16.0136	2.49244	0.0212166	0.0798856	-3.89442
P14625	HSP90B1	0.167807	21.0992	2.49206	0.0212342	0.0798856	-3.89518
Q96PZ0	PUS7	-0.207009	17.8694	-2.492	0.0212369	0.0798856	-3.8953
P17096	HMGA1	-0.259906	19.213	-2.49186	0.0212435	0.0798856	-3.89558
O15305	PMM2	0.193371	15.4599	2.48991	0.0213326	0.0801681	-3.89941
Q96S59	RANBP9	-0.116219	16.1252	-2.4871	0.0214621	0.0805506	-3.90495
O14641	DVL2	-0.434689	13.756	-2.48709	0.0214624	0.0805506	-3.90497
O60476	MAN1A2	0.270806	14.3567	2.48617	0.021505	0.0806259	-3.90678
O60739	EIF1B	-0.271262	15.3505	-2.48605	0.0215105	0.0806259	-3.90702
Q8NEF9	SRFBP1	-0.278331	14.5027	-2.48534	0.0215437	0.0806863	-3.90843
Q9GZM5	YIPF3	0.144718	15.8068	2.4851	0.0215547	0.0806863	-3.9089
O96008	TOMM40	-0.159068	18.7358	-2.48424	0.0215945	0.0807824	-3.91059
P84098	RPL19	-0.215739	20.4128	-2.48368	0.0216205	0.0808271	-3.91169
Q9BYG3	NIFK	-0.241827	17.6712	-2.48238	0.021681	0.0810007	-3.91425
P20338	RAB4A	0.243889	15.831	2.48183	0.0217066	0.0810435	-3.91533
Q9Y6I4	USP3	-0.204868	14.974	-2.4814	0.0217268	0.0810663	-3.91618
P63000	RAC1	0.102901	18.346	2.47694	0.021936	0.0817415	-3.92495
O15042	U2SURP	-0.142832	17.5045	-2.47693	0.0219362	0.0817415	-3.92496
P51116	FXR2	-0.152076	16.3212	-2.47474	0.0220398	0.0820383	-3.92927
P30044	PRDX5	0.361667	18.5352	2.47464	0.0220444	0.0820383	-3.92946
Q13425	SNTB2	0.372322	14.2809	2.47294	0.0221253	0.082286	-3.93281
P61020	RAB5B	0.308635	14.6683	2.47249	0.0221464	0.0823113	-3.93368
Q9UM54	MYO6	0.327089	14.9152	2.47052	0.0222403	0.0826068	-3.93755
Q9NRZ9	HELLS	-0.33812	14.1563	-2.47005	0.0222627	0.0826155	-3.93847
Q6NYC1	JMJD6	-0.190347	16.9181	-2.46987	0.0222714	0.0826155	-3.93883
Q96MG7	NSMCE3	-0.207886	14.5171	-2.4674	0.0223898	0.083001	-3.94368
P08574	CYC1	-0.208552	17.8526	-2.46489	0.0225107	0.0833132	-3.9486
Q15796	SMAD2	-0.418045	14.5681	-2.46478	0.0225159	0.0833132	-3.94881
Q9BWT3	PAPOLG	-0.327785	14.5292	-2.46475	0.0225175	0.0833132	-3.94888
Q13137	CALCOCO2	0.397414	14.5359	2.46344	0.0225806	0.0834932	-3.95144
P48634	PRRC2A	-0.219835	16.9742	-2.46062	0.0227176	0.0839457	-3.95697
Q7Z3J2	VPS35L	0.262386	15.388	2.45969	0.0227631	0.0840594	-3.95879
E9PAV3;Q13765	NACA	-0.260016	20.0224	-2.45924	0.0227848	0.0840856	-3.95966
Q6UW02	CYP20A1	0.346538	14.4045	2.4568	0.0229043	0.0844726	-3.96445
O43491	EPB41L2	0.184401	16.6218	2.45562	0.0229621	0.0846138	-3.96675
Q13951	CBFB	0.161012	17.288	2.45542	0.0229721	0.0846138	-3.96714
Q12955	ANK3	0.258789	16.4301	2.4543	0.0230273	0.0847445	-3.96934
P42574	CASP3	0.181948	16.1562	2.4541	0.0230371	0.0847445	-3.96973
P56378	ATP5MJ	-0.418116	16.8186	-2.45365	0.0230591	0.0847713	-3.9706
O94822	LTN1	-0.191308	16.2652	-2.45236	0.0231231	0.084952	-3.97313
Q9UK76	JPT1	-0.379818	18.1495	-2.45206	0.0231378	0.084952	-3.97371
Q9BZK7	TBL1XR1	0.162282	15.9834	2.4506	0.0232104	0.0851641	-3.97657
P46060	RANGAP1	-0.0948342	18.1075	-2.44968	0.023256	0.085211	-3.97836
O60841	EIF5B	-0.128417	18.8854	-2.44948	0.0232658	0.085211	-3.97875
Q9BY77	POLDIP3	-0.242571	16.7975	-2.44945	0.0232677	0.085211	-3.97882
O60701	UGDH	0.266365	15.8616	2.44817	0.0233313	0.0853895	-3.98132
O43768	ENSA	0.244044	16.916	2.44609	0.0234352	0.0856704	-3.98537
Q6P1K8	GTF2H2C	-0.248841	15.8349	-2.44604	0.0234379	0.0856704	-3.98548
Q5T0F9	CC2D1B	0.252546	14.7995	2.44454	0.0235132	0.0858449	-3.98841
O60306	AQR	-0.154207	16.2635	-2.44433	0.0235236	0.0858449	-3.98881
P12268	IMPDH2	-0.112767	19.6883	-2.44383	0.0235487	0.0858449	-3.98978
Q96D71	REPS1	0.210783	15.1794	2.44331	0.0235751	0.0858449	-3.99081
Q96IF1	AJUBA	-0.383634	15.0364	-2.44317	0.0235819	0.0858449	-3.99107
Q8TF01	PNISR	-0.262097	15.8206	-2.44309	0.0235861	0.0858449	-3.99123
Q9UGL1	KDM5B	-0.337366	14.2261	-2.44301	0.0235902	0.0858449	-3.99139
O75683	SURF6	-0.229198	15.9835	-2.44243	0.0236192	0.0858962	-3.99251
Q14008	CKAP5	-0.120401	18.1009	-2.44159	0.0236617	0.0859964	-3.99415
P11586	MTHFD1	-0.120197	18.6115	-2.44125	0.0236792	0.0860053	-3.99483
O15479	MAGEB2	0.246331	16.5268	2.44072	0.023706	0.0860483	-3.99586
Q9UIF9	BAZ2A	-0.142896	15.8448	-2.44026	0.0237292	0.0860783	-3.99675
Q92769	HDAC2	-0.173129	17.6785	-2.43861	0.0238132	0.0863016	-3.99998
Q8N6N3	C1orf52	-0.321216	15.1516	-2.43846	0.0238208	0.0863016	-4.00027
Q9Y5Y2	NUBP2	0.124494	17.447	2.43559	0.0239669	0.086776	-4.00585
Q9NQT5	EXOSC3	-0.157096	17.9508	-2.43489	0.0240028	0.0868513	-4.00721
P18031	PTPN1	0.163344	17.9155	2.43268	0.0241161	0.0871733	-4.01151
Q86VS8	HOOK3	0.195313	16.2446	2.43257	0.0241221	0.0871733	-4.01173
Q07020	RPL18	-0.137467	21.1764	-2.43109	0.0241984	0.0873415	-4.01462
Q9BVW5	TIPIN	-0.397735	14.3358	-2.43079	0.0242137	0.0873415	-4.01519
O43172	PRPF4	-0.134442	17.7963	-2.43078	0.0242142	0.0873415	-4.01521
P51812	RPS6KA3	0.164299	16.9102	2.42876	0.0243189	0.087664	-4.01914
Q96GA3	LTV1	-0.244214	16.5302	-2.42746	0.0243866	0.0878528	-4.02168
P24311	COX7B	-0.474511	14.0799	-2.42577	0.0244745	0.0881142	-4.02496
P42226	STAT6	0.6638	12.5088	2.42421	0.0245559	0.0883521	-4.02799
Q9Y520	PRRC2C	-0.258331	16.1868	-2.42197	0.0246736	0.0887199	-4.03234
P62873	GNB1	0.209068	16.9081	2.42036	0.0247582	0.0889317	-4.03546
Q9NXG2	THUMPD1	0.114612	17.4804	2.42016	0.024769	0.0889317	-4.03586
Q9UPY5	SLC7A11	1.18348	11.6269	2.46551	0.0247789	0.0889317	-3.91373
Q9Y2V7	COG6	0.22248	14.8984	2.41731	0.0249195	0.0893709	-4.04138
P61019	RAB2A	0.233403	18.1988	2.41707	0.0249324	0.0893709	-4.04185
O60313	OPA1	-0.132019	17.3661	-2.41641	0.0249673	0.0894403	-4.04313
Q8N465	D2HGDH	0.268412	14.7232	2.4159	0.0249947	0.0894827	-4.04413
P48506	GCLC	0.309566	14.5144	2.41544	0.0250188	0.0895132	-4.045
P54727	RAD23B	-0.0941668	18.6934	-2.41174	0.025217	0.0901659	-4.05219
P04150	NR3C1	0.416415	13.175	2.41092	0.0252608	0.0902187	-4.05377
O94979	SEC31A	0.230024	20.9221	2.41061	0.0252772	0.0902187	-4.05436
P26358	DNMT1	-0.233736	18.0052	-2.41058	0.0252788	0.0902187	-4.05442
O00116	AGPS	0.124341	17.6002	2.4096	0.0253318	0.0903517	-4.05632
Q16537	PPP2R5E	-0.180489	15.216	-2.40817	0.0254091	0.0905712	-4.0591
Q8NA75	DCAF4L2	-0.355132	14.2348	-2.40727	0.0254575	0.0906875	-4.06083
P56270	MAZ	-0.246285	14.8895	-2.40572	0.0255415	0.0909301	-4.06383
Q9H3H3	C11orf68	0.286428	15.2636	2.40517	0.0255715	0.0909472	-4.0649
Q16643	DBN1	-0.270731	16.593	-2.40497	0.0255823	0.0909472	-4.06528
O43924	PDE6D	0.324962	15.0092	2.40476	0.0255937	0.0909472	-4.06569
P49754	VPS41	0.413328	13.5177	2.40378	0.0256471	0.0910806	-4.06758
Q9Y2G5	POFUT2	0.566191	13.488	2.40307	0.0256859	0.0911576	-4.06896
Q9Y6D6	ARFGEF1	0.205626	14.971	2.4028	0.0257005	0.0911576	-4.06948
Q9NW68	BSDC1	-0.297794	14.4832	-2.40234	0.0257257	0.0911825	-4.07037
Q8WU79	SMAP2	0.185899	17.9129	2.40183	0.0257537	0.0911825	-4.07136
Q8N806	UBR7	0.237047	15.4924	2.4018	0.0257552	0.0911825	-4.07141
O14653	GOSR2	0.172148	15.9768	2.39819	0.0259536	0.0918286	-4.07839
P78368	CSNK1G2	-0.228496	14.4911	-2.39717	0.0260097	0.0919703	-4.08036
Q8N5L8	RPP25L	-0.301415	15.5962	-2.39589	0.0260803	0.0921632	-4.08282
O95757	HSPA4L	-0.12888	17.8614	-2.39551	0.0261014	0.0921811	-4.08356
P02792	FTL	-0.425055	16.2928	-2.39392	0.02619	0.0924073	-4.08664
Q9H6Z4	RANBP3	-0.124344	16.4641	-2.39378	0.0261976	0.0924073	-4.0869
Q9NVA2	SEPTIN11	0.0991071	17.8868	2.39349	0.0262138	0.0924075	-4.08746
Q9NVP1	DDX18	-0.17161	19.6535	-2.39117	0.0263429	0.0928059	-4.09193
Q9NZD2	GLTP	0.512359	13.3967	2.38799	0.0265209	0.0932697	-4.09805
Q14999	CUL7	0.671166	13.5209	2.38796	0.0265229	0.0932697	-4.09812
P30041	PRDX6	0.200217	22.2176	2.38795	0.0265233	0.0932697	-4.09813
P09417	QDPR	0.237763	16.4847	2.38661	0.0265986	0.0934775	-4.10071
Q13217	DNAJC3	0.21769	15.504	2.38628	0.0266173	0.0934858	-4.10135
O75152	ZC3H11A	-0.131984	16.3886	-2.38448	0.0267193	0.0937534	-4.10483
Q53GT1	KLHL22	0.526424	13.0137	2.38415	0.0267376	0.0937534	-4.10545
Q96IG2	FBXL20	0.39751	14.1743	2.38407	0.0267424	0.0937534	-4.10561
P09543	CNP	0.149678	15.6065	2.38236	0.0268396	0.0940272	-4.10891
Q96K19	RNF170	0.538974	12.9629	2.38212	0.0268532	0.0940272	-4.10937
P30825	SLC7A1	0.482505	14.0679	2.38024	0.0269603	0.09432	-4.11298
Q7Z417	NUFIP2	-0.292968	16.262	-2.37912	0.0270239	0.09432	-4.11512
P35219	CA8	-0.357549	16.3608	-2.37882	0.0270412	0.09432	-4.1157
Q9BY32	ITPA	-0.130365	17.5624	-2.37875	0.0270456	0.09432	-4.11585
Q96KA5	CLPTM1L	0.174891	15.9732	2.37871	0.0270478	0.09432	-4.11593
Q99081	TCF12	-0.331875	15.0983	-2.3787	0.0270483	0.09432	-4.11594
Q92552	MRPS27	-0.20151	17.0286	-2.37864	0.0270517	0.09432	-4.11606
P07947	YES1	-0.161091	15.4963	-2.37742	0.0271217	0.0943444	-4.1184
Q8N4Q1	CHCHD4	-0.284869	14.8744	-2.3773	0.0271282	0.0943444	-4.11862
Cont_P63103;P63104	YWHAZ	0.200715	20.3891	2.37724	0.0271321	0.0943444	-4.11875
Q53HC9	EIPR1	0.172152	15.3349	2.37711	0.0271393	0.0943444	-4.11899
Q9H9Y6	POLR1B	-0.195294	15.8953	-2.37708	0.0271408	0.0943444	-4.11904
Q96RE7	NACC1	-0.14071	15.5106	-2.37538	0.0272391	0.0946286	-4.12233
Q16186	ADRM1	-0.198507	18.7256	-2.37425	0.0273043	0.0947979	-4.1245
P41252	IARS1	0.168601	19.2901	2.37277	0.0273896	0.0950366	-4.12733
Q9NRK6	ABCB10	-0.209654	16.0525	-2.37066	0.0275119	0.0954032	-4.13137
Q8ND56	LSM14A	-0.222661	15.396	-2.37026	0.0275356	0.095428	-4.13215
P49792	RANBP2	-0.124856	19.1959	-2.36992	0.0275552	0.0954383	-4.1328
Q96EV8	DTNBP1	0.252787	15.2425	2.3696	0.0275738	0.0954451	-4.13341
Q9P2J5	LARS1	0.128379	18.8274	2.36826	0.0276521	0.0956587	-4.13599
Q04828	AKR1C1	0.307732	18.6882	2.36752	0.0276952	0.0957502	-4.1374
Q9Y324	FCF1	-0.202135	15.008	-2.36424	0.0278879	0.0963585	-4.14369
Q13472	TOP3A	-0.168149	16.7576	-2.36364	0.0279234	0.0964229	-4.14484
P98194	ATP2C1	-0.240093	14.235	-2.36062	0.0281018	0.0968421	-4.15062
P51649	ALDH5A1	0.23225	15.6964	2.36061	0.0281022	0.0968421	-4.15063
Q9H488	POFUT1	0.17149	15.7031	2.36023	0.0281249	0.0968421	-4.15136
Q15629	TRAM1	0.470983	16.1766	2.36017	0.0281287	0.0968421	-4.15149
Q01813	PFKP	0.118179	17.8003	2.36016	0.028129	0.0968421	-4.1515
Q92544	TM9SF4	0.187723	16.2777	2.35829	0.02824	0.0971658	-4.15507
O75909	CCNK	-0.180302	15.7048	-2.35717	0.0283073	0.0973393	-4.15723
O75665	OFD1	-0.329624	14.3011	-2.35674	0.0283328	0.0973687	-4.15804
P26583	HMGB2	0.171624	19.1223	2.35619	0.0283654	0.0974199	-4.15908
Q70J99	UNC13D	0.183866	17.1418	2.35584	0.0283863	0.0974199	-4.15975
Q9UBB9	TFIP11	-0.127969	15.7177	-2.35564	0.0283986	0.0974199	-4.16015
Q5JSL3	DOCK11	0.222282	15.4398	2.35156	0.0286437	0.098202	-4.16793
Q1MSJ5	CSPP1	-0.355143	14.3061	-2.35101	0.0286771	0.0982579	-4.16899
P04040	CAT	-0.147298	18.4809	-2.34482	0.0290535	0.0994884	-4.18081
Q9Y5K5	UCHL5	-0.118358	18.1294	-2.34427	0.0290873	0.0995447	-4.18186
P46736	BRCC3	0.258482	14.611	2.34281	0.0291769	0.099792	-4.18464
Q14203	DCTN1	0.130473	17.3472	2.34168	0.0292459	0.0999685	-4.18678
Q8IUI8	CRLF3	-0.178249	16.4369	-2.34028	0.0293326	0.100205	-4.18946
Q9Y5V3	MAGED1	-0.638675	12.5336	-2.33894	0.0294152	0.100387	-4.19201
O14745	NHERF1	-0.241486	16.9488	-2.33885	0.0294207	0.100387	-4.19218
Q14376	GALE	0.207796	16.9858	2.33837	0.0294503	0.100428	-4.19309
Q9H4M9	EHD1	-0.208001	17.6763	-2.33767	0.0294941	0.100518	-4.19443
P48444	ARCN1	0.16896	17.5989	2.33727	0.0295189	0.100522	-4.19519
P05771	PRKCB	0.241543	17.5994	2.33708	0.0295302	0.100522	-4.19554
O75695	RP2	0.346408	13.4231	2.33678	0.029549	0.100526	-4.19612
O00231	PSMD11	-0.102689	19.793	-2.33515	0.0296506	0.100812	-4.19922
Q9NXH8	TOR4A	0.346054	15.5923	2.33455	0.0296879	0.100879	-4.20036
Q99836	MYD88	0.166459	15.9052	2.3335	0.0297535	0.101042	-4.20236
Q99766	DMAC2L	0.427924	14.4735	2.33285	0.0297941	0.10112	-4.20359
O00161	SNAP23	0.179464	17.7902	2.33246	0.0298183	0.101143	-4.20433
Q15003	NCAPH	-0.150759	17.3178	-2.3311	0.0299036	0.101372	-4.20691
Q9HAU0	PLEKHA5	0.280077	14.5385	2.33026	0.0299568	0.101493	-4.20852
Q2NKX8	ERCC6L	-0.183387	15.2526	-2.3296	0.0299984	0.101568	-4.20977
Q15257	PTPA	0.206579	18.0628	2.32934	0.0300144	0.101568	-4.21025
P23497	SP100	-0.201907	15.8167	-2.32876	0.0300515	0.101608	-4.21137
Q14165	MLEC	0.300611	16.3589	2.3286	0.0300614	0.101608	-4.21167
Q4G0F5	VPS26B	0.265531	14.8661	2.32712	0.0301549	0.101824	-4.21448
Q9H2M9	RAB3GAP2	0.165271	16.0864	2.32702	0.0301609	0.101824	-4.21466
Q8N183	NDUFAF2	-0.224761	17.5801	-2.32546	0.0302599	0.102046	-4.21762
Q9NTJ5	SACM1L	0.138606	18.0951	2.32539	0.0302642	0.102046	-4.21775
Q14444	CAPRIN1	-0.281637	18.726	-2.32515	0.03028	0.102046	-4.21822
Q9Y6A9	SPCS1	0.14736	16.1616	2.32326	0.0304	0.102391	-4.2218
Q9HAB3	SLC52A2	-0.346312	13.9292	-2.32218	0.0304693	0.102564	-4.22386
O75911	DHRS3	0.330571	14.2141	2.32144	0.0305163	0.102662	-4.22525
Q92620	DHX38	-0.143872	15.567	-2.32102	0.0305431	0.102679	-4.22605
Q7L1Q6	BZW1	-0.189788	17.5093	-2.3208	0.0305571	0.102679	-4.22646
Q9HCC0	MCCC2	-0.161293	16.8239	-2.31974	0.030625	0.102847	-4.22847
Q8NBI5	SLC43A3	-0.178901	17.23	-2.31923	0.0306582	0.102898	-4.22944
Q12874	SF3A3	-0.105343	18.6654	-2.31507	0.0309266	0.103739	-4.23732
Q6Y7W6	GIGYF2	-0.188925	16.2511	-2.3121	0.0311197	0.104275	-4.24294
Q9P2W1	PSMC3IP	0.350272	13.7255	2.31205	0.0311228	0.104275	-4.24303
Q6UB99	ANKRD11	-0.4656	13.8467	-2.3106	0.0312171	0.10453	-4.24576
Q9BPY3	FAM118B	-0.248561	14.8056	-2.30968	0.0312772	0.10467	-4.2475
Q5RKV6	EXOSC6	-0.198235	17.4868	-2.30938	0.0312972	0.104676	-4.24808
Q9UDY2	TJP2	-0.282274	17.7977	-2.30875	0.0313383	0.104696	-4.24927
Q9UBQ5	EIF3K	-0.184303	18.7512	-2.30873	0.0313397	0.104696	-4.2493
P13693	TPT1	-0.200848	18.3067	-2.30829	0.0313684	0.104731	-4.25013
Q9NVX2	NLE1	-0.268419	17.1446	-2.30746	0.0314231	0.104853	-4.2517
Q15527	SURF2	-0.198335	15.3118	-2.30656	0.0314824	0.10499	-4.25341
Q96P70	IPO9	0.164056	18.2988	2.30432	0.0316301	0.105421	-4.25763
Cont_Q14CN4;Cont_Q3SY84;Cont_Q6IME9;Cont_Q7RTS7;Q14CN4;Q3SY84;Q7RTS7	KRT72;KRT71;Krt72;KRT74;KRT72;KRT71;KRT74	2.40325	14.0306	2.32577	0.0316531	0.105437	-4.23701
Q9BV20	MRI1	-0.131906	17.2678	-2.30161	0.03181	0.105898	-4.26275
P13984	GTF2F2	-0.245203	15.5792	-2.30095	0.0318537	0.105982	-4.26399
P14649	MYL6B	0.252154	14.5426	2.29962	0.0319428	0.106217	-4.26651
Q9BUT1	BDH2	0.711978	13.111	2.2975	0.032084	0.106625	-4.27049
Q9ULX3	NOB1	-0.219086	17.7586	-2.29654	0.0321488	0.106779	-4.27231
O00461	GOLIM4	0.269438	14.1212	2.29354	0.0323505	0.107387	-4.27795
P36578	RPL4	-0.169656	20.9027	-2.29273	0.0324058	0.107416	-4.27949
O15357	INPPL1	0.271662	14.4078	2.2926	0.0324144	0.107416	-4.27973
Q96PM9	ZNF385A	-0.345748	15.1414	-2.29238	0.0324288	0.107416	-4.28013
Q9ULT8	HECTD1	-0.455901	13.7612	-2.29231	0.032434	0.107416	-4.28027
Q16890	TPD52L1	-0.192439	16.0293	-2.29086	0.0325319	0.107663	-4.28299
P56134	ATP5MF	-0.159445	19.5495	-2.29033	0.0325682	0.107663	-4.284
Q96JH7	VCPIP1	-0.147116	15.0171	-2.29021	0.0325761	0.107663	-4.28421
Q5T8I3	EEIG2	0.303876	13.9037	2.2901	0.0325836	0.107663	-4.28442
Q8N7H5	PAF1	-0.139474	16.6414	-2.28619	0.0328505	0.108482	-4.29177
A6NDU8	RIMOC1	-0.229876	16.4546	-2.28565	0.0328877	0.108543	-4.2928
Q96MW1	CCDC43	-0.192869	14.7078	-2.28459	0.03296	0.108719	-4.29478
A0MZ66	SHTN1	0.169762	15.5215	2.28382	0.0330134	0.108832	-4.29623
Q8N680	ZBTB2	-0.607549	13.4733	-2.29154	0.0330474	0.108882	-4.20748
Q8WUH6	TMEM263	0.301291	16.1625	2.28277	0.0330859	0.108946	-4.29821
O00139	KIF2A	-0.119791	17.6619	-2.2819	0.0331456	0.109081	-4.29983
Q92520	FAM3C	0.161062	16.3153	2.2815	0.0331729	0.109108	-4.30057
P62906	RPL10A	-0.187035	19.9498	-2.28104	0.0332053	0.109152	-4.30146
O95817	BAG3	-0.230299	15.4629	-2.28041	0.0332489	0.109233	-4.30264
Q15018	ABRAXAS2	0.22105	14.8839	2.27986	0.0332868	0.109295	-4.30366
P28289	TMOD1	-0.37045	15.7093	-2.27787	0.0334253	0.109638	-4.3074
Q9NZ09	UBAP1	-0.253701	14.4609	-2.27779	0.0334308	0.109638	-4.30755
Q16763	UBE2S	-0.588326	16.7451	-2.28248	0.0334486	0.109638	-4.30312
P61313	RPL15	-0.12174	20.363	-2.27487	0.033634	0.110077	-4.31301
A6NIH7	UNC119B	0.198812	14.7708	2.27473	0.0336442	0.110077	-4.31328
Q9ULR0	ISY1	-0.157815	15.857	-2.27461	0.0336525	0.110077	-4.3135
Q9Y2Z0	SUGT1	-0.162096	19.2257	-2.27434	0.0336714	0.110077	-4.31401
P09661	SNRPA1	-0.132594	18.4501	-2.27424	0.0336782	0.110077	-4.31419
O15091	PRORP	-0.283797	14.3624	-2.27333	0.0337424	0.110224	-4.3159
P68431	H3C1	0.206738	23.6859	2.27224	0.0338185	0.11041	-4.31793
P62750	RPL23A	-0.16372	20.1013	-2.2687	0.0340686	0.111126	-4.32456
O43772	SLC25A20	-0.239208	14.3618	-2.26834	0.0340942	0.111126	-4.32524
Q8N6H7	ARFGAP2	0.15748	16.8294	2.26832	0.0340959	0.111126	-4.32528
Q9NZQ3	NCKIPSD	0.235953	14.8034	2.26784	0.0341295	0.111172	-4.32617
P50750	CDK9	-0.138667	16.5523	-2.26478	0.034347	0.111771	-4.33188
P23327	HRC	0.310517	14.4025	2.26471	0.0343522	0.111771	-4.33202
O60488	ACSL4	0.274306	15.8226	2.26126	0.0345995	0.112486	-4.33847
P13861	PRKAR2A	0.123643	17.607	2.26109	0.0346111	0.112486	-4.33877
Q9P1Z2	CALCOCO1	0.434886	13.0489	2.27662	0.0347108	0.112727	-4.32454
Q5T5C0	STXBP5	0.254091	15.3618	2.25944	0.0347301	0.112727	-4.34186
P25788	PSMA3	0.110457	19.0259	2.25925	0.034744	0.112727	-4.34222
Q96EY4	TMA16	-0.153729	15.2403	-2.25835	0.0348086	0.112873	-4.34389
Q9H9F9	ACTR5	-0.320515	14.7278	-2.25504	0.0350486	0.113587	-4.35006
P11474	ESRRA	-0.278771	14.223	-2.2544	0.0350954	0.113674	-4.35126
Q9BX68	HINT2	0.250871	15.3186	2.25375	0.0351422	0.113762	-4.35246
O94851	MICAL2	-0.43057	13.6861	-2.25303	0.0351951	0.113869	-4.35381
Q8IY22	CMIP	0.232865	15.1925	2.25167	0.0352945	0.114126	-4.35635
Q9H7Z7	PTGES2	0.162416	16.7261	2.24863	0.0355176	0.114779	-4.36201
O00425	IGF2BP3	0.118095	18.0823	2.24837	0.0355363	0.114779	-4.36248
Q8IWB9	TEX2	-0.33733	13.096	-2.24729	0.0356164	0.114967	-4.3645
P30419	NMT1	0.148961	17.8663	2.24666	0.0356624	0.114967	-4.36566
Q86V59	PNMA8A	-0.885826	13.0577	-2.31104	0.0356905	0.114967	-4.22148
Q96Q89	KIF20B	0.141017	14.8922	2.24625	0.0356925	0.114967	-4.36642
Q8NI27	THOC2	-0.143591	18.4253	-2.24622	0.0356947	0.114967	-4.36647
O14569	CYB561D2	1.96025	14.8887	2.25933	0.0357328	0.115026	-4.3538
Q9P032	NDUFAF4	-0.26003	14.9812	-2.2433	0.0359115	0.115446	-4.37191
Q13283	G3BP1	-0.174566	19.2461	-2.24315	0.0359225	0.115446	-4.37218
Q5TBB1	RNASEH2B	0.222671	14.4382	2.24314	0.0359235	0.115446	-4.37221
O15020	SPTBN2	0.34975	14.4773	2.24253	0.0359685	0.115526	-4.37333
Q13901	C1D	-0.217504	14.6036	-2.24103	0.0360804	0.11582	-4.37612
Q9BZF1	OSBPL8	0.100095	17.2158	2.24067	0.0361073	0.115842	-4.37679
Q96IJ6	GMPPA	0.29693	16.1642	2.23958	0.0361886	0.11601	-4.37881
Q9Y6D5	ARFGEF2	-0.241966	13.9652	-2.23943	0.0362001	0.11601	-4.37909
P61626	LYZ	1.35935	12.4418	2.36247	0.0362488	0.116101	-4.0082
P04062	GBA1	0.500916	14.0683	2.23788	0.0363164	0.1162	-4.38197
Q9UGM6	WARS2	-0.239993	15.278	-2.23783	0.0363201	0.1162	-4.38206
P06748	NPM1	-0.18606	22.4775	-2.2374	0.0363522	0.116238	-4.38286
Q969H8	MYDGF	0.262577	16.5611	2.23593	0.0364629	0.116527	-4.38558
Q13608	PEX6	0.159096	14.9181	2.23498	0.0365349	0.11669	-4.38735
Q5TKA1	LIN9	-0.289391	14.3812	-2.23472	0.0365544	0.11669	-4.38783
P46782	RPS5	-0.156295	20.8634	-2.23353	0.0366441	0.116907	-4.39003
P49321	NASP	-0.13526	19.7565	-2.23313	0.0366746	0.116907	-4.39077
P46779	RPL28	-0.134335	20.3607	-2.23301	0.0366833	0.116907	-4.39099
O95373	IPO7	-0.188868	19.1659	-2.23157	0.0367931	0.117191	-4.39367
O95478	NSA2	-0.281663	17.3146	-2.23107	0.0368307	0.117246	-4.39458
P51665	PSMD7	-0.114156	18.545	-2.23037	0.0368842	0.117351	-4.39589
Q03252	LMNB2	0.104449	17.4171	2.22991	0.0369195	0.117399	-4.39674
O15155	BET1	0.24901	14.5203	2.22879	0.0370044	0.117604	-4.3988
Q00796	SORD	-0.28506	17.8414	-2.2285	0.0370267	0.117609	-4.39934
P23193	TCEA1	0.234754	18.0411	2.2279	0.0370724	0.117645	-4.40045
P49643	PRIM2	-0.169226	16.2167	-2.22775	0.0370843	0.117645	-4.40074
P49006	MARCKSL1	-0.430219	16.7569	-2.22727	0.0371294	0.117645	-4.40171
Q9P253	VPS18	0.19798	15.194	2.22675	0.037161	0.117645	-4.40259
P42765	ACAA2	0.183453	15.9031	2.22659	0.037173	0.117645	-4.40288
Q9BTE3	MCMBP	-0.160048	17.5953	-2.22635	0.0371915	0.117645	-4.40332
Q9H173	SIL1	0.687549	13.2576	2.22628	0.0371968	0.117645	-4.40345
Q9GZZ9	UBA5	0.218429	16.3092	2.22607	0.0372127	0.117645	-4.40384
P11940	PABPC1	-0.169644	20.746	-2.22595	0.0372221	0.117645	-4.40406
P49675	STAR	0.289808	14.0029	2.2249	0.0373026	0.117664	-4.406
P08708	RPS17	-0.211393	20.0082	-2.2249	0.0373032	0.117664	-4.40601
Q9Y5J9	TIMM8B	-0.586871	14.4865	-2.22474	0.0373153	0.117664	-4.4063
P07195	LDHB	-0.126055	21.2331	-2.22448	0.0373348	0.117664	-4.40677
P19397	CD53	0.965814	14.2787	2.27758	0.0373423	0.117664	-4.27253
Q9H857	NT5DC2	-0.226244	13.9791	-2.22427	0.037351	0.117664	-4.40716
O75419	CDC45	-0.285915	16.5819	-2.22297	0.0374519	0.117917	-4.40958
Q01831	XPC	0.183264	15.6087	2.22202	0.0375253	0.118068	-4.41133
P25325	MPST	-0.103519	16.4453	-2.22181	0.037541	0.118068	-4.41171
Q8WYN0	ATG4A	-0.482656	13.6298	-2.221	0.0376041	0.118182	-4.41321
O00764	PDXK	0.264045	17.6032	2.22072	0.0376258	0.118182	-4.41373
Q03154	ACY1	0.2206	17.1224	2.22055	0.0376389	0.118182	-4.41404
Q99567	NUP88	-0.135417	16.9889	-2.21921	0.0377433	0.118445	-4.41652
Q9UKV5	AMFR	-0.216647	15.6145	-2.21838	0.0378076	0.118582	-4.41804
Q8IY26	PLPP6	0.487633	13.2852	2.21768	0.0378618	0.118687	-4.41933
Q2M389	WASHC4	0.224463	14.3847	2.21718	0.0379015	0.118747	-4.42027
Q14562	DHX8	-0.151884	15.2754	-2.2169	0.0379234	0.118751	-4.42078
P50579	METAP2	-0.20908	17.7814	-2.21634	0.0379669	0.118822	-4.42181
Q92766	RREB1	-0.16075	15.2733	-2.21475	0.0380913	0.119123	-4.42474
Q9BQ90	KLHDC3	-0.45228	13.5756	-2.21458	0.0381045	0.119123	-4.42505
Q8IVS2	MCAT	-0.188464	14.9366	-2.21422	0.0381329	0.119125	-4.42572
P42696	RBM34	-0.174344	16.0638	-2.21405	0.0381465	0.119125	-4.42604
Q9H4L5	OSBPL3	0.144973	16.2708	2.21348	0.0381913	0.119155	-4.42709
P53801	PTTG1IP	0.251107	15.9056	2.2134	0.0381975	0.119155	-4.42723
Q9NP61	ARFGAP3	0.223944	15.5296	2.2128	0.0382446	0.119237	-4.42833
Q96T88	UHRF1	-0.223333	16.8092	-2.21238	0.0382773	0.119274	-4.4291
P35236	PTPN7	0.263282	15.9479	2.21153	0.0383445	0.119343	-4.43067
Q9Y2D2	SLC35A3	0.452549	13.3223	2.21147	0.0383492	0.119343	-4.43078
Q9BQ04	RBM4B	-0.322264	13.9166	-2.21131	0.0383617	0.119343	-4.43107
Q8NDF8	TENT4B	-0.300573	13.8145	-2.21052	0.038424	0.119416	-4.43252
Q9UPN3	MACF1	0.157949	16.8713	2.21035	0.0384377	0.119416	-4.43284
P23526	AHCY	-0.110705	20.5417	-2.21023	0.0384476	0.119416	-4.43307
O95232	LUC7L3	-0.110227	17.177	-2.20935	0.0385168	0.119566	-4.43468
O43432	EIF4G3	-0.16184	16.3642	-2.20899	0.0385456	0.119591	-4.43535
Q15181	PPA1	-0.13231	20.4652	-2.20642	0.0387495	0.120098	-4.44007
Q8NCA5	FAM98A	-0.142983	16.2054	-2.20641	0.0387506	0.120098	-4.4401
Q4VC31	MIX23	-0.184669	15.9234	-2.2057	0.0388071	0.120148	-4.4414
Q9NYB0	TERF2IP	-0.11632	15.601	-2.20568	0.0388086	0.120148	-4.44143
P18754	RCC1	-0.12567	19.2166	-2.20296	0.0390265	0.120757	-4.44644
Q6NZI2	CAVIN1	0.274433	16.7486	2.20227	0.0390818	0.120863	-4.44771
O43521	BCL2L11	0.463234	12.6069	2.20079	0.0392009	0.121166	-4.45043
P62491	RAB11A	0.155532	19.6878	2.20045	0.0392282	0.121186	-4.45105
Q9BVM2	DPCD	0.289368	15.4678	2.19801	0.0394248	0.121728	-4.45552
Q06830	PRDX1	-0.0898382	22.2265	-2.197	0.0395066	0.121914	-4.45737
Q14566	MCM6	-0.0933304	19.1189	-2.19652	0.0395457	0.12197	-4.45826
Q9NXV2	KCTD5	-0.417395	14.8467	-2.1957	0.0396121	0.122062	-4.45976
Q9BUT9	MCRIP2	-0.364281	14.4551	-2.19563	0.0396181	0.122062	-4.45989
P60866	RPS20	-0.209744	19.5407	-2.19503	0.0396671	0.122147	-4.461
Q9H5Q4	TFB2M	-0.239617	16.4946	-2.19469	0.0396947	0.122167	-4.46162
Q8WUD4	CCDC12	-0.281274	16.0026	-2.19401	0.0397494	0.12227	-4.46285
Q8WVD3	RNF138	-0.33727	14.8803	-2.19308	0.0398256	0.122409	-4.46456
Q7Z6Z7	HUWE1	0.104381	17.6891	2.19279	0.0398496	0.122409	-4.4651
Q15526	SURF1	0.349376	15.0354	2.19238	0.0398826	0.122409	-4.46584
Q9C0J8	WDR33	-0.127822	15.8987	-2.1922	0.039898	0.122409	-4.46618
Q9Y6J0	CABIN1	-0.231922	14.4068	-2.19216	0.0399012	0.122409	-4.46625
Q6P2E9	EDC4	-0.0877872	17.7663	-2.19136	0.0399667	0.122545	-4.46772
Q9NRG0	CHRAC1	-0.248718	16.6532	-2.19102	0.0399946	0.122565	-4.46834
P62258	YWHAE	0.184775	20.4849	2.19063	0.0400259	0.122595	-4.46904
Q8NCD3	HJURP	-0.240963	14.3411	-2.18941	0.0401265	0.122838	-4.47128
Q9Y697	NFS1	-0.185623	15.0383	-2.18849	0.040202	0.12294	-4.47296
Q765P7	MTSS2	-0.222854	14.5946	-2.18849	0.0402025	0.12294	-4.47297
Q7Z4V5	HDGFL2	0.178329	17.203	2.18797	0.0402449	0.123004	-4.47392
Q71SY5	MED25	-0.251306	15.6514	-2.18582	0.0404228	0.123482	-4.47785
Q9H4Z3	PCIF1	0.252495	14.3637	2.18525	0.0404697	0.123559	-4.47889
O95394	PGM3	0.190002	16.5716	2.18482	0.0405055	0.123603	-4.47968
Q9NY93	DDX56	-0.227693	16.8526	-2.18402	0.040572	0.123711	-4.48114
P40306	PSMB10	0.577221	13.5637	2.19115	0.0405891	0.123711	-4.39175
P32189;Q14409	GK;GK3	0.388777	13.6253	2.18361	0.0406056	0.123711	-4.48188
Q9H9H4	VPS37B	0.248104	14.8774	2.18259	0.0406906	0.123905	-4.48375
Q13228	SELENBP1	0.242199	17.7815	2.18103	0.0408213	0.124212	-4.48661
O76080	ZFAND5	-1.48498	11.6605	-2.18087	0.0408346	0.124212	-4.4869
Q9NZJ7	MTCH1	0.381085	15.584	2.18007	0.0409008	0.124347	-4.48835
Q9NVT9	ARMC1	-0.140139	16.5405	-2.17788	0.0410849	0.124841	-4.49235
Q9Y5Q0	FADS3	0.284268	14.6585	2.17645	0.0412052	0.125133	-4.49496
Q8N5K1	CISD2	-0.182218	17.7005	-2.17622	0.0412245	0.125133	-4.49538
Q9Y2G3	ATP11B	0.272363	14.4635	2.17571	0.0412671	0.125196	-4.4963
O15533	TAPBP	0.392753	13.7132	2.17407	0.0414065	0.125552	-4.49931
O00479	HMGN4	0.754111	13.6841	2.17125	0.041645	0.126209	-4.50443
Q8N357	SLC35F6	0.357283	13.6166	2.17092	0.0416734	0.126228	-4.50504
Q7L3V2	RTL10	-0.585027	14.5995	-2.16863	0.0418683	0.126752	-4.50919
Q567V2	MPV17L2	-0.147652	16	-2.16815	0.0419097	0.12681	-4.51008
A2A3N6	PIPSL	-0.173449	16.1276	-2.16765	0.0419524	0.126873	-4.51098
P10809	HSPD1	-0.119595	21.6075	-2.16653	0.0420487	0.127097	-4.51303
P27448	MARK3	-0.23894	14.78	-2.16581	0.0421103	0.127217	-4.51433
Q9H2C2	ARV1	-0.359651	13.7825	-2.16481	0.0421961	0.127409	-4.51615
P13284	IFI30	-0.681872	13.7828	-2.16333	0.0423237	0.127727	-4.51884
Cont_Q03247	APOE	0.635044	15.372	2.16463	0.0423976	0.127883	-4.51816
P33981	TTK	-0.259148	16.59	-2.16122	0.0425062	0.128143	-4.52267
P24752	ACAT1	0.11939	19.2685	2.16067	0.0425545	0.128221	-4.52368
Q99460	PSMD1	-0.125094	19.5598	-2.16029	0.0425871	0.128226	-4.52436
Q92667	AKAP1	-0.27104	14.6536	-2.1599	0.0426207	0.128226	-4.52506
P14373	TRIM27	-0.159963	15.935	-2.15988	0.0426229	0.128226	-4.52511
Q8IXK0	PHC2	0.18574	15.1861	2.15681	0.04289	0.128962	-4.53067
P62993	GRB2	0.0931356	17.0916	2.15604	0.042957	0.129096	-4.53206
Q9BRL6	SRSF8	-0.270486	14.7289	-2.15445	0.0430966	0.129448	-4.53495
O95900	TRUB2	-0.277151	14.5522	-2.15367	0.0431656	0.129587	-4.53637
Q15773	MLF2	-0.292068	15.4698	-2.15229	0.0432867	0.129839	-4.53887
Q9BYT8	NLN	-0.118435	16.5104	-2.1522	0.0432946	0.129839	-4.53903
P62140	PPP1CB	0.13854	17.2167	2.15157	0.0433496	0.129936	-4.54016
P78346	RPP30	-0.12007	16.1836	-2.15061	0.0434347	0.130112	-4.5419
P27361	MAPK3	0.226256	15.262	2.1504	0.0434537	0.130112	-4.54229
Q9HC07	TMEM165	-0.169837	16.1439	-2.15001	0.0434878	0.130146	-4.54299
Q86W28	NLRP8	-0.62013	15.7671	-2.15257	0.0436389	0.130531	-4.54164
P01137	TGFB1	0.177713	15.8301	2.14753	0.0437078	0.130669	-4.54748
Q14155	ARHGEF7	0.219174	16.1839	2.14557	0.043882	0.131121	-4.55102
O75190	DNAJB6	-0.299873	16.3347	-2.14462	0.0439672	0.131191	-4.55274
O75533	SF3B1	-0.0860919	18.7779	-2.14456	0.0439728	0.131191	-4.55285
Q9H270	VPS11	0.156269	15.2556	2.14455	0.0439737	0.131191	-4.55287
O15379	HDAC3	0.128558	16.1344	2.14408	0.0440152	0.131246	-4.55371
P15735	PHKG2	0.244976	14.9245	2.14173	0.0442257	0.131805	-4.55795
P23258	TUBG1	-0.106679	17.2151	-2.14039	0.0443465	0.132097	-4.56038
O95292	VAPB	0.169918	17.151	2.13824	0.0445402	0.132605	-4.56425
Q9BQC6	MRPL57	-0.278977	14.3017	-2.13796	0.0445656	0.132612	-4.56475
Q96QD9	FYTTD1	0.214989	14.8531	2.13607	0.0447367	0.133052	-4.56816
P28799	GRN	0.401958	15.2099	2.13554	0.0447847	0.133126	-4.56911
Q5H8A4	PIGG	0.252363	15.2924	2.13231	0.0450793	0.133932	-4.57493
Q9UHX1	PUF60	-0.10363	19.1669	-2.13204	0.0451041	0.133937	-4.57542
Q9Y314	NOSIP	-0.236179	17.3088	-2.13066	0.0452304	0.134226	-4.57791
Q96DB5	RMDN1	0.230439	15.0818	2.13047	0.0452483	0.134226	-4.57826
P41091	EIF2S3	-0.121149	19.1699	-2.12861	0.0454185	0.13461	-4.58159
Q8WZ82	OVCA2	0.255538	14.6656	2.12855	0.0454243	0.13461	-4.5817
Q96NA2	RILP	0.24055	16.4163	2.12786	0.0454877	0.134664	-4.58294
P05198	EIF2S1	-0.113839	18.7498	-2.12784	0.0454897	0.134664	-4.58298
P09234	SNRPC	-0.151734	18.1684	-2.12731	0.0455381	0.134738	-4.58393
P58004	SESN2	0.600897	15.5524	2.12895	0.0455774	0.134785	-4.58253
Q7Z2T5	TRMT1L	0.119877	16.1422	2.12644	0.0456185	0.134838	-4.58549
O15047	SETD1A	-0.139922	14.7576	-2.12514	0.0457389	0.135124	-4.58783
Q99536	VAT1	0.325301	19.2313	2.12481	0.0457692	0.135144	-4.58842
Q9HAS0	C17orf75	0.306073	13.4739	2.1238	0.0458632	0.135326	-4.59024
Q99747	NAPG	0.11597	17.4515	2.12364	0.0458779	0.135326	-4.59052
O15539	RGS5	-0.214231	15.4899	-2.12275	0.0459608	0.135501	-4.59212
A6NFI3	ZNF316	-0.65674	12.4899	-2.12035	0.0461849	0.136091	-4.59644
P61960	UFM1	0.161472	17.2301	2.11961	0.0462533	0.136223	-4.59775
P36639	NUDT1	0.218983	15.2315	2.11887	0.0463233	0.136288	-4.59909
Q99832	CCT7	-0.0906834	20.7126	-2.11878	0.0463318	0.136288	-4.59925
Q8IWS0	PHF6	0.133018	16.2011	2.11862	0.0463464	0.136288	-4.59953
P62910	RPL32	-0.17671	19.8618	-2.11757	0.046445	0.136508	-4.60142
Q9NVU7	SDAD1	-0.230895	15.0369	-2.1164	0.0465549	0.136761	-4.60351
Q5U5X0	LYRM7	-0.181278	16.6113	-2.11584	0.0466075	0.136845	-4.60451
P42345	MTOR	0.120213	16.4477	2.11549	0.0466402	0.136871	-4.60514
Q15459	SF3A1	-0.110947	18.0606	-2.11495	0.0466919	0.136953	-4.60612
O43776	NARS1	0.0952449	19.4752	2.11346	0.0468324	0.137295	-4.60878
Q08426	EHHADH	0.336364	14.2958	2.1123	0.046942	0.137546	-4.61085
O76070	SNCG	0.363829	16.9497	2.11184	0.0469857	0.137604	-4.61168
Q12962	TAF10	-0.436035	14.3531	-2.11047	0.047116	0.137916	-4.61413
Q96QK1	VPS35	0.191968	18.1711	2.11008	0.0471532	0.137954	-4.61483
Q13107	USP4	-0.164681	15.6152	-2.10971	0.0471884	0.137987	-4.61549
Cont_Q29443	TF	0.239952	18.5679	2.1079	0.0473608	0.138421	-4.61872
P60660	MYL6	0.351411	17.759	2.10696	0.0474506	0.138613	-4.6204
P63313	TMSB10	0.689313	16.3907	2.11289	0.0475854	0.138936	-4.61516
O15519	CFLAR	-1.1921	10.7177	-2.11051	0.0477505	0.139347	-4.61892
Q9BUF5	TUBB6	-0.105736	19.6799	-2.10318	0.0478137	0.139461	-4.62715
Q9NPL8	TIMMDC1	0.229748	15.1824	2.10173	0.0479538	0.139735	-4.62974
Q9NWK9	ZNHIT6	-0.333955	14.4392	-2.1017	0.0479562	0.139735	-4.62978
P46109	CRKL	0.164728	20.4234	2.09928	0.0481907	0.140271	-4.6341
O75643	SNRNP200	-0.101021	18.5943	-2.09904	0.0482147	0.140271	-4.63454
Q9NRW1	RAB6B	-0.335338	17.4591	-2.0989	0.0482278	0.140271	-4.63478
Q14157	UBAP2L	-0.217301	17.818	-2.0988	0.0482381	0.140271	-4.63497
O94826	TOMM70	-0.0931054	17.9649	-2.09799	0.0483167	0.140429	-4.63641
Cont_G5E513	NA	1.08602	13.7868	2.10558	0.048432	0.14065	-4.54642
Q9P003	CNIH4	0.335266	17.692	2.0967	0.0484418	0.14065	-4.6387
P11310	ACADM	0.124282	18.5814	2.09404	0.0487019	0.141334	-4.64343
Q9H0A0	NAT10	-0.158624	18.2255	-2.09288	0.0488159	0.141593	-4.6455
Q8TEA1	NSUN6	-0.155327	15.942	-2.09261	0.0488423	0.141598	-4.64598
Q96I25	RBM17	-0.0916584	17.1248	-2.09191	0.0489107	0.141725	-4.64722
Q16836	HADH	0.148257	17.8594	2.08853	0.0492449	0.142621	-4.65324
P17029	ZKSCAN1	0.638917	13.9668	2.08716	0.0493801	0.14286	-4.65566
Q6P1N0	CC2D1A	0.183169	14.7784	2.08701	0.0493951	0.14286	-4.65593
Q6QNY0	BLOC1S3	0.188965	14.7667	2.08694	0.0494019	0.14286	-4.65605
Q9NXE4	SMPD4	-0.133074	15.9455	-2.07986	0.0501092	0.144804	-4.66861
Q9Y394	DHRS7	0.315683	14.3703	2.07971	0.0501245	0.144804	-4.66888
Q16854	DGUOK	0.523283	12.8082	2.07828	0.0502686	0.145147	-4.67141
Q9H6R0	DHX33	-0.184065	14.8257	-2.07787	0.0503097	0.145193	-4.67214
P62899	RPL31	-0.127845	20.3045	-2.0774	0.0503574	0.145258	-4.67297
O14744	PRMT5	-0.101892	19.5591	-2.07315	0.0507885	0.146423	-4.68049
Q92499	DDX1	-0.0834991	18.6445	-2.07291	0.0508122	0.146423	-4.68091
Q05209	PTPN12	0.233799	15.649	2.07222	0.0508834	0.146554	-4.68214
P30711	GSTT1	0.749834	12.8735	2.07	0.0511095	0.147132	-4.68605
Q9BWF3	RBM4	-0.123802	17.3697	-2.06911	0.051201	0.147321	-4.68763
P27635	RPL10	-0.156644	20.4041	-2.06819	0.0512953	0.147519	-4.68925
P16333	NCK1	0.142369	15.9443	2.06725	0.0513919	0.147723	-4.69091
[truncated: 3,758 more rows]
