# Supplementary material for: The Disease Gene THAP12 is a Transcriptional Regulator of Mitochondrial ETC Complex I
Source: bioRxiv. 2026 Jul 17:2026.07.16.738975. Preprint. [Version 1] doi: 10.64898/2026.07.16.738975 (PMC13404843; doi:10.64898/2026.07.16.738975)
Supplement: Supplement 3 — Supplemental Table 3. RNAseq differential gene expression analysis. Differential gene expression analysis from THAP12 KO K562 cells and THAP12 mutant patient fibroblasts. K562 and fibroblast data are presented on their own individual sheets. [file media-3.xlsx]

## Sheet: THAP12 KO vs NTC K562 RNAseq
EnsemblID	logFC	logCPM	F	PValue	FDR	Gene	gene_biotype	mygene_symbol	mygene_name	type_of_gene	alias	summary	Parent_AvgCPM	Parent_stdv	Patient_AvgCPM	Patient_stdv	log10FDR
ENSG00000181264	-2.2441	1.07348	57.4076	2.01695e-06	0.00688679	TLCD5	protein_coding	TLCD5	TLC domain containing 5	protein-coding	TMEM136	Predicted to be integral component of membrane. [provided by Alliance of Genome Resources, Apr 2022]	3.29717	0.8558	0.686034	0.331408	2.16198
ENSG00000238795	-1.58522	0.656216	10.6936	0.00534412	0.283985	SCARNA12	snoRNA						2.22819	1.61454	0.705263	0.280029	0.546705
ENSG00000227591	-1.41237	0.490157	12.8038	0.00286438	0.226519	HSD11B1-AS1	lncRNA						1.87604	0.98468	0.67925	0.327395	0.644896
ENSG00000064787	-1.38151	0.0140533	18.6475	0.000650421	0.118032	BCAS1	protein_coding						1.24843	0.309721	0.458922	0.170193	0.927999
ENSG00000215256	-1.37258	2.53746	81.4607	2.40925e-07	0.00371628	DHRS4-AS1	lncRNA	DHRS4-AS1	DHRS4 antisense RNA 1	ncRNA	AS1DHRS4;C14orf167;C14orf67;DHRS4AS1;PRO1488		8.20099	0.781077	3.14263	0.557432	2.42989
ENSG00000185904	-1.3378	0.109013	18.3625	0.000694455	0.123126	LINC00839	lncRNA						1.3309	0.301136	0.510902	0.171511	0.90965
ENSG00000162595	-1.23811	2.86486	27.2866	0.000113619	0.0407575	DIRAS3	protein_coding	DIRAS3	DIRAS family GTPase 3	protein-coding	ARHI;NOEY2	This gene encodes a member of the ras superfamily. This gene is imprinted gene with monoallelic expression of the paternal allele which is associated with growth suppression. The encoded protein acts as a tumor suppressor whose function is abrogated in many ovarian and breast cancers. This protein may also play a role autophagy in certain cancer cells by regulating the autophagosome initiation co…	10.0245	3.85118	4.25565	0.942348	1.38979
ENSG00000251209	-1.22685	1.47144	28.8209	8.67428e-05	0.0361624	LINC00923	lncRNA	LINC00923	long intergenic non-protein coding RNA 923	ncRNA	LINC02254		3.64694	0.806805	1.55372	0.408858	1.44174
ENSG00000228857	-1.21139	1.03882	18.1326	0.000732465	0.125536	ACTR3-AS1	lncRNA						2.68367	0.829939	1.14036	0.370773	0.90123
ENSG00000232001	-1.18345	0.388419	15.5689	0.00136594	0.165966		lncRNA						1.62131	0.37367	0.693234	0.283189	0.77998
ENSG00000135119	-1.14748	2.94682	30.568	6.45519e-05	0.0301731	RNFT2	protein_coding	RNFT2	ring finger protein, transmembrane 2	protein-coding	TMEM118	Predicted to enable ubiquitin protein ligase activity. Predicted to be involved in positive regulation of ERAD pathway and protein ubiquitination. Predicted to be integral component of membrane. [provided by Alliance of Genome Resources, Apr 2022]	10.5318	2.21803	4.71848	1.48028	1.52038
ENSG00000182771	-1.12065	2.05152	49.709	4.65589e-06	0.00785611	GRID1	protein_coding	GRID1	glutamate ionotropic receptor delta type subunit 1	protein-coding	GluD1;GluD1-b	This gene encodes a subunit of glutamate receptor channels. These channels mediate most of the fast excitatory synaptic transmission in the central nervous system and play key roles in synaptic plasticity.[provided by RefSeq, Jan 2009].	5.50485	0.673143	2.51773	0.253087	2.10479
ENSG00000134864	-1.11095	0.38303	8.12831	0.0124331	0.372329	GGACT	protein_coding						1.59435	0.560661	0.71919	0.446329	0.429073
ENSG00000258791	-1.0934	1.647	14.9344	0.00160794	0.17875	LINC00520	lncRNA						4.15058	1.65456	1.90689	0.65516	0.747754
ENSG00000196155	-1.06436	3.77025	40.4662	1.47253e-05	0.013361	PLEKHG4	protein_coding	PLEKHG4	pleckstrin homology and RhoGEF domain containing G4	protein-coding	ARHGEF44;PRTPHN1;SCA4	The protein encoded by this gene can function as a guanine nucleotide exchange factor (GEF) and may play a role in intracellular signaling and cytoskeleton dynamics at the Golgi apparatus. Polymorphisms in the region of this gene have been found to be associated with spinocerebellar ataxia in some study populations. Alternative splicing results in multiple transcript variants. [provided by RefSeq…	18.3131	0.882241	8.75801	2.64293	1.87416
ENSG00000302893	-1.06056	0.0280562	11.8716	0.0037468	0.253538		lncRNA						1.16151	0.106991	0.544463	0.218893	0.595957
ENSG00000228160	-1.04845	0.73239	12.8266	0.00284604	0.226519		lncRNA						2.03059	0.227998	0.977662	0.4964	0.644896
ENSG00000272975	-1.04564	0.193589	6.67956	0.0211107	0.415794	MYHAS	lncRNA						1.34375	0.337881	0.641313	0.499581	0.381122
ENSG00000169169	-1.03587	0.798974	7.95329	0.0132245	0.37932	CPT1C	protein_coding						2.17991	1.13109	1.02353	0.347309	0.420995
ENSG00000254126	-1.02463	0.351378	13.4188	0.00241263	0.210928	CD8B2	protein_coding						1.51089	0.247818	0.726575	0.260423	0.675865
ENSG00000277879	-1.00188	0.319682	12.1373	0.00346709	0.251079		lncRNA						1.46063	0.282641	0.712527	0.243718	0.60019
ENSG00000260774	-0.987878	0.160731	8.48091	0.0109987	0.35803		lncRNA						1.2759	0.469412	0.635632	0.215069	0.446081
ENSG00000006016	-0.981985	0.823386	15.6922	0.0013239	0.164687	CRLF1	protein_coding						2.1487	0.298647	1.07388	0.325063	0.783341
ENSG00000258545	-0.97644	0.412157	9.87625	0.00691492	0.306502	RHOXF1-AS1	lncRNA						1.57165	0.497701	0.785839	0.288752	0.513567
ENSG00000137338	-0.953942	2.99881	20.8074	0.000403371	0.0912678	PGBD1	protein_coding	PGBD1	piggyBac transposable element derived 1	protein-coding	HUCEP-4;SCAND4;dJ874C20.4	The piggyBac family of proteins, found in diverse animals, are transposases related to the transposase of the canonical piggyBac transposon from the moth, Trichoplusia ni. This family also includes genes in several genomes, including human, that appear to have been derived from the piggyBac transposons. This gene belongs to the subfamily of piggyBac transposable element derived (PGBD) genes. The …	10.3696	0.527482	5.342	2.00492	1.03968
ENSG00000168209	-0.933495	8.63354	22.5764	0.000278961	0.0794964	DDIT4	protein_coding	DDIT4	DNA damage inducible transcript 4	protein-coding	Dig2;REDD-1;REDD1	Predicted to enable 14-3-3 protein binding activity. Involved in defense response to virus; negative regulation of TOR signaling; and response to hypoxia. Located in cytosol. [provided by Alliance of Genome Resources, Apr 2022]	521.604	216.487	272.904	17.342	1.09965
ENSG00000094914	-0.933445	5.71787	45.9259	7.29733e-06	0.00865856	AAAS	protein_coding	AAAS	aladin WD repeat nucleoporin	protein-coding	AAA;AAASb;ADRACALA;ADRACALIN;ALADIN;GL003	The protein encoded by this gene is a member of the WD-repeat family of regulatory proteins and may be involved in normal development of the peripheral and central nervous system. The encoded protein is part of the nuclear pore complex and is anchored there by NDC1. Defects in this gene are a cause of achalasia-addisonianism-alacrima syndrome (AAAS), also called triple-A syndrome or Allgrove synd…	69.0384	8.16378	36.1231	8.16002	2.06255
ENSG00000224099	-0.929281	1.22282	10.653	0.0054117	0.285875		lncRNA						2.87735	0.398522	1.47677	0.742709	0.543824
ENSG00000118096	-0.928992	2.96225	42.7651	1.08657e-05	0.0111736	IFT46	protein_coding	IFT46	intraflagellar transport 46	protein-coding	C11orf2;C11orf60;CFAP32;FAP32	Predicted to enable protein C-terminus binding activity. Predicted to be involved in cilium assembly; intraciliary transport; and protein stabilization. Predicted to act upstream of or within smoothened signaling pathway. Located in cytoplasm. [provided by Alliance of Genome Resources, Apr 2022]	10.0763	0.964325	5.25229	0.970017	1.95181
ENSG00000287756	-0.927353	1.13064	11.309	0.00442915	0.268975		lncRNA						2.64647	0.920448	1.38767	0.328437	0.570288
ENSG00000101928	-0.917575	1.10656	15.6995	0.00132143	0.164687	MOSPD1	protein_coding						2.63384	0.420841	1.38915	0.389583	0.783341
ENSG00000250821	-0.914605	0.50801	9.60522	0.00754848	0.318129	EXOC1L	protein_coding						1.65095	0.464009	0.875169	0.269816	0.497396
ENSG00000226453	-0.912158	-0.0501337	6.59113	0.0218359	0.418562	LINC02542	lncRNA						1.04792	0.0706556	0.556951	0.312137	0.37824
ENSG00000151575	-0.906579	0.850663	12.286	0.00332092	0.245097	TEX9	protein_coding	RHRKRIKELSEDEIRTLKQKKID	23				2.17348	0.459301	1.13127	0.362121	0.610662
ENSG00000124243	-0.905273	0.214445	9.11123	0.00888293	0.338148	BCAS4	protein_coding						1.28696	0.399139	0.691735	0.142169	0.470894
ENSG00000205791	-0.901774	0.611844	12.4899	0.00313189	0.239156	LOH12CR2	lncRNA						1.80143	0.320363	0.952424	0.257973	0.621319
ENSG00000289009	-0.901201	0.0741292	6.5615	0.0220853	0.419148		lncRNA						1.15887	0.194477	0.621521	0.348871	0.377633
ENSG00000104321	-0.900635	0.0279411	4.78144	0.0455488	0.52121	TRPA1	protein_coding						1.11828	0.372417	0.584282	0.354907	0.282987
ENSG00000286018	-0.890355	0.692415	10.9433	0.00494891	0.278602		lncRNA						1.88735	0.538572	1.00975	0.207713	0.555016
ENSG00000176177	-0.886123	1.23818	11.2401	0.00452213	0.272476	ENTHD1	protein_coding						2.88999	0.58604	1.54033	0.628977	0.564672
ENSG00000305583	-0.883551	3.13338	21.8497	0.000323849	0.0832562		lncRNA						11.2902	3.20902	6.05771	0.942399	1.07958
ENSG00000308668	-0.877166	-0.0952304	5.51661	0.0334244	0.477062		lncRNA						1.01718	0.354533	0.534334	0.261698	0.321425
ENSG00000089163	-0.875468	0.760208	9.23506	0.00852454	0.336474	SIRT4	protein_coding						2.00206	0.374651	1.07137	0.453363	0.473048
ENSG00000187630	-0.868593	3.88838	52.6716	3.33571e-06	0.00735047	DHRS4L2	protein_coding	DHRS4L2	dehydrogenase/reductase 4 like 2	protein-coding	SDR25C3	This gene encodes a member of the short chain dehydrogenase reductase family. The encoded protein may be an NADPH dependent retinol oxidoreductase. Alternate splicing results in multiple transcript variants. [provided by RefSeq, Aug 2010].	19.0419	2.31122	10.3995	1.40946	2.13368
ENSG00000174721	-0.867863	1.84353	15.7259	0.00131266	0.164687	FGFBP3	protein_coding						4.42341	0.410758	2.41527	0.838539	0.783341
ENSG00000273017	-0.861865	0.280346	6.56072	0.0220919	0.419148		lncRNA						1.3458	0.409885	0.740713	0.355254	0.377633
ENSG00000186106	-0.861363	2.93653	33.0793	4.30738e-05	0.0255544	ANKRD46	protein_coding	ANKRD46	ankyrin repeat domain 46	protein-coding	ANK-S;GENX-115279	This gene encodes a protein containing multiple ankyrin repeats. Ankyrin domains function in protein-protein interactions in a variety of cellular processes. Alternative splicing results in multiple transcript variants. [provided by RefSeq, Jun 2012].	9.71901	0.836553	5.32707	1.08283	1.59253
ENSG00000283125	-0.858382	1.27604	11.0294	0.00482049	0.273722		lncRNA						2.96934	0.934659	1.61193	0.46853	0.562691
ENSG00000213144	-0.852389	1.53688	3.47269	0.0826933	0.617999		processed_pseudogene						3.44103	2.85543	1.94072	0.942008	0.209012
ENSG00000128242	-0.848725	0.200912	6.86605	0.0196708	0.411609	GAL3ST1	protein_coding						1.25854	0.238918	0.698173	0.330965	0.385515
ENSG00000136319	-0.845303	3.53573	29.9125	7.20181e-05	0.0311586	TTC5	protein_coding	TTC5	tetratricopeptide repeat domain 5	protein-coding	NEDCAFD;Strap	Predicted to enable DNA binding activity and chromatin binding activity. Predicted to be involved in DNA repair. Predicted to act upstream of or within positive regulation of transcription by RNA polymerase II. Located in nucleoplasm. [provided by Alliance of Genome Resources, Apr 2022]	14.7219	0.419314	8.18393	2.1489	1.50642
ENSG00000137218	-0.825027	1.65315	15.2617	0.00147747	0.172651	FRS3	protein_coding						3.81357	0.387889	2.14088	0.650645	0.76283
ENSG00000140995	-0.823002	5.85762	21.5794	0.000342605	0.0838839	DEF8	protein_coding	DEF8	differentially expressed in FDCP 8 homolog	protein-coding		Predicted to enable metal ion binding activity. Predicted to be involved in lysosome localization; positive regulation of bone resorption; and positive regulation of ruffle assembly. [provided by Alliance of Genome Resources, Apr 2022]	74.0187	8.64795	41.7851	12.6466	1.07632
ENSG00000184508	-0.820865	4.95324	48.1226	5.60241e-06	0.00785611	HDDC3	protein_coding	HDDC3	HD domain containing 3	protein-coding	(ppGpp)ase;MESH1;MYNRL15	Predicted to enable guanosine-3',5'-bis(diphosphate) 3'-diphosphatase activity. [provided by Alliance of Genome Resources, Apr 2022]	39.4448	2.86017	22.3011	4.29269	2.10479
ENSG00000234337	-0.820515	1.01152	6.44361	0.0231109	0.426374		processed_pseudogene						2.29635	1.21889	1.33161	0.101228	0.37021
ENSG00000273674	-0.815992	0.358427	8.00151	0.0130008	0.378373		lncRNA						1.4094	0.325773	0.80852	0.274112	0.422079
ENSG00000107672	-0.814525	5.06324	59.6873	1.6021e-06	0.00688679	NSMCE4A	protein_coding	NSMCE4A	NSE4A component of SMC5/6 complex	protein-coding	C10orf86;NS4EA;NSE4A	Involved in positive regulation of response to DNA damage stimulus. Located in nuclear body. Part of Smc5-Smc6 complex. [provided by Alliance of Genome Resources, Apr 2022]	42.5306	3.1164	24.1379	3.71323	2.16198
ENSG00000204709	-0.811578	-0.018187	5.08838	0.0399487	0.501804	LINC01556	lncRNA						1.05721	0.317143	0.590625	0.287276	0.299465
ENSG00000054690	-0.810648	0.478194	5.21405	0.0378911	0.495313	PLEKHH1	protein_coding						1.57345	0.830513	0.88971	0.204724	0.30512
ENSG00000290098	-0.808128	0.282492	5.69775	0.0310446	0.466273		lncRNA						1.36659	0.616947	0.758624	0.191154	0.331359
ENSG00000273342	-0.802612	0.100543	4.10024	0.0616274	0.568661		lncRNA						1.12413	0.527666	0.651339	0.342738	0.245147
ENSG00000144451	-0.799207	1.22269	11.0289	0.00482123	0.273722	SPAG16	protein_coding						2.74095	0.402646	1.58156	0.594066	0.562691
ENSG00000122126	-0.798515	3.39118	28.1682	9.71771e-05	0.0391628	OCRL	protein_coding	OCRL	OCRL inositol polyphosphate-5-phosphatase	protein-coding	DENT2;Dent-2;INPP5F;LOCR;NPHL2;OCRL-1;OCRL1	This gene encodes an inositol polyphosphate 5-phosphatase. This protein is involved in regulating membrane trafficking and is located in numerous subcellular locations including the trans-Golgi network, clathrin-coated vesicles and, endosomes and the plasma membrane. This protein may also play a role in primary cilium formation. Mutations in this gene cause oculocerebrorenal syndrome of Lowe and …	13.125	2.92312	7.55771	0.30832	1.40713
ENSG00000151552	-0.796279	4.50107	56.9022	2.12471e-06	0.00688679	QDPR	protein_coding	QDPR	quinoid dihydropteridine reductase	protein-coding	DHPR;HDHPR;PKU2;SDR33C1	This gene encodes the enzyme dihydropteridine reductase, which catalyzes the NADH-mediated reduction of quinonoid dihydrobiopterin. This enzyme is an essential component of the pterin-dependent aromatic amino acid hydroxylating systems. Mutations in this gene resulting in QDPR deficiency include aberrant splicing, amino acid substitutions, insertions, or premature terminations. Dihydropteridine r…	28.5873	2.87215	16.4781	2.16669	2.16198
ENSG00000303573	-0.794469	0.248898	6.42783	0.0232524	0.427495		lncRNA						1.29382	0.161303	0.743714	0.371536	0.369069
ENSG00000132702	-0.793724	1.37103	10.2319	0.00617401	0.300108	HAPLN2	protein_coding						3.14434	1.03289	1.77867	0.438303	0.522723
ENSG00000270673	-0.788993	2.11735	20.3222	0.000447835	0.0959425	YTHDF3-DT	lncRNA	YTHDF3-DT	YTHDF3 divergent transcript				5.36845	1.13304	3.07933	0.332896	1.01799
ENSG00000258458	-0.781227	0.0116556	5.40092	0.0350556	0.485242	OXA1L-DT	lncRNA						1.04491	0.310217	0.621167	0.246392	0.314041
ENSG00000281406	-0.780472	1.29539	4.61562	0.0489555	0.5277	BLACAT1	protein_coding						2.9372	1.50641	1.67249	0.707944	0.277613
ENSG00000163170	-0.779441	7.13732	38.1909	2.01563e-05	0.0163637	BOLA3	protein_coding	BOLA3	bolA family member 3	protein-coding	MMDS2	This gene encodes a protein that plays an essential role in the production of iron-sulfur (Fe-S) clusters for the normal maturation of lipoate-containing 2-oxoacid dehydrogenases, and for the assembly of the mitochondrial respiratory chain complexes. Mutation in this gene has been associated with multiple mitochondrial dysfunctions syndrome-2. Two alternatively spliced transcript variants encodin…	177.776	19.5909	103.562	20.3801	1.78612
ENSG00000270141	-0.77701	1.10087	6.28951	0.024536	0.430799	TERC	lncRNA						2.56128	1.04347	1.47138	0.546264	0.365725
ENSG00000292994	-0.774701	1.27517	15.2703	0.00147423	0.172651		lncRNA						2.85215	0.36682	1.66505	0.296863	0.76283
ENSG00000253377	-0.764297	0.845947	6.07524	0.0266903	0.447012		lncRNA						2.01848	0.889171	1.20395	0.310814	0.349681
ENSG00000166788	-0.756092	5.03496	24.3524	0.000196184	0.0605228	SAAL1	protein_coding	SAAL1	serum amyloid A like 1	protein-coding	SPACIA1	Acts upstream of or within positive regulation of synoviocyte proliferation. Located in nucleoplasm. [provided by Alliance of Genome Resources, Apr 2022]	40.999	3.29738	24.2816	6.43043	1.21808
ENSG00000198093	-0.755502	0.506741	7.14166	0.0177457	0.401539	ZNF649	protein_coding						1.57477	0.392801	0.929045	0.312241	0.396272
ENSG00000253954	-0.752498	0.18151	4.63454	0.0485519	0.526514	HMGN1P38	processed_pseudogene						1.17805	0.608734	0.715749	0.0977269	0.27859
ENSG00000232093	-0.751554	1.06799	13.8622	0.00213737	0.199811	DCST1-AS1	lncRNA						2.44443	0.246878	1.44265	0.251066	0.69938
ENSG00000186814	-0.745785	2.32133	14.1901	0.00195675	0.191575	ZSCAN30	protein_coding						6.13406	1.6889	3.61505	0.589795	0.717662
ENSG00000172456	-0.744404	2.52571	10.4803	0.00571042	0.293361	FGGY	protein_coding						7.08787	1.83647	4.17955	1.39878	0.532597
ENSG00000294734	-0.74291	3.57459	8.10676	0.0125276	0.372329		lncRNA						14.6972	7.10262	8.8088	2.16322	0.429073
ENSG00000258512	-0.741302	0.406524	5.31102	0.0363876	0.487644	LINC00239	lncRNA						1.49064	0.57018	0.861227	0.306263	0.311897
ENSG00000204922	-0.741214	5.63961	52.9041	3.25162e-06	0.00735047	UQCC3	protein_coding	UQCC3	ubiquinol-cytochrome c reductase complex assembly factor 3	protein-coding	C11orf83;CCDS41658.1;MC3DN9;UNQ655	Complex III is a mitochondrial inner membrane protein complex that transfers electrons from ubiquinol to cytochrome c. This gene encodes a protein that functions in complex III assembly. Mutations in this gene result in Mitochondrial complex III deficiency, nuclear type 9. [provided by RefSeq, Dec 2014].	62.1909	8.06232	37.2297	3.70337	2.13368
ENSG00000110079	-0.740605	3.71106	41.1905	1.33619e-05	0.0128817	MS4A4A	protein_coding	MS4A4A	membrane spanning 4-domains A4A	protein-coding	4SPAN1;CD20-L1;CD20L1;HDCME31P;MS4A4;MS4A7	This gene encodes a member of the membrane-spanning 4A gene family. Members of this nascent protein family are characterized by common structural features, similar intron/exon splice boundaries, and display unique expression patterns in hematopoietic cells and nonlymphoid tissues. Alternatively spliced transcript variants encoding different isoforms have been found for this gene. [provided by Ref…	16.2387	2.10854	9.69108	0.717044	1.89003
ENSG00000303324	-0.736958	-0.0347508	6.51399	0.0277632	0.452566		lncRNA						1.01174	0.141446	0.603397	0.164949	0.344318
ENSG00000124575	-0.735214	1.83851	9.7338	0.00723994	0.313697	H1-3	protein_coding						4.21287	1.41271	2.55582	0.483829	0.50349
ENSG00000267064	-0.731718	0.57428	5.9053	0.0285562	0.457879	UXT-AS1	lncRNA						1.69416	0.665781	0.991685	0.276001	0.339249
ENSG00000290901	-0.729747	0.112957	6.50459	0.0225737	0.423877		lncRNA						1.14656	0.237808	0.689163	0.166422	0.37276
ENSG00000172901	-0.729638	1.53086	13.3764	0.00244108	0.210928	LVRN	protein_coding						3.42064	0.49559	2.05275	0.451301	0.675865
ENSG00000145777	-0.727402	2.22423	13.3064	0.00248875	0.210928	TSLP	protein_coding						5.6587	1.39613	3.39602	0.683438	0.675865
ENSG00000260589	-0.727357	1.09446	7.30352	0.0167169	0.396389	STAM-DT	lncRNA						2.44031	0.803666	1.48201	0.407203	0.401879
ENSG00000286152	-0.725516	0.654561	6.7765	0.0203475	0.41183		lncRNA						1.76501	0.521463	1.0662	0.247806	0.385282
ENSG00000255545	-0.723947	0.601952	5.34998	0.0358032	0.486128	B3GAT1-DT	lncRNA						1.67068	0.663257	1.01885	0.252247	0.31325
ENSG00000287544	-0.721955	0.651567	5.5456	0.0330296	0.475262		lncRNA						1.72633	0.809741	1.05255	0.152184	0.323067
ENSG00000185015	-0.720812	1.51219	16.3232	0.00113055	0.155703	CA13	protein_coding						3.34094	0.356029	2.02736	0.255445	0.807703
ENSG00000065361	-0.720628	2.45394	16.7119	0.00102755	0.148131	ERBB3	protein_coding						6.70995	1.63878	4.01533	0.515303	0.829355
ENSG00000233452	-0.719106	0.567358	5.27663	0.0369127	0.489157	STXBP5-AS1	lncRNA						1.6807	0.614515	0.992719	0.366213	0.310552
ENSG00000257242	-0.717186	-0.0685497	3.84398	0.0693543	0.594658	LINC01619	lncRNA						0.97497	0.105054	0.579117	0.351439	0.225733
ENSG00000181409	-0.716472	0.484169	7.15453	0.0176613	0.401539	AATK	protein_coding						1.53433	0.403093	0.924	0.18638	0.396272
ENSG00000169439	-0.716218	1.13603	6.40731	0.0234377	0.427891	SDC2	protein_coding						2.59367	1.0414	1.5334	0.361441	0.368666
ENSG00000231245	-0.715611	0.14246	5.61287	0.0321343	0.472082	C1DP1	processed_pseudogene						1.15088	0.30442	0.705132	0.219741	0.325982
ENSG00000242282	-0.71382	1.04641	8.37934	0.0113913	0.358494		lncRNA						2.40951	0.729975	1.45	0.297769	0.445518
ENSG00000213920	-0.712942	1.58953	15.1406	0.00152428	0.176559	MDP1	protein_coding						3.54998	0.118666	2.16712	0.483827	0.753111
ENSG00000310059	-0.712592	2.19264	9.94673	0.00676032	0.306432		lncRNA						5.47117	1.41983	3.32221	1.04308	0.513667
ENSG00000204711	-0.71187	1.50493	10.0022	0.00664149	0.306432	CFAP95	protein_coding						3.30293	0.733474	2.01293	0.540479	0.513667
ENSG00000225439	-0.706803	3.81427	37.4014	2.25497e-05	0.0173915	BOLA3-DT	lncRNA	BOLA3-DT	BOLA3 divergent transcript	ncRNA	BOLA3-AS1		17.3491	2.27045	10.5936	1.01874	1.75966
ENSG00000273456	-0.706374	0.357208	4.6922	0.0473464	0.522132		lncRNA						1.4075	0.523116	0.837138	0.270751	0.28222
ENSG00000165806	-0.70565	0.373359	5.01104	0.0412799	0.508148	CASP7	protein_coding						1.39994	0.29697	0.845273	0.381873	0.29401
ENSG00000136444	-0.705444	3.99726	21.2918	0.000363929	0.0845377	RSAD1	protein_coding	RSAD1	radical S-adenosyl methionine domain containing 1	protein-coding	HemW	Enables heme binding activity. Predicted to be involved in porphyrin-containing compound biosynthetic process. Predicted to be located in mitochondrion. Predicted to be active in cytoplasm. [provided by Alliance of Genome Resources, Apr 2022]	19.5463	2.85699	12.0456	2.93371	1.07295
ENSG00000295494	-0.704784	0.104996	5.1722	0.0385622	0.498561		lncRNA						1.15242	0.355103	0.693602	0.186184	0.302282
ENSG00000269388	-0.703185	0.534766	8.3017	0.0117024	0.362143		transcribed_processed_pseudogene						1.59505	0.217653	0.974909	0.230733	0.44112
ENSG00000303699	-0.702587	0.560501	7.19836	0.0173772	0.400065		lncRNA						1.6188	0.412077	0.988734	0.204714	0.39787
ENSG00000214491	-0.699355	0.507716	5.61786	0.0320689	0.472082	SEC14L6	protein_coding						1.55293	0.420337	0.964795	0.330747	0.325982
ENSG00000306475	-0.698978	0.256424	3.21857	0.0936049	0.637845		lncRNA						1.30468	0.456857	0.773759	0.450037	0.195285
ENSG00000267101	-0.698939	1.65842	10.7378	0.00527161	0.283924		lncRNA						3.72921	0.79244	2.2829	0.525736	0.546798
ENSG00000303623	-0.698795	0.159403	5.09682	0.0398064	0.501804		lncRNA						1.16177	0.213325	0.726899	0.315814	0.299465
ENSG00000253716	-0.697056	3.60457	26.2875	0.000136211	0.0477512	MINCR	lncRNA	MINCR	MYC-induced long non-coding RNA	ncRNA	LINC01604		14.9241	2.5648	9.15565	1.12708	1.32102
ENSG00000162594	-0.696051	3.12495	19.1458	0.000580865	0.111998	IL23R	protein_coding						10.6415	1.37614	6.53633	1.5511	0.95079
ENSG00000164181	-0.69322	1.77461	12.091	0.00351407	0.252114	ELOVL7	protein_coding						4.05569	0.802412	2.48527	0.515166	0.598403
ENSG00000157326	-0.692651	1.93149	14.777	0.00167535	0.17875	DHRS4	protein_coding						4.5046	0.544884	2.79052	0.62097	0.747754
ENSG00000268034	-0.692214	1.29339	3.94697	0.0661183	0.580133	TPM3P5	processed_pseudogene						2.73915	1.75261	1.73737	0.158323	0.236472
ENSG00000112378	-0.690603	0.173444	3.21625	0.0937122	0.637845	PERP	protein_coding						1.1733	0.390781	0.738899	0.398321	0.195285
ENSG00000267073	-0.690594	2.25852	6.00357	0.0274595	0.451992		lncRNA						5.87771	2.98144	3.55521	0.587563	0.34487
ENSG00000166002	-0.689601	4.05013	36.9584	2.40334e-05	0.0176531	SMCO4	protein_coding	SMCO4	single-pass membrane protein with coiled-coil domains 4	protein-coding	C11orf75;FN5	Predicted to be integral component of membrane. [provided by Alliance of Genome Resources, Apr 2022]	20.3126	1.70371	12.5553	1.8364	1.75318
ENSG00000234465	-0.689524	0.150042	2.4483	0.139133	0.704204	PINLYP	protein_coding						1.21893	0.814679	0.72583	0.284898	0.152301
ENSG00000305602	-0.689444	0.186915	6.69973	0.0239273	0.428743		lncRNA						1.19249	0.223199	0.736682	0.136364	0.367803
ENSG00000289609	-0.6875	3.50215	16.7913	0.00100787	0.14806		lncRNA						13.9458	3.74532	8.5911	1.03526	0.829561
ENSG00000287424	-0.684568	0.820807	7.6385	0.0147989	0.390967		lncRNA						1.96114	0.420911	1.21662	0.321859	0.40786
ENSG00000151789	-0.682757	0.0776425	2.98905	0.104977	0.650833	ZNF385D	protein_coding						1.07959	0.377929	0.683886	0.427326	0.18653
ENSG00000253893	-0.681474	2.70287	14.8506	0.00164347	0.17875	FAM85B	lncRNA						7.86708	1.86352	4.89036	0.649443	0.747754
ENSG00000229816	-0.680498	0.393722	4.43133	0.0530985	0.543854	DDX50P1	processed_pseudogene						1.38322	0.480433	0.872523	0.328475	0.264518
ENSG00000205300	-0.680257	0.467459	2.44905	0.139077	0.704204		lncRNA						1.5521	0.80691	0.952611	0.590501	0.152301
ENSG00000261087	-0.680029	0.574423	5.49783	0.0336831	0.478606	ZNNT1	lncRNA						1.66747	0.532474	1.01839	0.32561	0.320022
ENSG00000226383	-0.67792	1.46465	12.4021	0.00321172	0.244043	LINC01876	lncRNA						3.19512	0.0996225	1.99788	0.481423	0.612534
ENSG00000185272	-0.677627	0.676881	3.86394	0.0687127	0.59047	RBM11	protein_coding						1.80788	0.914794	1.11073	0.322801	0.228802
ENSG00000259469	-0.674491	0.461466	4.53731	0.0506679	0.535644		lncRNA						1.48945	0.468867	0.923383	0.342572	0.271124
ENSG00000287710	-0.67392	0.901236	7.79061	0.0140126	0.383902		lncRNA						2.11583	0.399612	1.30799	0.369405	0.41578
ENSG00000272142	-0.672615	0.280852	4.48106	0.0519412	0.540981	LYRM4-AS1	lncRNA						1.28443	0.238348	0.809951	0.398111	0.266818
ENSG00000240747	-0.672195	0.44991	7.43242	0.0159467	0.395758	KRBOX1	protein_coding						1.49438	0.287638	0.919285	0.144951	0.402571
ENSG00000290317	-0.672195	0.44991	7.43242	0.0159467	0.395758		protein_coding						1.49438	0.287638	0.919285	0.144951	0.402571
ENSG00000128965	-0.671902	3.11893	6.80935	0.0200962	0.411609	CHAC1	protein_coding						10.6814	4.89338	6.59867	1.55484	0.385515
ENSG00000289575	-0.668891	3.1197	20.688	0.000413828	0.0912678		lncRNA	LOC124905233	uncharacterized LOC124905233	ncRNA			10.5294	1.459	6.58925	1.1916	1.03968
ENSG00000253301	-0.665763	1.24446	6.39787	0.0235236	0.427891	LINC01606	lncRNA						2.69564	0.559037	1.70136	0.698611	0.368666
ENSG00000289023	-0.663957	1.17857	3.69443	0.0743943	0.604739		lncRNA						2.56741	1.03358	1.60089	0.779157	0.218432
ENSG00000293175	-0.663771	1.2589	8.90227	0.00952765	0.342185		lncRNA						2.77506	0.627111	1.73394	0.362093	0.465739
ENSG00000168944	-0.6555	3.2332	22.3083	0.000294643	0.0794964	CEP120	protein_coding	CEP120	centrosomal protein 120	protein-coding	CCDC100;JBTS31;SRTD13	This gene encodes a protein that functions in the microtubule-dependent coupling of the nucleus and the centrosome. A similar protein in mouse plays a role in both interkinetic nuclear migration, which is a characteristic pattern of nuclear movement in neural progenitors, and in neural progenitor self-renewal. Mutations in this gene are predicted to result in neurogenic defects. Alternative splic…	11.3389	1.49676	7.186	1.10611	1.09965
ENSG00000286819	-0.653177	0.268492	6.40781	0.0277767	0.452566		lncRNA						1.28059	0.268171	0.803685	0.0984546	0.344318
ENSG00000270069	-0.64936	0.311094	6.76188	0.0251516	0.434449	MIR222HG	lncRNA						1.31448	0.12378	0.838877	0.176579	0.362061
ENSG00000164610	-0.64788	5.3868	25.6132	0.000154352	0.050657	RP9	protein_coding	RP9	RP9 pre-mRNA splicing factor	protein-coding	PAP-1;PAP1	The protein encoded by this gene can be bound and phosphorylated by the protooncogene PIM1 product, a serine/threonine protein kinase . This protein localizes in nuclear speckles containing the splicing factors, and has a role in pre-mRNA splicing. CBF1-interacting protein (CIR), a corepressor of CBF1, can also bind to this protein and effects alternative splicing. Mutations in this gene result i…	50.9049	1.8259	32.4964	7.13249	1.29536
ENSG00000184357	-0.646165	0.639096	2.95454	0.106828	0.654415	H1-5	protein_coding						1.64111	1.02956	1.07824	0.278159	0.184147
ENSG00000265684	-0.646005	0.0585526	3.34343	0.088041	0.627771	RN7SL378P	misc_RNA						1.0641	0.390736	0.684899	0.26657	0.202199
ENSG00000188002	-0.64278	0.0914629	4.32387	0.0557046	0.549389	PDCD6P1	transcribed_unprocessed_pseudogene						1.09318	0.337335	0.695242	0.188523	0.26012
ENSG00000291145	-0.639719	0.279445	4.51774	0.0511066	0.535907		lncRNA						1.25843	0.438584	0.814479	0.157343	0.27091
ENSG00000257557	-0.638195	0.227559	5.60114	0.0337274	0.478606	PPP1R12A-AS1	lncRNA						1.21966	0.0513678	0.776546	0.242523	0.320022
ENSG00000291112	-0.637277	2.22453	9.94631	0.00676122	0.306432		lncRNA						5.49923	1.05849	3.5331	0.998507	0.513667
ENSG00000259426	-0.637096	0.261844	4.78467	0.0454854	0.52121	KIF23-AS1	lncRNA						1.26131	0.341779	0.808916	0.193747	0.282987
ENSG00000242516	-0.636754	0.988404	6.78424	0.0202879	0.41183	LINC00960	lncRNA						2.19034	0.442801	1.43015	0.44007	0.385282
ENSG00000123689	-0.636571	2.53308	3.94201	0.0662701	0.580862	G0S2	protein_coding						6.89215	1.37338	4.4273	3.10853	0.235927
ENSG00000230615	-0.635193	1.33334	4.35339	0.054974	0.549373		lncRNA						2.95845	1.46825	1.85097	0.390426	0.260132
ENSG00000235833	-0.634346	0.368411	5.74864	0.0304119	0.462171		processed_pseudogene						1.34948	0.331814	0.871364	0.162151	0.335198
ENSG00000131791	-0.633864	2.47705	14.7044	0.00170754	0.180403	PRKAB2	protein_coding						6.59146	0.640616	4.22543	0.925221	0.743756
ENSG00000300864	-0.633712	0.0108161	3.90419	0.0674402	0.585088		lncRNA						1.01017	0.198115	0.644919	0.27591	0.232779
ENSG00000248810	-0.632789	1.97971	10.554	0.00558073	0.29082	LINC02432	lncRNA						4.56326	1.26484	2.96597	0.212021	0.536376
ENSG00000270933	-0.631372	1.03699	3.93697	0.0664248	0.580862		lncRNA						2.31444	0.465371	1.47504	0.880294	0.235927
ENSG00000229153	-0.63103	1.42251	7.12862	0.0178317	0.401539	EPHA1-AS1	lncRNA						3.10701	1.05503	1.97581	0.143392	0.396272
ENSG00000260528	-0.628949	2.85031	20.0747	0.000472652	0.0985223	FAM157C	lncRNA	LINC02193	long intergenic non-protein coding RNA 2193	ncRNA			8.56994	1.17709	5.52927	0.677812	1.00647
ENSG00000161180	-0.626874	2.35347	14.3459	0.00187714	0.189496	CCDC116	protein_coding						6.01957	1.17358	3.89501	0.406072	0.7224
ENSG00000294796	-0.625458	-0.0421399	3.19783	0.0945694	0.637845		lncRNA						0.979202	0.062049	0.636593	0.311756	0.195285
ENSG00000248685	-0.625072	1.05769	6.35343	0.0239328	0.428743	LINC02484	lncRNA						2.30568	0.560541	1.51148	0.423926	0.367803
ENSG00000110944	-0.623483	2.99027	13.091	0.00264241	0.220771	IL23A	protein_coding						9.51565	2.16011	6.14598	1.04922	0.656058
ENSG00000285899	-0.621249	0.87598	6.77343	0.0203712	0.41183		lncRNA						2.03282	0.379789	1.32235	0.307069	0.385282
ENSG00000223812	-0.620995	4.65042	38.5317	1.92134e-05	0.0163637	PYDC2-AS1	lncRNA	PYDC2-AS1	PYDC2 antisense RNA 1				30.341	3.75395	19.6727	1.32572	1.78612
ENSG00000135740	-0.620104	0.918001	4.7056	0.0470712	0.522122	SLC9A5	protein_coding						2.09548	0.138105	1.36879	0.653445	0.282228
ENSG00000140009	-0.618133	0.57187	4.79064	0.0453682	0.52121	ESR2	protein_coding						1.5927	0.2739	1.04687	0.40991	0.282987
ENSG00000250501	-0.616737	4.15771	36.6088	2.52831e-05	0.0177269		lncRNA						21.4408	2.23857	13.9787	1.1327	1.75137
ENSG00000186615	-0.615481	1.20423	4.72545	0.046667	0.522028	KTN1-AS1	lncRNA						2.62709	0.842493	1.68747	0.587783	0.282306
ENSG00000309294	-0.615252	1.13394	6.20277	0.0253829	0.436003		lncRNA						2.49838	0.684736	1.59289	0.417951	0.36051
ENSG00000116990	-0.61442	2.68866	10.8214	0.00513739	0.282008	MYCL	protein_coding						7.67617	1.6425	4.96975	1.15759	0.549739
ENSG00000303532	-0.613569	0.386374	4.03791	0.063409	0.572693		lncRNA						1.38464	0.183214	0.895428	0.401076	0.242078
ENSG00000181626	-0.613005	0.160671	4.71466	0.0468863	0.522122	ANKRD62	protein_coding						1.12966	0.324679	0.747456	0.0977953	0.282228
ENSG00000268069	-0.612385	0.14734	4.40983	0.0536083	0.546125		lncRNA						1.15698	0.338154	0.743973	0.143013	0.262708
ENSG00000286122	-0.611835	3.75273	21.3906	0.000356438	0.0845377	LINC02964	lncRNA	LINC02964	long intergenic non-protein coding RNA 2964				16.1385	2.54205	10.5464	1.41376	1.07295
ENSG00000144559	-0.610479	4.1553	19.2498	0.00056744	0.111325	TAMM41	protein_coding						21.3742	1.60774	13.9883	3.16444	0.953408
ENSG00000285184	-0.610406	1.68352	10.1175	0.00640189	0.305725		lncRNA						3.73446	0.755439	2.41683	0.366709	0.514669
ENSG00000006015	-0.609729	5.04644	33.3441	4.13287e-05	0.0254998	REX1BD	protein_coding	REX1BD	required for excision 1-B domain containing	protein-coding	C19orf60		39.8599	5.4408	26.049	2.44134	1.59346
ENSG00000274080	-0.607029	0.471292	3.08637	0.0999623	0.64581		lncRNA						1.4473	0.734587	0.962095	0.247023	0.189895
ENSG00000232586	-0.606817	0.213003	4.58889	0.0495321	0.529672	KIAA1614-AS1	lncRNA						1.17759	0.324065	0.77867	0.153588	0.275993
ENSG00000290398	-0.60627	3.07684	6.95165	0.0190481	0.411198	ASNSP1	lncRNA						10.1127	2.89743	6.57623	2.42002	0.385949
ENSG00000249550	-0.605467	2.9732	18.2593	0.000711235	0.124668	LINC01234	lncRNA						9.28574	1.31248	6.09882	0.876359	0.904245
ENSG00000189136	-0.603374	0.771276	2.66015	0.124336	0.68816	UBE2Q2P1	transcribed_unprocessed_pseudogene						1.81048	0.986839	1.20817	0.479453	0.162311
ENSG00000104427	-0.602963	0.506555	5.19319	0.0382238	0.49722	ZC2HC1A	protein_coding						1.5144	0.375881	0.986279	0.202666	0.303452
ENSG00000158859	-0.602552	-0.0037379	3.70856	0.0738997	0.604739	ADAMTS4	protein_coding						0.997802	0.0458327	0.651989	0.27535	0.218432
ENSG00000301014	-0.601865	0.646195	4.97654	0.0418905	0.510731		lncRNA						1.71004	0.563996	1.10865	0.127644	0.291808
ENSG00000250616	-0.600843	0.635262	4.60473	0.0491895	0.528068	YPEL3-DT	lncRNA						1.69682	0.566637	1.10345	0.221552	0.27731
ENSG00000235703	-0.59989	0.289239	1.68779	0.214098	0.771983	EOLA2-DT	lncRNA						1.2284	0.785881	0.821141	0.519812	0.112392
ENSG00000265888	-0.599498	0.173534	4.15333	0.0601568	0.563396	DSCAS	lncRNA						1.16091	0.318825	0.754196	0.180415	0.249187
ENSG00000236548	-0.599033	0.776006	3.99974	0.0645297	0.574825	RNF217-AS1	lncRNA						1.89711	0.471965	1.23882	0.548772	0.240465
ENSG00000260725	-0.598944	3.16219	17.802	0.000791377	0.131186		lncRNA						10.6055	1.63733	6.99825	0.958722	0.882114
ENSG00000277449	-0.598942	0.223672	2.34915	0.146799	0.71045	CEBPB-AS1	lncRNA						1.23548	0.508161	0.795345	0.422397	0.148467
ENSG00000260088	-0.598661	0.583012	3.91967	0.0669585	0.583444	DDX59-AS1	lncRNA						1.62093	0.646354	1.0545	0.225419	0.234001
ENSG00000309296	-0.59864	1.48581	8.24613	0.0119311	0.365878		lncRNA						3.17739	0.467717	2.10196	0.514977	0.436664
ENSG00000163064	-0.596681	1.75309	6.2812	0.0246156	0.430799	EN1	protein_coding						3.91042	0.915621	2.55173	0.816355	0.365725
ENSG00000176842	-0.596231	1.57486	8.1783	0.0122172	0.370954	IRX5	protein_coding						3.3977	0.506176	2.23882	0.596391	0.430679
ENSG00000268009	-0.594929	-0.0141807	4.07227	0.0736714	0.604739	SSX4	protein_coding						1.00207	0.209878	0.651398	0.168412	0.218432
ENSG00000257221	-0.59425	0.603694	4.38262	0.0542617	0.54705		lncRNA						1.65454	0.532431	1.06779	0.294086	0.261973
ENSG00000139505	-0.59423	3.46336	21.3052	0.000362906	0.0845377	MTMR6	protein_coding	MTMR6	myotubularin related protein 6	protein-coding		Enables phosphatidylinositol-3,5-bisphosphate phosphatase activity and phosphatidylinositol-3-phosphatase activity. Involved in phosphatidylinositol dephosphorylation. Located in cytoplasm and nuclear envelope. [provided by Alliance of Genome Resources, Apr 2022]	13.1835	2.31445	8.68217	0.442719	1.07295
ENSG00000172006	-0.594073	0.474938	4.24671	0.057669	0.555618	ZNF554	protein_coding						1.49535	0.407291	0.97166	0.33102	0.255224
ENSG00000130349	-0.594019	2.80484	14.4371	0.00183221	0.189496	MTRES1	protein_coding						8.23716	1.14743	5.43458	1.00579	0.7224
ENSG00000116761	-0.592243	4.83761	8.59853	0.0105633	0.352203	CTH	protein_coding						34.4985	13.8056	22.7005	3.37666	0.453208
ENSG00000267169	-0.591622	0.856222	5.44785	0.0343829	0.482143	ADGRL1-AS1	lncRNA						1.9727	0.228542	1.30045	0.457301	0.316825
ENSG00000100867	-0.591375	3.77942	5.86852	0.0289798	0.458906	DHRS2	protein_coding						16.2622	8.0812	10.8243	1.6814	0.338276
ENSG00000241106	-0.590738	1.29875	8.82775	0.00977049	0.343307	HLA-DOB	protein_coding						2.77631	0.435539	1.83651	0.282337	0.464317
ENSG00000250954	-0.5907	0.138391	4.14552	0.0603704	0.564029		lncRNA						1.11448	0.279495	0.745503	0.168636	0.248698
ENSG00000253799	-0.590446	0.203749	1.71407	0.210753	0.770878	LINC01030	lncRNA						1.21236	0.670396	0.788781	0.429408	0.113014
ENSG00000123178	-0.589645	4.03322	19.2339	0.000569477	0.111325	SPRYD7	protein_coding						19.5443	1.6849	12.9452	2.7882	0.953408
ENSG00000233338	-0.589562	0.0290667	2.31181	0.149821	0.713094	TLR8-AS1	lncRNA						1.03726	0.474535	0.683049	0.222038	0.146853
ENSG00000197935	-0.587238	1.9492	9.0833	0.00896612	0.338148	ZNF311	protein_coding						4.44535	0.620466	2.94621	0.744591	0.470894
ENSG00000244734	-0.58709	0.391588	2.46299	0.138039	0.704204	HBB	protein_coding						1.35294	0.778316	0.919118	0.2343	0.152301
ENSG00000177854	-0.585862	2.27468	10.4512	0.00576263	0.293361	TMEM187	protein_coding						5.65078	1.22137	3.74498	0.588541	0.532597
ENSG00000228436	-0.584955	0.358094	4.2488	0.0576148	0.555549	RRAGC-DT	lncRNA						1.35933	0.33788	0.895645	0.251287	0.255277
ENSG00000268061	-0.583436	0.598233	4.18003	0.0594327	0.561046	NAPA-AS1	lncRNA						1.65501	0.564848	1.07301	0.230152	0.251001
ENSG00000290875	-0.582396	0.75537	4.73717	0.0464303	0.522002		lncRNA						1.86991	0.641924	1.2215	0.259269	0.282327
ENSG00000212932	-0.581855	0.239299	3.53036	0.080433	0.615332	RPL23AP4	processed_pseudogene						1.23235	0.417348	0.807923	0.206404	0.210891
ENSG00000185055	-0.581078	1.76963	12.0252	0.00358205	0.252583	EFCAB10	protein_coding						3.90699	0.545189	2.60227	0.2061	0.597596
ENSG00000161647	-0.580037	0.549761	5.35399	0.0357437	0.486128	MPP3	protein_coding						1.54762	0.112583	1.03696	0.319255	0.31325
ENSG00000197062	-0.57885	1.73477	9.02628	0.00913877	0.339304	ZSCAN26	protein_coding						3.83037	0.698372	2.5467	0.471051	0.469411
ENSG00000070388	-0.578139	0.116769	1.97823	0.180571	0.74548	FGF22	protein_coding						1.08165	0.306229	0.741879	0.508186	0.127564
ENSG00000302689	-0.577762	0.438149	4.40482	0.0537277	0.546125		lncRNA						1.42062	0.170166	0.940578	0.347719	0.262708
ENSG00000279464	-0.577263	0.131751	3.68911	0.0745814	0.604739		TEC						1.10835	0.0810106	0.747387	0.305745	0.218432
ENSG00000189221	-0.576067	0.624263	3.41593	0.0849925	0.623251	MAOA	protein_coding						1.65405	0.281916	1.10813	0.589863	0.205337
ENSG00000309428	-0.575153	0.72429	3.29514	0.0901447	0.631301		lncRNA						1.81568	0.675586	1.1982	0.480985	0.199763
ENSG00000140600	-0.574904	2.57107	19.2285	0.000570156	0.111325	SH3GL3	protein_coding						6.94256	0.607053	4.64242	0.345248	0.953408
ENSG00000135314	-0.57433	3.0728	17.7156	0.000807637	0.131186	KHDC1	protein_coding						9.93602	1.34971	6.65245	0.804315	0.882114
ENSG00000261544	-0.573975	0.0567518	3.49413	0.0818444	0.616727		lncRNA						1.03032	0.207082	0.691191	0.248278	0.209907
ENSG00000111850	-0.573766	3.89835	15.8148	0.00128353	0.164687	SMIM8	protein_coding						17.6545	1.13727	11.8556	2.80634	0.783341
ENSG00000287453	-0.571595	0.464522	1.96539	0.181906	0.746835		lncRNA						1.47965	0.557358	0.978664	0.690713	0.126775
ENSG00000230423	-0.569423	1.46866	6.66721	0.0212102	0.415794		lncRNA						3.1596	0.77796	2.10961	0.460103	0.381122
ENSG00000219435	-0.568965	1.13985	6.12643	0.0261563	0.44315	CATSPERZ	protein_coding						2.44211	0.46365	1.64269	0.405675	0.353449
ENSG00000164221	-0.568179	3.75384	16.9131	0.00097848	0.145126	CCDC112	protein_coding						15.8827	3.06948	10.7458	1.29003	0.838256
ENSG00000283235	-0.568116	4.04351	23.4162	0.000235675	0.0712802		lncRNA						19.5966	2.88374	13.1907	1.38269	1.14703
ENSG00000135338	-0.566855	1.63632	6.44423	0.0231053	0.426374	LCA5	protein_coding						3.4841	0.972314	2.37104	0.524463	0.37021
ENSG00000237499	-0.566291	3.32418	11.5247	0.00415195	0.260677	WAKMAR2	lncRNA						11.8622	3.25475	7.9549	0.56408	0.583898
ENSG00000011677	-0.565552	0.159385	4.32424	0.0648427	0.576483	GABRA3	protein_coding						1.12499	0.122646	0.763844	0.21302	0.239213
ENSG00000306513	-0.565353	0.963667	6.21305	0.0252807	0.435217		lncRNA						2.15849	0.45465	1.43999	0.253413	0.361294
ENSG00000198221	-0.564467	0.983846	3.48104	0.0823614	0.617999	AFDN-DT	lncRNA						2.22092	0.95761	1.45214	0.438425	0.209012
ENSG00000204091	-0.564018	0.541977	2.73696	0.119451	0.680538	TDRG1	lncRNA						1.56232	0.446616	1.04796	0.507022	0.167148
ENSG00000086619	-0.563576	2.65508	7.62648	0.0148632	0.390967	ERO1B	protein_coding						7.33856	1.08263	4.96481	1.79075	0.40786
ENSG00000278829	-0.562063	0.780879	1.80996	0.199102	0.760512		lncRNA						1.78342	1.15183	1.24125	0.631973	0.118894
ENSG00000253661	-0.560617	1.31978	6.0176	0.0273069	0.451941	ZFHX4-AS1	lncRNA						2.81875	0.720269	1.89335	0.376481	0.344919
ENSG00000289745	-0.560537	1.02614	3.60937	0.077455	0.612548		lncRNA						2.25931	0.753119	1.50958	0.523915	0.21286
ENSG00000257069	-0.559716	1.14339	6.10405	0.0263883	0.443882	KCNK4-CATSPERZ	lncRNA						2.44211	0.46365	1.65339	0.385604	0.352732
ENSG00000151422	-0.559487	3.10182	14.1018	0.00200363	0.193956	FER	protein_coding						10.0331	2.16016	6.81984	0.452201	0.712298
ENSG00000272574	-0.558726	1.11093	4.81704	0.0448543	0.518549		lncRNA						2.371	0.268647	1.60905	0.631894	0.28521
ENSG00000290902	-0.558305	1.57184	6.73538	0.0206673	0.414555		lncRNA						3.35507	0.293929	2.27361	0.771106	0.382418
ENSG00000259917	-0.558204	0.22326	5.04235	0.0636742	0.572693	HNRNPLP2	transcribed_unprocessed_pseudogene						1.20038	0.130588	0.808526	0.132691	0.242078
ENSG00000282381	-0.557593	0.067185	2.71661	0.120723	0.683859		lncRNA						1.06373	0.391152	0.712685	0.215408	0.165033
ENSG00000162999	-0.556802	1.44828	7.76695	0.0141317	0.383902	DUSP19	protein_coding						3.08317	0.430893	2.08523	0.450899	0.41578
ENSG00000278700	-0.556774	0.370822	3.49941	0.0816369	0.616391	Metazoa_SRP	misc_RNA						1.37733	0.528338	0.911035	0.179302	0.210144
ENSG00000130751	-0.556087	1.65143	6.39871	0.023516	0.427891	NPAS1	protein_coding						3.57857	0.722354	2.41518	0.651672	0.368666
ENSG00000233593	-0.555989	4.46727	29.8549	7.27202e-05	0.0311586	LINC02609	lncRNA	LINC02609	long intergenic non-protein coding RNA 2609	ncRNA			26.1509	2.53625	17.7733	2.06576	1.50642
ENSG00000255526	-0.555773	2.08586	11.0636	0.00477062	0.273722	NEDD8-MDP1	protein_coding						4.89145	0.479396	3.32238	0.666438	0.562691
ENSG00000182195	-0.55353	0.28053	1.80277	0.199947	0.761357	LDOC1	protein_coding						1.24844	0.63069	0.842544	0.439064	0.118412
ENSG00000251003	-0.550159	1.25177	4.62329	0.0487915	0.527037	ZFPM2-AS1	lncRNA						2.63627	0.749024	1.79374	0.516959	0.278159
ENSG00000134817	-0.549813	0.703857	6.18696	0.0281297	0.454673	APLNR	protein_coding						1.75626	0.272515	1.18859	0.149567	0.342301
ENSG00000115129	-0.549086	2.23654	11.7292	0.00390735	0.256096	TP53I3	protein_coding						5.4266	0.72651	3.69025	0.533446	0.591598
ENSG00000068985	-0.548308	4.95974	19.8438	0.000497229	0.100918	PAGE1	protein_coding						36.8863	6.31456	25.1585	3.00762	0.996032
ENSG00000214279	-0.54774	0.50912	4.49901	0.0515309	0.538058	SCART1	protein_coding						1.4966	0.221519	1.02179	0.290953	0.269171
ENSG00000263766	-0.547173	0.813027	4.33498	0.0554283	0.549373	KPNB1-DT	lncRNA						1.88858	0.471692	1.28777	0.374716	0.260132
ENSG00000294961	-0.546764	0.214766	2.35319	0.146477	0.71045		lncRNA						1.18053	0.351253	0.803221	0.443391	0.148467
ENSG00000250312	-0.545399	0.506273	4.45567	0.0525283	0.5433	ZNF718	protein_coding						1.47783	0.144382	1.01855	0.315531	0.264961
ENSG00000116396	-0.5452	1.04424	4.58656	0.0495829	0.529672	KCNC4	protein_coding						2.27252	0.342821	1.53313	0.572945	0.275993
ENSG00000288005	-0.545002	1.19833	6.66961	0.0211909	0.415794		lncRNA						2.54277	0.42192	1.72062	0.34227	0.381122
ENSG00000136010	-0.54485	2.407	4.85098	0.0442035	0.51548	ALDH1L2	protein_coding						6.13736	1.79929	4.18219	1.46732	0.287788
ENSG00000267222	-0.544281	0.148617	4.64554	0.0765454	0.612161		lncRNA						1.10696	0.153819	0.763029	0.0790226	0.213134
ENSG00000162772	-0.54426	3.2138	3.58096	0.0785103	0.613486	ATF3	protein_coding						10.9184	3.97797	7.43405	3.51524	0.212195
ENSG00000248498	-0.54418	2.37121	5.333	0.0360566	0.486128	ASNSP1	transcribed_unprocessed_pseudogene						6.03292	1.86775	4.09094	1.35739	0.31325
ENSG00000306949	-0.542331	0.778575	4.01495	0.0640804	0.572693		lncRNA						1.85405	0.621982	1.26303	0.227761	0.242078
ENSG00000204130	-0.542028	3.03109	10.2197	0.00619783	0.300108	RUFY2	protein_coding						9.46583	2.38495	6.51692	0.926975	0.522723
ENSG00000284691	-0.539773	2.61187	12.9518	0.00274745	0.22423		protein_coding						7.04482	1.16819	4.86422	0.541397	0.649306
ENSG00000228192	-0.539317	1.53573	7.30794	0.0166898	0.396389	ZNF691-DT	lncRNA						3.23236	0.480142	2.22736	0.46847	0.401879
ENSG00000264808	-0.538724	0.099581	3.44097	0.0880389	0.627771		lncRNA						1.07601	0.245816	0.736262	0.186972	0.202199
ENSG00000272182	-0.538603	0.0751747	2.94264	0.107475	0.656552		lncRNA						1.07364	0.347424	0.7231	0.1827	0.182731
ENSG00000119125	-0.538238	3.64638	30.8306	6.18118e-05	0.0297952	GDA	protein_coding	GDA	guanine deaminase	protein-coding	CYPIN;GAH;GUANASE;NEDASIN	This gene encodes an enzyme responsible for the hydrolytic deamination of guanine. Studies in rat ortholog suggest this gene plays a role in microtubule assembly. Multiple transcript variants encoding different isoforms have been found for this gene. [provided by RefSeq, Nov 2011].	14.6589	0.699667	10.0869	0.561501	1.52585
ENSG00000279307	-0.538092	1.99297	7.62791	0.0148555	0.390967	NDUFAF2P1	processed_pseudogene						4.48373	0.801947	3.11175	0.786492	0.40786
ENSG00000285010	-0.537982	0.56645	4.23763	0.0579054	0.556505	OOSP4A	protein_coding						1.55771	0.194752	1.07279	0.350816	0.254531
ENSG00000272661	-0.537342	0.625993	4.43693	0.0529667	0.543635		lncRNA						1.66486	0.496527	1.12662	0.162183	0.264692
ENSG00000163884	-0.536992	1.75854	4.26634	0.0571616	0.555549	KLF15	protein_coding						3.79294	1.35465	2.62994	0.820358	0.255277
ENSG00000197608	-0.536807	0.755276	2.74781	0.11878	0.678696	ZNF841	protein_coding						1.76028	0.949598	1.23272	0.213323	0.168325
ENSG00000126467	-0.536778	0.451136	2.62197	0.126855	0.689707	TSKS	protein_coding						1.4099	0.334501	0.989677	0.471438	0.161335
ENSG00000237232	-0.536451	0.473631	4.56735	0.0500027	0.532293	ZNF295-AS1	lncRNA						1.45081	0.28849	0.994483	0.181702	0.273849
ENSG00000232053	-0.536046	5.20159	20.1352	0.000466447	0.0985223		lncRNA	LOC105375523	uncharacterized LOC105375523	ncRNA			43.5576	8.97567	29.9338	2.25162	1.00647
ENSG00000247982	-0.536039	1.36382	6.84422	0.0198333	0.411609	LINC00926	lncRNA						2.8742	0.515087	1.96469	0.366568	0.385515
ENSG00000234511	-0.535299	1.22845	6.27458	0.0246794	0.430799	C5orf58	protein_coding						2.57574	0.363332	1.77582	0.411332	0.365725
ENSG00000223509	-0.534581	0.891658	3.83091	0.0697783	0.595795	WHAMMP1	transcribed_processed_pseudogene						1.9518	0.737494	1.37212	0.19507	0.224903
ENSG00000237491	-0.533498	1.37162	7.92879	0.0133399	0.379645	LINC01409	lncRNA						2.86522	0.44417	1.9786	0.223252	0.420623
ENSG00000157429	-0.532382	0.0894588	2.63782	0.125802	0.689414	ZNF19	protein_coding						1.0808	0.386885	0.730904	0.214911	0.16152
ENSG00000114796	-0.532125	2.8251	12.1189	0.00348563	0.251242	KLHL24	protein_coding						8.25768	1.50125	5.66072	0.791532	0.599907
ENSG00000253154	-0.531964	2.19816	8.44098	0.0111512	0.358347		lncRNA						5.24084	0.3933	3.62707	0.955587	0.445696
ENSG00000225159	-0.53175	0.806028	2.58119	0.129615	0.693954	NPM1P39	processed_pseudogene						1.82914	0.780083	1.27519	0.50214	0.158669
ENSG00000168916	-0.530055	0.174555	3.12365	0.0981185	0.64489	ZNF608	protein_coding						1.14393	0.212132	0.787689	0.281409	0.190514
ENSG00000273284	-0.529667	1.37366	4.96206	0.0421498	0.510731		lncRNA						2.89825	0.875395	1.98219	0.327727	0.291808
ENSG00000006025	-0.529247	1.81773	11.7055	0.00393483	0.256096	OSBPL7	protein_coding						3.96341	0.238506	2.75202	0.25364	0.591598
ENSG00000186517	-0.529188	1.05197	3.83348	0.0696946	0.59559	ARHGAP30	protein_coding						2.28244	0.521157	1.54863	0.596849	0.225053
ENSG00000246308	-0.528908	0.3736	2.46225	0.138095	0.704204		lncRNA						1.32379	0.680215	0.920761	0.162301	0.152301
ENSG00000177842	-0.527014	1.11991	4.71523	0.0468746	0.522122	ZNF620	protein_coding						2.35019	0.696796	1.64752	0.315557	0.282228
ENSG00000075945	-0.527012	3.50709	16.0931	0.00119706	0.159178	KIFAP3	protein_coding						13.318	1.90028	9.19173	1.3237	0.798116
ENSG00000255966	-0.526695	0.0816574	3.07708	0.100428	0.64581	GAPDH-DT	lncRNA						1.03584	0.339364	0.722694	0.124397	0.189895
ENSG00000162620	-0.526447	0.204306	1.85239	0.19421	0.756295	LRRIQ3	protein_coding						1.19964	0.651847	0.81179	0.236618	0.121309
ENSG00000108176	-0.526346	5.46991	33.3709	4.11566e-05	0.0254998	DNAJC12	protein_coding	DNAJC12	DnaJ heat shock protein family (Hsp40) member C12	protein-coding	HPANBH4;JDP1	This gene encodes a member of a subclass of the HSP40/DnaJ protein family. Members of this family of proteins are associated with complex assembly, protein folding, and export. Two transcript variants encoding distinct isoforms have been identified for this gene. [provided by RefSeq, Jul 2008].	52.1823	3.52809	36.1835	4.01116	1.59346
ENSG00000106617	-0.525388	1.59875	7.39584	0.0161611	0.396389	PRKAG2	protein_coding						3.39121	0.64893	2.34937	0.304356	0.401879
ENSG00000146352	-0.524066	-0.00271467	2.67279	0.123516	0.686302	CLVS2	protein_coding						0.981818	0.319429	0.682433	0.155241	0.163485
ENSG00000231908	-0.52327	1.2096	3.72839	0.0732127	0.604739	IDH1-AS1	lncRNA						2.53253	0.319671	1.77324	0.822901	0.218432
ENSG00000176383	-0.522486	0.802647	3.51201	0.0811444	0.616274	B3GNT4	protein_coding						1.83157	0.571621	1.29314	0.381628	0.210226
ENSG00000232006	-0.521493	0.102944	3.00144	0.104322	0.650166		lncRNA						1.07063	0.133572	0.743432	0.30515	0.186975
ENSG00000204160	-0.520996	4.57206	31.0283	5.98358e-05	0.0297731	ZDHHC18	protein_coding	ZDHHC18	zDHHC palmitoyltransferase 18	protein-coding	DHHC-18;DHHC18	Enables palmitoyltransferase activity. Involved in peptidyl-L-cysteine S-palmitoylation. Located in Golgi apparatus. [provided by Alliance of Genome Resources, Apr 2022]	27.8828	1.38781	19.4044	2.24369	1.52618
ENSG00000214827	-0.520103	0.379867	2.93653	0.107809	0.657293	MTCP1	protein_coding						1.34422	0.330025	0.920228	0.345069	0.182241
ENSG00000261474	-0.520002	0.339514	3.72494	0.0733317	0.604739		lncRNA						1.31617	0.319701	0.905185	0.187503	0.218432
ENSG00000272523	-0.519297	2.76591	11.6135	0.00404365	0.258272	LINC01023	lncRNA						7.87981	1.42427	5.47477	0.658295	0.587923
ENSG00000138380	-0.519081	0.566994	3.02753	0.102958	0.647638	CARF	protein_coding						1.58245	0.474459	1.08171	0.42087	0.188668
ENSG00000286959	-0.517513	0.72188	2.42313	0.141031	0.705156		lncRNA						1.77804	0.697733	1.22739	0.494806	0.151715
ENSG00000288913	-0.516072	1.70076	8.80491	0.00984634	0.343307		lncRNA						3.60748	0.621335	2.53526	0.124103	0.464317
ENSG00000299865	-0.515825	0.437237	2.00221	0.17811	0.743332		lncRNA						1.37651	0.786448	0.971341	0.236115	0.128817
ENSG00000177283	-0.515785	0.20097	2.97227	0.105872	0.651824	FZD8	protein_coding						1.1473	0.197986	0.808574	0.325202	0.18587
ENSG00000059915	-0.515705	0.0279523	2.91133	0.113366	0.667424	PSD	protein_coding						1.00821	0.133256	0.695542	0.239054	0.175598
ENSG00000260126	-0.515644	1.26933	7.34169	0.0164845	0.396389		lncRNA						2.6479	0.230447	1.84979	0.310851	0.401879
ENSG00000236194	-0.515252	2.81533	7.20625	0.0173266	0.399497		lncRNA						8.08528	1.13111	5.66029	1.66326	0.398487
ENSG00000175707	-0.513544	0.79491	4.66121	0.0479899	0.523977	KDF1	protein_coding						1.84154	0.369863	1.28564	0.281614	0.280688
ENSG00000278238	-0.513174	0.25698	2.09809	0.168686	0.734237	CKAP2-DT	lncRNA						1.2512	0.673339	0.838603	0.222763	0.134163
ENSG00000238390	-0.512854	0.291735	3.60833	0.0774932	0.612548		snoRNA						1.22355	0.327749	0.863287	0.140429	0.21286
ENSG00000261094	-0.511649	1.37428	4.88437	0.0435741	0.514481		lncRNA						2.816	0.651339	1.9902	0.543928	0.288631
ENSG00000290606	-0.511196	4.23936	28.0613	9.90178e-05	0.0391628		lncRNA	LOC100420587	SHC binding and spindle associated 1 pseudogene	pseudo			22.019	1.84699	15.4549	1.33618	1.40713
ENSG00000228918	-0.51086	0.540727	3.26816	0.0913459	0.633263	LINC01344	lncRNA						1.52135	0.398654	1.06845	0.342401	0.198416
ENSG00000183621	-0.510783	0.377696	2.42683	0.14075	0.704602	ZNF438	protein_coding						1.30689	0.581823	0.921731	0.26627	0.152056
ENSG00000196172	-0.510423	2.37506	9.18885	0.00865629	0.33718	ZNF681	protein_coding						5.8989	1.3363	4.14633	0.12963	0.472138
ENSG00000198929	-0.510022	0.161434	1.26578	0.278773	0.81194	NOS1AP	protein_coding						1.14677	0.472579	0.777912	0.639509	0.0904759
ENSG00000277209	-0.510013	0.214493	3.14671	0.0969984	0.641968	RPPH1	ribozyme						1.15649	0.243825	0.82107	0.262456	0.192487
ENSG00000278249	-0.509675	0.304845	3.35032	0.0877459	0.627771	SCARNA2	scaRNA						1.23976	0.301451	0.873729	0.228848	0.202199
ENSG00000215302	-0.509189	0.90271	4.01363	0.0641193	0.572693	WHAMMP4	transcribed_unprocessed_pseudogene						1.95819	0.660187	1.39807	0.126083	0.242078
ENSG00000239486	-0.508319	1.35033	8.10856	0.0125196	0.372329		unprocessed_pseudogene						2.80286	0.180235	1.96674	0.242461	0.429073
ENSG00000286257	-0.508137	0.884289	5.11261	0.0395419	0.500767		lncRNA						1.99216	0.332039	1.3858	0.279823	0.300365
ENSG00000178021	-0.507706	1.49974	6.35299	0.0239369	0.428743	TSPYL6	protein_coding						3.10949	0.511357	2.18821	0.461617	0.367803
ENSG00000291166	-0.507156	0.11459	3.80948	0.103244	0.647638		lncRNA						1.06402	0.159058	0.752695	0.113597	0.188668
ENSG00000276494	-0.506911	0.612429	2.25538	0.154535	0.717304		misc_RNA						1.5929	0.830712	1.12477	0.172437	0.144297
ENSG00000274536	-0.506827	5.65764	9.21041	0.00859455	0.336474	MIR223HG	lncRNA						59.2013	14.9859	41.5891	8.06326	0.473048
ENSG00000237190	-0.506716	5.23574	8.90403	0.00952201	0.342185	CDKN2AIPNL	protein_coding						44.1	5.84005	30.9877	9.00128	0.465739
ENSG00000217275	-0.506005	0.100722	2.78696	0.116397	0.67345		transcribed_processed_pseudogene						1.06628	0.307884	0.739812	0.171236	0.171694
ENSG00000186197	-0.505096	3.41668	14.0158	0.00205048	0.196451	EDARADD	protein_coding						12.3759	1.37857	8.69334	1.48726	0.706746
ENSG00000177873	-0.503971	1.49579	5.52821	0.0332658	0.476439	ZNF619	protein_coding						3.12852	0.382821	2.21243	0.654535	0.321993
ENSG00000151303	-0.503869	0.417709	3.05426	0.101584	0.645874		lncRNA						1.36302	0.284676	0.952492	0.336163	0.189852
ENSG00000260805	-0.502807	1.2282	4.89401	0.0433944	0.514481		lncRNA						2.54426	0.373195	1.8018	0.56825	0.288631
ENSG00000149516	-0.50245	4.64015	9.21456	0.00858273	0.336474	MS4A3	protein_coding						29.2127	6.12403	20.5291	5.27024	0.473048
ENSG00000174951	-0.502245	2.99859	12.7165	0.00293608	0.226783	FUT1	protein_coding						9.22414	1.42648	6.47752	0.791954	0.64439
ENSG00000135976	-0.502067	4.53807	9.69023	0.00734283	0.315588	ANKRD36	protein_coding						26.9548	7.35439	19.1074	3.04782	0.50088
ENSG00000087253	-0.50172	2.78965	11.0554	0.00478245	0.273722	LPCAT2	protein_coding						7.97562	1.20207	5.60063	0.917712	0.562691
ENSG00000264895	-0.501303	1.51331	3.56132	0.07925	0.613825		lncRNA						3.09143	1.2296	2.21849	0.506808	0.211955
ENSG00000262728	-0.500747	1.13134	3.1559	0.0965559	0.641419	ARHGAP11A-DT	lncRNA						2.31718	0.956353	1.66565	0.310532	0.192858
ENSG00000255471	-0.50037	2.41287	6.47825	0.0228039	0.425649	PRSS23-AS1	lncRNA						6.13578	1.83422	4.28657	0.588352	0.370949
ENSG00000259001	-0.499944	0.241263	2.80826	0.115124	0.6714		lncRNA						1.17786	0.283951	0.843606	0.30331	0.173018
ENSG00000272918	-0.498821	0.735992	3.46967	0.0828139	0.617999		lncRNA						1.7529	0.199031	1.24783	0.482114	0.209012
ENSG00000105270	-0.498554	0.0189949	2.83551	0.126053	0.689585	CLIP3	protein_coding						0.983606	0.0990255	0.689066	0.243419	0.161412
ENSG00000221184	-0.498298	-0.0184434	2.18929	0.160293	0.725507		miRNA						0.975698	0.29233	0.670395	0.271071	0.139359
ENSG00000166860	-0.498188	3.07938	8.24782	0.011924	0.365878	ZBTB39	protein_coding						9.71105	1.08449	6.86031	1.84957	0.436664
ENSG00000146205	-0.498091	1.80903	9.30822	0.00832065	0.332219	ANO7	protein_coding						3.91297	0.258794	2.76397	0.401601	0.478575
ENSG00000137834	-0.498033	4.35454	12.3127	0.00329543	0.244875	SMAD6	protein_coding						23.8555	5.27725	16.8436	1.86918	0.611055
ENSG00000052344	-0.498005	2.18143	2.2925	0.151414	0.714856	PRSS8	protein_coding						5.26531	2.76724	3.63579	1.54365	0.145782
ENSG00000288700	-0.497388	0.994675	3.26826	0.0913415	0.633263		lncRNA						2.11338	0.831064	1.50498	0.209745	0.198416
ENSG00000284668	-0.496645	2.65489	8.57283	0.0106567	0.352203	LINC02780	lncRNA						7.19205	1.44382	5.08827	0.818557	0.453208
ENSG00000233922	-0.496394	3.12342	11.9368	0.00367587	0.253018	LINC01694	lncRNA						10.0352	0.621836	7.10745	1.56939	0.596849
ENSG00000239589	-0.496002	1.44187	6.37042	0.0237754	0.428743	LINC00879	lncRNA						3.01022	0.427124	2.12358	0.400532	0.367803
ENSG00000288881	-0.49492	0.159078	2.74713	0.118822	0.678696		lncRNA						1.09427	0.265678	0.789783	0.249166	0.168325
ENSG00000293469	-0.494617	1.23044	3.12012	0.0982911	0.64489	CHMP1B2P	lncRNA						2.5342	0.850477	1.80506	0.626556	0.190514
ENSG00000264290	-0.494567	-0.196606	1.07171	0.317457	0.837183		lncRNA						0.82238	0.157582	0.575806	0.478098	0.0771795
ENSG00000293258	-0.493417	0.377082	3.27757	0.090925	0.633263		lncRNA						1.31032	0.280868	0.936556	0.264879	0.198416
ENSG00000151348	-0.493226	5.15385	25.0611	0.000171274	0.0539163	EXT2	protein_coding						41.5248	3.15172	29.4354	3.88886	1.26828
ENSG00000277744	-0.493162	-0.020326	1.86578	0.192698	0.754608		lncRNA						0.949973	0.24986	0.66674	0.338169	0.122279
ENSG00000197721	-0.49276	4.05462	17.6608	0.000818157	0.131459	CR1L	protein_coding						19.309	2.60968	13.6905	1.52521	0.881209
ENSG00000309655	-0.492321	0.477103	2.50326	0.135096	0.701786		lncRNA						1.47692	0.647316	1.02419	0.256759	0.153795
ENSG00000278791	-0.491363	1.42083	3.07567	0.100499	0.64581		miRNA						2.95592	0.806098	2.08162	0.834666	0.189895
ENSG00000290537	-0.491177	0.220383	3.2431	0.0980936	0.64489		lncRNA						1.14959	0.245045	0.826639	0.19201	0.190514
ENSG00000295209	-0.491144	0.843639	5.03684	0.0408302	0.505868		lncRNA						1.87865	0.392298	1.3473	0.0863288	0.295963
ENSG00000154079	-0.491057	3.26622	8.41374	0.0112566	0.358494	SDHAF4	protein_coding						11.1234	2.24652	7.87098	1.76701	0.445518
ENSG00000261997	-0.490262	0.382062	3.37583	0.0866628	0.625038		lncRNA						1.34701	0.290509	0.94779	0.225637	0.204093
ENSG00000150782	-0.490187	2.60192	8.38057	0.0113865	0.358494	IL18	protein_coding						6.97661	1.34145	4.90445	0.891697	0.445518
ENSG00000288752	-0.488798	0.850693	3.91847	0.0669957	0.583444		lncRNA						1.91146	0.279676	1.36097	0.451624	0.234001
ENSG00000157601	-0.488644	0.183813	1.94483	0.184069	0.748554	MX1	protein_coding						1.12325	0.265408	0.791273	0.405356	0.125777
ENSG00000290051	-0.488311	0.579766	2.6317	0.126208	0.689585		lncRNA						1.52091	0.664628	1.10297	0.202536	0.161412
ENSG00000305066	-0.487527	0.214842	1.87364	0.191817	0.754608		lncRNA						1.16982	0.356998	0.816288	0.421855	0.122279
ENSG00000272829	-0.487062	1.49182	5.44387	0.0344394	0.482366		lncRNA						3.09503	0.407931	2.21247	0.551748	0.316623
ENSG00000165626	-0.484988	1.82998	6.23766	0.0250382	0.433462	BEND7	protein_coding						3.96357	0.704144	2.83036	0.61402	0.363049
ENSG00000289469	-0.484225	-0.0452023	1.71572	0.210545	0.7705		lncRNA						0.930766	0.217687	0.675098	0.402616	0.113228
ENSG00000303853	-0.484187	1.52892	6.20813	0.0253296	0.435573		lncRNA						3.14648	0.687384	2.26796	0.221504	0.360939
ENSG00000280069	-0.483748	0.229648	1.59937	0.225871	0.779333		TEC						1.1954	0.488915	0.835623	0.390598	0.108277
ENSG00000239969	-0.483298	0.30183	4.13681	0.0956549	0.639011		transcribed_unprocessed_pseudogene						1.24046	0.121871	0.884975	0.10134	0.194491
ENSG00000310112	-0.482949	-0.100472	1.30963	0.270936	0.808598		lncRNA						0.897599	0.426581	0.631997	0.268711	0.0922671
ENSG00000286138	-0.482884	0.670832	2.14315	0.164473	0.730489		lncRNA						1.63304	0.498799	1.18259	0.580055	0.136386
ENSG00000279554	-0.481841	0.797339	2.41403	0.141726	0.705671		TEC						1.8658	0.829157	1.30677	0.196631	0.151398
ENSG00000178752	-0.480926	2.14028	3.43169	0.0843464	0.622526	ERFE	protein_coding						4.97723	1.26353	3.53376	1.4943	0.205842
ENSG00000265794	-0.47967	1.3942	2.51722	0.134093	0.700613		lncRNA						2.79501	1.20402	2.04431	0.534953	0.154522
ENSG00000285774	-0.479349	3.23355	7.3286	0.0165637	0.396389	SAMD4A-AS1	lncRNA						10.8945	2.85338	7.73081	1.3684	0.401879
ENSG00000272842	-0.477981	0.332009	2.91499	0.108997	0.659689		lncRNA						1.2841	0.36504	0.908226	0.203894	0.180661
ENSG00000067221	-0.477443	2.54986	11.1408	0.00466004	0.273286	STOML1	protein_coding						6.6728	0.871525	4.7729	0.480687	0.563383
ENSG00000224707	-0.47463	0.938873	3.67224	0.0751787	0.606719	E2F3-IT1	lncRNA						2.00058	0.563031	1.46452	0.285416	0.217013
ENSG00000269469	-0.474225	1.28363	3.12823	0.0978947	0.64489		protein_coding						2.71041	1.11576	1.91001	0.395435	0.190514
ENSG00000274719	-0.471754	5.10147	20.5134	0.000429675	0.0933484		lncRNA						39.7972	5.54735	28.6408	2.61657	1.02989
ENSG00000233643	-0.471617	0.971837	3.12469	0.0980672	0.64489	LINC02625	lncRNA						2.13015	0.744828	1.51358	0.348658	0.190514
ENSG00000100629	-0.471096	2.29536	3.58725	0.0782752	0.613486	CEP128	protein_coding						5.41656	2.34837	3.95836	0.649194	0.212195
ENSG00000173041	-0.470918	3.10394	10.3625	0.00592516	0.293876	ZNF680	protein_coding						9.83414	0.928245	7.04818	1.466	0.531835
ENSG00000181191	-0.470331	1.73251	5.73088	0.030631	0.46361	PJA1	protein_coding						3.67909	0.590844	2.6554	0.571349	0.333848
ENSG00000270277	-0.470217	0.793256	3.19719	0.0945993	0.637845		lncRNA						1.80052	0.476839	1.30123	0.359928	0.195285
ENSG00000266602	-0.469416	3.94016	14.367	0.00186659	0.189496		lncRNA						17.6973	2.30539	12.7573	1.8385	0.7224
ENSG00000241494	-0.469298	0.619473	4.19886	0.0694254	0.594727		processed_pseudogene						1.60789	0.285665	1.14924	0.155738	0.225682
ENSG00000138658	-0.469133	2.99853	11.5716	0.00409438	0.259901	ZGRF1	protein_coding						9.07713	1.38882	6.56096	0.683668	0.585193
ENSG00000290877	-0.467412	0.0409015	2.55396	0.148519	0.71238	ROCK1P1	lncRNA						1.00641	0.216774	0.719396	0.187686	0.147288
ENSG00000165584	-0.467313	1.86587	2.69903	0.121834	0.683873	SSX3	protein_coding						4.08044	0.985203	2.94165	1.45905	0.165024
ENSG00000267165	-0.467131	0.748517	4.25439	0.0574698	0.555549	CHMP1B-AS1	lncRNA						1.75056	0.131309	1.26013	0.299244	0.255277
ENSG00000096872	-0.467092	2.89642	6.11581	0.0262661	0.44315	IFT74	protein_coding						8.40176	2.65675	6.11362	0.619466	0.353449
ENSG00000289869	-0.46659	0.877856	1.85117	0.194348	0.756644		lncRNA						1.96348	0.456495	1.42413	0.808555	0.121109
ENSG00000305077	-0.466455	2.03767	8.38292	0.0113772	0.358494		lncRNA						4.56901	0.200911	3.30742	0.607653	0.445518
ENSG00000202031	-0.465966	0.207044	2.06513	0.171853	0.738658	SNORD38A	snoRNA						1.13395	0.23154	0.823247	0.392615	0.131557
ENSG00000230910	-0.465325	0.175047	2.40026	0.142784	0.706591	ADGRB3-DT	lncRNA						1.12946	0.253584	0.809323	0.273959	0.150832
ENSG00000273117	-0.465112	3.1746	10.3727	0.00590625	0.293876	INSIG1-DT	lncRNA						10.2767	2.11706	7.46173	0.409613	0.531835
ENSG00000253948	-0.464855	3.655	22.9786	0.000257194	0.0748533	VPS13B-DT	lncRNA						14.4375	0.22841	10.4609	0.802842	1.12579
ENSG00000271737	-0.464526	0.267885	2.85053	0.113935	0.669921		lncRNA						1.20284	0.242508	0.869972	0.222983	0.173976
ENSG00000163285	-0.464248	0.986048	2.24457	0.155459	0.717398	GABRG1	protein_coding						2.15887	0.84354	1.53614	0.632565	0.14424
ENSG00000167257	-0.463895	3.89938	8.81547	0.00981118	0.343307	RNF214	protein_coding						17.0274	4.6953	12.3962	1.15552	0.464317
ENSG00000124788	-0.463482	0.714891	3.83037	0.0697959	0.595795	ATXN1	protein_coding						1.69355	0.265577	1.22946	0.280597	0.224903
ENSG00000205133	-0.463067	2.27104	7.64627	0.0147575	0.390967	TRIQK	protein_coding						5.42068	0.389491	3.93802	0.836238	0.40786
ENSG00000269397	-0.462223	0.41642	1.77232	0.203575	0.766173		lncRNA						1.32533	0.543522	0.963438	0.405821	0.115673
ENSG00000288995	-0.46135	0.194391	3.60316	0.126971	0.689707		lncRNA						1.13055	0.0869419	0.82109	0.0900103	0.161335
ENSG00000234593	-0.461215	2.29635	7.34049	0.0164917	0.396389	KAZN-AS1	lncRNA						5.56612	1.1748	4.00851	0.502581	0.401879
ENSG00000105792	-0.461122	0.072085	1.80742	0.1994	0.760758	CFAP69	protein_coding						1.01625	0.142623	0.734458	0.36219	0.118754
ENSG00000257042	-0.461121	0.103836	1.88927	0.190081	0.752795		lncRNA						1.07668	0.36866	0.753481	0.281054	0.123323
ENSG00000289960	-0.460937	0.788651	3.07463	0.100552	0.64581		lncRNA						1.83656	0.628961	1.31618	0.153271	0.189895
ENSG00000278987	-0.460566	0.0714435	2.16662	0.16233	0.728129		TEC						1.00895	0.21205	0.730857	0.282709	0.137791
ENSG00000197061	-0.46035	10.2452	10.4846	0.00570269	0.293361	H4C3	protein_coding						1405.59	291.091	1021.62	176.078	0.532597
ENSG00000290482	-0.460127	1.80004	4.20324	0.0588117	0.557915		lncRNA						3.79133	1.08547	2.77942	0.637644	0.253432
ENSG00000090554	-0.459593	1.39757	3.69072	0.0745248	0.604739	FLT3LG	protein_coding						2.9211	0.999983	2.08828	0.344793	0.218432
ENSG00000114378	-0.459337	1.60205	3.55481	0.079497	0.614274	HYAL1	protein_coding						3.30389	0.439758	2.4219	0.904219	0.211638
ENSG00000165512	-0.459284	5.97489	32.3517	4.83185e-05	0.0266183	ZNF22	protein_coding						72.6295	3.95915	52.8585	4.59186	1.57482
ENSG00000214922	-0.458555	1.32938	4.92462	0.0428293	0.51187	HLA-F-AS1	lncRNA						2.73102	0.317762	1.98223	0.47148	0.290841
ENSG00000232648	-0.458281	0.461473	3.41201	0.0909074	0.633263	ING2-DT	lncRNA						1.39322	0.272542	1.01683	0.175236	0.198416
ENSG00000181652	-0.458188	0.404152	3.13057	0.105128	0.650833	ATG9B	protein_coding						1.35073	0.196568	0.961991	0.265836	0.18653
ENSG00000176244	-0.457949	0.551357	3.52031	0.0839335	0.621337	ACBD7	protein_coding						1.51779	0.290118	1.09451	0.222488	0.206673
ENSG00000248215	-0.457872	1.77726	4.67711	0.0476585	0.523226	LINC02505	lncRNA						3.82733	0.859051	2.75835	0.674634	0.281311
ENSG00000166669	-0.457295	5.89463	13.8282	0.00215712	0.200444	ATF7IP2	protein_coding						68.8431	13.5567	50.0523	5.14538	0.698008
ENSG00000231721	-0.456807	2.97031	15.6434	0.00134035	0.165399	LINC-PINT	lncRNA						8.8687	0.632924	6.47138	0.383964	0.781466
ENSG00000175445	-0.456588	2.29631	9.1907	0.00865098	0.33718	LPL	protein_coding						5.47228	0.722496	4.00862	0.422465	0.472138
ENSG00000260942	-0.456579	1.45335	4.38442	0.0542182	0.54705	CAPN10-DT	lncRNA						2.9522	0.794366	2.17289	0.314535	0.261973
ENSG00000254186	-0.456129	0.917764	4.8154	0.0467033	0.522028		lncRNA						2.00439	0.2602	1.45723	0.20188	0.282306
ENSG00000174977	-0.456045	2.37563	7.51834	0.0154561	0.394718	PAIP1P2	processed_pseudogene						5.79201	0.92219	4.23199	0.719975	0.403713
ENSG00000167107	-0.45566	0.65232	2.43179	0.140375	0.704273	ACSF2	protein_coding						1.62594	0.238228	1.16948	0.480098	0.152259
ENSG00000258454	-0.454964	1.48496	6.49335	0.0226716	0.424404		lncRNA						3.04738	0.185949	2.21868	0.355375	0.37222
ENSG00000205611	-0.454528	0.900773	3.06411	0.101084	0.645874	LINC01597	lncRNA						1.99009	0.623504	1.42904	0.311714	0.189852
ENSG00000075391	-0.451659	0.0681696	1.48165	0.242888	0.789624	RASAL2	protein_coding						1.00432	0.378672	0.736054	0.333673	0.10258
ENSG00000135069	-0.451154	6.9224	11.9436	0.00366854	0.253018	PSAT1	protein_coding						140.164	32.5984	102.376	11.2168	0.596849
ENSG00000273759	-0.45068	1.1527	5.4625	0.0341762	0.481511		lncRNA						2.36812	0.241512	1.73926	0.242435	0.317394
ENSG00000164867	-0.450372	4.52921	22.1952	0.000301557	0.0794964	NOS3	protein_coding						26.551	3.06641	19.4	1.1122	1.09965
ENSG00000125798	-0.449619	1.94915	5.81894	0.0295623	0.458906	FOXA2	protein_coding						4.2756	0.880467	3.11623	0.434462	0.338276
ENSG00000127585	-0.449093	2.661	7.58859	0.0150679	0.392071	FBXL16	protein_coding						7.1552	1.07673	5.2051	1.04402	0.406635
ENSG00000253320	-0.449049	1.76061	4.49791	0.0515559	0.538058	MAILR	lncRNA						3.76863	0.991955	2.73022	0.43062	0.269171
ENSG00000214029	-0.449003	2.17809	5.07847	0.0401164	0.502492	ZNF891	protein_coding						5.05272	0.557932	3.68678	1.15282	0.298871
ENSG00000281039	-0.448243	1.59344	2.76688	0.117612	0.676748		protein_coding						3.24793	1.36769	2.3986	0.516808	0.169573
ENSG00000236709	-0.44755	-0.116784	0.830603	0.376948	0.868449	DAPK1-IT1	lncRNA						0.880922	0.476077	0.63398	0.407835	0.0612556
ENSG00000271086	-0.447348	0.212281	2.83563	0.1382	0.704204	NAMA	lncRNA						1.14488	0.224637	0.83179	0.159537	0.152301
ENSG00000260290	-0.446562	0.468596	0.999366	0.333797	0.846427		processed_pseudogene						1.3526	1.02705	1.01414	0.301953	0.0724105
ENSG00000303116	-0.446397	0.34537	2.34383	0.147225	0.71045		lncRNA						1.29527	0.476356	0.934363	0.146513	0.148467
ENSG00000245248	-0.446109	1.8037	5.57837	0.0325899	0.473074	USP2-AS1	lncRNA						3.81884	0.728536	2.81566	0.475467	0.325071
ENSG00000236792	-0.445683	0.470567	1.81381	0.198652	0.760512		processed_pseudogene						1.36532	0.641377	1.02903	0.310812	0.118894
ENSG00000198837	-0.445544	5.0908	16.162	0.00117668	0.159178	DENND4B	protein_coding						39.0476	4.77728	28.7215	3.96635	0.798116
ENSG00000105429	-0.445407	3.02962	10.1467	0.00634274	0.304788	MEGF8	protein_coding						9.21873	1.30126	6.78214	0.929777	0.516003
ENSG00000290048	-0.445337	0.578515	2.18093	0.16104	0.726743		lncRNA						1.49807	0.473307	1.10651	0.420995	0.138619
ENSG00000289640	-0.445231	0.427319	3.03477	0.107357	0.656093		lncRNA						1.35755	0.0320046	0.991708	0.298648	0.183035
ENSG00000102098	-0.444851	3.94996	13.3288	0.00247339	0.210928	SCML2	protein_coding						17.5766	2.85376	12.97	1.29389	0.675865
ENSG00000288907	-0.444091	0.839547	3.87878	0.0682403	0.589201		lncRNA						1.87883	0.199272	1.36459	0.330767	0.229737
ENSG00000276180	-0.443164	1.58919	5.45292	0.0343112	0.481893	H4C9	protein_coding						3.30014	0.546698	2.4102	0.360738	0.317049
ENSG00000166482	-0.442929	0.756462	2.44895	0.139084	0.704204	MFAP4	protein_coding						1.73904	0.249384	1.27279	0.541353	0.152301
ENSG00000279094	-0.442647	0.0551495	2.67667	0.169511	0.735296	LINC01670	lncRNA						1.01365	0.167328	0.73607	0.133728	0.133538
ENSG00000175395	-0.442622	1.31257	4.87504	0.043749	0.514727	ZNF25	protein_coding						2.68071	0.460554	1.95495	0.30968	0.288423
ENSG00000152527	-0.442228	2.65592	7.16094	0.0176194	0.401539	PLEKHH2	protein_coding						7.08937	0.73429	5.18797	1.20117	0.396272
ENSG00000108239	-0.442101	2.87118	7.49893	0.0155654	0.395758	TBC1D12	protein_coding						8.19835	1.9018	6.05962	0.544609	0.402571
ENSG00000298401	-0.441849	1.19607	1.40114	0.255508	0.797759		lncRNA						2.48616	1.1775	1.81717	0.863966	0.0981285
ENSG00000184939	-0.441831	1.20893	5.34024	0.0359483	0.486128	ZFP90	protein_coding						2.48484	0.324724	1.81599	0.216701	0.31325
ENSG00000272162	-0.440964	1.96841	6.72978	0.0207113	0.414898		protein_coding						4.31224	0.540498	3.1819	0.528934	0.382059
ENSG00000169783	-0.4407	4.1367	10.6416	0.00543078	0.285904	LINGO1	protein_coding						20.0867	0.910099	14.8064	3.49579	0.54378
ENSG00000153982	-0.439333	3.11384	8.59768	0.0105663	0.352203	GDPD1	protein_coding						9.80689	1.98559	7.2152	0.602813	0.453208
ENSG00000231233	-0.439292	0.550588	2.43618	0.140043	0.704273	CFAP58-DT	lncRNA						1.50602	0.339421	1.09389	0.371582	0.152259
ENSG00000301381	-0.43851	6.11876	6.57588	0.0219639	0.418562		lncRNA						79.8096	27.5395	58.9139	5.32957	0.37824
ENSG00000260796	-0.437924	0.342228	1.87724	0.191416	0.754608		lncRNA						1.25003	0.541279	0.928615	0.124619	0.122279
ENSG00000230896	-0.437248	1.7019	7.62366	0.0148783	0.390967		lncRNA						3.57288	0.306565	2.62745	0.142217	0.40786
ENSG00000254480	-0.437156	0.610492	2.3327	0.148121	0.711899	LINC02749	lncRNA						1.59731	0.628741	1.15862	0.14665	0.147582
ENSG00000160973	-0.43651	1.97119	2.82795	0.113963	0.669921	FOXH1	protein_coding						4.33932	1.76889	3.19297	0.72711	0.173976
ENSG00000240497	-0.435879	2.53835	5.97036	0.0278245	0.452566		lncRNA						6.5362	0.957191	4.80712	1.25013	0.344318
ENSG00000251867	-0.435164	0.146292	1.8235	0.197524	0.759997		lncRNA						1.07907	0.308181	0.804255	0.274666	0.119188
ENSG00000213190	-0.435115	6.14603	14.7657	0.00168031	0.17875	MLLT11	protein_coding						81.2889	5.02657	60.1084	10.9486	0.747754
ENSG00000140543	-0.434677	1.40189	6.49352	0.0231434	0.426374	DET1	protein_coding						2.85254	0.0791375	2.10588	0.200472	0.37021
ENSG00000224822	-0.434556	0.757536	3.19692	0.0946119	0.637845	THRB-IT1	lncRNA						1.727	0.382176	1.29727	0.276469	0.195285
ENSG00000070669	-0.43434	7.13415	10.8723	0.00505771	0.279624	ASNS	protein_coding						161.535	41.7554	119.377	7.13174	0.553425
ENSG00000269891	-0.434055	0.553657	2.13278	0.16543	0.730728	ARHGAP19-SLIT1	protein_coding						1.4623	0.541908	1.10941	0.31663	0.136244
ENSG00000197472	-0.433971	2.56918	8.34619	0.011523	0.358549	ZNF695	protein_coding						6.66669	1.09529	4.90883	0.408188	0.445451
ENSG00000272145	-0.433078	1.17706	3.02414	0.103135	0.647638	NFYC-AS1	lncRNA						2.4312	0.533601	1.79923	0.58623	0.188668
ENSG00000290548	-0.432155	2.84277	7.96979	0.0131475	0.379065		lncRNA						7.9982	1.51013	5.96488	0.779026	0.421287
ENSG00000229619	-0.432109	0.159965	1.89749	0.189176	0.751499	MBNL1-AS1	lncRNA						1.08599	0.444403	0.810039	0.152722	0.124071
ENSG00000102221	-0.432043	2.53006	8.60017	0.0105573	0.352203	JADE3	protein_coding						6.42643	1.04331	4.77381	0.394715	0.453208
ENSG00000107020	-0.431648	1.84143	3.41654	0.0849674	0.623251	PLGRKT	protein_coding						3.95927	0.579516	2.89986	1.08852	0.205337
ENSG00000255046	-0.431303	0.159955	1.92297	0.186405	0.749318		lncRNA						1.08527	0.361172	0.811569	0.238501	0.125334
ENSG00000273204	-0.430884	0.497991	2.55794	0.131221	0.696713		lncRNA						1.45616	0.447397	1.06291	0.156233	0.156946
ENSG00000278384	-0.430497	0.957961	3.04898	0.101854	0.645874		protein_coding						2.02797	0.514573	1.50623	0.369877	0.189852
ENSG00000213228	-0.430457	0.665081	3.71585	0.0860194	0.624153	RPL12P38	transcribed_processed_pseudogene						1.61915	0.25804	1.20285	0.153398	0.204709
ENSG00000286019	-0.430363	1.52613	6.59786	0.0217797	0.418562	NOTCH2NLB	protein_coding						3.12992	0.324089	2.3118	0.0527825	0.37824
ENSG00000266313	-0.429937	0.281551	2.48744	0.140866	0.704602		lncRNA						1.2087	0.190398	0.896913	0.26791	0.152056
ENSG00000135503	-0.428036	3.00282	7.88796	0.0135347	0.381204	ACVR1B	protein_coding						8.95606	1.38776	6.70732	1.21134	0.418842
ENSG00000291102	-0.427911	3.09702	14.1933	0.00195508	0.191575	GUSBP1	lncRNA						9.64243	0.463945	7.16359	0.629865	0.717662
ENSG00000251136	-0.427812	2.55954	9.92761	0.00680187	0.306502	PARAIL	lncRNA						6.58066	0.710077	4.89432	0.405321	0.513567
ENSG00000003147	-0.427748	4.16864	17.753	0.000800561	0.131186	ICA1	protein_coding						20.507	1.96511	15.1965	1.46364	0.882114
ENSG00000007516	-0.427482	0.495339	2.19575	0.159718	0.724438	BAIAP3	protein_coding						1.42697	0.536014	1.05101	0.163274	0.139999
ENSG00000287579	-0.427405	1.18832	3.18656	0.0950985	0.638747		lncRNA						2.42634	0.470413	1.80543	0.561475	0.194671
ENSG00000248489	-0.42706	2.22751	5.58412	0.0325134	0.472686	CHD1-DT	lncRNA						5.23774	1.03237	3.87633	0.725652	0.325427
ENSG00000230269	-0.426528	0.850725	3.21118	0.0939473	0.637845	LINC02525	lncRNA						1.90982	0.549623	1.39443	0.0928011	0.195285
ENSG00000120738	-0.426364	5.94161	0.284513	0.60181	0.932676	EGR1	protein_coding						69.9663	106.045	52.3456	58.4517	0.0302694
ENSG00000232611	-0.426271	1.52829	3.24883	0.0922188	0.63617		lncRNA						3.08983	1.09375	2.31519	0.328468	0.196427
ENSG00000185133	-0.425956	1.13545	2.52548	0.133505	0.700002	INPP5J	protein_coding						2.38236	0.903764	1.73339	0.45691	0.154901
ENSG00000288856	-0.425353	0.86926	1.95612	0.182877	0.747341		lncRNA						1.95201	0.801153	1.41752	0.42012	0.126481
ENSG00000290748	-0.424625	1.80298	3.00834	0.103959	0.649328		lncRNA						3.89155	1.33204	2.84618	0.81446	0.187536
ENSG00000135775	-0.424557	4.41411	14.495	0.00180435	0.189334	COG2	protein_coding						24.1965	3.05785	18.0747	2.2783	0.722772
ENSG00000128872	-0.424501	1.83684	5.49671	0.0336986	0.478606	TMOD2	protein_coding						3.89278	0.667832	2.90571	0.456948	0.320022
ENSG00000223891	-0.424498	0.247558	2.47783	0.151624	0.714963	OSER1-DT	lncRNA						1.16439	0.0453116	0.864696	0.275115	0.145717
ENSG00000291027	-0.424354	3.04304	5.78829	0.0299293	0.458906	UBE2Q2P1	lncRNA						9.20986	2.08884	6.88481	1.42578	0.338276
ENSG00000126709	-0.422792	2.65003	7.37667	0.0162747	0.396389	IFI6	protein_coding						7.05585	1.18978	5.22305	0.730365	0.401879
ENSG00000301949	-0.42257	1.13962	3.29943	0.0899553	0.631301		lncRNA						2.33222	0.456683	1.75028	0.47231	0.199763
ENSG00000262623	-0.422337	0.122843	1.92869	0.185791	0.749318		processed_pseudogene						1.03478	0.339249	0.783505	0.189049	0.125334
ENSG00000273402	-0.422283	-0.0507242	1.95923	0.204287	0.766323		lncRNA						0.912133	0.145367	0.683446	0.201514	0.115588
ENSG00000305337	-0.422173	1.84499	1.76527	0.204426	0.766528		lncRNA						3.8944	2.51017	2.93066	0.168051	0.115472
ENSG00000139549	-0.421537	2.39023	4.34369	0.0552128	0.549373	DHH	protein_coding						5.84232	1.1198	4.32608	1.22111	0.260132
ENSG00000271971	-0.421197	0.86702	2.86337	0.11191	0.665402		lncRNA						1.92406	0.543901	1.41041	0.289298	0.176916
ENSG00000116661	-0.421108	2.14939	3.6075	0.0775238	0.612548	FBXO2	protein_coding						4.98349	1.94854	3.66217	0.205062	0.21286
ENSG00000197245	-0.420734	0.944291	1.9215	0.186564	0.749318	FAM110D	protein_coding						2.05383	0.924648	1.50733	0.283748	0.125334
ENSG00000151012	-0.420478	5.22714	11.0252	0.00482673	0.273722	SLC7A11	protein_coding						42.7487	6.92905	31.9102	5.13607	0.562691
ENSG00000104043	-0.420411	0.332324	2.16089	0.162849	0.728736	ATP8B4	protein_coding						1.26353	0.368085	0.930773	0.206114	0.13743
ENSG00000284707	-0.42015	7.07742	10.2153	0.00620645	0.300108		lncRNA						154.656	39.8362	115.418	6.85428	0.522723
ENSG00000285838	-0.419021	3.06612	10.3635	0.00592315	0.293876		lncRNA						9.45143	1.19989	7.04791	0.782222	0.531835
ENSG00000285804	-0.418877	1.03367	3.0677	0.100901	0.645874		lncRNA						2.1746	0.629738	1.61165	0.170739	0.189852
ENSG00000280078	-0.418624	0.680761	2.69453	0.122121	0.683991		TEC						1.625	0.400434	1.21702	0.27578	0.16495
ENSG00000285830	-0.418053	0.0882972	1.92896	0.185762	0.749318		lncRNA						1.02058	0.156286	0.770121	0.275997	0.125334
ENSG00000148671	-0.417193	0.768297	2.53472	0.13285	0.699063	ADIRF	protein_coding						1.7731	0.309337	1.32287	0.452198	0.155484
ENSG00000299324	-0.417004	0.118451	1.93529	0.185924	0.749318		lncRNA						1.06645	0.280952	0.785169	0.221611	0.125334
ENSG00000246263	-0.416855	1.81715	4.07401	0.06237	0.569339	UBR5-DT	lncRNA						3.86069	0.841188	2.87893	0.641582	0.244629
ENSG00000274253	-0.416515	0.960783	3.20508	0.0942307	0.637845		lncRNA						2.02892	0.533718	1.51683	0.151966	0.195285
ENSG00000196937	-0.416429	5.03421	9.21344	0.00858592	0.336474	FAM3C	protein_coding						37.2546	3.28554	27.9523	6.38661	0.473048
ENSG00000310306	-0.41599	0.193559	2.45281	0.174168	0.740096		lncRNA						1.12674	0.209384	0.829185	0.155557	0.130712
ENSG00000310019	-0.415762	2.55724	2.94002	0.107618	0.65697		lncRNA						6.51573	2.14742	4.90443	1.55495	0.182454
ENSG00000279753	-0.415326	0.63007	1.24229	0.283099	0.81654		TEC						1.5648	0.610392	1.15634	0.685811	0.0880227
ENSG00000152763	-0.414442	1.05194	2.70729	0.12131	0.683873	DNAI4	protein_coding						2.18003	0.335624	1.64486	0.598019	0.165024
ENSG00000137942	-0.413403	2.0521	5.5889	0.0324499	0.472686	FNBP1L	protein_coding						4.56015	0.470348	3.41575	0.741306	0.325427
ENSG00000178057	-0.413225	5.02651	21.7487	0.000330713	0.083627	NDUFAF3	protein_coding						37.049	4.15265	27.838	1.04841	1.07765
ENSG00000299526	-0.412871	0.356132	2.02127	0.176185	0.740629		lncRNA						1.27937	0.293407	0.948265	0.303092	0.130399
ENSG00000244682	-0.41258	0.744935	2.96329	0.106354	0.653	FCGR2C	protein_coding						1.72521	0.315553	1.29036	0.304628	0.185087
ENSG00000286162	-0.412361	0.720765	2.76028	0.118015	0.677388		lncRNA						1.68896	0.452158	1.26241	0.229012	0.169163
ENSG00000055163	-0.411789	0.212468	1.5207	0.237063	0.785073	CYFIP2	protein_coding						1.10412	0.460437	0.843636	0.292899	0.10509
ENSG00000108375	-0.411776	1.24592	4.18601	0.0592718	0.55987	RNF43	protein_coding						2.53363	0.325687	1.88842	0.351122	0.251913
ENSG00000236334	-0.411534	1.07447	3.66991	0.0752616	0.606719	PPIAL4G	protein_coding						2.22239	0.394052	1.65384	0.306913	0.217013
ENSG00000272620	-0.411442	3.14546	8.69903	0.0102069	0.348666	AFAP1-AS1	lncRNA						9.86604	1.80294	7.46507	0.687123	0.45759
ENSG00000136630	-0.410634	1.25135	2.53727	0.13267	0.698917	HLX	protein_coding						2.53674	0.389604	1.88856	0.739379	0.155575
ENSG00000299847	-0.409892	1.05709	1.74098	0.207397	0.767722		lncRNA						2.2019	0.558662	1.65518	0.765253	0.114796
ENSG00000290319	-0.409561	1.29583	3.51827	0.0809007	0.615332		lncRNA						2.64449	0.626944	1.96544	0.36492	0.210891
ENSG00000230798	-0.409362	0.969476	3.36824	0.0869835	0.626433	FOXD3-AS1	lncRNA						2.04085	0.348447	1.52693	0.327337	0.203125
ENSG00000196912	-0.40843	4.09513	7.53861	0.0153429	0.393697	ANKRD36B	protein_coding						19.2444	4.16972	14.5567	2.43334	0.404837
ENSG00000288823	-0.408408	1.48826	2.69322	0.122204	0.684207		lncRNA						3.06928	0.965256	2.28369	0.60903	0.164812
ENSG00000233184	-0.408365	3.0693	7.3689	0.016321	0.396389	DPH5-DT	lncRNA						9.42923	0.992401	7.07211	1.48714	0.401879
ENSG00000027001	-0.40822	3.17773	5.82271	0.0295175	0.458906	MIPEP	protein_coding						10.1872	1.228	7.63427	1.98751	0.338276
ENSG00000183718	-0.408128	3.04936	5.64796	0.0316784	0.469082	TRIM52	protein_coding						9.23292	1.75972	6.98212	1.53203	0.328751
ENSG00000244578	-0.407748	0.311941	1.16633	0.29773	0.827337	LINC01391	lncRNA						1.22288	0.256715	0.916175	0.498938	0.0823176
ENSG00000181741	-0.407675	2.08224	7.87599	0.0135924	0.381204	FDX1P1	processed_pseudogene						4.63679	0.257006	3.49336	0.351449	0.418842
ENSG00000232021	-0.407486	0.740228	3.77449	0.0971545	0.642628	LEF1-AS1	lncRNA						1.71779	0.221198	1.2875	0.0829957	0.19204
ENSG00000204172	-0.407484	0.580271	2.04692	0.173636	0.740096	AGAP9	protein_coding						1.48263	0.513982	1.13584	0.285274	0.130712
ENSG00000220842	-0.407026	0.0917399	2.00843	0.199014	0.760512	RPL21P16	processed_pseudogene						1.02783	0.174557	0.76639	0.232736	0.118894
ENSG00000188266	-0.406825	0.864134	2.1748	0.161591	0.727135	HYKK	protein_coding						1.86149	0.338278	1.41842	0.605809	0.138385
ENSG00000237424	-0.406458	1.85126	6.16434	0.0257689	0.43921	FOXD2-AS1	lncRNA						3.95635	0.585049	2.96582	0.240695	0.357327
ENSG00000176988	-0.406288	1.83144	3.50669	0.0813517	0.616391	FMR1NB	protein_coding						3.92441	1.06677	2.92889	0.665549	0.210144
ENSG00000203778	-0.406221	2.73608	4.95281	0.0423166	0.510887	FAM229B	protein_coding						7.50686	2.10479	5.59312	0.417165	0.291675
ENSG00000159556	-0.406133	3.01246	7.06556	0.0182546	0.407491	ISL2	protein_coding						9.08176	1.65391	6.80562	1.07645	0.389882
ENSG00000160460	-0.405382	0.0922315	1.68796	0.214077	0.771983	SPTBN4	protein_coding						1.01397	0.146175	0.770289	0.345347	0.112392
ENSG00000260742	-0.404331	1.04077	2.87476	0.111259	0.664926	ITPRID2-DT	lncRNA						2.13755	0.342562	1.60825	0.501835	0.177227
ENSG00000244270	-0.403853	2.80415	6.6193	0.0216018	0.417819	RPL32P29	processed_pseudogene						7.84574	1.68407	5.88132	0.451802	0.379012
ENSG00000275532	-0.40368	1.02854	3.01857	0.103424	0.648241		lncRNA						2.13027	0.293023	1.61857	0.464559	0.188263
ENSG00000215467	-0.403573	0.577952	1.58589	0.227738	0.779597	RPL27AP	processed_pseudogene						1.49498	0.556637	1.12413	0.413185	0.10813
ENSG00000224893	-0.403123	3.392	11.1209	0.00468823	0.273286	LINC02840	lncRNA						11.7615	1.22668	8.90757	1.02056	0.563383
ENSG00000307331	-0.402797	0.0450289	1.47447	0.243979	0.790425		lncRNA						1.00689	0.333302	0.745492	0.271149	0.10214
ENSG00000294707	-0.402568	-0.0141729	1.72468	0.223151	0.77771		lncRNA						0.936411	0.0645858	0.700036	0.273204	0.109182
ENSG00000119715	-0.402562	2.75523	6.15768	0.0258364	0.439396	ESRRB	protein_coding						7.52562	0.865149	5.68897	1.25965	0.357144
ENSG00000072422	-0.401716	2.7828	4.30593	0.0561543	0.551707	RHOBTB1	protein_coding						7.62037	1.78693	5.78022	1.46908	0.258292
ENSG00000271888	-0.401706	1.65065	4.96406	0.042114	0.510731	JARID2-DT	lncRNA						3.40411	0.30942	2.57098	0.480509	0.291808
ENSG00000124126	-0.401685	2.95651	7.86921	0.0136253	0.381204	PREX1	protein_coding						8.71714	1.55798	6.55358	0.73255	0.418842
ENSG00000289526	-0.401281	0.991062	2.43256	0.140316	0.704273		lncRNA						2.0903	0.409843	1.57584	0.52662	0.152259
ENSG00000270956	-0.401199	0.521065	2.01832	0.176482	0.74118		lncRNA						1.42149	0.378323	1.08304	0.323198	0.130076
ENSG00000291213	-0.401127	0.742434	3.107	0.106197	0.653	DPY19L2P3	lncRNA						1.73077	0.326709	1.29073	0.186711	0.185087
ENSG00000117010	-0.400914	2.14626	6.2657	0.0247651	0.430799	ZNF684	protein_coding						4.85967	0.62083	3.66401	0.509496	0.365725
ENSG00000297311	-0.400782	2.49949	6.24199	0.0249958	0.433214		lncRNA						6.29306	0.989427	4.73683	0.786595	0.363298
ENSG00000258592	-0.400413	0.391835	2.49443	0.15274	0.715026	LINC03059	lncRNA						1.30104	0.0630972	0.981838	0.27343	0.145678
ENSG00000218996	-0.400211	1.42409	4.01802	0.06399	0.572693	ARL4AP5	processed_pseudogene						2.85548	0.562386	2.16273	0.283763	0.242078
ENSG00000293331	-0.400147	4.68441	3.28977	0.0903822	0.631979		lncRNA						29.0873	7.07443	22.0202	7.85018	0.199297
ENSG00000305485	-0.399771	0.719353	3.56372	0.104312	0.650166		lncRNA						1.67908	0.19937	1.27135	0.119972	0.186975
ENSG00000301450	-0.399749	0.644599	2.07251	0.171138	0.737709		lncRNA						1.61188	0.58537	1.20122	0.21609	0.132115
ENSG00000248596	-0.399626	1.93432	5.29188	0.0366788	0.488424		lncRNA						4.15154	0.796193	3.1596	0.291909	0.311203
ENSG00000245293	-0.398511	0.27121	1.38782	0.257679	0.800542	CYP2U1-AS1	lncRNA						1.18843	0.238851	0.890563	0.495405	0.0966159
ENSG00000176463	-0.398279	0.0422935	1.86847	0.216054	0.773593	SLCO3A1	protein_coding						0.975492	0.141186	0.73546	0.229478	0.111487
ENSG00000166192	-0.398203	0.910376	1.89544	0.189402	0.751806	SENP8	protein_coding						1.99153	0.672266	1.46723	0.482406	0.123894
ENSG00000141505	-0.397968	0.321217	1.03612	0.32535	0.84348	ASGR1	protein_coding						1.26359	0.740437	0.934584	0.19705	0.0739253
ENSG00000186300	-0.397733	1.4608	2.41625	0.141556	0.705671	ZNF555	protein_coding						2.98317	0.76269	2.21378	0.767893	0.151398
ENSG00000260853	-0.397279	0.15235	1.73187	0.208526	0.768913	NFATC2IP-AS1	lncRNA						1.05819	0.35754	0.806717	0.164193	0.114123
ENSG00000246705	-0.397199	0.762763	2.78406	0.116571	0.673955	H2AJ	protein_coding						1.75516	0.40665	1.3249	0.207465	0.171369
ENSG00000111728	-0.396997	3.24574	4.8393	0.0444261	0.516019	ST8SIA1	protein_coding						10.6737	2.29972	8.07857	1.86049	0.287334
ENSG00000255135	-0.395294	3.385	9.50273	0.00780524	0.321056	EMSY-DT	lncRNA						11.6846	1.86586	8.89202	0.813527	0.49342
ENSG00000265933	-0.395228	1.12427	3.35958	0.0873507	0.627566	LINC00668	lncRNA						2.2803	0.513971	1.74194	0.225621	0.202341
ENSG00000273885	-0.39514	2.63012	1.37241	0.260222	0.802786		snoRNA						6.83745	3.66408	5.21003	2.3453	0.0954004
ENSG00000233058	-0.394651	2.24468	4.78294	0.0455193	0.52121	ATP13A3-DT	lncRNA						5.21363	0.654455	3.95155	0.965804	0.282987
ENSG00000063180	-0.394418	4.47349	12.6382	0.00300214	0.230388	CA11	protein_coding						25.158	3.49876	19.0741	2.16437	0.637541
ENSG00000147255	-0.393848	0.5302	1.16015	0.298965	0.828399	IGSF1	protein_coding						1.4693	0.625481	1.1068	0.522158	0.0817604
ENSG00000180535	-0.392623	0.774654	2.16233	0.162719	0.728736	BHLHA15	protein_coding						1.72682	0.406432	1.32247	0.431555	0.13743
ENSG00000135747	-0.391869	2.0636	6.68503	0.0210668	0.415794	ZNF670-ZNF695	protein_coding						4.58063	0.485043	3.46689	0.329295	0.381122
ENSG00000169551	-0.391788	4.20744	16.3884	0.00111248	0.155703	CT55	protein_coding						20.8284	1.64638	15.846	1.45562	0.807703
ENSG00000123009	-0.391683	0.403022	2.14049	0.164718	0.730728	NME2P1	processed_pseudogene						1.29207	0.394677	0.99761	0.124848	0.136244
ENSG00000151743	-0.391485	2.55906	8.75978	0.0099982	0.345016	AMN1	protein_coding						6.48032	0.711317	4.95532	0.256827	0.462161
ENSG00000293751	-0.39148	1.9185	5.34621	0.0358593	0.486128		lncRNA						4.11798	0.458645	3.13722	0.5252	0.31325
ENSG00000304338	-0.391479	1.88123	4.07521	0.0623357	0.569339		lncRNA						4.02885	1.00283	3.04585	0.403697	0.244629
ENSG00000104679	-0.391301	4.45714	5.37404	0.0354478	0.486128	R3HCC1	protein_coding						24.7584	1.4655	18.8608	5.68178	0.31325
ENSG00000182379	-0.391237	1.79853	2.09156	0.169307	0.735296	NXPH4	protein_coding						3.81745	1.45858	2.85666	0.758545	0.133538
ENSG00000176401	-0.39065	2.94303	7.37381	0.0162917	0.396389	EID2B	protein_coding						8.60552	1.74664	6.51669	0.286058	0.401879
ENSG00000070087	-0.390167	0.52701	2.24369	0.155535	0.717441	PFN2	protein_coding						1.43198	0.268883	1.09154	0.302986	0.144214
ENSG00000134250	-0.390057	0.558307	2.36185	0.145788	0.710067	NOTCH2	protein_coding						1.48328	0.309134	1.12801	0.25394	0.148701
ENSG00000135052	-0.389935	0.199756	1.38513	0.25812	0.800945	GOLM1	protein_coding						1.10068	0.353133	0.837545	0.32848	0.0963971
ENSG00000254573	-0.389607	2.351	4.05996	0.0627718	0.570905		lncRNA						5.60026	1.69554	4.27938	0.428516	0.243436
ENSG00000279453	-0.389428	0.60164	2.46783	0.137682	0.704204		TEC						1.51141	0.351242	1.17086	0.204031	0.152301
ENSG00000288983	-0.388933	1.5856	5.47316	0.0340265	0.480948		lncRNA						3.22416	0.244189	2.45703	0.228208	0.317902
ENSG00000276408	-0.388624	0.343926	1.98176	0.180206	0.745083		lncRNA						1.25998	0.295861	0.946559	0.254049	0.127795
ENSG00000226004	-0.388519	0.79547	2.13751	0.164992	0.730728	SIMALR	lncRNA						1.77568	0.431947	1.36271	0.434753	0.136244
ENSG00000267191	-0.388145	-0.0341144	1.44009	0.251326	0.795014	ZNF45-AS1	lncRNA						0.936632	0.315997	0.6914	0.203931	0.0996254
ENSG00000126752	-0.38799	5.89786	17.3233	0.000886483	0.138121	SSX1	protein_coding						67.4774	3.4692	51.5332	7.10737	0.859739
ENSG00000073536	-0.387926	4.86646	10.6855	0.00535751	0.283985	NLE1	protein_coding						32.8604	3.50735	25.1261	4.44886	0.546705
ENSG00000121895	-0.387812	2.07486	5.17831	0.0384633	0.498016	TMEM156	protein_coding						4.61251	0.777909	3.50429	0.480483	0.302757
ENSG00000261824	-0.387494	5.06433	13.7222	0.00222019	0.204061	LINC00662	lncRNA						37.8218	4.53044	28.8748	3.57742	0.690239
ENSG00000170379	-0.387324	2.3408	5.38113	0.0353439	0.486128	TCAF2	protein_coding						5.59181	1.1108	4.25459	0.516807	0.31325
ENSG00000233723	-0.386594	1.63296	4.12413	0.0609605	0.566114	LINC01122	lncRNA						3.36187	0.695172	2.54014	0.310509	0.247096
ENSG00000231043	-0.386571	1.85861	2.19563	0.159729	0.724438		processed_pseudogene						3.85441	1.66304	2.99474	0.647336	0.139999
ENSG00000182359	-0.38602	2.6979	3.3542	0.0875802	0.627771	KBTBD3	protein_coding						7.28653	2.43691	5.5146	0.865003	0.202199
ENSG00000290935	-0.385885	1.13301	3.04896	0.101855	0.645874		lncRNA						2.27926	0.578254	1.75819	0.220526	0.189852
ENSG00000180592	-0.385775	0.154005	1.3551	0.263118	0.805012	SKIDA1	protein_coding						1.07654	0.380919	0.825118	0.288175	0.0941979
ENSG00000169255	-0.385541	0.136703	1.15813	0.299371	0.828629	B3GALNT1	protein_coding						1.05917	0.461351	0.807032	0.322548	0.08164
ENSG00000100206	-0.385116	2.52968	4.62679	0.0487167	0.527037	DMC1	protein_coding						6.38833	0.618806	4.86836	1.3668	0.278159
ENSG00000184903	-0.384525	5.77634	22.3831	0.000290168	0.0794964	IMMP2L	protein_coding						61.9236	5.31884	47.4345	2.3403	1.09965
ENSG00000276698	-0.384381	0.368946	1.88131	0.190963	0.754508		lncRNA						1.29023	0.392794	0.968159	0.193841	0.122336
ENSG00000232884	-0.3843	4.29301	3.83485	0.0696503	0.595557		lncRNA						22.2282	7.23185	16.9102	3.94018	0.225077
ENSG00000260711	-0.383448	0.45222	1.32538	0.268193	0.807993		lncRNA						1.36912	0.402162	1.05173	0.470441	0.0925925
ENSG00000249196	-0.383103	6.79483	10.482	0.00570733	0.293361	TMEM132D-AS1	lncRNA						125.614	13.629	96.2569	18.3579	0.532597
ENSG00000280063	-0.382978	1.00572	2.25009	0.154986	0.717304		TEC						2.06192	0.454451	1.60189	0.522265	0.144297
ENSG00000289985	-0.382939	1.82166	3.69263	0.0744576	0.604739		lncRNA						3.83933	0.874789	2.9283	0.539781	0.218432
ENSG00000185973	-0.382929	3.06981	10.8459	0.00509892	0.280896	TMLHE	protein_coding						9.33425	0.358716	7.15175	0.759035	0.551454
ENSG00000267742	-0.382713	0.113908	1.83553	0.217296	0.775755	SINHCAFP2	processed_pseudogene						1.02279	0.202394	0.789154	0.213886	0.110275
ENSG00000179284	-0.382656	0.520918	1.51314	0.238175	0.785073	DAND5	protein_coding						1.48364	0.732551	1.0969	0.15189	0.10509
ENSG00000245694	-0.382537	5.75816	18.9307	0.0006098	0.113327	CRNDE	lncRNA						61.1994	7.74506	46.8649	0.544358	0.945665
ENSG00000236200	-0.382207	1.52291	3.5044	0.0814412	0.616391	KDM4A-AS1	lncRNA						3.05906	0.38885	2.35959	0.585009	0.210144
ENSG00000273320	-0.381675	0.642031	2.29883	0.150889	0.714605	NAMPT-AS1	lncRNA						1.56005	0.430282	1.20691	0.159653	0.145934
ENSG00000287657	-0.381596	0.557824	1.6835	0.214651	0.772692		lncRNA						1.51077	0.535889	1.13087	0.351397	0.111994
ENSG00000309920	-0.38146	0.768171	2.98396	0.11807	0.677388		lncRNA						1.74556	0.12574	1.32724	0.289145	0.169163
ENSG00000196431	-0.381202	0.997542	1.86862	0.192379	0.754608	CRYBA4	protein_coding						2.07475	0.157044	1.5891	0.777954	0.122279
ENSG00000270761	-0.381196	1.76342	3.36808	0.08699	0.626433	CD2AP-DT	lncRNA						3.67094	0.515223	2.78851	0.779818	0.203125
ENSG00000198574	-0.381158	2.45476	4.31796	0.0558521	0.550162	SH2D1B	protein_coding						6.07697	1.31701	4.61492	0.935865	0.259509
ENSG00000303940	-0.380929	0.831252	1.86454	0.192837	0.754608		lncRNA						1.79189	0.681076	1.39465	0.29816	0.122279
ENSG00000287916	-0.380879	1.42363	2.38303	0.144122	0.709119		lncRNA						2.88961	0.914373	2.18324	0.541876	0.149281
ENSG00000198521	-0.380694	1.94335	4.20602	0.0587379	0.557901	ZNF43	protein_coding						4.18103	0.709466	3.20679	0.649599	0.253443
ENSG00000293114	-0.380685	3.20647	2.65649	0.124575	0.688969		lncRNA						10.3792	3.16162	7.90754	2.90116	0.1618
ENSG00000187172	-0.380404	1.00974	3.38038	0.0864714	0.625034	BAGE2	transcribed_unprocessed_pseudogene						2.07974	0.32833	1.59912	0.219798	0.204097
ENSG00000290688	-0.380326	0.961769	2.57447	0.130077	0.694267		lncRNA						2.03542	0.492029	1.55135	0.275686	0.158474
ENSG00000196268	-0.380105	3.38056	8.27249	0.011822	0.36398	ZNF493	protein_coding						11.5804	1.64076	8.89447	1.14167	0.438922
ENSG00000242622	-0.37986	1.45556	3.69778	0.0742767	0.604739	GSK3B-DT	lncRNA						2.91435	0.139849	2.2255	0.528494	0.218432
ENSG00000157077	-0.379758	1.97798	2.62079	0.126934	0.689707	ZFYVE9	protein_coding						4.22516	1.23873	3.2512	0.929306	0.161335
ENSG00000202515	-0.379486	0.282515	1.09131	0.313223	0.835475	VTRNA1-3	vault_RNA						1.21561	0.58518	0.907334	0.311685	0.0780667
ENSG00000294039	-0.379297	0.100764	1.22397	0.286536	0.819143		lncRNA						1.00549	0.404281	0.776546	0.242523	0.0866403
ENSG00000131389	-0.378904	5.73274	9.88631	0.00689261	0.306502	SLC6A6	protein_coding						59.8735	10.2229	46.0936	5.87115	0.513567
ENSG00000289003	-0.378471	0.131935	0.931033	0.350356	0.85429		lncRNA						1.0588	0.235393	0.800921	0.539706	0.0683945
ENSG00000236814	-0.378246	0.986998	3.20838	0.0940774	0.637845		processed_pseudogene						2.05426	0.126794	1.56593	0.355742	0.195285
ENSG00000102524	-0.377754	2.66073	6.9285	0.0192142	0.411609	TNFSF13B	protein_coding						7.00158	1.03652	5.34908	0.559006	0.385515
ENSG00000262831	-0.377264	1.0951	2.47952	0.136822	0.704036		lncRNA						2.22863	0.100549	1.70397	0.611824	0.152405
ENSG00000073712	-0.37706	0.278325	1.83634	0.198457	0.760271	FERMT2	protein_coding						1.18012	0.302526	0.904313	0.193672	0.119032
ENSG00000157657	-0.377059	3.33681	8.47275	0.0110296	0.358172	ZNF618	protein_coding						11.2312	0.926961	8.65267	1.44421	0.445908
ENSG00000243414	-0.377035	1.43148	3.67612	0.0750407	0.606719	TICAM2	protein_coding						2.8664	0.415923	2.20325	0.419176	0.217013
ENSG00000138688	-0.376246	3.56129	7.69807	0.0144851	0.387903	BLTP1	protein_coding						13.1106	2.16012	10.1389	1.40864	0.411277
ENSG00000254319	-0.375974	5.33556	17.4048	0.000869411	0.136843	LINC03021	lncRNA						45.4137	4.28401	35.0239	3.02539	0.863776
ENSG00000145365	-0.375596	2.97948	9.96323	0.0067247	0.306432	TIFA	protein_coding						8.76746	0.956518	6.7326	0.201577	0.513667
ENSG00000286340	-0.375572	0.890079	1.5492	0.232926	0.783029		lncRNA						1.87534	0.782228	1.47723	0.425633	0.106222
ENSG00000164615	-0.375311	5.87837	13.0535	0.00267021	0.220771	CAMLG	protein_coding						66.4017	11.6504	51.0912	1.80797	0.656058
ENSG00000168661	-0.375291	2.06344	3.08155	0.100204	0.64581	ZNF30	protein_coding						4.48978	1.32402	3.49469	0.695239	0.189895
ENSG00000181773	-0.374753	3.00166	8.2981	0.0117171	0.362143	GPR3	protein_coding						8.80644	1.31124	6.82981	0.381196	0.44112
ENSG00000164070	-0.374312	4.46113	6.82285	0.0199939	0.411609	HSPA4L	protein_coding						24.541	6.21035	19.0472	0.647081	0.385515
ENSG00000267198	-0.373975	0.177257	1.69837	0.215043	0.7734		lncRNA						1.0798	0.185572	0.840981	0.269044	0.111596
ENSG00000157593	-0.373916	5.5247	10.0826	0.00647336	0.306432	SLC35B2	protein_coding						51.8366	4.59698	39.9769	7.48179	0.513667
ENSG00000167700	-0.373078	4.20291	14.8957	0.00162423	0.17875	MFSD3	protein_coding						20.6359	1.61371	15.9315	1.44047	0.747754
ENSG00000179476	-0.372475	0.131736	1.63131	0.226713	0.779333	C14orf28	protein_coding						1.04453	0.0699169	0.81104	0.30188	0.108277
ENSG00000240731	-0.372473	0.193112	2.05303	0.213886	0.771983		lncRNA						1.08445	0.252435	0.844952	0.0455015	0.112392
ENSG00000234509	-0.372401	0.130023	1.62423	0.226713	0.779333	SOD1-DT	lncRNA						1.02985	0.190734	0.799356	0.25266	0.108277
ENSG00000058056	-0.372341	0.416605	1.11014	0.30923	0.832557	USP13	protein_coding						1.29182	0.477153	1.00047	0.500569	0.0795858
ENSG00000310488	-0.372291	4.16345	12.8309	0.00284257	0.226519		lncRNA						20.0866	2.00901	15.4957	1.52107	0.644896
ENSG00000110848	-0.371821	4.43281	1.4874	0.242018	0.788651	CD69	protein_coding						24.1632	14.0246	18.6991	6.68854	0.103115
ENSG00000270419	-0.371388	1.34893	3.92225	0.0668785	0.583439	CAHM	lncRNA						2.67179	0.328643	2.07292	0.295428	0.234005
ENSG00000271869	-0.371307	2.77759	6.28246	0.0246036	0.430799	DCTN6-DT	lncRNA						7.60489	1.23169	5.84717	0.81479	0.365725
ENSG00000067167	-0.371048	5.60186	17.4778	0.000854436	0.135873	TRAM1	protein_coding						54.6296	3.6045	42.2378	4.47358	0.866867
ENSG00000277075	-0.371008	3.61788	8.3446	0.0115294	0.358549	H2AC8	protein_coding						13.6652	2.41386	10.5811	0.905455	0.445451
ENSG00000174307	-0.370813	0.318592	1.03044	0.326636	0.843679	PHLDA3	protein_coding						1.23251	0.296963	0.923545	0.512259	0.0738226
ENSG00000156313	-0.370754	2.00811	2.24935	0.155049	0.717304	RPGR	protein_coding						4.29633	1.18606	3.35266	1.09753	0.144297
ENSG00000054282	-0.37075	4.18583	8.83784	0.00973717	0.343307	SDCCAG8	protein_coding						20.3342	3.40045	15.7262	1.73581	0.464317
ENSG00000235013	-0.370216	0.38766	2.04862	0.179308	0.744545	COX20P2	processed_pseudogene						1.26564	0.280177	0.992265	0.195394	0.128109
ENSG00000135525	-0.369908	3.0528	4.53782	0.0506565	0.535644	MAP7	protein_coding						9.10575	2.64957	7.10445	0.703701	0.271124
ENSG00000117151	-0.369284	3.95776	7.09935	0.0180266	0.403718	CTBS	protein_coding						17.4533	3.51442	13.4209	1.95636	0.393922
ENSG00000305623	-0.36898	0.446207	1.38132	0.258748	0.801845		lncRNA						1.34726	0.24531	1.05514	0.487926	0.0959093
ENSG00000290085	-0.368972	1.51396	2.45026	0.138986	0.704204		lncRNA						3.0555	0.827036	2.3478	0.543417	0.152301
ENSG00000155858	-0.368758	2.73566	8.91259	0.00949458	0.342185	LSM11	protein_coding						7.32442	0.302524	5.66655	0.537737	0.465739
ENSG00000164953	-0.368563	1.81716	3.20001	0.0944673	0.637845	TMEM67	protein_coding						3.79749	0.711498	2.91341	0.726181	0.195285
ENSG00000254911	-0.36856	3.82332	1.15944	0.299108	0.828469	SCARNA9	lncRNA						15.7694	9.39204	12.2284	5.18073	0.0817239
ENSG00000289574	-0.368414	1.20097	1.86585	0.19269	0.754608		lncRNA						2.40646	0.408818	1.85268	0.832249	0.122279
ENSG00000170921	-0.366741	1.97203	3.3091	0.0895306	0.630598	TANC2	protein_coding						4.23446	0.625541	3.28934	0.9439	0.200248
ENSG00000184260	-0.366711	3.31926	6.12188	0.0262033	0.44315	H2AC20	protein_coding						11.0572	2.08036	8.59614	1.21927	0.353449
ENSG00000284657	-0.366542	1.36234	2.47733	0.136983	0.704036		lncRNA						2.71815	0.725564	2.09514	0.402178	0.152405
ENSG00000268942	-0.366162	0.422571	1.43498	0.2501	0.794901	CKS1BP3	processed_pseudogene						1.33947	0.466485	1.02972	0.29303	0.099687
ENSG00000168754	-0.366028	7.07004	9.50744	0.00779322	0.321056	FAM178B	protein_coding						151.276	22.0236	117.304	19.2711	0.49342
ENSG00000130150	-0.365651	2.92973	5.51598	0.033433	0.477062	MOSPD2	protein_coding						8.44846	1.29699	6.51766	1.30066	0.321425
ENSG00000135821	-0.365615	9.23284	6.63801	0.0214479	0.41772	GLUL	protein_coding						677.467	152.754	525.71	72.9326	0.379115
ENSG00000272654	-0.365426	1.18422	1.51374	0.238087	0.785073	JTB-DT	lncRNA						2.41592	0.774949	1.84366	0.843386	0.10509
ENSG00000214617	-0.365227	0.412684	2.6226	0.18672	0.749318	SLC6A10P	transcribed_unprocessed_pseudogene						1.30332	0.090014	1.01167	0.101384	0.125334
ENSG00000293515	-0.364413	0.187655	1.63164	0.233265	0.783029	WFDC21P	lncRNA						1.09869	0.250627	0.842936	0.205909	0.106222
ENSG00000105339	-0.364398	0.631545	2.18155	0.160985	0.726743	DENND3	protein_coding						1.54025	0.24385	1.19795	0.313876	0.138619
ENSG00000132612	-0.364363	6.26755	11.7099	0.00392981	0.256096	VPS4A	protein_coding						86.5969	4.81848	67.2298	11.2637	0.591598
ENSG00000174130	-0.364313	0.309865	0.861477	0.368465	0.865874	TLR6	protein_coding						1.16557	0.750536	0.938251	0.274532	0.0625451
ENSG00000224846	-0.364257	2.91819	4.51619	0.0511415	0.535909	NQO2-AS1	lncRNA						8.39302	1.80945	6.49823	1.15336	0.270909
ENSG00000284989	-0.364207	0.869837	3.15486	0.117185	0.675787		protein_coding						1.86824	0.258746	1.44892	0.102449	0.17019
ENSG00000228217	-0.364193	1.2517	2.24021	0.155834	0.717709	PNRC2P1	processed_pseudogene						2.46126	0.541601	1.92231	0.608178	0.144052
ENSG00000226696	-0.364082	2.04648	2.54898	0.131847	0.697679	LENG8-AS1	lncRNA						4.45949	1.12423	3.46286	1.04155	0.156344
ENSG00000211584	-0.363864	5.11415	12.0322	0.00357471	0.252583	SLC48A1	protein_coding						38.8067	1.1169	30.1647	5.38633	0.597596
ENSG00000150961	-0.363479	3.64062	5.73523	0.0305771	0.463312	SEC24D	protein_coding						13.92	2.49174	10.7798	2.14631	0.334126
ENSG00000205403	-0.36297	0.751266	0.717518	0.410673	0.879429	CFI	protein_coding						1.72096	0.38891	1.33155	1.20171	0.055799
ENSG00000213463	-0.362268	1.82632	2.34971	0.146754	0.71045	SYNJ2BP	protein_coding						3.84075	1.04326	2.95072	0.871849	0.148467
ENSG00000147059	-0.36226	0.585806	1.85516	0.193896	0.756107	SPIN2A	protein_coding						1.48351	0.440014	1.16044	0.233487	0.121417
ENSG00000272994	-0.361862	2.12045	6.40442	0.023464	0.427891	C2orf49-DT	lncRNA						4.69444	0.356835	3.66066	0.279174	0.368666
ENSG00000111664	-0.361755	0.83608	1.99323	0.179027	0.744545	GNB3	protein_coding						1.84179	0.406931	1.40513	0.413076	0.128109
ENSG00000276131	-0.361625	1.47418	2.90409	0.109605	0.660927		lncRNA						2.94453	0.754345	2.28646	0.329683	0.179847
ENSG00000228742	-0.360694	4.36054	11.2222	0.00454654	0.272775	LINC02577	lncRNA						23.0038	2.96733	17.8573	1.74642	0.564196
ENSG00000167232	-0.360671	1.2395	2.16092	0.162847	0.728736	ZNF91	protein_coding						2.46035	0.407232	1.90114	0.629061	0.13743
ENSG00000148337	-0.360404	6.92446	8.4437	0.0111407	0.358347	CIZ1	protein_coding						136.431	8.98574	106.236	21.8576	0.445696
ENSG00000169271	-0.36032	0.672305	1.64348	0.219896	0.776342	HSPB3	protein_coding						1.6037	0.11248	1.23825	0.514453	0.109947
ENSG00000229750	-0.359744	0.241185	0.904969	0.356986	0.859201		lncRNA						1.15773	0.315472	0.868009	0.496093	0.0659055
ENSG00000189195	-0.35938	0.692999	1.04142	0.324157	0.843108	BTBD8	protein_coding						1.64784	0.818838	1.26093	0.355081	0.0741168
ENSG00000181381	-0.358978	1.05643	1.67571	0.21566	0.773575	DDX60L	protein_coding						2.16248	0.195235	1.68444	0.802713	0.111498
ENSG00000273449	-0.358845	1.05797	2.37466	0.144778	0.709148		lncRNA						2.13269	0.443632	1.68554	0.442112	0.149263
ENSG00000280721	-0.358479	3.26169	9.64012	0.00746327	0.316266	LINC01943	lncRNA						10.6327	0.998363	8.28039	0.657197	0.499947
ENSG00000282870	-0.35841	0.892168	1.65693	0.218115	0.776342	FRG1DP	transcribed_unprocessed_pseudogene						1.90962	0.646835	1.47441	0.413997	0.109947
ENSG00000287973	-0.358399	6.84694	14.7664	0.00168002	0.17875		lncRNA						129.211	11.4061	100.789	12.14	0.747754
ENSG00000199753	-0.358293	2.04065	4.3352	0.0554228	0.549373	SNORD104	snoRNA						4.44068	0.747176	3.46565	0.489288	0.260132
ENSG00000164647	-0.35828	1.5147	3.71956	0.0735176	0.604739	STEAP1	protein_coding						3.02051	0.28978	2.35323	0.435684	0.218432
ENSG00000288093	-0.357913	0.374353	1.89281	0.197486	0.759997		lncRNA						1.26033	0.112197	0.995323	0.289088	0.119188
ENSG00000309032	-0.357903	0.999295	2.16989	0.162034	0.727923		lncRNA						2.09794	0.647245	1.59977	0.261656	0.137915
ENSG00000160678	-0.357467	3.09841	4.84413	0.0443341	0.51548	S100A1	protein_coding						9.50205	1.56312	7.37782	1.6067	0.287788
ENSG00000259551	-0.357363	1.3426	2.66862	0.123786	0.686588		lncRNA						2.65244	0.514731	2.06944	0.503569	0.163304
ENSG00000167355	-0.35709	5.53242	12.9235	0.00276942	0.224833	OR51B5	protein_coding						51.7899	7.39981	40.4464	2.99711	0.64814
ENSG00000272525	-0.356993	1.28232	2.31137	0.149857	0.713094	BTF3-DT	lncRNA						2.57205	0.628358	1.98204	0.475926	0.146853
ENSG00000125247	-0.356809	2.87201	7.10151	0.0180121	0.403718	TMTC4	protein_coding						8.04703	0.739076	6.26372	0.883094	0.393922
ENSG00000229855	-0.356664	1.4956	3.27718	0.090942	0.633263		lncRNA						2.97987	0.176797	2.32166	0.596661	0.198416
ENSG00000171160	-0.355877	3.16195	7.09836	0.0180332	0.403718	MORN4	protein_coding						9.93775	1.71061	7.71157	0.65551	0.393922
ENSG00000197013	-0.355849	3.34167	4.22133	0.0583329	0.557649	ZNF429	protein_coding						11.2188	2.35483	8.74414	2.00161	0.253639
ENSG00000091592	-0.355808	4.8031	11.7929	0.00383467	0.25606	NLRP1	protein_coding						31.1519	4.01893	24.3552	2.45782	0.591659
ENSG00000259699	-0.355441	0.399843	1.28994	0.274418	0.811352	HMGB1P8	processed_pseudogene						1.27013	0.40428	1.01227	0.387334	0.0907909
ENSG00000291147	-0.355231	1.50425	3.11732	0.0984287	0.64489		lncRNA						2.97694	0.490451	2.34309	0.506711	0.190514
ENSG00000289021	-0.355174	0.558756	1.32515	0.268233	0.807993		lncRNA						1.44263	0.331654	1.13712	0.464295	0.0925925
ENSG00000145391	-0.354846	0.300021	1.82696	0.225848	0.779333	SETD7	protein_coding						1.20107	0.247122	0.926148	0.175351	0.108277
ENSG00000176092	-0.354697	2.64904	7.01696	0.0185884	0.408992	CRYBG2	protein_coding						6.87026	0.296426	5.35098	0.733152	0.388285
ENSG00000107897	-0.354426	3.18118	7.05013	0.0183598	0.408658	ACBD5	protein_coding						9.99884	1.18157	7.81613	1.15313	0.38864
ENSG00000112218	-0.353666	2.53343	3.4801	0.0823989	0.617999	GPR63	protein_coding						6.33075	1.26609	4.92895	1.20796	0.209012
ENSG00000284427	-0.35341	4.35977	9.91419	0.00683119	0.306502	MIR4647	miRNA						22.9083	2.54083	17.882	2.46569	0.513567
ENSG00000196453	-0.352896	4.34839	9.85373	0.00696516	0.306592	ZNF777	protein_coding						22.6978	0.863698	17.7742	3.20577	0.513439
ENSG00000095066	-0.352244	3.30582	6.74505	0.0205915	0.414113	HOOK2	protein_coding						10.8848	1.81375	8.5307	0.877288	0.382881
ENSG00000196150	-0.352218	1.39387	1.68358	0.214641	0.772692	ZNF250	protein_coding						2.7733	0.83184	2.17152	0.77041	0.111994
ENSG00000168256	-0.351565	5.67855	11.138	0.00466392	0.273286	NKIRAS2	protein_coding						57.3112	6.09486	44.8683	6.06958	0.563383
ENSG00000158639	-0.351486	6.81549	7.04281	0.0184099	0.408992	PAGE5	protein_coding						126.275	24.6351	98.8603	15.7055	0.388285
ENSG00000053524	-0.350982	0.843204	2.27917	0.152525	0.715026	MCF2L2	protein_coding						1.81936	0.360337	1.42261	0.277086	0.145678
ENSG00000187486	-0.350804	1.1018	1.68433	0.214544	0.772671	KCNJ11	protein_coding						2.20066	0.853041	1.741	0.299984	0.112006
ENSG00000234709	-0.35053	0.727579	0.851272	0.371237	0.86669	UPF3AP3	processed_pseudogene						1.62058	1.0486	1.31066	0.425259	0.0621362
ENSG00000280353	-0.3505	0.617887	0.746241	0.401683	0.875871		TEC						1.5144	0.755366	1.18565	0.640074	0.0575598
ENSG00000136868	-0.350489	5.38555	17.8703	0.000778778	0.131186	SLC31A1	protein_coding						46.7266	3.48402	36.6129	2.5741	0.882114
ENSG00000229087	-0.350212	0.730984	2.02119	0.176194	0.740629	RPS26P18	processed_pseudogene						1.6863	0.36791	1.30329	0.300355	0.130399
ENSG00000230002	-0.350018	1.30902	2.28483	0.152052	0.715026	ALMS1-IT1	lncRNA						2.55215	0.635026	2.01711	0.473847	0.145678
ENSG00000234753	-0.349839	3.0658	7.32201	0.0166038	0.396389	FOXP4-AS1	lncRNA						9.20401	1.19	7.2097	0.721017	0.401879
ENSG00000162714	-0.349611	4.55267	9.46268	0.00790829	0.322713	ZNF496	protein_coding						26.1302	3.16081	20.5102	2.87062	0.491184
ENSG00000249055	-0.349501	0.166079	1.7166	0.25238	0.796076	TBCAP3	transcribed_processed_pseudogene						1.06358	0.25846	0.832918	0.0748011	0.0990454
ENSG00000077238	-0.349473	1.31085	2.98449	0.105219	0.650833	IL4R	protein_coding						2.56612	0.48943	2.03278	0.301297	0.18653
ENSG00000182185	-0.349274	1.84011	3.69235	0.0744673	0.604739	RAD51B	protein_coding						3.83012	0.564208	3.00051	0.536156	0.218432
ENSG00000288833	-0.348998	1.14745	2.39596	0.143117	0.707071		lncRNA						2.31105	0.559044	1.80748	0.301236	0.150537
ENSG00000175471	-0.348925	0.241988	1.12119	0.306923	0.832325	MCTP1	protein_coding						1.14177	0.304762	0.894016	0.380641	0.0797071
ENSG00000293508	-0.348754	2.65438	7.81616	0.0138853	0.382467	POLR1HASP	lncRNA						6.86555	0.52861	5.39512	0.315997	0.417406
ENSG00000140463	-0.348497	4.49096	10.1768	0.0062826	0.302841	BBS4	protein_coding						25.0815	2.87947	19.6668	2.57312	0.518786
ENSG00000196511	-0.348487	1.89652	3.38255	0.0863803	0.624895	TPK1	protein_coding						4.04628	1.03931	3.13999	0.312628	0.204193
ENSG00000244239	-0.348408	0.876845	1.86266	0.193048	0.754883	ICA1-AS1	lncRNA						1.91334	0.655809	1.46205	0.202148	0.122121
ENSG00000226471	-0.3484	0.956943	1.9934	0.17901	0.744545		lncRNA						1.97404	0.546525	1.55986	0.305633	0.128109
ENSG00000199933	-0.348364	0.96589	2.45951	0.138298	0.704204	RNY1P16	misc_RNA						1.99683	0.104153	1.57996	0.415495	0.152301
ENSG00000226287	-0.347933	0.00499779	1.562	0.289797	0.822773	TMEM191A	transcribed_unprocessed_pseudogene						0.941919	0.123207	0.730073	0.182599	0.08472
ENSG00000198945	-0.347645	2.68577	4.66337	0.0479448	0.523977	L3MBTL3	protein_coding						7.02741	1.36168	5.51777	0.748826	0.280688
ENSG00000265491	-0.347499	5.07905	9.9697	0.00671079	0.306432	RNF115	protein_coding						37.7347	4.14406	29.6357	4.4395	0.513667
ENSG00000181523	-0.346947	3.11897	4.91611	0.0429855	0.512009	SGSH	protein_coding						9.58453	1.23369	7.5077	1.67492	0.290722
ENSG00000253704	-0.346918	0.688709	1.7475	0.206595	0.767516	VIRMA-DT	lncRNA						1.63257	0.269566	1.2694	0.457125	0.114913
ENSG00000140876	-0.346705	2.18973	5.33367	0.0360465	0.486128	NUDT7	protein_coding						4.94238	0.693674	3.8748	0.217008	0.31325
ENSG00000228801	-0.3467	1.44467	3.09496	0.0995336	0.64581	PCMTD1-DT	lncRNA						2.87056	0.150384	2.24755	0.570671	0.189895
ENSG00000242110	-0.346228	0.928108	2.43148	0.140398	0.704273	AMACR	protein_coding						1.9568	0.333233	1.52602	0.306295	0.152259
ENSG00000304023	-0.345764	0.483906	1.31706	0.269637	0.808533		lncRNA						1.36448	0.369571	1.08623	0.395738	0.0923022
ENSG00000248161	-0.344737	0.666893	2.32997	0.166886	0.732333		lncRNA						1.57633	0.291076	1.24529	0.128638	0.135292
ENSG00000171970	-0.344732	2.12902	2.79619	0.115843	0.672772	ZNF57	protein_coding						4.72526	1.02549	3.72212	0.960239	0.172132
ENSG00000230074	-0.344614	2.74674	7.07738	0.0181744	0.406291		lncRNA						7.36167	0.722778	5.78486	0.531172	0.391163
ENSG00000293293	-0.344424	3.72308	4.11828	0.0611231	0.567283		lncRNA						14.6867	3.74826	11.5279	1.55117	0.2462
ENSG00000249637	-0.344168	2.89611	6.21441	0.0252672	0.435217	ANKHD1-DT	lncRNA						8.1873	1.08381	6.41021	0.807311	0.361294
ENSG00000286619	-0.344148	0.118639	0.835265	0.375648	0.867054	PM20D1-AS1	lncRNA						0.984195	0.540806	0.801625	0.128519	0.061954
ENSG00000286830	-0.344108	0.193534	1.36336	0.261731	0.803339		lncRNA						1.08607	0.110982	0.851683	0.314266	0.095101
ENSG00000289626	-0.343749	0.222544	1.26759	0.278443	0.811608		lncRNA						1.13771	0.418636	0.875695	0.209829	0.0906536
ENSG00000178537	-0.343712	3.77923	9.86528	0.00693935	0.306592	SLC25A20	protein_coding						15.1618	1.4434	11.9575	1.26404	0.513439
ENSG00000310458	-0.343555	0.572494	1.27695	0.276748	0.811352		lncRNA						1.50211	0.529402	1.15186	0.299281	0.0907909
ENSG00000175274	-0.34251	1.70377	3.6094	0.0774539	0.612548	TP53I11	protein_coding						3.48228	0.673876	2.7226	0.208488	0.21286
ENSG00000290600	-0.342455	1.10781	3.16837	0.101853	0.645874		lncRNA						2.205	0.313193	1.75335	0.121527	0.189852
ENSG00000134013	-0.342124	0.114529	0.921404	0.352784	0.856456	LOXL2	protein_coding						1.00123	0.351876	0.791593	0.363697	0.0672947
ENSG00000288911	-0.341885	1.79414	2.85639	0.112311	0.665402		lncRNA						3.74366	1.01995	2.90859	0.37498	0.176916
ENSG00000180096	-0.341853	3.35843	6.64373	0.0214011	0.417335	SEPTIN1	protein_coding						11.3457	1.92068	8.8962	0.902346	0.379515
ENSG00000293235	-0.341731	2.63695	5.02043	0.0411155	0.507559		lncRNA						6.79397	0.867893	5.33683	0.877045	0.294513
ENSG00000264546	-0.341715	0.260198	1.88673	0.245242	0.790956		lncRNA						1.15247	0.150547	0.907931	0.152889	0.101848
ENSG00000286656	-0.341225	0.266073	1.68394	0.242349	0.788929		lncRNA						1.14174	0.2154	0.903733	0.194628	0.102962
ENSG00000235335	-0.340818	7.2035	19.9997	0.000480479	0.0988185	B3GALT1-AS1	lncRNA						164.61	14.6342	129.932	3.20447	1.00516
ENSG00000232531	-0.340326	1.49348	2.08974	0.169481	0.735296	KMT5AP2	processed_pseudogene						2.92106	1.05495	2.33073	0.263014	0.133538
ENSG00000293497	-0.339994	2.52938	5.78901	0.0299206	0.458906		lncRNA						6.30719	0.73431	4.95867	0.556524	0.338276
ENSG00000136147	-0.339972	2.13307	2.19765	0.159551	0.724438	PHF11	protein_coding						4.74846	0.841252	3.73585	1.48282	0.139999
ENSG00000267757	-0.339812	1.4855	1.94059	0.18452	0.749198	EML2-AS1	lncRNA						2.9554	0.995236	2.31832	0.284111	0.125403
ENSG00000228057	-0.339746	0.130124	1.62046	0.271257	0.808842	SEC63P1	processed_pseudogene						1.02349	0.191845	0.809039	0.13898	0.0921361
ENSG00000293676	-0.339532	5.96553	15.0843	0.00154663	0.176717		lncRNA						69.7284	7.08471	55.0288	3.97948	0.752721
ENSG00000286268	-0.338844	0.683246	2.16378	0.18218	0.746835		protein_coding						1.62069	0.268761	1.26241	0.229012	0.126775
ENSG00000224086	-0.338763	2.16356	4.6826	0.0475445	0.522719	PPM1F-AS1	lncRNA						4.79383	0.826807	3.80876	0.151336	0.281732
ENSG00000307192	-0.337998	-0.0768959	1.21601	0.32137	0.84005		lncRNA						0.877719	0.228689	0.68148	0.167418	0.0756948
ENSG00000258568	-0.337868	0.386193	1.56211	0.231083	0.783029	RHOQP1	processed_pseudogene						1.25219	0.346232	0.996379	0.196082	0.106222
ENSG00000293037	-0.337356	0.817762	2.54664	0.151406	0.714856		lncRNA						1.77738	0.13241	1.41286	0.231883	0.145782
ENSG00000255062	-0.337314	0.594601	1.46425	0.245543	0.791372	TIRAP-AS1	lncRNA						1.53175	0.537807	1.18531	0.247087	0.101619
ENSG00000273055	-0.336995	0.293669	1.4886	0.245193	0.790956		lncRNA						1.18165	0.124935	0.934253	0.31049	0.101848
ENSG00000174796	-0.336925	2.8009	7.11173	0.0179439	0.403476	THAP6	protein_coding						7.61795	0.52849	6.00283	0.650353	0.394183
ENSG00000260289	-0.336877	3.41797	8.37785	0.0113972	0.358494		lncRNA						11.76	0.704817	9.32153	1.18959	0.445518
ENSG00000148516	-0.336655	2.61515	2.68674	0.122618	0.684766	ZEB1	protein_coding						6.58195	2.0917	5.26063	1.02573	0.164458
ENSG00000065911	-0.336421	7.5722	12.3461	0.00326389	0.244396	MTHFD2	protein_coding						212.346	27.9899	168.084	15.1582	0.611907
ENSG00000110811	-0.336072	2.59768	3.68985	0.0745554	0.604739	P3H3	protein_coding						6.58935	0.726242	5.1855	1.30471	0.218432
ENSG00000172239	-0.336004	5.79417	16.9892	0.000960635	0.143862	PAIP1	protein_coding						61.7559	2.89131	48.9227	4.41842	0.842054
ENSG00000213183	-0.335993	0.827752	2.39608	0.151881	0.715026	RPS7P8	processed_pseudogene						1.78598	0.263068	1.4212	0.226583	0.145678
ENSG00000224722	-0.335769	0.858779	2.08636	0.169804	0.735656		processed_pseudogene						1.82669	0.473212	1.45034	0.0803454	0.133325
ENSG00000115257	-0.335714	1.2165	1.64133	0.220182	0.776342	PCSK4	protein_coding						2.4222	0.567434	1.91111	0.668584	0.109947
ENSG00000118971	-0.335691	5.76548	14.8635	0.00163793	0.17875	CCND2	protein_coding						60.4559	6.61654	47.9587	2.39526	0.747754
ENSG00000119227	-0.335662	0.0141157	1.0256	0.327736	0.843679	PIGZ	protein_coding						0.96047	0.4027	0.746032	0.165584	0.0738226
ENSG00000232104	-0.335513	2.68995	3.34453	0.0879938	0.627771	RFX3-DT	lncRNA						6.9993	2.10934	5.55555	0.28323	0.202199
ENSG00000046774	-0.335279	4.7288	5.22112	0.0377789	0.494266	MAGEC2	protein_coding						29.4679	2.23935	23.3256	6.68982	0.306039
ENSG00000289065	-0.335145	0.918682	1.37126	0.260413	0.80279		lncRNA						1.95357	0.840507	1.52357	0.169334	0.0953978
ENSG00000138336	-0.334999	5.77857	7.32639	0.0165772	0.396389	TET1	protein_coding						60.9687	9.47915	48.4173	7.57475	0.401879
ENSG00000309262	-0.334997	0.0125077	0.841515	0.373917	0.866811		lncRNA						0.946487	0.358077	0.736461	0.284658	0.0620753
ENSG00000116525	-0.334986	0.951907	1.56422	0.230783	0.782897	TRIM62	protein_coding						2.02052	0.789535	1.55583	0.30773	0.106295
ENSG00000293252	-0.334828	0.819834	2.51504	0.154565	0.717304		lncRNA						1.76976	0.284184	1.40777	0.127243	0.144297
ENSG00000152556	-0.334772	4.40943	10.4021	0.00585186	0.293876	PFKM	protein_coding						23.5944	3.16462	18.673	1.44522	0.531835
ENSG00000288061	-0.334691	1.85407	4.5373	0.0506681	0.535644		lncRNA						3.85353	0.208964	3.05847	0.376219	0.271124
ENSG00000174607	-0.334648	2.88107	7.80898	0.0139209	0.382764	UGT8	protein_coding						8.02553	0.427943	6.37805	0.594778	0.417069
ENSG00000226314	-0.334619	1.09433	1.99063	0.179294	0.744545	ZKSCAN8P1	protein_coding						2.17312	0.461339	1.74355	0.475836	0.128109
ENSG00000130158	-0.334421	2.33616	3.79332	0.0710147	0.598889	DOCK6	protein_coding						5.45524	0.938165	4.31439	0.764101	0.222654
ENSG00000118004	-0.333975	0.143717	1.29843	0.272909	0.810243	COLEC11	protein_coding						1.02401	0.300657	0.820141	0.19495	0.0913847
ENSG00000271614	-0.33369	0.17322	1.17038	0.296924	0.827116	ATP2B1-AS1	lncRNA						1.06947	0.25716	0.840762	0.316749	0.0824338
ENSG00000246982	-0.333562	1.29979	2.26553	0.153674	0.71679	BRPF3-AS1	lncRNA						2.56497	0.695962	2.02458	0.254774	0.144608
ENSG00000120798	-0.33312	3.82515	8.76461	0.0099818	0.345016	NR2C1	protein_coding						15.6212	0.771746	12.3847	1.8294	0.462161
ENSG00000198542	-0.333031	0.58133	0.90203	0.357745	0.859803	ITGBL1	protein_coding						1.48116	0.750681	1.16754	0.378602	0.0656011
ENSG00000127589	-0.332863	0.880651	2.68521	0.14586	0.710193	TUBBP1	transcribed_processed_pseudogene						1.85301	0.192802	1.48072	0.178301	0.148623
ENSG00000197536	-0.332461	0.500534	1.71685	0.210932	0.770878	CARINH	lncRNA						1.3798	0.231267	1.10097	0.29721	0.113014
ENSG00000290830	-0.332308	2.35805	4.80381	0.0451109	0.520242		lncRNA						5.53562	0.502844	4.39028	0.702237	0.283795
ENSG00000288818	-0.332024	0.0125769	1.43739	0.308244	0.832557		lncRNA						0.939649	0.0957922	0.741836	0.191131	0.0795858
ENSG00000114439	-0.332017	4.6599	10.2361	0.00616583	0.300108	BBX	protein_coding						27.9332	4.28936	22.2382	1.06731	0.522723
ENSG00000247950	-0.331983	0.49081	1.59665	0.230196	0.782452	SEC24B-AS1	lncRNA						1.40758	0.422051	1.08948	0.162976	0.106542
ENSG00000135845	-0.331724	4.71482	16.5542	0.00106801	0.152537	PIGC	protein_coding						29.1345	2.06397	23.1196	0.957947	0.816625
ENSG00000156500	-0.331649	2.38667	3.33401	0.088447	0.628364	PABIR3	protein_coding						5.68107	1.00702	4.4923	1.0609	0.201789
ENSG00000121552	-0.331111	0.722611	2.02061	0.185869	0.749318	CSTA	protein_coding						1.67247	0.317967	1.31083	0.250741	0.125334
ENSG00000117091	-0.331092	0.1728	1.40693	0.276037	0.811352	CD48	protein_coding						1.05982	0.19826	0.842875	0.230931	0.0907909
ENSG00000250303	-0.331	1.08745	2.60385	0.128072	0.691949	LINC02762	lncRNA						2.18285	0.0958677	1.72335	0.378623	0.159926
ENSG00000140386	-0.330892	2.33221	2.16899	0.162115	0.72795	SCAPER	protein_coding						5.36507	2.02852	4.29956	0.618295	0.137898
ENSG00000181218	-0.33089	6.74122	6.35056	0.0239595	0.428743	H2AC25	protein_coding						119.232	28.3908	94.6357	2.86557	0.367803
ENSG00000290971	-0.330787	0.0828678	0.94689	0.34641	0.854021		lncRNA						0.962358	0.461109	0.779724	0.156532	0.0685315
ENSG00000214760	-0.330287	0.299151	1.15401	0.300201	0.829132	RPL21P1	processed_pseudogene						1.17898	0.0550543	0.946342	0.410539	0.0813764
ENSG00000166780	-0.329911	0.409532	1.59706	0.23774	0.785073	BMERB1	protein_coding						1.294	0.279857	1.02011	0.221786	0.10509
ENSG00000227704	-0.329518	1.57572	2.06302	0.172058	0.738658		lncRNA						3.13076	0.540056	2.48307	0.769808	0.131557
ENSG00000180855	-0.329302	0.529826	1.82174	0.213736	0.771983	ZNF443	protein_coding						1.42914	0.216742	1.13643	0.243955	0.112392
ENSG00000168646	-0.328705	1.23383	2.06447	0.171917	0.738658	AXIN2	protein_coding						2.41981	0.753283	1.93016	0.242959	0.131557
ENSG00000105122	-0.328694	0.569477	1.67612	0.215606	0.773575	RASAL3	protein_coding						1.44435	0.283638	1.15987	0.279637	0.111498
ENSG00000260708	-0.328644	4.45622	12.2602	0.00334576	0.245754	TBC1D22A-DT	lncRNA						24.3157	2.24146	19.3118	1.48364	0.609499
ENSG00000200090	-0.328418	0.636795	2.11349	0.192551	0.754608	Y_RNA	misc_RNA						1.52908	0.260276	1.22275	0.151629	0.122279
ENSG00000186564	-0.328359	0.449628	1.46244	0.245823	0.791721	FOXD2	protein_coding						1.31974	0.364946	1.06057	0.217783	0.101428
ENSG00000012061	-0.328303	5.49617	11.5204	0.00415731	0.260677	ERCC1	protein_coding						50.1791	6.65329	39.8853	2.77477	0.583898
ENSG00000246273	-0.327929	1.46899	2.44881	0.139095	0.704204	SBF2-AS1	lncRNA						2.92254	0.675604	2.31097	0.389281	0.152301
ENSG00000147036	-0.327595	1.55358	1.51164	0.238398	0.785073	LANCL3	protein_coding						3.11305	1.13813	2.46495	0.469164	0.10509
ENSG00000155495	-0.327203	2.76277	4.16873	0.0597378	0.561647	MAGEC1	protein_coding						7.36499	0.575092	5.89404	1.39908	0.250537
ENSG00000205208	-0.326601	4.90533	18.7973	0.000628559	0.115423	C4orf46	protein_coding						33.2131	1.68483	26.4636	0.882159	0.937708
ENSG00000304563	-0.326479	2.14215	4.66702	0.0478685	0.523977		lncRNA						4.73676	0.222132	3.77889	0.590267	0.280688
ENSG00000197134	-0.326228	2.34172	4.34199	0.0552547	0.549373	ZNF257	protein_coding						5.43603	0.428669	4.3395	0.791581	0.260132
ENSG00000293109	-0.326025	2.18991	3.69609	0.0743359	0.604739	ANKRD36BP1	lncRNA						4.85652	0.81635	3.89305	0.646256	0.218432
ENSG00000123545	-0.325087	6.63432	7.88381	0.0135547	0.381204	NDUFAF4	protein_coding						110.267	18.4131	88.0669	10.9263	0.418842
ENSG00000095539	-0.325071	0.984595	1.24999	0.281671	0.814755	SEMA4G	protein_coding						2.06179	0.963152	1.61126	0.0898393	0.0889731
ENSG00000213742	-0.3248	0.997346	1.78874	0.201608	0.762955	ZNF337-AS1	lncRNA						2.02288	0.274595	1.62848	0.544837	0.117501
ENSG00000174804	-0.324597	3.01211	7.49477	0.0155889	0.395758	FZD4	protein_coding						8.77979	0.8877	7.01527	0.342328	0.402571
ENSG00000278828	-0.324332	4.76596	8.41437	0.0112541	0.358494	H3C10	protein_coding						30.0558	4.8054	24.0354	2.36493	0.445518
ENSG00000259959	-0.324209	1.75813	3.40303	0.0855256	0.624153		lncRNA						3.56741	0.364588	2.85148	0.529142	0.204709
ENSG00000281311	-0.324186	0.662803	1.60276	0.225404	0.779214		snoRNA						1.57293	0.495584	1.25028	0.128981	0.108343
ENSG00000273064	-0.324027	1.12829	1.59249	0.226822	0.779333		lncRNA						2.23979	0.564216	1.79916	0.537932	0.108277
ENSG00000305185	-0.323687	2.31794	3.96089	0.0656948	0.578121		lncRNA						5.32749	0.903844	4.29034	0.607995	0.237981
ENSG00000232823	-0.323544	0.741533	2.14485	0.187656	0.750867	TXNP1	processed_pseudogene						1.68555	0.250314	1.3401	0.196649	0.124437
ENSG00000260914	-0.323447	1.22607	1.79041	0.201409	0.76258		protein_coding						2.3856	0.668711	1.92695	0.466139	0.117715
ENSG00000204272	-0.323151	3.41653	3.37805	0.0865692	0.625038	NBDY	protein_coding						11.7641	1.95882	9.34701	2.54793	0.204093
ENSG00000182993	-0.322866	0.76088	1.80919	0.199192	0.760512	C12orf60	protein_coding						1.72117	0.368338	1.36104	0.294934	0.118894
ENSG00000184117	-0.322838	4.85368	10.2643	0.00611123	0.300108	NIPSNAP1	protein_coding						32.066	4.78925	25.557	1.51596	0.522723
ENSG00000186812	-0.322791	3.7476	6.40628	0.0234471	0.427891	ZNF397	protein_coding						14.7832	2.50903	11.7999	1.12976	0.368666
ENSG00000290989	-0.322612	3.09888	5.76268	0.0302399	0.462061	SEPTIN7P13	lncRNA						9.40455	1.41017	7.46481	0.871957	0.335301
ENSG00000275297	-0.322485	1.50518	2.03615	0.174701	0.740547		lncRNA						3.02162	1.03272	2.37816	0.243781	0.130447
ENSG00000265972	-0.32244	6.46083	1.38221	0.258601	0.801632	TXNIP	protein_coding						97.7925	39.6356	78.148	34.1126	0.0960248
ENSG00000286051	-0.322026	2.16501	4.14174	0.0604742	0.564658	MAGEA6-DT	lncRNA						4.81161	0.380211	3.8227	0.652728	0.248214
ENSG00000286680	-0.322021	2.72302	5.0928	0.0398741	0.501804		lncRNA						7.15121	0.995127	5.73758	0.712451	0.299465
ENSG00000226121	-0.320961	2.10001	1.3678	0.260989	0.80279	AHCTF1P1	processed_pseudogene						4.47517	2.29093	3.65002	0.379277	0.0953978
ENSG00000257252	-0.320801	1.05185	1.98894	0.179467	0.744561		lncRNA						2.14401	0.594935	1.6941	0.191383	0.128099
ENSG00000107263	-0.32057	3.91197	8.52185	0.0108448	0.35574	RAPGEF1	protein_coding						16.515	1.27635	13.2378	1.70027	0.448868
ENSG00000163879	-0.320231	1.04719	0.87236	0.365542	0.864072	DNALI1	protein_coding						2.17222	1.20982	1.68572	0.381296	0.0634498
ENSG00000284946	-0.320173	4.30814	2.23944	0.1559	0.717709		protein_coding						21.6558	9.51353	17.4703	1.5132	0.144052
ENSG00000203739	-0.320136	1.82431	2.86509	0.111811	0.665402	PRDX6-AS1	lncRNA						3.75462	0.915553	2.9966	0.164829	0.176916
ENSG00000273451	-0.319602	0.819287	1.63187	0.221449	0.777207		lncRNA						1.74112	0.473075	1.41131	0.295843	0.109463
ENSG00000286775	-0.319427	0.949844	1.44442	0.248617	0.792882		lncRNA						1.98118	0.358509	1.56632	0.638729	0.100792
ENSG00000134490	-0.319277	4.05738	12.0194	0.00358814	0.252583	TMEM241	protein_coding						18.2699	1.46221	14.6832	0.651138	0.597596
ENSG00000085377	-0.319114	5.09283	13.0536	0.00267013	0.220771	PREP	protein_coding						37.686	3.76766	30.2297	1.98593	0.656058
ENSG00000131773	-0.319044	0.391556	1.18749	0.293552	0.823781	KHDRBS3	protein_coding						1.26924	0.331031	1.0098	0.320183	0.0841883
ENSG00000116717	-0.318499	6.55363	11.0396	0.00480552	0.273722	GADD45A	protein_coding						104.077	14.5689	83.4704	4.31336	0.562691
ENSG00000248858	-0.31841	3.28545	5.57509	0.0326336	0.473074	FLJ46284	lncRNA						10.5836	1.83776	8.53917	0.759631	0.325071
ENSG00000169744	-0.318356	0.0740281	1.03826	0.324867	0.843347	LDB2	protein_coding						0.988656	0.297025	0.790586	0.214802	0.0739939
ENSG00000005469	-0.318089	3.3769	6.13883	0.0260289	0.442176	CROT	protein_coding						11.3634	0.441358	9.13285	1.72135	0.354405
ENSG00000104833	-0.318016	0.245923	0.747477	0.401303	0.875871	TUBB4A	protein_coding						1.15236	0.492197	0.888399	0.423112	0.0575598
ENSG00000100365	-0.317884	1.09342	1.15701	0.299596	0.829077	NCF4	protein_coding						2.18395	0.648911	1.72549	0.717185	0.0814052
ENSG00000180574	-0.317762	0.749336	1.81273	0.198778	0.760512	EIF2S3B	protein_coding						1.67096	0.217264	1.33375	0.34767	0.118894
ENSG00000241061	-0.317499	1.40508	2.92281	0.108564	0.659031	RPL5P1	processed_pseudogene						2.74618	0.283667	2.2067	0.360003	0.181094
ENSG00000165929	-0.317462	3.15475	5.09254	0.0398785	0.501804	TC2N	protein_coding						9.69001	0.501955	7.78589	1.68232	0.299465
ENSG00000180229	-0.317106	1.49405	2.29174	0.151477	0.714856	HERC2P3	transcribed_unprocessed_pseudogene						2.9096	0.735449	2.35292	0.354242	0.145782
ENSG00000174501	-0.316594	5.16972	3.17677	0.0955608	0.639011	ANKRD36C	protein_coding						39.6008	12.3592	31.9252	6.23638	0.194491
ENSG00000293945	-0.316411	0.256608	0.952298	0.345078	0.854021		lncRNA						1.15469	0.256353	0.922742	0.407065	0.0685315
ENSG00000122068	-0.316271	6.17917	11.9159	0.0036984	0.253018	FYTTD1	protein_coding						80.1944	4.58807	64.4147	7.90308	0.596849
ENSG00000128383	-0.315829	0.359239	1.57099	0.273245	0.810243	APOBEC3A	protein_coding						1.2561	0.302626	0.991088	0.0750608	0.0913847
ENSG00000233834	-0.315816	2.10123	1.71183	0.211036	0.770878	GIRGL	lncRNA						4.61194	0.779523	3.70818	1.40811	0.113014
ENSG00000165240	-0.31523	4.79327	14.3837	0.00185834	0.189496	ATP7A	protein_coding						30.5414	2.49691	24.5761	1.14929	0.7224
ENSG00000280634	-0.315161	0.651149	1.59849	0.225991	0.779333	THRIL	lncRNA						1.53886	0.372164	1.2378	0.253879	0.108277
ENSG00000272807	-0.315021	0.931546	1.4762	0.243716	0.790425		lncRNA						1.9026	0.46142	1.55387	0.493449	0.10214
ENSG00000304732	-0.314953	5.22569	7.56909	0.0151745	0.392071		lncRNA						41.3652	7.03737	33.2319	2.66705	0.406635
ENSG00000290900	-0.314613	1.4448	2.17935	0.161183	0.726743		lncRNA						2.83202	0.720248	2.27121	0.30102	0.138619
ENSG00000170915	-0.314611	3.01123	2.07412	0.170982	0.737525	PAQR8	protein_coding						8.80679	2.79856	7.0352	1.73159	0.132223
ENSG00000085491	-0.314479	4.75957	14.3164	0.00189189	0.189496	SLC25A24	protein_coding						29.8726	1.13622	24.0278	2.06036	0.7224
ENSG00000197779	-0.314412	2.35062	4.51845	0.0510907	0.535907	ZNF81	protein_coding						5.49405	0.45021	4.40376	0.630121	0.27091
ENSG00000277182	-0.314362	0.256232	0.961746	0.34277	0.852429		lncRNA						1.14626	0.246189	0.923743	0.358568	0.069342
ENSG00000233766	-0.314336	1.08188	2.6722	0.144773	0.709148	CAVIN2-AS1	lncRNA						2.17111	0.222099	1.74133	0.188758	0.149263
ENSG00000134146	-0.313994	4.04543	10.0374	0.00656724	0.306432	DPH6	protein_coding						18.191	2.01129	14.5795	0.663731	0.513667
ENSG00000155367	-0.313925	1.46465	0.651834	0.432456	0.88853	PPM1J	protein_coding						2.87941	0.537407	2.27144	1.65224	0.0513277
ENSG00000276345	-0.313537	6.17457	8.07632	0.0126623	0.37417		protein_coding						79.9132	5.11144	64.2686	11.0172	0.426931
ENSG00000173681	-0.313518	1.59416	2.17767	0.161333	0.726887	BCLAF3	protein_coding						3.1154	0.782011	2.53769	0.478409	0.138533
ENSG00000272630	-0.313397	0.280373	0.972673	0.340129	0.851426		lncRNA						1.16145	0.519163	0.925135	0.179181	0.0698533
ENSG00000112561	-0.312972	1.32799	1.54963	0.232864	0.783029	TFEB	protein_coding						2.64604	1.0133	2.08525	0.337029	0.106222
ENSG00000115425	-0.312583	2.27023	3.26365	0.0915487	0.633814	PECR	protein_coding						5.20973	1.11862	4.16281	0.568006	0.198038
ENSG00000285693	-0.311942	0.362478	1.52087	0.273673	0.810619		lncRNA						1.24643	0.249081	0.994037	0.162696	0.0911832
ENSG00000269743	-0.311435	1.02992	1.49152	0.241397	0.787898	SLC25A53	protein_coding						2.09796	0.677099	1.67499	0.294154	0.10353
ENSG00000052802	-0.311271	6.35394	8.63802	0.0104216	0.352203	MSMO1	protein_coding						90.4388	4.20394	72.8666	12.4667	0.453208
ENSG00000197056	-0.311267	3.10558	5.00567	0.0413742	0.508148	ZMYM1	protein_coding						9.34797	0.985679	7.5235	1.26868	0.29401
ENSG00000144306	-0.311193	3.00812	6.7857	0.0202768	0.41183	SCRN3	protein_coding						8.71951	0.873766	7.0268	0.459161	0.385282
ENSG00000144827	-0.310748	4.1615	6.98281	0.0188272	0.409604	ABHD10	protein_coding						19.668	1.49072	15.8231	2.70613	0.387636
ENSG00000196981	-0.310692	1.68576	2.65972	0.124364	0.68816	WDR5B	protein_coding						3.36874	0.276164	2.70476	0.651757	0.162311
ENSG00000293220	-0.310657	2.06479	3.93863	0.0663736	0.580862	LINC01399	lncRNA						4.41745	0.701856	3.58701	0.168396	0.235927
ENSG00000188643	-0.310638	1.88195	1.09786	0.311827	0.834759	S100A16	protein_coding						4.00538	1.87667	3.14404	1.14479	0.078439
ENSG00000257704	-0.31045	4.94713	7.97843	0.0131074	0.379065	INAFM1	protein_coding						34.0484	3.26736	27.3673	4.28223	0.421287
ENSG00000265688	-0.310265	2.58118	5.64565	0.0317082	0.469082	MILIP	lncRNA						6.47251	0.602632	5.2057	0.38082	0.328751
ENSG00000248923	-0.309975	1.51956	1.74993	0.206296	0.767191	MTND5P11	processed_pseudogene						2.94256	0.895089	2.41662	0.478187	0.115096
ENSG00000197937	-0.309666	2.43613	4.32616	0.0556474	0.549389	ZNF347	protein_coding						5.81464	0.697154	4.67268	0.611936	0.26012
ENSG00000270066	-0.309549	0.660713	1.28818	0.274731	0.811352		lncRNA						1.53593	0.493101	1.25267	0.295918	0.0907909
ENSG00000272010	-0.309492	-0.0692856	0.825098	0.378491	0.869109		lncRNA						0.854713	0.149813	0.686908	0.338959	0.0609257
ENSG00000307645	-0.309464	0.294663	1.18892	0.293273	0.823781		lncRNA						1.18245	0.28534	0.948087	0.250614	0.0841883
ENSG00000282826	-0.309431	2.34557	4.60459	0.0491925	0.528068	FRG1CP	transcribed_unprocessed_pseudogene						5.45307	0.428407	4.38766	0.565328	0.27731
ENSG00000092758	-0.309366	0.131087	0.959499	0.343317	0.852441	COL9A3	protein_coding						1.02683	0.134482	0.819624	0.350337	0.0693358
ENSG00000213062	-0.308902	0.563127	1.71665	0.247117	0.791806		lncRNA						1.46564	0.288131	1.16245	0.15407	0.101381
ENSG00000071909	-0.30871	0.439236	1.23791	0.283916	0.817257	MYO3B	protein_coding						1.31796	0.390194	1.05971	0.231554	0.0876411
ENSG00000213465	-0.308229	6.82902	15.7454	0.0013062	0.164687	ARL2	protein_coding						125.687	10.6479	101.449	4.66259	0.783341
ENSG00000229970	-0.307886	0.930349	1.72457	0.209436	0.769466		lncRNA						1.95475	0.5067	1.54552	0.242079	0.113811
ENSG00000232454	-0.307876	0.261198	0.69424	0.418191	0.882804		processed_pseudogene						1.15832	0.425796	0.905371	0.464687	0.0541359
ENSG00000151914	-0.307786	3.75815	2.53006	0.133179	0.699928	DST	protein_coding						14.7088	4.80277	11.9434	1.78135	0.154947
ENSG00000285330	-0.307772	4.58999	9.50984	0.00778711	0.321056		protein_coding						26.4555	2.69759	21.3836	2.18723	0.49342
ENSG00000251258	-0.307696	2.1081	3.56602	0.0790723	0.613825	RFPL4B	protein_coding						4.59872	0.265658	3.7105	0.719039	0.211955
ENSG00000170464	-0.307673	2.72617	5.02032	0.0411174	0.507559	DNAJC18	protein_coding						7.18301	1.09396	5.76602	0.390523	0.294513
ENSG00000117148	-0.307615	0.692211	1.33296	0.266887	0.80718	ACTL8	protein_coding						1.59429	0.516048	1.29337	0.279542	0.0930296
ENSG00000213462	-0.3075	3.95392	8.45769	0.011087	0.358347	ERV3-1	protein_coding						17.028	1.93731	13.7093	1.16127	0.445696
ENSG00000081721	-0.307447	5.21408	12.717	0.00293563	0.226783	DUSP12	protein_coding						40.9148	1.91921	33.0332	3.38374	0.64439
ENSG00000034510	-0.307336	9.05373	9.21846	0.00857162	0.336474	TMSB10	protein_coding						587.789	93.1578	474.902	19.8533	0.473048
ENSG00000234426	-0.307199	0.101995	0.911672	0.355264	0.858285		lncRNA						0.986166	0.177981	0.811239	0.361073	0.0663682
ENSG00000251192	-0.307183	0.248737	1.26875	0.308102	0.832557	ZNF674	protein_coding						1.14392	0.240937	0.905187	0.223088	0.0795858
ENSG00000231884	-0.307077	0.86005	1.86617	0.192654	0.754608	NDUFB1P1	processed_pseudogene						1.82415	0.25107	1.46987	0.332079	0.122279
ENSG00000164331	-0.306956	2.88031	5.85209	0.0291713	0.458906	ANKRA2	protein_coding						7.99425	0.641844	6.42544	0.743054	0.338276
ENSG00000168298	-0.306877	3.67139	2.17746	0.161352	0.726887	H1-4	protein_coding						13.7671	4.51642	11.2791	2.81994	0.138533
ENSG00000164066	-0.306644	2.81429	5.45988	0.034213	0.481511	INTU	protein_coding						7.55484	1.04138	6.14575	0.325347	0.317394
ENSG00000233060	-0.30657	2.58825	2.96802	0.1061	0.652807		lncRNA						6.43209	1.63049	5.23074	0.681173	0.185215
ENSG00000295151	-0.306523	4.01354	3.14699	0.0969847	0.641968		lncRNA						17.731	3.18164	14.2854	3.94026	0.192487
ENSG00000222533	-0.30605	1.45189	1.79425	0.200953	0.76258	RNU6-705P	snRNA						2.83316	0.584415	2.31118	0.660731	0.117715
ENSG00000129682	-0.306018	4.59676	11.7538	0.00387915	0.256096	FGF13	protein_coding						26.6302	2.56597	21.4933	1.20634	0.591598
ENSG00000074603	-0.305991	4.86383	7.91168	0.0134211	0.381204	DPP8	protein_coding						32.0599	1.98265	25.9024	4.19454	0.418842
ENSG00000114739	-0.305944	4.45138	8.29277	0.0117388	0.362143	ACVR2B	protein_coding						24.0611	2.89703	19.4123	2.07434	0.44112
ENSG00000137285	-0.305265	4.45394	3.39425	0.0858906	0.624153	TUBB2B	protein_coding						24.1503	6.72156	19.4772	2.58252	0.204709
ENSG00000279799	-0.305207	0.955696	0.842913	0.373531	0.866811		TEC						1.97476	0.702699	1.58507	0.809789	0.0620753
ENSG00000295438	-0.305207	0.955696	0.842913	0.373531	0.866811		lncRNA						1.97476	0.702699	1.58507	0.809789	0.0620753
ENSG00000286828	-0.305055	0.100023	0.639866	0.436622	0.888647		lncRNA						0.966116	0.422144	0.801306	0.37046	0.0512706
ENSG00000127252	-0.304834	0.926407	1.1496	0.301092	0.829304	PLAAT1	protein_coding						1.92343	0.326146	1.56331	0.677869	0.081286
ENSG00000277887	-0.304095	0.652945	1.39842	0.255949	0.798515	SNORA50C	snoRNA						1.55217	0.489363	1.25028	0.128981	0.0977169
ENSG00000131711	-0.304023	7.24582	5.06421	0.0403593	0.502492	MAP1B	protein_coding						167.522	40.8564	135.708	12.64	0.298871
ENSG00000293652	-0.303856	0.701014	1.42001	0.252474	0.796076		lncRNA						1.59558	0.402645	1.29496	0.294252	0.0990454
ENSG00000268119	-0.303709	3.94206	6.98506	0.0188113	0.409604		lncRNA						16.7754	1.86115	13.6072	1.76389	0.387636
ENSG00000134532	-0.303171	4.09641	4.74626	0.0462478	0.521992	SOX5	protein_coding						18.7709	4.0767	15.1696	1.45293	0.282336
ENSG00000013392	-0.303139	1.89165	2.62687	0.126528	0.689664	RWDD2A	protein_coding						3.96971	1.00962	3.18318	0.291801	0.161363
ENSG00000237943	-0.302905	4.78076	13.0452	0.00267645	0.220771	PRKCQ-AS1	lncRNA						30.2174	1.68058	24.4616	1.89731	0.656058
ENSG00000163565	-0.302879	1.82583	4.01692	0.0640224	0.572693	IFI16	protein_coding						3.72463	0.265695	3.02042	0.1537	0.242078
ENSG00000106603	-0.302695	7.3006	9.22087	0.00856475	0.336474	COA1	protein_coding						174.08	26.3145	141.06	8.4487	0.473048
ENSG00000135298	-0.302563	0.967098	1.98983	0.179375	0.744545	ADGRB3	protein_coding						1.9488	0.399288	1.59388	0.182217	0.128109
ENSG00000237643	-0.302379	7.84918	8.14451	0.0123627	0.371724	LINC01610	lncRNA						254.649	40.7194	206.378	20.5003	0.42978
ENSG00000133858	-0.302211	5.31255	4.34426	0.0551986	0.549373	ZFC3H1	protein_coding						43.6	11.7127	35.464	2.54884	0.260132
ENSG00000242828	-0.302192	0.581662	1.37363	0.260019	0.802786		lncRNA						1.45799	0.307168	1.194	0.285838	0.0954004
ENSG00000005187	-0.302123	5.95623	6.92515	0.0192384	0.411609	ACSM3	protein_coding						68.5383	12.4114	55.4654	5.68675	0.385515
ENSG00000225062	-0.302087	-0.0338826	0.435633	0.519548	0.916308	CATIP-AS1	lncRNA						0.898601	0.160412	0.729177	0.633128	0.0379585
ENSG00000229152	-0.301633	0.601974	1.09892	0.311602	0.834746	ANKRD10-IT1	lncRNA						1.48304	0.0959947	1.20527	0.551361	0.0784459
ENSG00000291075	-0.301463	3.73496	8.16266	0.0122843	0.370954	FRG1HP	lncRNA						14.5533	1.72996	11.789	0.307365	0.430679
ENSG00000273080	-0.301187	1.98336	4.34195	0.0552558	0.549373		lncRNA						4.17118	0.236717	3.39366	0.221594	0.260132
ENSG00000271882	-0.30118	0.188664	1.01959	0.32911	0.843679		lncRNA						1.09052	0.379228	0.868506	0.177971	0.0738226
ENSG00000260552	-0.300695	0.88262	1.28687	0.274966	0.811352	COSMOC	lncRNA						1.85879	0.512957	1.49208	0.426356	0.0907909
ENSG00000279730	-0.300602	2.36693	1.23419	0.284612	0.817854	KMT5AP1	processed_pseudogene						5.42904	2.50984	4.44295	1.20932	0.0873243
ENSG00000171224	-0.300465	2.86731	5.13401	0.0391868	0.500571	FAM241B	protein_coding						7.85264	0.508868	6.39555	0.988564	0.300534
ENSG00000180209	-0.300169	0.187828	0.899042	0.358519	0.860034	MYL11	protein_coding						1.07998	0.185809	0.864311	0.384838	0.0654843
ENSG00000291131	-0.300084	-0.124796	0.495068	0.49278	0.906759		lncRNA						0.833886	0.346942	0.676103	0.393871	0.0425079
ENSG00000175701	-0.300083	5.8986	9.02495	0.00914284	0.339304	MTLN	protein_coding						65.7009	8.22246	53.3382	5.24801	0.469411
ENSG00000290058	-0.299972	1.27529	0.982718	0.337726	0.848067		lncRNA						2.47309	0.931293	2.03649	0.703082	0.0715697
ENSG00000009950	-0.299847	2.63342	1.98062	0.180324	0.745083	MLXIPL	protein_coding						6.77793	2.59001	5.42518	0.299801	0.127795
ENSG00000217241	-0.29942	0.639306	1.34209	0.265323	0.80718	CBX3P9	processed_pseudogene						1.50238	0.487875	1.24222	0.15445	0.0930296
ENSG00000169253	-0.299287	1.00676	1.69046	0.213756	0.771983	RPL36P14	processed_pseudogene						2.01532	0.325593	1.64041	0.417285	0.112392
ENSG00000119408	-0.299216	2.64411	4.85316	0.0441621	0.51548	NEK6	protein_coding						6.72012	0.513443	5.45908	0.693677	0.287788
ENSG00000112695	-0.299191	8.92627	6.77976	0.0203224	0.41183	COX7A2	protein_coding						536.73	103.718	436.106	19.9228	0.385282
ENSG00000267360	-0.299019	0.886086	1.50951	0.238712	0.785183		protein_coding						1.8596	0.333673	1.51405	0.414061	0.105029
ENSG00000179532	-0.298985	1.76949	2.94916	0.107119	0.655428	DNHD1	protein_coding						3.59894	0.582072	2.90703	0.34203	0.183475
ENSG00000285505	-0.298704	1.28934	1.96065	0.182401	0.746892		protein_coding						2.54069	0.560513	2.04338	0.379981	0.126742
ENSG00000068784	-0.298456	3.27788	4.0653	0.0626187	0.570305	SRBD1	protein_coding						10.4454	2.33273	8.54496	0.781901	0.243893
ENSG00000197857	-0.298448	1.76035	1.19321	0.292436	0.82364	ZNF44	protein_coding						3.59037	0.814382	2.87504	1.27826	0.0842626
ENSG00000168300	-0.298233	3.3358	4.39942	0.0538571	0.546529	PCMTD1	protein_coding						10.9582	1.00822	8.89318	1.79808	0.262387
ENSG00000267040	-0.297869	0.9105	1.98605	0.18481	0.749198	ATP8B1-AS1	lncRNA						1.87641	0.20751	1.54118	0.27114	0.125403
ENSG00000153130	-0.297301	5.57599	7.45735	0.0158025	0.395758	SCOC	protein_coding						52.5278	8.41149	42.6628	3.14066	0.402571
ENSG00000237991	-0.297217	2.20314	2.86164	0.112009	0.665402	RPL35P1	processed_pseudogene						4.89003	1.12845	3.98054	0.293306	0.176916
ENSG00000263823	-0.297148	0.900041	2.08732	0.202187	0.763272		lncRNA						1.88363	0.280148	1.51877	0.134536	0.117321
ENSG00000254682	-0.296797	4.91602	9.17936	0.00868364	0.337183	DHCR7-DT	lncRNA						33.1387	1.90115	26.9694	3.71268	0.472134
ENSG00000135631	-0.296727	2.42471	2.64756	0.12516	0.689371	RAB11FIP5	protein_coding						5.79432	1.27029	4.67498	0.955757	0.161547
ENSG00000175741	-0.296706	2.86935	6.57818	0.0219444	0.418562	RWDD4P2	processed_pseudogene						7.90022	0.577215	6.41441	0.117748	0.37824
ENSG00000155760	-0.296588	0.331549	0.855056	0.370205	0.866134	FZD7	protein_coding						1.19641	0.244624	0.985305	0.492612	0.0624151
ENSG00000289611	-0.296275	1.77871	1.4358	0.24997	0.79468		lncRNA						3.54043	1.32966	2.91303	0.636164	0.0998075
ENSG00000153933	-0.296195	3.2648	5.80628	0.0297133	0.458906	DGKE	protein_coding						10.4408	0.860622	8.47727	1.15306	0.338276
ENSG00000290474	-0.29608	2.23377	3.30615	0.0896598	0.630674		lncRNA						5.00527	0.702955	4.07065	0.598752	0.200195
ENSG00000112715	-0.295928	6.10811	7.74068	0.0142653	0.384017	VEGFA	protein_coding						75.922	8.97341	61.7938	8.82801	0.415649
ENSG00000295842	-0.295847	0.682495	1.09811	0.311774	0.834759		lncRNA						1.59473	0.390753	1.27727	0.432997	0.078439
ENSG00000189046	-0.295818	5.16304	9.89992	0.00686256	0.306502	ALKBH2	protein_coding						39.3185	4.89177	32.0331	1.893	0.513567
ENSG00000303639	-0.29535	1.23267	1.97288	0.181126	0.746224		lncRNA						2.4309	0.577037	1.9633	0.180749	0.127131
ENSG00000091879	-0.295259	0.21579	0.916382	0.35406	0.856769	ANGPT2	protein_coding						1.10815	0.406989	0.890844	0.170531	0.0671362
ENSG00000134363	-0.295145	1.01924	1.33329	0.266829	0.80718	FST	protein_coding						2.05115	0.463608	1.65539	0.518843	0.0930296
ENSG00000272769	-0.295135	0.739109	1.12723	0.30567	0.831452		lncRNA						1.63909	0.607998	1.34985	0.249244	0.0801628
ENSG00000178694	-0.294893	2.46648	3.49935	0.0816393	0.616391	NSUN3	protein_coding						5.87002	0.870914	4.82711	0.768197	0.210144
ENSG00000136237	-0.294875	0.356601	1.09639	0.312141	0.835091	RAPGEF5	protein_coding						1.22714	0.296152	1.00319	0.27397	0.0782661
ENSG00000255467	-0.294853	2.33508	2.99498	0.104663	0.650415		lncRNA						5.33894	0.8931	4.38202	0.814023	0.186809
ENSG00000261183	-0.294799	0.594471	0.662067	0.428944	0.886854	SPINT1-AS1	lncRNA						1.51868	0.798488	1.19737	0.366052	0.0521479
ENSG00000273554	-0.294739	0.623721	1.93196	0.246468	0.791806		protein_coding						1.50373	0.112677	1.22671	0.114459	0.101381
ENSG00000162813	-0.294698	4.82867	11.3154	0.00442053	0.268975	BPNT1	protein_coding						31.179	2.69895	25.3801	1.78439	0.570288
ENSG00000212719	-0.294646	1.95136	2.30373	0.150485	0.714004	LINC02693	lncRNA						4.08778	0.215092	3.323	1.02181	0.1463
ENSG00000224015	-0.294643	0.880593	1.55645	0.231889	0.783029		lncRNA						1.873	0.483942	1.50337	0.252761	0.106222
ENSG00000154059	-0.294435	3.11561	4.69174	0.0473558	0.522132	IMPACT	protein_coding						9.40735	1.54678	7.64184	0.701509	0.28222
ENSG00000111981	-0.29423	0.505041	0.563949	0.464644	0.898775	ULBP1	protein_coding						1.36208	0.237076	1.11421	0.845484	0.0463489
ENSG00000077150	-0.294219	3.55035	5.75894	0.0302856	0.462061	NFKB2	protein_coding						12.7516	1.61468	10.3642	1.20773	0.335301
ENSG00000114904	-0.294102	3.14495	4.60464	0.0491914	0.528068	NEK4	protein_coding						9.55764	0.723496	7.77607	1.41629	0.27731
ENSG00000276368	-0.294	0.106291	1.27657	0.350611	0.854472	H2AC14	protein_coding						1.00307	0.137561	0.810499	0.127931	0.0683024
ENSG00000165312	-0.293356	0.214041	0.967394	0.341401	0.852011	OTUD1	protein_coding						1.09184	0.322474	0.882419	0.230743	0.0695549
ENSG00000279873	-0.293355	1.54002	1.52757	0.236056	0.785073	LINC01126	lncRNA						3.06318	0.973283	2.46708	0.521878	0.10509
ENSG00000145882	-0.293327	2.71533	3.29676	0.090073	0.631301	PCYOX1L	protein_coding						7.08614	0.957062	5.73538	1.18937	0.199763
ENSG00000214765	-0.292984	1.1694	1.86971	0.192257	0.754608	SEPTIN7P2	transcribed_unprocessed_pseudogene						2.28443	0.397963	1.87171	0.368644	0.122279
ENSG00000099822	-0.29293	0.528905	1.66528	0.269384	0.808533	HCN2	protein_coding						1.40584	0.219451	1.14504	0.0824823	0.0923022
ENSG00000245317	-0.292809	0.743713	0.958267	0.343618	0.852664	MRNIP-DT	lncRNA						1.70995	0.775387	1.35513	0.345942	0.0692222
ENSG00000232832	-0.292705	2.59774	4.21043	0.0586208	0.557901	LMLN-AS1	lncRNA						6.47598	0.955306	5.29764	0.413918	0.253443
ENSG00000170631	-0.292333	1.81573	2.57221	0.130232	0.694275	ZNF16	protein_coding						3.69155	0.122134	2.99887	0.717601	0.158469
ENSG00000075089	-0.291967	5.59613	13.9379	0.00209404	0.199386	ACTR6	protein_coding						53.0494	2.91312	43.362	2.87509	0.700305
ENSG00000111679	-0.291866	1.82513	1.64133	0.220182	0.776342	PTPN6	protein_coding						3.72135	0.968222	3.0147	0.83308	0.109947
ENSG00000212370	-0.291561	0.268822	0.93737	0.348771	0.854278	RNU6-482P	snRNA						1.1648	0.391453	0.923814	0.206529	0.0684007
ENSG00000178700	-0.291549	0.932465	0.906036	0.356711	0.858924	DHFR2	protein_coding						1.87814	0.770349	1.54371	0.516181	0.0660454
ENSG00000214107	-0.291536	3.64445	5.38443	0.0352957	0.486128	MAGEB1	protein_coding						13.5779	1.52821	11.0843	1.67065	0.31325
ENSG00000293460	-0.291513	2.76632	4.00867	0.0642654	0.573334	LINC02210	lncRNA						7.27798	1.27136	5.96065	0.571711	0.241592
ENSG00000187391	-0.2914	1.70857	2.18028	0.161099	0.726743	MAGI2	protein_coding						3.44068	0.667843	2.78482	0.546913	0.138619
ENSG00000137434	-0.291248	3.67506	2.78913	0.116266	0.67345	C6orf52	protein_coding						13.899	2.75333	11.3529	2.75272	0.171694
ENSG00000104888	-0.29117	2.51436	2.55563	0.131382	0.696713	SLC17A7	protein_coding						6.02982	1.61527	4.97323	0.525157	0.156946
ENSG00000103599	-0.291047	0.242184	0.936386	0.349017	0.854278	IQCH	protein_coding						1.12975	0.293137	0.908831	0.320544	0.0684007
ENSG00000143067	-0.291034	3.30891	5.88627	0.0287745	0.458906	ZNF697	protein_coding						10.7837	1.59228	8.76649	0.276593	0.338276
ENSG00000228643	-0.290945	0.124786	0.875054	0.364824	0.863787		lncRNA						1.01767	0.164001	0.831375	0.330975	0.0635935
ENSG00000157426	-0.290691	3.60074	5.79806	0.0298117	0.458906	AASDH	protein_coding						13.1714	1.14629	10.7865	1.55172	0.338276
ENSG00000005448	-0.29023	1.55697	2.158	0.163112	0.728908	WDR54	protein_coding						3.08404	0.613512	2.50197	0.371661	0.137327
ENSG00000156973	-0.290202	2.5968	3.1212	0.0982385	0.64489	PDE6D	protein_coding						6.54739	1.45523	5.30832	0.671765	0.190514
ENSG00000105135	-0.289909	3.31604	4.72031	0.0467713	0.522122	ILVBL	protein_coding						10.8163	1.61153	8.83534	1.08679	0.282228
ENSG00000224861	-0.289843	3.68141	2.71397	0.120889	0.683873	YBX1P1	processed_pseudogene						13.8018	4.31897	11.3919	1.04024	0.165024
ENSG00000164978	-0.289713	3.43728	7.17178	0.0175488	0.401539	NUDT2	protein_coding						11.7371	1.15279	9.60398	0.485046	0.396272
ENSG00000077152	-0.289535	7.15722	9.32379	0.00827798	0.332012	UBE2T	protein_coding						156.939	21.1915	128.338	8.57137	0.478846
ENSG00000262136	-0.289526	0.869432	1.90892	0.214145	0.771983	NQO1-DT	lncRNA						1.8231	0.0890829	1.48725	0.269787	0.112392
ENSG00000249624	-0.289453	4.39411	10.8056	0.00516254	0.282384	IFNAR2-IL10RB	protein_coding						22.9995	1.63171	18.7796	1.26851	0.54916
ENSG00000072954	-0.289278	0.426945	0.757952	0.398104	0.875384	TMEM38A	protein_coding						1.30198	0.548793	1.04577	0.298482	0.0578012
ENSG00000120697	-0.289121	5.64424	4.96021	0.0421832	0.510734	ALG5	protein_coding						54.9455	10.4142	44.8886	5.8837	0.291805
ENSG00000184100	-0.289112	3.40856	4.46624	0.0522831	0.543075	BRD7P2	processed_pseudogene						11.455	2.06231	9.41498	1.07109	0.26514
ENSG00000178425	-0.2886	4.01163	7.5374	0.0153496	0.393697	NT5DC1	protein_coding						17.6254	1.89519	14.367	1.35923	0.404837
ENSG00000090263	-0.288545	6.39524	8.59044	0.0105926	0.352203	MRPS33	protein_coding						92.4681	11.4089	75.6528	7.43944	0.453208
ENSG00000183742	-0.288446	3.91735	5.67429	0.0313414	0.467303	MACC1	protein_coding						16.4375	2.80578	13.4627	0.969728	0.330401
ENSG00000026950	-0.288245	1.61059	1.6122	0.224112	0.77771	BTN3A1	protein_coding						3.1972	0.742098	2.59348	0.714667	0.109182
ENSG00000188290	-0.288153	4.57408	7.85381	0.0137002	0.381204	HES4	protein_coding						26.0551	3.74705	21.3034	0.906546	0.418842
ENSG00000246089	-0.28813	3.77908	5.83298	0.0293959	0.458906	MCPH1-DT	lncRNA						14.9288	1.76831	12.2142	1.49775	0.338276
ENSG00000231357	-0.288045	0.639967	1.45686	0.260294	0.80279		processed_pseudogene						1.54555	0.273362	1.25745	0.264076	0.0953978
ENSG00000183166	-0.287916	2.03317	1.62201	0.222778	0.77771	CALN1	protein_coding						4.32803	0.583962	3.54066	1.30204	0.109182
ENSG00000141854	-0.287897	1.18967	1.05633	0.320834	0.839787	MISP3	protein_coding						2.35664	0.685327	1.90056	0.733247	0.0758311
ENSG00000277027	-0.287871	1.16003	1.72194	0.209765	0.769466	RMRP	ribozyme						2.28178	0.192417	1.85463	0.536042	0.113811
ENSG00000249859	-0.287834	7.61002	13.3188	0.00248021	0.210928	PVT1	lncRNA						214.684	21.2207	175.813	6.4317	0.675865
ENSG00000196670	-0.287491	3.28732	4.25223	0.0575257	0.555549	ZFP62	protein_coding						10.5893	0.984892	8.64979	1.61447	0.255277
ENSG00000227932	-0.287204	1.51479	2.52755	0.133357	0.700002	SELENOOLP	transcribed_unitary_pseudogene						2.9548	0.512358	2.4204	0.0579215	0.154901
ENSG00000232220	-0.28715	1.39931	1.49983	0.240152	0.786927	MYADM-AS2	lncRNA						2.68761	0.66857	2.20794	0.602496	0.104066
ENSG00000138801	-0.2871	4.92311	11.856	0.00376403	0.253538	PAPSS1	protein_coding						33.1791	1.08109	27.1974	2.6061	0.595957
ENSG00000147689	-0.287094	8.17333	7.27169	0.0169137	0.396494	FAM83A	protein_coding						317.295	58.9306	259.908	11.2808	0.401763
ENSG00000128881	-0.286953	3.60241	6.69964	0.0209499	0.415794	TTBK2	protein_coding						13.2042	0.978143	10.8068	1.23113	0.381122
ENSG00000260329	-0.286585	3.20838	5.70212	0.0309896	0.466273	TMEM263-DT	lncRNA						10.0239	1.26021	8.19264	0.546197	0.331359
ENSG00000108187	-0.286513	1.65475	1.49125	0.241437	0.787898	PBLD	protein_coding						3.34896	1.24654	2.68518	0.45086	0.10353
ENSG00000101955	-0.286409	1.31752	1.78057	0.202583	0.764022	SRPX	protein_coding						2.54373	0.183747	2.08588	0.624503	0.116894
ENSG00000170264	-0.286088	0.906304	1.44138	0.249094	0.793531	FAM161A	protein_coding						1.84002	0.513139	1.53733	0.212453	0.100436
ENSG00000276900	-0.286051	3.17083	4.9651	0.0420953	0.510731		lncRNA						9.723	1.35896	7.9747	0.743062	0.291808
ENSG00000179222	-0.285899	4.38807	11.857	0.00376298	0.253538	MAGED1	protein_coding						22.8415	0.509581	18.7234	1.32503	0.595957
ENSG00000247828	-0.285865	4.75121	6.61745	0.0216171	0.417819	TMEM161B-DT	lncRNA						29.3603	2.93034	24.1452	3.79158	0.379012
ENSG00000277969	-0.28577	3.87475	9.58681	0.00759387	0.318303		lncRNA						15.9567	0.77663	13.0693	0.742786	0.49716
ENSG00000261064	-0.285588	1.28297	1.19882	0.291349	0.823403	LINC02256	lncRNA						2.49961	0.950335	2.04043	0.344752	0.0843874
ENSG00000239887	-0.285544	0.402902	0.723864	0.40866	0.879429	C1orf226	protein_coding						1.25646	0.503184	1.03568	0.34194	0.055799
ENSG00000248730	-0.285514	2.1718	3.32178	0.088977	0.629767	EGFLAM-AS4	lncRNA						4.78889	0.846596	3.91157	0.0920306	0.20082
ENSG00000196502	-0.285297	2.06025	2.27256	0.153081	0.715396	SULT1A1	protein_coding						4.45397	1.1704	3.6127	0.470834	0.145454
ENSG00000309434	-0.284955	0.088379	0.855679	0.373132	0.866811		lncRNA						0.994029	0.189992	0.800502	0.307524	0.0620753
ENSG00000145439	-0.284642	4.9831	10.7085	0.00531954	0.283924	CBR4	protein_coding						34.5764	3.55893	28.3793	1.24724	0.546798
ENSG00000250999	-0.284627	0.151878	0.671042	0.425901	0.886216		lncRNA						1.02443	0.437563	0.846036	0.316478	0.0524606
ENSG00000180884	-0.2845	2.72557	3.74131	0.0727688	0.603607	ZNF792	protein_coding						7.04634	0.862561	5.83322	0.901578	0.219246
ENSG00000273253	-0.284436	0.570511	0.915955	0.354169	0.856769	TRABD-AS1	lncRNA						1.4406	0.443771	1.18138	0.379181	0.0671362
ENSG00000064199	-0.284412	3.11982	6.4377	0.0231638	0.426374	SPA17	protein_coding						9.37743	0.656741	7.69634	0.498264	0.37021
ENSG00000287234	-0.284117	1.15948	1.32637	0.268021	0.807993		lncRNA						2.26566	0.524481	1.85926	0.532178	0.0925925
ENSG00000296816	-0.284026	1.2037	1.46222	0.245857	0.791721		lncRNA						2.37579	0.498951	1.92973	0.524899	0.101428
ENSG00000271576	-0.283984	3.18716	2.90839	0.109364	0.660769	PRKACB-DT	lncRNA						9.91275	2.34362	8.08684	1.42335	0.17995
ENSG00000182492	-0.283138	1.11537	1.5741	0.229388	0.781949	BGN	protein_coding						2.16515	0.588886	1.80258	0.25677	0.106822
ENSG00000233975	-0.282978	2.44556	3.1095	0.0988136	0.64563	LINC02574	lncRNA						5.82399	0.923865	4.76371	0.728114	0.190016
ENSG00000291106	-0.282912	4.0321	3.83479	0.0696521	0.595557	SNHG33	lncRNA						17.888	4.12724	14.629	1.5495	0.225077
ENSG00000122140	-0.282723	7.19097	6.57401	0.0219796	0.418562	MRPS2	protein_coding						160.183	10.246	131.71	23.7229	0.37824
ENSG00000166049	-0.282651	3.16491	6.3644	0.0238311	0.428743	PASD1	protein_coding						9.66159	0.448184	7.93898	0.728784	0.367803
ENSG00000172380	-0.282421	1.54924	2.37732	0.14457	0.709148	GNG12	protein_coding						3.01249	0.431325	2.49101	0.345158	0.149263
ENSG00000309331	-0.282369	4.35295	7.35472	0.0164059	0.396389		lncRNA						22.2437	2.50018	18.2809	1.8318	0.401879
ENSG00000090861	-0.28227	6.62053	9.94305	0.00676829	0.306432	AARS1	protein_coding						107.881	12.8557	88.6728	5.56921	0.513667
ENSG00000291130	-0.282042	1.17414	1.07985	0.315689	0.836919		lncRNA						2.29392	0.994345	1.88551	0.253395	0.0773168
ENSG00000238311	-0.282037	1.45321	1.27707	0.276726	0.811352	SNORD13E	snoRNA						2.8684	0.814579	2.31052	0.66574	0.0907909
ENSG00000171017	-0.281518	1.81784	1.88784	0.19024	0.752808	LRRC8E	protein_coding						3.66852	0.755599	3.01703	0.703171	0.123316
ENSG00000286314	-0.281359	1.12949	1.41902	0.252631	0.796384		lncRNA						2.18564	0.633435	1.81988	0.32366	0.0988777
ENSG00000289755	-0.281299	2.12294	2.32694	0.148587	0.71238		lncRNA						4.64586	1.16288	3.78422	0.467598	0.147288
ENSG00000287100	-0.281173	0.998646	1.27351	0.27737	0.811352		lncRNA						2.02882	0.353244	1.65495	0.561778	0.0907909
ENSG00000204161	-0.281135	3.94541	4.44542	0.0527676	0.543635	TMEM273	protein_coding						16.8023	3.13129	13.7601	1.65191	0.264692
ENSG00000021826	-0.281046	1.01294	1.57126	0.229788	0.78244	CPS1	protein_coding						2.0444	0.271107	1.66217	0.417954	0.106549
ENSG00000269693	-0.280969	1.49644	2.67232	0.127592	0.690513		protein_coding						2.91219	0.340386	2.39265	0.12181	0.160828
ENSG00000268201	-0.280965	0.193807	1.23174	0.35481	0.85756		lncRNA						1.06945	0.0976302	0.872952	0.16203	0.0667354
ENSG00000251629	-0.280706	0.516624	1.239	0.302957	0.830765	LINC02241	lncRNA						1.40251	0.288479	1.13306	0.24698	0.0805217
ENSG00000239213	-0.280577	2.7844	4.13545	0.0606474	0.565622	NCK1-DT	lncRNA						7.37233	0.389083	6.07426	1.03041	0.247474
ENSG00000176912	-0.280569	5.25151	6.84464	0.0198302	0.411609	TYMSOS	lncRNA						41.7491	6.99934	34.268	2.52194	0.385515
ENSG00000238150	-0.280336	1.68032	3.17319	0.104243	0.650166		transcribed_processed_pseudogene						3.33612	0.190102	2.7438	0.182723	0.186975
ENSG00000087266	-0.280066	3.04353	3.1665	0.096049	0.640527	SH3BP2	protein_coding						8.91946	1.73946	7.29815	1.21801	0.193463
ENSG00000277443	-0.280006	3.60206	5.96615	0.0278712	0.452566	MARCKS	protein_coding						13.1788	1.341	10.8133	1.19264	0.344318
ENSG00000196660	-0.279785	3.36211	4.7611	0.0459515	0.521992	SLC30A10	protein_coding						11.1016	0.665134	9.15473	1.62782	0.282336
ENSG00000278276	-0.279779	0.013679	0.946429	0.390994	0.87291		lncRNA						0.926653	0.219601	0.7571	0.144814	0.0590303
ENSG00000282885	-0.279747	1.83387	2.73936	0.119303	0.680536		lncRNA						3.73274	0.120749	3.07577	0.593105	0.167149
ENSG00000181004	-0.27974	2.46086	3.21755	0.0936522	0.637845	BBS12	protein_coding						5.90365	0.978601	4.83327	0.591614	0.195285
ENSG00000185753	-0.279709	3.32549	5.25715	0.037214	0.49146	CXorf38	protein_coding						10.821	1.0253	8.89014	1.1222	0.308512
ENSG00000270106	-0.279347	0.988258	1.95631	0.209844	0.769466	TSNAX-DISC1	protein_coding						1.98655	0.13223	1.63281	0.262976	0.113811
ENSG00000266953	-0.279069	0.426657	1.09025	0.31345	0.835487		protein_coding						1.27395	0.384042	1.06318	0.171781	0.0780603
ENSG00000139269	-0.279043	3.71167	1.96747	0.181689	0.746835	INHBE	protein_coding						14.3576	4.79984	11.6976	2.6209	0.126775
ENSG00000133812	-0.279009	2.52971	2.7855	0.116484	0.673705	SBF2	protein_coding						6.178	0.979929	5.06116	0.972801	0.17153
ENSG00000235859	-0.278725	1.98172	1.79104	0.201335	0.76258		processed_pseudogene						4.08513	1.21072	3.42594	0.525	0.117715
ENSG00000187838	-0.27853	2.52955	4.025	0.0637853	0.572693	PLSCR3	protein_coding						6.18328	0.750053	5.06433	0.475314	0.242078
ENSG00000257893	-0.277831	3.26452	4.9337	0.0426634	0.51187	LINC02404	lncRNA						10.3316	1.65202	8.53362	0.328171	0.290841
ENSG00000285410	-0.27759	4.461	5.54646	0.033018	0.475262	GABPB1-IT1	lncRNA						24.0721	4.396	19.753	1.76303	0.323067
ENSG00000204899	-0.277574	5.73841	8.9915	0.00924597	0.339304	MZT1	protein_coding						58.4297	7.76717	48.1355	0.94253	0.469411
ENSG00000203288	-0.277372	0.56447	0.725075	0.408278	0.87932	TDRKH-AS1	lncRNA						1.49025	0.792618	1.18491	0.245035	0.0558531
ENSG00000286522	-0.277144	0.758504	1.20773	0.289631	0.822604	H3C2	protein_coding						1.66877	0.392381	1.37509	0.321118	0.0848094
ENSG00000263606	-0.27699	0.11681	0.769689	0.394566	0.87352	CHORDC1P4	transcribed_processed_pseudogene						0.972693	0.385332	0.825699	0.154389	0.0587271
ENSG00000254685	-0.276988	3.39221	3.30548	0.0896893	0.630674	FPGT	protein_coding						11.3928	1.79544	9.34446	1.93174	0.200195
ENSG00000104983	-0.27695	3.46354	4.97723	0.0418782	0.510731	CCDC61	protein_coding						11.9614	1.53646	9.82163	1.18422	0.291808
ENSG00000185633	-0.276719	0.814458	1.12088	0.306986	0.832325	NDUFA4L2	protein_coding						1.76954	0.601802	1.4325	0.261494	0.0797071
ENSG00000290689	-0.276694	1.94674	2.03267	0.175047	0.740591		lncRNA						4.03094	0.617311	3.3324	0.857032	0.130421
ENSG00000242125	-0.276621	8.6133	9.03714	0.00910561	0.339304	SNHG3	lncRNA						428.868	60.9741	354.059	16.567	0.469411
ENSG00000214026	-0.276613	6.42528	6.30089	0.0244273	0.430799	MRPL23	protein_coding						94.0368	7.43473	77.577	12.9169	0.365725
ENSG00000221963	-0.276548	1.67312	2.15101	0.163751	0.729342	APOL6	protein_coding						3.33163	0.684365	2.73578	0.308901	0.137069
ENSG00000225778	-0.276432	1.87884	2.69047	0.122379	0.684695	PROSER2-AS1	lncRNA						3.84681	0.320492	3.17807	0.564138	0.164503
ENSG00000196584	-0.276361	4.67863	3.74256	0.0727261	0.603607	XRCC2	protein_coding						27.7706	6.58222	23.0113	2.81413	0.219246
ENSG00000139194	-0.276285	2.49524	2.86356	0.111899	0.665402	RBP5	protein_coding						5.98339	1.03994	4.94756	0.831013	0.176916
ENSG00000183856	-0.276018	3.14161	5.28077	0.0368489	0.489152	IQGAP3	protein_coding						9.50544	1.07879	7.84747	0.574124	0.310556
ENSG00000256223	-0.276	1.25269	1.70137	0.212362	0.771983	ZNF10	protein_coding						2.43316	0.417055	2.01139	0.406033	0.112392
ENSG00000206149	-0.275998	1.67149	1.71809	0.210248	0.770283	HERC2P9	transcribed_unprocessed_pseudogene						3.25947	0.966469	2.72434	0.338306	0.11335
ENSG00000231185	-0.275991	1.20361	2.35723	0.182123	0.746835	SPRY4-AS1	lncRNA						2.34912	0.23948	1.93036	0.0463541	0.126775
ENSG00000176845	-0.275976	4.75537	9.52835	0.00774014	0.320945	METRNL	protein_coding						29.4329	1.74285	24.269	2.4371	0.493569
ENSG00000262660	-0.275789	3.19504	6.12873	0.0261326	0.44315		protein_coding						9.83138	0.889299	8.13064	0.377793	0.353449
ENSG00000234289	-0.275712	1.07647	2.02011	0.2013	0.76258	H2BC12L	protein_coding						2.12022	0.205169	1.74623	0.229356	0.117715
ENSG00000235172	-0.27563	1.73927	1.79837	0.200465	0.762559	LINC01366	lncRNA						3.48622	0.557445	2.85339	0.745534	0.117726
ENSG00000165813	-0.275594	3.21916	3.55051	0.0796608	0.614691	CCDC186	protein_coding						9.97179	1.49408	8.25976	1.41338	0.211343
ENSG00000115607	-0.275572	1.03102	0.801956	0.385082	0.872761	IL18RAP	protein_coding						2.08309	0.617818	1.70887	0.705048	0.0591049
ENSG00000247595	-0.275518	3.26749	5.15048	0.038916	0.499816	MISFA	protein_coding						10.3637	1.07872	8.56556	0.93669	0.30119
ENSG00000130675	-0.275287	1.45939	1.12339	0.306465	0.832325	MNX1	protein_coding						2.81325	0.678707	2.34964	0.788986	0.0797071
ENSG00000307326	-0.275171	1.43882	1.64327	0.219924	0.776342		lncRNA						2.79741	0.558301	2.28875	0.514446	0.109947
ENSG00000289890	-0.27517	0.293094	0.9845	0.337687	0.848067		lncRNA						1.15046	0.274028	0.956922	0.240024	0.0715697
ENSG00000200257	-0.275058	0.358512	0.99803	0.335606	0.847317	RNU6-97P	snRNA						1.23075	0.36827	1.00652	0.174974	0.071954
ENSG00000256060	-0.274946	1.61054	2.46651	0.137779	0.704204	TRAPPC2B	protein_coding						3.16178	0.452824	2.6159	0.251206	0.152301
ENSG00000186577	-0.274867	4.94176	5.08835	0.0399492	0.501804	SMIM29	protein_coding						33.6339	7.02932	27.6681	1.90196	0.299465
ENSG00000111879	-0.274448	3.71913	2.56168	0.130961	0.6964	FAM184A	protein_coding						14.1631	4.17796	11.7661	1.33313	0.157141
ENSG00000226328	-0.274405	1.43798	1.91601	0.187157	0.750119	NUP50-DT	lncRNA						2.78447	0.252253	2.28347	0.526001	0.12487
ENSG00000141682	-0.274396	4.36434	7.57674	0.0151325	0.392071	PMAIP1	protein_coding						22.4075	1.99511	18.4884	1.96226	0.406635
ENSG00000142627	-0.274344	0.115763	0.625682	0.441645	0.889227	EPHA2	protein_coding						0.991022	0.310885	0.82099	0.359877	0.0509872
ENSG00000274559	-0.274328	1.07706	2.00158	0.203469	0.766173		artifact						2.12022	0.205169	1.74792	0.228821	0.115673
ENSG00000182511	-0.274321	1.21457	1.07624	0.316472	0.836919	FES	protein_coding						2.35285	0.776657	1.94713	0.530094	0.0773168
ENSG00000237214	-0.274046	0.943586	1.71612	0.230634	0.782736	RPS9P2	processed_pseudogene						1.93697	0.334532	1.59086	0.165009	0.106385
ENSG00000204334	-0.27404	3.95734	4.4268	0.0532053	0.543873	ERICH2	protein_coding						16.9416	3.34373	13.937	1.34781	0.264503
ENSG00000222020	-0.273858	0.542535	0.895264	0.359501	0.860034	HDAC4-AS1	lncRNA						1.4473	0.545157	1.17259	0.277301	0.0654843
ENSG00000303154	-0.273835	3.72094	6.38127	0.0236756	0.428743		lncRNA						14.27	1.83613	11.7972	0.37569	0.367803
ENSG00000272168	-0.273767	-0.0157379	0.648614	0.433571	0.88853	CASC15	lncRNA						0.898918	0.317909	0.732056	0.249026	0.0513277
ENSG00000240775	-0.273648	0.342834	0.826323	0.378146	0.868811		processed_pseudogene						1.20472	0.0685909	0.984462	0.412122	0.0610748
ENSG00000289606	-0.273372	2.29127	2.90431	0.109592	0.660927		lncRNA						5.17042	0.717197	4.29415	0.693413	0.179847
ENSG00000285404	-0.273206	1.53923	0.81913	0.380174	0.869581		protein_coding						2.93001	1.38129	2.46791	0.84238	0.0606901
ENSG00000226029	-0.273186	0.115659	0.703962	0.415026	0.880816	LINC01772	lncRNA						0.986166	0.177981	0.821352	0.391441	0.0551149
ENSG00000308291	-0.272959	3.18661	5.77149	0.0301326	0.461107		lncRNA						9.78219	0.684203	8.09315	0.707544	0.336198
ENSG00000111961	-0.272811	2.62761	2.6446	0.125355	0.689371	SASH1	protein_coding						6.58767	1.43801	5.43818	0.701192	0.161547
ENSG00000123684	-0.272653	4.7849	6.7504	0.0205498	0.414113	LPGAT1	protein_coding						30.0166	4.12505	24.8161	2.18377	0.382881
ENSG00000148384	-0.272421	4.27951	3.53932	0.0800886	0.615332	INPP5E	protein_coding						21.0772	1.79334	17.4504	4.09473	0.210891
ENSG00000272800	-0.272395	0.995898	0.85929	0.369056	0.865874		lncRNA						1.98042	0.732733	1.65342	0.570846	0.0625451
ENSG00000100300	-0.272188	7.27864	9.65233	0.00743371	0.315881	TSPO	protein_coding						169.821	21.6438	140.518	5.6361	0.500476
ENSG00000188459	-0.272075	0.130354	0.728243	0.40728	0.87932	WASF4P	processed_pseudogene						1.00422	0.372959	0.832258	0.17162	0.0558531
ENSG00000179912	-0.271817	4.13609	3.20512	0.0942291	0.637845	R3HDM2	protein_coding						19.0355	4.63072	15.7737	1.97098	0.195285
ENSG00000265739	-0.271794	0.292428	0.944425	0.347019	0.854021		lncRNA						1.13672	0.340146	0.958651	0.169577	0.0685315
ENSG00000172687	-0.271583	2.13052	1.73658	0.207941	0.767947	ZNF738	protein_coding						4.60862	1.22661	3.83167	0.853209	0.114669
ENSG00000169372	-0.271308	5.09718	7.13804	0.0177695	0.401539	CRADD	protein_coding						37.3685	5.61631	30.8942	1.83587	0.396272
ENSG00000143507	-0.271267	2.44928	2.05969	0.172384	0.738658	DUSP10	protein_coding						5.81514	1.46742	4.79904	0.795231	0.131557
ENSG00000296281	-0.271133	0.851844	1.10587	0.310131	0.83341		lncRNA						1.79747	0.433985	1.48944	0.411038	0.0791415
ENSG00000133739	-0.271097	4.59249	6.27356	0.0246892	0.430799	LRRCC1	protein_coding						26.1247	4.43026	21.7334	0.933117	0.365725
ENSG00000152213	-0.271019	0.292208	0.828992	0.377398	0.868449	ARL11	protein_coding						1.13274	0.313574	0.95832	0.306297	0.0612556
ENSG00000233006	-0.270911	1.51051	1.96447	0.182002	0.746835	MIR3936HG	lncRNA						2.92804	0.27938	2.44376	0.537762	0.126775
ENSG00000163322	-0.270742	4.7057	6.71059	0.0208628	0.415774	ABRAXAS1	protein_coding						28.4626	3.88861	23.5066	2.31742	0.381142
ENSG00000290560	-0.27073	0.68408	1.34448	0.280153	0.813285	GUSBP3	lncRNA						1.56815	0.090682	1.29283	0.323342	0.0897571
ENSG00000146757	-0.270642	3.89881	8.20656	0.012097	0.368041	ZNF92	protein_coding						16.1284	1.16241	13.3854	0.669126	0.434104
ENSG00000223855	-0.270641	-0.0168735	0.426075	0.524099	0.916591	PDGFA-DT	lncRNA						0.929363	0.59247	0.740702	0.18651	0.0378246
ENSG00000111424	-0.270638	1.18845	1.35847	0.26255	0.804497	VDR	protein_coding						2.29095	0.737053	1.90971	0.193159	0.0944753
ENSG00000226043	-0.270609	2.45174	1.67121	0.216245	0.773737		lncRNA						5.77168	1.91778	4.81115	0.682163	0.111407
ENSG00000220343	-0.27041	0.251966	0.973737	0.356019	0.858721	PPIAP74	processed_pseudogene						1.10226	0.320947	0.917842	0.143881	0.0661481
ENSG00000132153	-0.270318	6.83646	6.01354	0.027351	0.451992	DHX30	protein_coding						124.768	8.70453	103.478	18.0997	0.34487
ENSG00000309663	-0.269691	2.40157	3.22571	0.0932755	0.637845		lncRNA						5.61604	0.640656	4.64069	0.653043	0.195285
ENSG00000137040	-0.269655	2.7308	2.46885	0.137606	0.704204	RANBP6	protein_coding						7.04789	0.889561	5.89583	1.53515	0.152301
ENSG00000286408	-0.269398	1.20958	1.75723	0.205403	0.767072		lncRNA						2.37058	0.426214	1.94162	0.291279	0.115164
ENSG00000249898	-0.269314	1.23234	1.99272	0.190232	0.752808	MCPH1-AS1	lncRNA						2.39801	0.292013	1.97667	0.260103	0.123316
ENSG00000227354	-0.269155	1.16645	2.04639	0.197538	0.759997	RBM26-AS1	lncRNA						2.27033	0.20549	1.87751	0.224443	0.119188
ENSG00000100307	-0.269074	2.15103	1.54822	0.233067	0.783029	CBX7	protein_coding						4.71798	1.34722	3.86071	0.851916	0.106222
ENSG00000169429	-0.269041	4.06325	3.70793	0.0739219	0.604739	CXCL8	protein_coding						18.2129	3.93415	15.0218	1.50246	0.218432
ENSG00000293846	-0.269041	1.68525	2.89856	0.117949	0.677388		lncRNA						3.33612	0.190102	2.76633	0.211666	0.169163
ENSG00000238251	-0.268956	2.50462	3.33139	0.08856	0.628364	NSA2P7	processed_pseudogene						5.97412	1.05067	4.99453	0.210166	0.201789
ENSG00000180938	-0.268856	0.145302	0.706462	0.414217	0.880082	ZNF572	protein_coding						1.01813	0.254185	0.849704	0.316012	0.0554768
ENSG00000130707	-0.268846	3.32682	2.14589	0.16422	0.729788	ASS1	protein_coding						10.8981	2.78208	8.96512	2.17633	0.136803
ENSG00000260053	-0.268751	0.974827	0.756868	0.398433	0.875384	ABCB10P4	processed_pseudogene						1.94634	0.889775	1.62038	0.446274	0.0578012
ENSG00000196544	-0.268658	3.83715	4.87495	0.0437506	0.514727	BORCS6	protein_coding						15.5039	2.80354	12.8245	0.523021	0.288423
ENSG00000198860	-0.268582	7.22961	5.55509	0.0329015	0.474304	TSEN15	protein_coding						164.035	34.6482	136.018	5.78105	0.323943
ENSG00000270049	-0.268327	2.17009	3.52465	0.0806534	0.615332	ATP6V0D1-DT	lncRNA						4.73599	0.396249	3.93542	0.326381	0.210891
ENSG00000258704	-0.26821	1.3989	1.33679	0.266229	0.80718	SRP54-AS1	transcribed_unitary_pseudogene						2.74734	0.850527	2.24345	0.336175	0.0930296
ENSG00000251584	-0.268026	0.340991	0.439233	0.517852	0.915305		lncRNA						1.18076	0.759016	0.982193	0.355071	0.0384341
ENSG00000243819	-0.267776	0.506445	1.15864	0.309624	0.832918	RN7SL832P	lncRNA						1.35919	0.292574	1.13799	0.207608	0.079398
ENSG00000152804	-0.267764	6.85531	14.3356	0.00188225	0.189496	HHEX	protein_coding						126.387	7.71052	104.935	3.62813	0.7224
ENSG00000308674	-0.267649	1.10905	1.42017	0.252448	0.796076		lncRNA						2.14829	0.477935	1.81142	0.373743	0.0990454
ENSG00000265514	-0.267323	0.51384	0.780395	0.391381	0.87291	LINC01892	lncRNA						1.37386	0.25265	1.12954	0.483545	0.0590303
ENSG00000280286	-0.267315	0.134545	0.580594	0.458251	0.896129	FRG1KP	unprocessed_pseudogene						1.03178	0.411363	0.839409	0.303315	0.0476294
ENSG00000215548	-0.26727	1.98975	2.64685	0.125207	0.689371	FRG1JP	transcribed_unprocessed_pseudogene						4.16465	0.649261	3.46085	0.37043	0.161547
ENSG00000197442	-0.267173	3.32554	3.31405	0.0893136	0.630096	MAP3K5	protein_coding						10.7283	2.27471	8.94992	0.891094	0.200594
ENSG00000267057	-0.266839	2.90401	2.41427	0.141707	0.705671	LINC01905	lncRNA						8.04058	1.24059	6.63251	1.66624	0.151398
ENSG00000056050	-0.266753	5.74745	10.8922	0.00502692	0.278922	HPF1	protein_coding						58.5384	4.82353	48.6247	2.54635	0.554518
ENSG00000172819	-0.266586	2.75771	3.44048	0.0839886	0.621337	RARG	protein_coding						7.20873	0.969069	5.9962	0.825278	0.206673
ENSG00000133111	-0.266546	3.24721	4.44477	0.0527828	0.543635	RFXAP	protein_coding						10.2024	0.637201	8.46539	1.35424	0.264692
ENSG00000164620	-0.266486	3.88094	6.00366	0.0274585	0.451992	RELL2	protein_coding						15.9729	1.8824	13.2139	1.20111	0.34487
ENSG00000151876	-0.266054	4.64841	9.422	0.00801457	0.324848	FBXO4	protein_coding						27.2788	2.48909	22.621	1.18195	0.48832
ENSG00000163463	-0.266022	7.23141	10.7524	0.00524778	0.283924	KRTCAP2	protein_coding						163.947	11.3037	136.316	11.8335	0.546798
ENSG00000127419	-0.265964	3.67934	4.88372	0.0435863	0.514481	TMEM175	protein_coding						13.8996	2.33574	11.4954	0.582915	0.288631
ENSG00000153140	-0.265715	5.5692	9.58709	0.00759318	0.318303	CETN3	protein_coding						51.6721	5.62208	42.983	1.31134	0.49716
ENSG00000138795	-0.265715	4.23955	5.90919	0.0285119	0.45781	LEF1	protein_coding						20.4509	2.20991	17.0362	2.18156	0.339315
ENSG00000137876	-0.265652	8.49565	5.84597	0.0292431	0.458906	RSL24D1	protein_coding						394.092	74.4772	327.676	9.78662	0.338276
ENSG00000247137	-0.265644	2.55413	2.90457	0.109577	0.660927	ANKRD42-DT	lncRNA						6.21187	0.938497	5.18151	0.788205	0.179847
ENSG00000228274	-0.265642	1.19134	1.00419	0.33267	0.845898	TOMM22-DT	lncRNA						2.3693	1.00251	1.91877	0.320024	0.0726819
ENSG00000168528	-0.265307	1.99846	1.97944	0.180446	0.745216	SERINC2	protein_coding						4.18601	0.922352	3.49169	0.558207	0.127718
ENSG00000165714	-0.265	2.88499	3.27067	0.0912335	0.633263	BORCS5	protein_coding						7.92831	1.24744	6.54821	0.940737	0.198416
ENSG00000279598	-0.264884	1.23573	1.53891	0.234408	0.784126		TEC						2.40602	0.385152	1.97998	0.441977	0.105614
ENSG00000143079	-0.264426	0.366595	0.844317	0.373144	0.866811	CTTNBP2NL	protein_coding						1.20984	0.224336	1.01004	0.356105	0.0620753
ENSG00000293438	-0.264344	1.62485	1.05564	0.320987	0.839902		lncRNA						3.13893	1.17443	2.64731	0.589709	0.0757713
ENSG00000286380	-0.26426	2.94696	4.72397	0.0466971	0.522028		lncRNA						8.27366	0.901071	6.86751	0.363066	0.282306
ENSG00000227437	-0.264179	0.473294	0.737018	0.404536	0.877713	RPS8P4	processed_pseudogene						1.30517	0.447984	1.10731	0.398249	0.0566476
ENSG00000235831	-0.264146	0.518968	0.995957	0.334596	0.846799	BHLHE40-AS1	lncRNA						1.37326	0.340466	1.13692	0.25822	0.0722196
ENSG00000273088	-0.263996	7.2264	10.5795	0.00553659	0.289498		protein_coding						163.273	11.2579	135.947	11.814	0.538355
ENSG00000241476	-0.263825	4.54683	9.94029	0.00677427	0.306432	SSX2	protein_coding						25.3506	0.959846	21.1045	1.66065	0.513667
ENSG00000109445	-0.26366	5.85013	7.63641	0.01481	0.390967	ZNF330	protein_coding						62.6825	8.66433	52.2861	2.67748	0.40786
ENSG00000293667	-0.263456	1.44247	2.17816	0.162202	0.727952		lncRNA						2.78825	0.163153	2.31706	0.35093	0.137897
ENSG00000188026	-0.263284	3.41971	4.90379	0.043213	0.513271	RILPL1	protein_coding						11.5159	1.21807	9.57946	1.03522	0.289653
ENSG00000213963	-0.263136	3.11118	3.75039	0.0724591	0.603174		lncRNA						9.22789	1.14885	7.70952	1.16614	0.219557
ENSG00000178053	-0.263117	4.24906	9.00393	0.00920748	0.339304	MLF1	protein_coding						20.6207	1.69514	17.1464	0.507135	0.469411
ENSG00000268447	-0.263056	4.54449	9.88476	0.00689605	0.306502	SSX2B	protein_coding						25.3018	0.933906	21.0762	1.6646	0.513567
ENSG00000201044	-0.263006	0.956501	1.29662	0.273229	0.810243	RNU6-268P	snRNA						1.9243	0.271554	1.61078	0.412239	0.0913847
ENSG00000293160	-0.262933	0.799312	1.40105	0.27443	0.811352		lncRNA						1.7146	0.343347	1.42156	0.161777	0.0907909
ENSG00000293035	-0.262698	2.73625	3.42997	0.0844166	0.622526	LINC01667	lncRNA						7.06705	1.29672	5.90461	0.221264	0.205842
ENSG00000157303	-0.262677	3.41829	2.72452	0.120226	0.682191	SUSD3	protein_coding						11.5152	2.74035	9.56737	1.11265	0.166094
ENSG00000279901	-0.262254	0.159148	0.732424	0.405969	0.878025		TEC						1.01659	0.311379	0.866225	0.239924	0.0564929
ENSG00000181240	-0.261478	2.18299	2.89429	0.110154	0.661909	SLC25A41	protein_coding						4.74932	0.522087	3.97628	0.531101	0.179202
ENSG00000267892	-0.261363	0.96253	1.02829	0.327123	0.843679		lncRNA						1.96128	0.410336	1.61854	0.538703	0.0738226
ENSG00000119950	-0.261255	3.95908	6.06799	0.026767	0.447346	MXI1	protein_coding						16.7737	1.44049	13.9891	1.53783	0.349357
ENSG00000261326	-0.261091	2.51125	0.926607	0.351469	0.855247	LINC01355	lncRNA						5.98867	2.48398	5.01368	1.63768	0.0679084
ENSG00000227896	-0.260905	1.17617	1.36865	0.260848	0.80279	WAPL-DT	lncRNA						2.31728	0.680565	1.90264	0.205697	0.0953978
ENSG00000214194	-0.260881	6.61097	10.597	0.00550654	0.288906	SMIM30	protein_coding						106.41	7.74889	88.7895	6.7356	0.539243
ENSG00000116731	-0.260732	3.9719	7.66239	0.0146721	0.389714	PRDM2	protein_coding						16.9432	0.45152	14.1466	1.30365	0.409254
ENSG00000125166	-0.260711	6.88749	9.14754	0.00877606	0.338148	GOT2	protein_coding						128.898	2.86348	107.586	13.0822	0.470894
ENSG00000174928	-0.260657	2.97519	3.10135	0.0992165	0.64563	C3orf33	protein_coding						8.41855	1.62241	7.01305	0.721767	0.190016
ENSG00000234093	-0.260628	0.9263	1.2118	0.288851	0.821296	RPS15AP11	processed_pseudogene						1.88678	0.332195	1.57157	0.414482	0.0855004
ENSG00000183251	-0.260608	2.2381	2.58605	0.129282	0.69378	OR51B4	protein_coding						4.99724	0.855077	4.13927	0.544585	0.158778
ENSG00000291233	-0.260592	6.25749	13.4441	0.0023959	0.210928		lncRNA						83.2394	3.57954	69.4797	3.25917	0.675865
ENSG00000152128	-0.260264	0.438214	0.943191	0.350666	0.854472	TMEM163	protein_coding						1.29559	0.196826	1.06627	0.330538	0.0683024
ENSG00000213740	-0.260125	0.79628	0.48534	0.496991	0.908735	SERBP1P1	processed_pseudogene						1.65448	0.954934	1.40396	0.539693	0.0415627
ENSG00000136929	-0.260093	6.9552	11.1979	0.00458014	0.272775	HEMGN	protein_coding						135.085	12.6052	112.788	3.45441	0.564196
ENSG00000236992	-0.260046	0.570202	1.24826	0.321754	0.840626	RPL12P12	processed_pseudogene						1.44397	0.21477	1.19803	0.20805	0.075397
ENSG00000204335	-0.259956	-0.0182259	0.416351	0.528806	0.917983	SP5	protein_coding						0.895393	0.37059	0.750513	0.369458	0.0371655
ENSG00000151229	-0.259915	3.01168	5.12467	0.0393413	0.500571	SLC2A13	protein_coding						8.59256	0.446308	7.17756	0.600548	0.300534
ENSG00000145241	-0.259904	5.16487	5.1799	0.0384377	0.498016	CENPC	protein_coding						38.8077	7.08155	32.5087	2.56371	0.302757
ENSG00000180488	-0.259894	2.61789	3.73856	0.0728632	0.603607	MIGA1	protein_coding						6.48898	0.727482	5.43211	0.467516	0.219246
ENSG00000175548	-0.259887	1.5144	1.67699	0.215494	0.773575	ALG10B	protein_coding						2.94901	0.379654	2.45716	0.569651	0.111498
ENSG00000205309	-0.259533	2.89571	4.29103	0.0565308	0.553994	NT5M	protein_coding						7.97706	0.994809	6.63564	0.379463	0.256495
ENSG00000129538	-0.259415	3.39716	2.05256	0.173081	0.739345	RNASE1	protein_coding						11.3676	1.98447	9.45468	2.76929	0.131153
ENSG00000232024	-0.259055	2.58893	2.58405	0.129419	0.69378	LSM12P1	processed_pseudogene						6.33801	1.32807	5.32896	0.526867	0.158778
ENSG00000288827	-0.258869	1.25402	0.274772	0.60804	0.935488		lncRNA						2.32238	1.95119	2.00983	1.35682	0.028962
ENSG00000129535	-0.258816	1.24961	1.73953	0.207576	0.767736	NRL	protein_coding						2.42324	0.327168	2.01549	0.318308	0.114788
ENSG00000234684	-0.258794	0.227842	1.0281	0.385938	0.872761	SDCBP2-AS1	lncRNA						1.09066	0.0989143	0.908226	0.203894	0.0591049
ENSG00000271380	-0.258687	0.900358	0.703987	0.415017	0.880816	PYGO2-AS1	lncRNA						1.86209	0.508871	1.54532	0.742543	0.0551149
ENSG00000268584	-0.258628	1.50671	2.29525	0.157079	0.718335		lncRNA						2.91007	0.297025	2.43389	0.192727	0.143673
ENSG00000291176	-0.258533	2.99857	3.9212	0.0669111	0.583439		lncRNA						8.57332	1.08089	7.12184	0.75903	0.234005
ENSG00000020426	-0.25833	4.73528	10.0564	0.00652757	0.306432	MNAT1	protein_coding						28.8286	1.02802	24.1156	1.84518	0.513667
ENSG00000137135	-0.258253	3.84001	4.44638	0.0527451	0.543635	ARHGEF39	protein_coding						15.3855	2.08612	12.8712	1.66229	0.264692
ENSG00000204524	-0.258221	1.28247	1.24993	0.281682	0.814755	ZNF805	protein_coding						2.42507	0.768043	2.05389	0.258204	0.0889731
ENSG00000198625	-0.257973	5.5657	11.1273	0.00467909	0.273286	MDM4	protein_coding						51.3874	3.42779	42.9899	2.12939	0.563383
ENSG00000071189	-0.257871	3.59554	6.04065	0.0270584	0.450004	SNX13	protein_coding						12.9782	1.04743	10.8569	0.809453	0.346784
ENSG00000296294	-0.257839	0.227162	0.914512	0.385938	0.872761		lncRNA						1.08435	0.170878	0.905352	0.23519	0.0591049
ENSG00000120949	-0.257696	3.67832	5.16639	0.0386565	0.498561	TNFRSF8	protein_coding						13.7523	1.02386	11.5191	1.55589	0.302282
ENSG00000243244	-0.257547	0.319598	0.572418	0.461373	0.897432	STON1	protein_coding						1.20449	0.439852	0.968397	0.401998	0.0469985
ENSG00000172345	-0.257474	1.05353	1.19032	0.293	0.823781	STARD5	protein_coding						2.10779	0.534934	1.74572	0.379488	0.0841883
ENSG00000286058	-0.257447	1.65178	1.90391	0.188473	0.751188		lncRNA						3.20935	0.615753	2.70057	0.346667	0.124252
ENSG00000237821	-0.25734	0.310721	0.928808	0.365579	0.864072	ST13P7	processed_pseudogene						1.14902	0.312441	0.968876	0.139027	0.0634498
ENSG00000289502	-0.256972	4.28711	7.14772	0.0177059	0.401539		lncRNA						21.1531	2.51388	17.6366	0.679058	0.396272
ENSG00000272172	-0.25694	0.012223	0.87119	0.429116	0.886854		lncRNA						0.913541	0.0961988	0.762104	0.18284	0.0521479
ENSG00000123240	-0.256498	2.92907	2.08219	0.170205	0.736151	OPTN	protein_coding						8.11052	0.660116	6.77864	1.9663	0.133033
ENSG00000197149	-0.256462	1.21584	1.70686	0.216449	0.773927		processed_pseudogene						2.35602	0.319497	1.95822	0.288541	0.1113
ENSG00000163867	-0.256368	3.53863	4.64692	0.0482902	0.525301	ZMYM6	protein_coding						12.4867	1.61428	10.4325	0.920819	0.279592
ENSG00000108509	-0.256199	3.19923	5.52076	0.0333675	0.477062	CAMTA2	protein_coding						9.79093	0.792043	8.22337	0.321227	0.321425
ENSG00000225548	-0.255759	1.52863	1.72461	0.20943	0.769466	LINC01980	lncRNA						2.98715	0.652416	2.48489	0.254862	0.113811
ENSG00000164659	-0.255441	4.93722	5.3745	0.035441	0.486128	ELAPOR2	protein_coding						33.1929	5.14446	27.787	2.74781	0.31325
ENSG00000109674	-0.255364	2.95492	4.03815	0.0634018	0.572693	NEIL3	protein_coding						8.27508	0.97147	6.92377	0.5908	0.242078
ENSG00000269821	-0.255259	5.57528	3.33454	0.0884238	0.628364	KCNQ1OT1	lncRNA						51.667	10.8121	43.3356	7.54371	0.201789
ENSG00000183569	-0.255245	4.04897	4.47692	0.0520363	0.541241	SERHL2	protein_coding						17.9358	2.94907	14.9561	1.59371	0.266609
ENSG00000234327	-0.255095	5.4492	2.94897	0.10713	0.655428	ZNF232-AS1	lncRNA						47.3644	11.043	39.7284	6.41015	0.183475
ENSG00000259802	-0.255091	1.74828	2.03849	0.174469	0.740216	MARCHF6-DT	lncRNA						3.51046	0.617645	2.91986	0.344245	0.130642
ENSG00000276550	-0.255068	1.56552	0.921204	0.352835	0.856456	HERC2P2	transcribed_unprocessed_pseudogene						2.98639	1.34436	2.53397	0.413179	0.0672947
ENSG00000290263	-0.254825	1.58344	2.05411	0.172929	0.739105		protein_coding						3.06448	0.294439	2.57724	0.420949	0.131294
ENSG00000143374	-0.254805	4.31791	5.47024	0.0340674	0.480948	TARS2	protein_coding						21.4799	3.31089	18.0396	1.0732	0.317902
ENSG00000278662	-0.254801	0.698905	0.680003	0.422896	0.885338	GOLGA6L10	protein_coding						1.56777	0.416	1.31943	0.596632	0.0528907
ENSG00000164323	-0.254795	5.85225	11.1161	0.00469502	0.273286	CFAP97	protein_coding						62.6539	4.70532	52.5447	1.95758	0.563383
ENSG00000254598	-0.25474	2.43923	1.41332	0.253544	0.796748	CSNK2A3	protein_coding						5.6715	1.552	4.78893	1.17376	0.0986788
ENSG00000213402	-0.25473	0.734837	1.04671	0.322974	0.842392	PTPRCAP	protein_coding						1.63384	0.274336	1.35126	0.384318	0.0744858
ENSG00000260083	-0.254667	2.55096	2.63694	0.12586	0.689414	MIR762HG	lncRNA						6.21597	0.482094	5.18233	1.08202	0.16152
ENSG00000009780	-0.254658	3.60755	5.35896	0.0356701	0.486128	FAM76A	protein_coding						13.0981	0.900773	10.9638	1.21373	0.31325
ENSG00000151135	-0.254596	5.22025	8.71961	0.0101356	0.348666	TMEM263	protein_coding						40.4618	4.43944	33.8464	1.17935	0.45759
ENSG00000187837	-0.254533	9.36673	5.96055	0.0279335	0.453075	H1-2	protein_coding						718.173	69.729	601.97	84.8838	0.34383
ENSG00000232671	-0.254503	1.78094	1.86638	0.192631	0.754608	ZNF687-AS1	lncRNA						3.60395	0.795227	2.98702	0.343371	0.122279
ENSG00000170917	-0.254381	4.04626	6.92249	0.0192576	0.411609	NUDT6	protein_coding						17.8472	1.40341	14.9295	1.19656	0.385515
ENSG00000258581	-0.254172	1.50833	1.94583	0.183963	0.748554		processed_pseudogene						2.9357	0.429904	2.43998	0.279391	0.125777
ENSG00000280594	-0.25398	1.04873	1.33705	0.266185	0.80718	BTG3-AS1	lncRNA						2.05622	0.309458	1.71794	0.389286	0.0930296
ENSG00000293550	-0.253951	2.1749	2.05884	0.172466	0.738658		lncRNA						4.77728	1.0554	3.96526	0.540988	0.131557
ENSG00000272870	-0.253889	2.06459	1.27568	0.276978	0.811352	SAP30-DT	lncRNA						4.39611	1.3994	3.67319	0.756517	0.0907909
ENSG00000189283	-0.253865	3.80523	2.8148	0.114737	0.670642	FHIT	protein_coding						15.0303	0.393255	12.6308	3.46906	0.173509
ENSG00000284776	-0.253738	1.9541	2.97381	0.105789	0.651824		protein_coding						4.02409	0.243933	3.37396	0.260825	0.18587
ENSG00000151553	-0.25372	2.37606	3.49265	0.0819025	0.616727	FHIP2A	protein_coding						5.45837	0.268171	4.57326	0.469926	0.209907
ENSG00000295712	-0.25368	1.94999	1.55941	0.231467	0.783029		lncRNA						4.01452	0.503576	3.38486	1.00138	0.106222
ENSG00000293643	-0.253569	1.8076	1.98946	0.179414	0.744545		lncRNA						3.61525	0.34403	3.0469	0.661866	0.128109
ENSG00000164758	-0.253479	4.47315	7.02445	0.0185365	0.408992	MED30	protein_coding						24.0422	2.37467	20.1131	1.66148	0.388285
ENSG00000184898	-0.253428	2.37507	1.93917	0.18467	0.749198	RBM43	protein_coding						5.45084	0.763137	4.5805	1.15461	0.125403
ENSG00000172167	-0.253375	2.33236	2.75613	0.118269	0.677674	MTBP	protein_coding						5.30329	0.627021	4.44524	0.641767	0.168979
ENSG00000161558	-0.253267	2.2141	1.743	0.207148	0.767722	TMEM143	protein_coding						4.93633	1.43219	4.09296	0.347008	0.114796
ENSG00000149136	-0.253183	8.20581	5.17695	0.0384852	0.498016	SSRP1	protein_coding						320.838	42.7995	269.266	38.5977	0.302757
ENSG00000270605	-0.25318	1.90186	1.77439	0.203325	0.766173		lncRNA						3.91291	0.96774	3.26043	0.32296	0.115673
ENSG00000140284	-0.252989	5.00613	8.46503	0.011059	0.358347	SLC27A2	protein_coding						34.8135	1.84195	29.1797	3.06278	0.445696
ENSG00000277170	-0.252846	1.48873	1.08897	0.313724	0.835838		lncRNA						2.92792	1.10859	2.40998	0.26559	0.0778778
ENSG00000121211	-0.25269	4.45914	8.71196	0.0101621	0.348666	MND1	protein_coding						23.7886	1.77816	19.9295	0.934106	0.45759
ENSG00000215840	-0.252679	0.0962441	0.815077	0.419953	0.884396		processed_pseudogene						0.976887	0.192295	0.820614	0.199558	0.0533531
ENSG00000051108	-0.252603	4.63684	2.28103	0.15237	0.715026	HERPUD1	protein_coding						26.9948	6.20096	22.5769	5.36927	0.145678
ENSG00000113734	-0.252589	4.20832	7.03431	0.0184684	0.408992	BNIP1	protein_coding						19.9775	1.62824	16.7139	1.39479	0.388285
ENSG00000101447	-0.252562	5.56643	8.21408	0.0120653	0.3678	FAM83D	protein_coding						51.3759	4.32263	43.0875	3.8708	0.434388
ENSG00000105613	-0.252556	3.78189	4.19776	0.0589576	0.558369	MAST1	protein_coding						14.7164	2.18604	12.4271	1.46936	0.253078
ENSG00000238072	-0.252349	0.752111	1.15487	0.300027	0.829132	CDC26P1	transcribed_processed_pseudogene						1.62438	0.414354	1.37733	0.14901	0.0813764
ENSG00000286086	-0.252255	0.0731615	0.669651	0.434156	0.88853		lncRNA						0.969554	0.322585	0.798145	0.16345	0.0513277
ENSG00000268713	-0.252174	0.336157	0.983916	0.367722	0.865839		lncRNA						1.17211	0.273465	0.996036	0.116934	0.0625631
ENSG00000275131	-0.25213	2.18517	1.27595	0.276928	0.811352	PDE4DIPP2	transcribed_unprocessed_pseudogene						4.71268	1.65637	3.99562	0.796582	0.0907909
ENSG00000083123	-0.252126	2.45891	2.99745	0.104532	0.650167	BCKDHB	protein_coding						5.76922	0.857077	4.86361	0.424055	0.186975
ENSG00000235837	-0.251995	0.123398	0.635579	0.438131	0.888647		lncRNA						0.984288	0.381771	0.841734	0.187471	0.0512706
ENSG00000065675	-0.251944	3.53166	4.08404	0.0620848	0.568794	PRKCQ	protein_coding						12.35	1.2998	10.3921	1.49133	0.245045
ENSG00000130758	-0.251915	1.65247	1.49965	0.240179	0.786927	MAP3K10	protein_coding						3.21052	0.749132	2.72581	0.46457	0.104066
ENSG00000198039	-0.251834	3.59801	4.26733	0.0571362	0.555549	ZNF273	protein_coding						12.9926	1.35258	10.8981	1.55274	0.255277
ENSG00000166123	-0.251569	4.04162	4.84893	0.0442425	0.51548	GPT2	protein_coding						17.8002	2.8835	14.9	0.970942	0.287788
ENSG00000120889	-0.251329	3.6768	3.2861	0.0905452	0.632832	TNFRSF10B	protein_coding						13.7205	1.92458	11.53	2.14674	0.198712
ENSG00000288637	-0.251204	4.41831	7.97128	0.0131406	0.379065		protein_coding						23.1111	1.90862	19.3803	1.09792	0.421287
ENSG00000308078	-0.251038	1.09828	1.09767	0.311867	0.834759		lncRNA						2.17301	0.44544	1.81175	0.530954	0.078439
ENSG00000177602	-0.251022	2.09791	1.64981	0.219055	0.776342	HASPIN	protein_coding						4.43217	1.01526	3.7691	0.789078	0.109947
ENSG00000213420	-0.250903	1.11226	0.669623	0.426379	0.886495	GPC2	protein_coding						2.19844	0.831318	1.82436	0.710712	0.0523239
ENSG00000135185	-0.250898	1.74059	2.06022	0.172331	0.738658	TMEM243	protein_coding						3.45442	0.301205	2.89819	0.506971	0.131557
ENSG00000157992	-0.250768	0.437123	0.794503	0.387242	0.872761	KRTCAP3	protein_coding						1.26408	0.382338	1.07649	0.275011	0.0591049
ENSG00000088451	-0.250518	3.87109	5.35736	0.0356939	0.486128	TGDS	protein_coding						15.7264	1.68511	13.2297	1.24235	0.31325
ENSG00000273294	-0.250515	0.558553	1.13739	0.336699	0.847726	C1QTNF3-AMACR	protein_coding						1.41471	0.191411	1.189	0.223995	0.0717445
ENSG00000260927	-0.250362	3.22412	2.79087	0.116162	0.67345		lncRNA						9.94929	1.86903	8.38346	1.14876	0.171694
ENSG00000288926	-0.250113	2.34729	1.24572	0.282461	0.816369		lncRNA						5.39835	1.6462	4.49236	1.04328	0.0881133
ENSG00000293375	-0.249985	0.0637651	0.501859	0.489877	0.905406		lncRNA						0.982673	0.481142	0.796503	0.19658	0.0431565
ENSG00000127922	-0.249755	8.75196	8.05045	0.0127782	0.376153	SEM1	protein_coding						468.229	47.8023	393.759	32.4435	0.424635
ENSG00000136161	-0.249674	0.306653	0.899555	0.392399	0.87291	RCBTB2	protein_coding						1.16829	0.265648	0.973169	0.173818	0.0590303
ENSG00000280106	-0.249648	0.915224	1.02029	0.32895	0.843679		TEC						1.85294	0.505677	1.56843	0.332999	0.0738226
ENSG00000133142	-0.249574	2.6755	1.98021	0.180366	0.745083	TCEAL4	protein_coding						6.75541	1.3905	5.67909	1.11308	0.127795
ENSG00000181450	-0.249459	1.97616	1.60146	0.225582	0.779321	ZNF678	protein_coding						4.08738	0.840794	3.42877	0.744357	0.108284
ENSG00000196369	-0.249421	2.6674	2.44356	0.139488	0.704204	SRGAP2B	protein_coding						6.73068	1.11469	5.65449	0.946923	0.152301
ENSG00000132423	-0.249202	4.55176	7.29326	0.01678	0.396389	COQ3	protein_coding						25.368	2.77962	21.2921	0.9185	0.401879
ENSG00000149150	-0.249202	4.33825	4.16788	0.059761	0.561647	SLC43A1	protein_coding						21.8649	2.50944	18.3293	3.27497	0.250537
ENSG00000171943	-0.249148	3.27756	2.57249	0.130213	0.694275	SRGAP2C	protein_coding						10.3259	1.88587	8.70484	1.67111	0.158469
ENSG00000230487	-0.249115	2.40031	1.95788	0.182692	0.747275	PSMG3-AS1	lncRNA						5.54528	0.448807	4.66604	1.29533	0.12652
ENSG00000253706	-0.249059	0.894345	1.2909	0.288095	0.820974		lncRNA						1.84685	0.265881	1.5387	0.291352	0.0856708
ENSG00000233654	-0.249037	1.72135	2.23804	0.156021	0.717709	NEMP2-DT	lncRNA						3.39275	0.378167	2.86426	0.302483	0.144052
ENSG00000163060	-0.249023	0.365221	0.743555	0.40251	0.875949	TEKT4	protein_coding						1.21316	0.341481	1.02575	0.305931	0.0575214
ENSG00000170899	-0.2488	0.0728376	0.591182	0.454261	0.894565	GSTA4	protein_coding						0.960202	0.357665	0.802021	0.16505	0.0483881
ENSG00000279977	-0.248771	0.325615	0.535012	0.476121	0.902982		TEC						1.13658	0.629452	0.982647	0.118114	0.0443208
ENSG00000160471	-0.248659	0.0566683	0.471603	0.503047	0.912199	COX6B2	protein_coding						0.934958	0.45144	0.787471	0.183205	0.0399102
ENSG00000169174	-0.248528	6.27554	7.83043	0.0138148	0.381204	PCSK9	protein_coding						83.9091	5.37205	70.6711	8.05475	0.418842
ENSG00000135953	-0.248499	2.68014	1.73934	0.2076	0.767736	MFSD9	protein_coding						6.77772	1.746	5.70074	1.02424	0.114788
ENSG00000136044	-0.248201	2.29442	1.90838	0.187986	0.751048	APPL2	protein_coding						5.16134	0.345859	4.32755	1.2026	0.124332
ENSG00000109466	-0.248174	2.43056	2.69868	0.121856	0.683873	KLHL2	protein_coding						5.69891	0.808926	4.78925	0.565788	0.165024
ENSG00000139112	-0.247565	3.22393	2.40403	0.142493	0.705832	GABARAPL1	protein_coding						10.0592	2.49308	8.38218	1.01748	0.151298
ENSG00000264343	-0.247534	1.95036	2.69922	0.121822	0.683873	NOTCH2NLA	protein_coding						4.01867	0.334711	3.37429	0.280475	0.165024
ENSG00000112874	-0.247458	3.26679	3.87533	0.0683498	0.589201	NUDT12	protein_coding						10.3136	1.56916	8.65703	0.53819	0.229737
ENSG00000150457	-0.247421	1.57107	1.91453	0.187318	0.750119	LATS2	protein_coding						3.0357	0.372617	2.56536	0.358593	0.12487
ENSG00000270332	-0.24733	0.332139	0.822747	0.394379	0.87352	SMC2-DT	lncRNA						1.19715	0.296971	0.99543	0.215871	0.0587271
ENSG00000288989	-0.247209	0.724229	0.644095	0.435143	0.88853		lncRNA						1.6441	0.50807	1.36408	0.558225	0.0513277
ENSG00000260592	-0.247177	0.947184	1.4909	0.277149	0.811352		lncRNA						1.91422	0.259374	1.6059	0.154054	0.0907909
ENSG00000236081	-0.247064	3.31698	4.76089	0.0459557	0.521992	ELFN1-AS1	lncRNA						10.6713	0.9489	8.96633	0.751062	0.282336
ENSG00000288864	-0.246992	2.01099	0.565273	0.46413	0.898775	ARHGAP11A-SCG5	protein_coding						4.09009	2.55214	3.50855	0.842632	0.0463489
ENSG00000198814	-0.246881	2.30602	2.07911	0.170501	0.736151	GK	protein_coding						5.25332	1.339	4.37597	0.116179	0.133033
ENSG00000168071	-0.246778	2.98365	3.71892	0.0735399	0.604739	CCDC88B	protein_coding						8.45863	1.20246	7.0792	0.48581	0.218432
ENSG00000113638	-0.246677	3.78729	4.14952	0.060261	0.56369	TTC33	protein_coding						14.8575	1.45118	12.4846	1.97754	0.248959
ENSG00000223756	-0.246589	0.502349	0.680044	0.422883	0.885338	TSSC2	transcribed_unprocessed_pseudogene						1.3792	0.451761	1.13481	0.372467	0.0528907
ENSG00000196352	-0.246577	5.81715	6.88396	0.0195386	0.411609	CD55	protein_coding						61.0583	8.09905	51.4326	2.84656	0.385515
ENSG00000023608	-0.246427	3.45033	3.58529	0.0783485	0.613486	SNAPC1	protein_coding						11.6391	2.13862	9.85021	0.598374	0.212195
ENSG00000162600	-0.246224	3.45194	2.89462	0.110135	0.661909	OMA1	protein_coding						11.6704	1.25513	9.88855	2.06303	0.179202
ENSG00000255639	-0.246159	1.64374	1.55628	0.231913	0.783029		protein_coding						3.23403	0.683283	2.70232	0.393775	0.106222
ENSG00000027869	-0.246046	4.0563	5.26599	0.0370769	0.490911	SH2D2A	protein_coding						17.8489	2.16392	15.0581	1.36442	0.308997
ENSG00000171867	-0.245964	4.44469	8.22299	0.0120278	0.3678	PRNP	protein_coding						23.4268	1.6752	19.7709	1.09137	0.434388
ENSG00000266983	-0.245817	2.84222	3.46775	0.0828904	0.618271	RANBP3-DT	lncRNA						7.61109	0.674806	6.41285	0.824515	0.208821
ENSG00000180035	-0.24552	3.84582	3.79022	0.071118	0.598889	ZNF48	protein_coding						15.4013	1.79216	13.0243	2.11751	0.222654
ENSG00000071794	-0.245428	5.45708	6.80899	0.0200989	0.411609	HLTF	protein_coding						47.4306	6.30905	40.0435	2.22989	0.385515
ENSG00000104312	-0.245411	4.88269	5.3784	0.0353839	0.486128	RIPK2	protein_coding						31.8771	4.48761	26.8354	2.41045	0.31325
ENSG00000289480	-0.24531	0.307153	0.802529	0.392399	0.87291		lncRNA						1.16349	0.133407	0.984997	0.311914	0.0590303
ENSG00000176896	-0.245189	0.59339	0.700404	0.41618	0.881438	TCEANC	protein_coding						1.48174	0.499469	1.21772	0.365703	0.0548083
ENSG00000138031	-0.245179	4.29894	6.50562	0.0225647	0.423877	ADCY3	protein_coding						21.1377	1.49029	17.8683	1.81974	0.37276
ENSG00000136710	-0.245133	5.82094	8.00634	0.0129787	0.378373	CCDC115	protein_coding						61.2334	6.10951	51.5888	3.61987	0.422079
ENSG00000257526	-0.245073	0.331618	1.0105	0.394379	0.87352		lncRNA						1.18735	0.181321	0.995606	0.136248	0.0587271
ENSG00000165282	-0.245045	2.93263	3.26652	0.0914196	0.633489	PIGO	protein_coding						8.08767	1.27526	6.82781	0.576741	0.198261
ENSG00000223665	-0.245037	0.776337	0.842596	0.373618	0.866811		lncRNA						1.66771	0.416974	1.41093	0.432868	0.0620753
ENSG00000115267	-0.244993	0.551715	0.929334	0.359532	0.860034	IFIH1	protein_coding						1.42783	0.351132	1.1895	0.251261	0.0654843
ENSG00000129038	-0.244888	0.331499	0.50257	0.489575	0.905406	LOXL1	protein_coding						1.18609	0.220894	0.994834	0.595901	0.0431565
ENSG00000187091	-0.244638	6.21482	8.70705	0.0101791	0.348666	PLCD1	protein_coding						80.3772	3.09446	67.8613	7.1001	0.45759
ENSG00000138030	-0.244432	2.77992	3.18991	0.0949409	0.638747	KHK	protein_coding						7.28487	1.03894	6.14103	0.485305	0.194671
ENSG00000196646	-0.244428	0.947851	0.900748	0.358077	0.859868	ZNF136	protein_coding						1.89311	0.421077	1.61002	0.518349	0.0655681
ENSG00000218510	-0.244198	3.48808	3.25353	0.0920057	0.635552	LINC00339	lncRNA						12.0886	2.49919	10.1214	0.758971	0.196849
ENSG00000139324	-0.24403	3.18454	1.85354	0.19408	0.756107	TMTC3	protein_coding						9.66927	1.87919	8.15239	2.02497	0.121417
ENSG00000245849	-0.243743	2.75986	2.91754	0.108856	0.659689	RAD51-AS1	lncRNA						7.17243	0.247802	6.05239	1.16174	0.180661
ENSG00000132436	-0.243671	4.05288	5.29375	0.0366502	0.488424	FIGNL1	protein_coding						17.7759	1.9234	15.0468	1.44366	0.311203
ENSG00000287093	-0.243609	0.206966	0.824391	0.413585	0.879895		lncRNA						1.05924	0.251433	0.897498	0.143827	0.0555689
ENSG00000234062	-0.243452	0.116783	0.723725	0.437612	0.888647	TM9SF5P	transcribed_unprocessed_pseudogene						0.994403	0.23598	0.832092	0.182179	0.0512706
ENSG00000235065	-0.243424	1.45158	1.31369	0.270224	0.808533	RPL24P2	processed_pseudogene						2.81025	0.498257	2.33441	0.576492	0.0923022
ENSG00000122729	-0.243408	4.50925	4.7065	0.0470529	0.522122	ACO1	protein_coding						24.5039	2.62763	20.7222	2.96368	0.282228
ENSG00000169242	-0.243361	1.96905	1.92375	0.186322	0.749318	EFNA1	protein_coding						4.05266	0.817298	3.43759	0.304154	0.125334
ENSG00000163440	-0.243183	0.180459	0.550091	0.470081	0.901642	PDCL2	protein_coding						1.03248	0.27406	0.889669	0.346194	0.044966
ENSG00000288596	-0.243105	3.14594	4.52557	0.0509305	0.535882	C8orf44	lncRNA						9.42017	0.436889	7.9608	0.818485	0.270931
ENSG00000187118	-0.243009	6.65702	5.83377	0.0293867	0.458906	CMC1	protein_coding						109.233	15.6805	92.3061	7.68475	0.338276
ENSG00000176597	-0.242971	4.34617	6.50638	0.0225581	0.423877	B3GNT5	protein_coding						21.8161	2.1605	18.4827	1.35236	0.37276
ENSG00000281501	-0.242906	1.9886	1.61282	0.224027	0.77771	SEPSECS-AS1	lncRNA						4.11866	0.858193	3.48325	0.661762	0.109182
ENSG00000105383	-0.242592	4.37553	3.82112	0.0700978	0.59684	CD33	protein_coding						22.4467	4.32979	18.8624	1.98482	0.224142
ENSG00000147853	-0.242508	5.69745	12.2181	0.00338671	0.247583	AK3	protein_coding						56.1022	1.88104	47.3944	1.15232	0.606279
ENSG00000152669	-0.242491	1.75084	1.40873	0.254281	0.797261	CCNO	protein_coding						3.50425	0.760983	2.91387	0.629587	0.0983995
ENSG00000142235	-0.242339	3.2321	2.98348	0.105273	0.650833	LMTK3	protein_coding						10.0735	1.79712	8.44615	1.06012	0.18653
ENSG00000092871	-0.242196	3.65764	4.58922	0.049525	0.529672	RFFL	protein_coding						13.5534	1.77611	11.4185	0.794192	0.275993
ENSG00000181097	-0.242102	0.760894	1.01413	0.330367	0.843679	LINC02878	lncRNA						1.65566	0.247378	1.39378	0.375093	0.0738226
ENSG00000248710	-0.241944	1.87126	1.51705	0.237599	0.785073	TRIM59-IFT80	protein_coding						3.76814	0.80137	3.20058	0.592142	0.10509
ENSG00000133731	-0.241883	5.01769	7.51325	0.0154847	0.394795	IMPA1	protein_coding						34.921	1.63481	29.5313	3.23959	0.403628
ENSG00000198848	-0.241698	1.01824	1.28919	0.279674	0.812634	CES1	protein_coding						2.0147	0.308298	1.68988	0.300673	0.0901049
ENSG00000135452	-0.241581	3.02102	2.29434	0.151261	0.714856	TSPAN31	protein_coding						8.64279	1.41566	7.28179	1.4914	0.145782
ENSG00000178412	-0.241482	0.914183	0.68615	0.420855	0.884501	CTDP1-DT	lncRNA						1.90178	0.739134	1.56235	0.437792	0.0533018
ENSG00000147894	-0.241302	1.15366	1.52309	0.251733	0.795366	C9orf72	protein_coding						2.23886	0.310375	1.88575	0.233621	0.0994328
ENSG00000155980	-0.241299	3.298	2.11092	0.167472	0.732596	KIF5A	protein_coding						10.527	2.17079	8.8718	1.77891	0.135135
ENSG00000146085	-0.241269	4.13272	7.77447	0.0140937	0.383902	MMUT	protein_coding						18.8571	1.15321	15.9344	0.560568	0.41578
ENSG00000130997	-0.241243	1.03316	1.12925	0.305252	0.831306	POLN	protein_coding						2.05677	0.423019	1.72062	0.401027	0.0802392
ENSG00000236189	-0.241223	1.28955	1.60073	0.234797	0.784311	RPL18AP15	processed_pseudogene						2.48216	0.265975	2.08186	0.327108	0.105512
ENSG00000290994	-0.241139	1.78628	2.02765	0.175547	0.740591		lncRNA						3.5395	0.382278	3.00903	0.460081	0.130421
ENSG00000124092	-0.241053	7.31756	6.8132	0.020067	0.411609	CTCFL	protein_coding						172.583	22.2994	146.072	10.1499	0.385515
ENSG00000236869	-0.240947	0.550025	0.85348	0.370635	0.866349	ZKSCAN7-AS1	lncRNA						1.40252	0.409042	1.18496	0.213537	0.0623069
ENSG00000182118	-0.240933	6.68919	6.07922	0.0266484	0.446796	FAM89A	protein_coding						111.72	16.3974	94.4358	6.05286	0.349891
ENSG00000231663	-0.240853	2.93713	2.21699	0.157848	0.720358	COA6-AS1	lncRNA						8.12086	0.0618599	6.86346	1.79849	0.142452
ENSG00000298364	-0.24071	0.33261	0.518102	0.483053	0.90391		lncRNA						1.1581	0.494838	0.994694	0.356022	0.0438746
ENSG00000156253	-0.240686	3.9955	3.52191	0.0807597	0.615332	RWDD2B	protein_coding						17.0949	0.673661	14.4955	2.94516	0.210891
ENSG00000101752	-0.240609	5.17417	6.89839	0.0194328	0.411609	MIB1	protein_coding						38.9052	4.63033	32.9596	1.66881	0.385515
ENSG00000293919	-0.24058	4.05194	7.74639	0.0142361	0.383902		lncRNA						17.8095	0.703677	15.0673	0.685986	0.41578
ENSG00000103995	-0.24055	5.20934	2.0287	0.175442	0.740591	CEP152	protein_coding						39.7839	11.6009	33.7483	6.47418	0.130421
ENSG00000175066	-0.240517	4.06023	6.70119	0.0209375	0.415794	GK5	protein_coding						17.8608	1.42413	15.1421	0.816875	0.381122
ENSG00000225465	-0.240353	0.686541	1.16796	0.342961	0.852429	RFPL1S	lncRNA						1.56743	0.190866	1.31187	0.225046	0.069342
ENSG00000137274	-0.240337	2.82165	2.13186	0.165516	0.730728	BPHL	protein_coding						7.51797	1.68013	6.31934	0.765246	0.136244
ENSG00000287115	-0.240308	2.21459	2.39368	0.143293	0.707295	LINC02993	lncRNA						4.88287	0.759965	4.10738	0.330303	0.150399
ENSG00000304961	-0.240306	1.28028	0.84238	0.373678	0.866811		lncRNA						2.4849	0.750414	2.06443	0.662146	0.0620753
ENSG00000128918	-0.240286	6.77517	11.7355	0.00390015	0.256096	ALDH1A2	protein_coding						118.484	6.77648	100.291	3.33674	0.591598
ENSG00000280832	-0.240283	2.77824	2.29914	0.150864	0.714605	GSEC	lncRNA						7.32466	1.60795	6.15438	0.504297	0.145934
ENSG00000167971	-0.240242	1.7131	1.53535	0.234923	0.784311	CASKIN1	protein_coding						3.38682	0.691776	2.86051	0.48523	0.105512
ENSG00000278768	-0.240214	1.08041	0.786101	0.389699	0.872761	BACE1-AS	lncRNA						2.09015	0.607076	1.79439	0.546931	0.0591049
ENSG00000163576	-0.240108	1.04518	1.23236	0.284955	0.817854	EFHB	protein_coding						2.07326	0.322117	1.74409	0.354032	0.0873243
ENSG00000285253	-0.239903	1.48376	1.83014	0.207733	0.767861		protein_coding						2.8753	0.477782	2.41093	0.0303467	0.114718
ENSG00000136425	-0.239798	4.68574	7.93641	0.0133039	0.37932	CIB2	protein_coding						27.7345	2.44264	23.4645	0.958654	0.420995
ENSG00000276517	-0.239763	1.82436	1.74827	0.2065	0.767348		lncRNA						3.64475	0.329758	3.09943	0.679435	0.115007
ENSG00000179085	-0.23963	6.76912	4.36239	0.0547534	0.549373	DPM3	protein_coding						118.091	23.4474	99.9007	2.75014	0.260132
ENSG00000203326	-0.239409	1.32381	1.25528	0.280696	0.813553	ZNF525	protein_coding						2.49804	0.593085	2.13336	0.357754	0.0896142
ENSG00000197258	-0.239245	0.850889	0.836768	0.375231	0.867054	EIF4BP6	processed_pseudogene						1.7445	0.670127	1.49251	0.131685	0.061954
ENSG00000236264	-0.239231	1.21663	1.49492	0.248685	0.792882	RPL26P30	transcribed_processed_pseudogene						2.35059	0.265788	1.97819	0.332898	0.100792
ENSG00000118507	-0.239122	1.56638	1.32627	0.26804	0.807993	AKAP7	protein_coding						3.02771	0.69081	2.56444	0.452303	0.0925925
ENSG00000106105	-0.239035	8.47181	6.31144	0.0243271	0.43073	GARS1	protein_coding						384.326	59.4231	325.549	9.95342	0.365794
ENSG00000164751	-0.238996	4.23208	6.54217	0.0222498	0.421109	PEX2	protein_coding						20.2274	1.86125	17.0943	1.02302	0.375606
ENSG00000288550	-0.238851	2.19331	1.10262	0.310817	0.834235		protein_coding						4.79434	0.601814	4.04891	1.62268	0.0787117
ENSG00000104205	-0.238785	0.947627	0.80047	0.385511	0.872761	SGK3	protein_coding						1.91737	0.50518	1.62234	0.479279	0.0591049
ENSG00000139329	-0.2387	0.132642	0.458048	0.509153	0.913756	LUM	protein_coding						1.00873	0.393844	0.858183	0.314636	0.0391697
ENSG00000156787	-0.238621	4.09855	7.45269	0.0158294	0.395758	TBC1D31	protein_coding						18.3951	1.27324	15.5666	0.293025	0.402571
ENSG00000307669	-0.238602	1.87176	1.40678	0.254595	0.797261		lncRNA						3.78391	0.1197	3.2213	0.998998	0.0983995
ENSG00000243660	-0.238598	1.75222	1.43207	0.250559	0.794981	ZNF487	protein_coding						3.5049	0.957058	2.93581	0.16203	0.099643
ENSG00000224114	-0.238521	2.60708	2.87362	0.111324	0.665055		processed_pseudogene						6.42877	0.869874	5.43263	0.460808	0.177143
ENSG00000134030	-0.238289	1.63358	1.67001	0.216401	0.773927	CTIF	protein_coding						3.17083	0.196478	2.70082	0.554833	0.1113
ENSG00000177721	-0.238285	2.01546	2.31237	0.149775	0.713094	ANXA2R	protein_coding						4.22454	0.572871	3.56517	0.284615	0.146853
ENSG00000139146	-0.238152	4.54566	7.13006	0.0178222	0.401539	SINHCAF	protein_coding						25.1136	2.08462	21.2699	1.46337	0.396272
ENSG00000257411	-0.238108	3.69707	1.13254	0.304574	0.830819		protein_coding						13.7188	4.83238	11.7167	3.11495	0.0804934
ENSG00000161940	-0.237944	1.2919	0.718787	0.41027	0.879429	BCL6B	protein_coding						2.45687	0.847466	2.0785	0.723794	0.055799
ENSG00000143578	-0.237939	2.9057	1.31356	0.270248	0.808533	CREB3L4	protein_coding						8.0306	2.36592	6.71555	1.76913	0.0923022
ENSG00000145147	-0.237884	2.27732	2.55321	0.131551	0.696713	SLIT2	protein_coding						5.05952	0.536746	4.29601	0.525244	0.156946
ENSG00000106780	-0.237793	2.79056	3.73058	0.0731373	0.604578	MEGF9	protein_coding						7.31439	0.329226	6.19869	0.633752	0.218548
ENSG00000101751	-0.237671	1.50555	0.873746	0.365172	0.863787	POLI	protein_coding						2.95077	1.26487	2.45734	0.176091	0.0635935
ENSG00000176714	-0.237396	0.390764	0.832144	0.398982	0.875384	CCDC121	protein_coding						1.22938	0.184237	1.03583	0.277774	0.0578012
ENSG00000136997	-0.237118	8.21343	3.74175	0.072754	0.603607	MYC	protein_coding						321.098	43.9816	272.328	46.5586	0.219246
ENSG00000138777	-0.236849	6.19279	7.34543	0.0164619	0.396389	PPA2	protein_coding						79.0481	8.71665	67.0181	3.7203	0.401879
ENSG00000170522	-0.236834	5.16685	3.01583	0.103567	0.64837	ELOVL6	protein_coding						38.5511	7.63598	32.8378	4.65993	0.188177
ENSG00000196189	-0.236717	0.130083	0.294218	0.59574	0.932262	SEMA4A	protein_coding						0.985983	0.347872	0.843382	0.582598	0.0304621
ENSG00000211751	-0.236495	3.67168	2.42765	0.140688	0.704602	TRBC1	TR_C_gene						13.7194	3.00337	11.5513	1.79797	0.152056
ENSG00000259305	-0.236474	2.77906	2.75474	0.118354	0.677911	ZHX1-C8orf76	protein_coding						7.25517	0.817241	6.13382	0.913225	0.168827
ENSG00000286185	-0.236422	0.745622	1.313	0.334657	0.846799		protein_coding						1.63335	0.174344	1.38014	0.0943178	0.0722196
ENSG00000291109	-0.236323	0.771458	1.13146	0.3344	0.846799	CES1P1	lncRNA						1.66767	0.293234	1.40402	0.184849	0.0722196
ENSG00000103426	-0.236266	5.62638	4.10931	0.0613731	0.568236	CORO7-PAM16	protein_coding						53.3348	8.559	45.2336	5.08926	0.245472
ENSG00000283773	-0.236147	2.24821	1.79264	0.201145	0.76258		transcribed_unprocessed_pseudogene						4.94042	1.01966	4.20384	0.594034	0.117715
ENSG00000273391	-0.236006	1.81458	1.16556	0.297883	0.827337		lncRNA						3.66508	0.794452	3.06004	0.898992	0.0823176
ENSG00000082458	-0.235985	2.5663	2.75326	0.118445	0.678177	DLG3	protein_coding						6.19377	0.91972	5.27861	0.434851	0.168657
ENSG00000233175	-0.235965	0.159082	0.750999	0.440817	0.888945	FMNL1-AS1	lncRNA						1.02146	0.147467	0.86463	0.228828	0.0511251
ENSG00000290654	-0.235804	3.06581	2.53797	0.13262	0.698917		lncRNA						8.81795	1.73728	7.52794	0.885737	0.155575
ENSG00000172340	-0.235691	5.1679	8.6959	0.0102178	0.348666	SUCLG2	protein_coding						38.7436	1.8591	32.8665	2.49418	0.45759
ENSG00000170085	-0.235659	4.16492	5.66894	0.0314095	0.467303	SIMC1	protein_coding						19.2263	1.88919	16.3337	1.26088	0.330401
ENSG00000151687	-0.235551	0.13706	0.464708	0.506136	0.913069	ANKAR	protein_coding						0.978607	0.411452	0.84577	0.287101	0.0394963
ENSG00000259768	-0.23549	2.10331	2.28572	0.151978	0.715026	ZFHX3-AS1	lncRNA						4.4838	0.370359	3.80632	0.54561	0.145678
ENSG00000307942	-0.235391	3.00747	2.91663	0.108906	0.659689	FRG1JP	lncRNA						8.52658	1.41197	7.23733	0.606482	0.180661
ENSG00000273344	-0.235389	4.49233	6.05665	0.0268874	0.448852	PAXIP1-DT	lncRNA						24.2226	2.98882	20.5212	0.880251	0.347897
ENSG00000180747	-0.235301	0.972153	1.11038	0.30918	0.832557	SMG1P3	transcribed_unprocessed_pseudogene						1.90779	0.467588	1.64115	0.20093	0.0795858
ENSG00000225891	-0.235278	0.653593	0.952926	0.366975	0.8649	DHDDS-AS1	lncRNA						1.53609	0.303595	1.28	0.263867	0.0630339
ENSG00000128829	-0.235255	5.46794	4.19349	0.0590717	0.558369	EIF2AK4	protein_coding						47.6434	9.27383	40.4995	2.47961	0.253078
ENSG00000125730	-0.235156	0.144815	0.730494	0.439775	0.888647	C3	protein_coding						1.0022	0.168093	0.85753	0.227971	0.0512706
ENSG00000129195	-0.2351	2.81549	2.04199	0.174122	0.740096	PIMREG	protein_coding						7.45941	1.57632	6.31941	0.869036	0.130712
ENSG00000140451	-0.234992	3.37174	1.96504	0.181942	0.746835	PIF1	protein_coding						10.9283	2.99252	9.34223	1.01845	0.126775
ENSG00000138778	-0.23484	5.95347	2.34472	0.147153	0.71045	CENPE	protein_coding						66.6882	20.1783	56.7896	3.62812	0.148467
ENSG00000143156	-0.234715	4.51116	7.276	0.0168868	0.396494	NME7	protein_coding						24.533	2.02968	20.8021	1.16009	0.401763
ENSG00000234648	-0.234714	0.184433	0.729777	0.432007	0.888377		processed_pseudogene						1.0364	0.28713	0.888238	0.121903	0.0514029
ENSG00000233098	-0.234634	4.48478	7.18049	0.0174924	0.401412	CCDC144NL-AS1	lncRNA						23.9765	2.2435	20.4303	0.615164	0.39641
ENSG00000265843	-0.234534	6.43707	4.95237	0.0423245	0.510887	LINC01029	lncRNA						93.4039	16.4762	79.4764	3.70398	0.291675
ENSG00000186314	-0.234518	4.89916	6.5754	0.0219679	0.418562	PRELID2	protein_coding						32.052	2.93062	27.2812	2.42967	0.37824
ENSG00000237742	-0.234457	2.5238	1.91454	0.187316	0.750119	HEY2-AS1	lncRNA						6.00707	1.57624	5.12433	0.246441	0.12487
ENSG00000289447	-0.234346	0.888737	0.827545	0.377804	0.868804		lncRNA						1.79369	0.38177	1.53664	0.482699	0.0610783
ENSG00000196139	-0.234337	4.52486	1.84919	0.194574	0.756891	AKR1C3	protein_coding						24.8997	7.36714	21.035	3.79592	0.120967
ENSG00000174165	-0.234258	4.1916	7.33351	0.0165339	0.396389	ZDHHC24	protein_coding						19.5874	0.634427	16.6327	1.13313	0.401879
ENSG00000254535	-0.234241	0.159992	0.619961	0.443697	0.889875	PABPC4L	protein_coding						1.02544	0.244249	0.873859	0.260722	0.0506712
ENSG00000138646	-0.234041	0.378462	0.597681	0.451839	0.8931	HERC5	protein_coding						1.2048	0.319518	1.0321	0.38892	0.0490997
ENSG00000074935	-0.234029	4.16508	4.78379	0.0455026	0.52121	TUBE1	protein_coding						19.2675	1.80181	16.3238	1.97504	0.282987
ENSG00000259943	-0.234016	3.66057	4.45484	0.0525477	0.5433	ZMPSTE24-DT	lncRNA						13.49	0.297703	11.4788	1.59267	0.264961
ENSG00000187653	-0.233667	2.66634	2.95176	0.106978	0.655077	TMSB4XP8	processed_pseudogene						6.72404	0.818299	5.69718	0.546519	0.183708
ENSG00000165325	-0.233567	3.10658	1.6647	0.217095	0.775755	DEUP1	protein_coding						9.20202	2.4822	7.79836	1.38305	0.110275
ENSG00000262481	-0.233483	3.89099	3.78989	0.0711289	0.598889	TMEM256-PLSCR3	protein_coding						15.9279	2.3066	13.4891	1.51655	0.222654
ENSG00000237311	-0.23347	5.37574	4.07792	0.0622584	0.569339		lncRNA						44.7977	6.88017	38.0276	5.25352	0.244629
ENSG00000258608	-0.233335	2.92976	3.95063	0.0660068	0.579505	DNAJC19P9	processed_pseudogene						8.05476	0.533045	6.853	0.512445	0.236943
ENSG00000235363	-0.23323	2.84678	2.41108	0.141951	0.705671	SNRPGP10	processed_pseudogene						7.62185	1.58962	6.46897	0.331992	0.151398
ENSG00000101844	-0.233083	3.6137	3.0083	0.103961	0.649328	ATG4A	protein_coding						13.1392	2.30495	11.1114	1.47631	0.187536
ENSG00000137817	-0.232915	3.31511	3.54812	0.0797519	0.614779	PARP6	protein_coding						10.615	1.42815	9.01399	0.779122	0.211281
ENSG00000289740	-0.232631	5.98723	0.874441	0.364987	0.863787	TALAM1	lncRNA						68.1718	27.2362	58.1102	18.4218	0.0635935
ENSG00000262001	-0.232429	5.23861	2.93983	0.107628	0.65697	DLGAP1-AS2	lncRNA						40.7473	9.41996	34.5716	3.77354	0.182454
ENSG00000146411	-0.2324	0.451056	0.581584	0.457876	0.896129	SLC2A12	protein_coding						1.30782	0.393624	1.09724	0.385433	0.0476294
ENSG00000164180	-0.232306	5.22478	7.3069	0.0166962	0.396389	TMEM161B	protein_coding						40.2593	2.7751	34.2422	3.06434	0.401879
ENSG00000162694	-0.232114	4.2414	7.85674	0.0136859	0.381204	EXTL2	protein_coding						20.266	0.521134	17.2541	0.919588	0.418842
ENSG00000135473	-0.232018	3.81991	4.54452	0.0505073	0.535447	PAN2	protein_coding						15.1317	2.10527	12.8437	0.288782	0.271284
ENSG00000178917	-0.232016	3.57242	3.55402	0.0795271	0.614274	ZNF852	protein_coding						12.7124	1.2672	10.8005	1.58399	0.211638
ENSG00000103260	-0.23143	4.92058	6.4732	0.0228484	0.425649	METRN	protein_coding						32.5226	2.28967	27.7134	2.83861	0.370949
ENSG00000174564	-0.231413	1.47347	0.687177	0.420515	0.8844	IL20RB	protein_coding						2.85958	0.933694	2.40218	0.973434	0.0533515
ENSG00000296299	-0.231325	2.50618	1.81618	0.198375	0.760271		lncRNA						5.9782	1.37128	5.07526	0.573809	0.119032
ENSG00000267258	-0.231191	0.301954	0.617418	0.444614	0.889951	PPIAP58	processed_pseudogene						1.13116	0.217743	0.96601	0.3353	0.0506339
ENSG00000229083	-0.231191	0.627816	0.972358	0.357271	0.859201	PSMA6P2	processed_pseudogene						1.47804	0.305619	1.26882	0.169246	0.0659055
ENSG00000197165	-0.231025	0.0861682	0.505309	0.488414	0.905406	SULT1A2	protein_coding						0.978327	0.363073	0.81556	0.206337	0.0431565
ENSG00000129158	-0.230956	3.4944	3.80179	0.0707339	0.597871	SERGEF	protein_coding						12.039	1.18931	10.2012	1.26649	0.223392
ENSG00000250682	-0.230875	0.999172	0.800968	0.385367	0.872761	LINC00491	lncRNA						1.96092	0.537107	1.6774	0.468203	0.0591049
ENSG00000127337	-0.230749	5.67287	8.87723	0.00960847	0.342578	YEATS4	protein_coding						54.9212	3.44083	46.8043	2.6742	0.46524
ENSG00000279066	-0.230737	0.216618	0.582264	0.457618	0.896129	HEXD-IT1	lncRNA						1.05136	0.287328	0.911816	0.278492	0.0476294
ENSG00000182568	-0.23069	1.20704	0.837313	0.375079	0.867054	SATB1	protein_coding						2.30262	0.492041	1.96634	0.659547	0.061954
ENSG00000215492	-0.230677	0.295322	0.595323	0.452715	0.893784	HNRNPA1P7	transcribed_processed_pseudogene						1.11349	0.454256	0.965182	0.138599	0.0487676
ENSG00000267383	-0.230349	1.50617	0.931932	0.35013	0.85429		lncRNA						2.85574	0.54959	2.45868	0.882425	0.0683945
ENSG00000154608	-0.23034	2.09102	0.84373	0.373306	0.866811	CEP170P1	transcribed_unprocessed_pseudogene						4.38735	1.74131	3.76913	0.747777	0.0620753
ENSG00000148690	-0.230323	4.88592	7.86741	0.013634	0.381204	FRA10AC1	protein_coding						31.7187	1.59829	27.0578	2.08712	0.418842
ENSG00000234964	-0.230196	1.99365	1.76852	0.204033	0.766173	FABP5P7	processed_pseudogene						4.09461	0.649501	3.50085	0.564275	0.115673
ENSG00000100968	-0.230145	0.294069	0.461008	0.507808	0.913726	NFATC4	protein_coding						1.16643	0.485497	0.959326	0.327349	0.0391839
ENSG00000046647	-0.230124	3.53378	3.41122	0.0851867	0.623638	GEMIN8	protein_coding						12.3691	1.27294	10.5106	1.58087	0.205067
ENSG00000290937	-0.230092	1.48038	1.77333	0.207669	0.767807		lncRNA						2.82271	0.226205	2.41459	0.266778	0.114748
ENSG00000217930	-0.230068	5.63579	3.99392	0.0647029	0.575573	PAM16	protein_coding						53.5786	8.44089	45.6355	5.06434	0.2399
ENSG00000264229	-0.230053	1.68425	0.508874	0.48691	0.904948	RNU4ATAC	snRNA						3.27397	1.49394	2.77426	1.01132	0.0433766
ENSG00000293485	-0.229863	2.93722	2.08787	0.16966	0.735656	SERHL	lncRNA						8.15257	1.81399	6.91286	0.804114	0.133325
ENSG00000267042	-0.229796	0.831516	0.710045	0.413064	0.879515		lncRNA						1.75129	0.515326	1.48164	0.44324	0.0557569
ENSG00000138175	-0.229693	4.81196	5.63718	0.0318176	0.469652	ARL3	protein_coding						30.1696	3.76309	25.7245	1.79612	0.328224
ENSG00000174749	-0.229682	4.99925	7.57653	0.0151337	0.392071	FAM241A	protein_coding						34.3689	1.68457	29.302	2.57273	0.406635
ENSG00000113083	-0.229652	0.213574	0.635805	0.444735	0.889951	LOX	protein_coding						1.06373	0.196403	0.902268	0.289201	0.0506339
ENSG00000152256	-0.229589	3.51493	3.63938	0.0763582	0.611762	PDK1	protein_coding						12.1897	0.928601	10.3674	1.46317	0.213417
ENSG00000245848	-0.229574	1.80769	1.90603	0.188242	0.751069	CEBPA	protein_coding						3.58532	0.501386	3.06429	0.307096	0.12432
ENSG00000135437	-0.229436	0.323754	0.860485	0.422308	0.885237	RDH5	protein_coding						1.15842	0.210627	0.988481	0.13582	0.0529404
ENSG00000169087	-0.22943	1.73579	1.45903	0.246348	0.791806	HSPBAP1	protein_coding						3.43477	0.530888	2.89757	0.569238	0.101381
ENSG00000151470	-0.229327	3.83246	2.68898	0.122475	0.684732	C4orf33	protein_coding						15.3155	3.44207	12.9801	1.07346	0.164479
ENSG00000165650	-0.229202	5.13592	5.22131	0.037776	0.494266	PDZD8	protein_coding						37.7423	5.1829	32.2374	2.55195	0.306039
ENSG00000134317	-0.229108	1.75154	1.51199	0.238345	0.785073	GRHL1	protein_coding						3.44298	0.614003	2.94657	0.488666	0.10509
ENSG00000135390	-0.229088	8.70379	7.97543	0.0131213	0.379065	ATP5MC2	protein_coding						449.915	46.3198	383.787	11.5939	0.421287
ENSG00000265817	-0.228997	2.35819	1.93791	0.184805	0.749198	FSBP	protein_coding						5.36676	0.87229	4.57436	0.718222	0.125403
ENSG00000183891	-0.228983	4.94107	4.93788	0.0425872	0.51187	TTC32	protein_coding						32.9823	1.17757	28.1521	4.42343	0.290841
ENSG00000159674	-0.228965	2.63791	3.49202	0.0819276	0.616727	SPON2	protein_coding						6.53853	0.132742	5.57065	0.43611	0.209907
ENSG00000023287	-0.228846	5.73248	3.8523	0.0690859	0.592879	RB1CC1	protein_coding						57.1439	10.4009	48.8185	5.13885	0.227034
ENSG00000138780	-0.228667	3.57529	3.02269	0.10321	0.647638	GSTCD	protein_coding						12.6793	0.788141	10.794	2.13504	0.188668
ENSG00000272791	-0.228568	0.866936	0.969938	0.340787	0.851651		lncRNA						1.80802	0.489812	1.52285	0.167639	0.0697381
ENSG00000106789	-0.228457	5.35173	8.36739	0.0114386	0.358494	CORO2A	protein_coding						43.8876	3.67867	37.4659	0.901611	0.445518
ENSG00000296125	-0.228451	0.941598	0.462447	0.507157	0.913356		lncRNA						1.88882	0.854253	1.6231	0.508666	0.03936
ENSG00000125744	-0.228129	3.10924	2.55288	0.131574	0.696713	RTN2	protein_coding						9.19801	1.61744	7.79547	1.03997	0.156946
ENSG00000047597	-0.228072	4.40252	3.41935	0.0848517	0.623251	XK	protein_coding						22.7358	3.47613	19.3494	2.93941	0.205337
ENSG00000106976	-0.227904	3.82499	3.45514	0.0833962	0.620543	DNM1	protein_coding						15.1076	1.7893	12.8883	1.86496	0.207228
ENSG00000236756	-0.227823	3.72453	2.98596	0.105141	0.650833	DNAJC9-AS1	lncRNA						14.1393	1.61927	12.0134	2.08631	0.18653
ENSG00000213443	-0.227736	0.341331	0.551297	0.469604	0.901568	NPM1P7	processed_pseudogene						1.1574	0.469307	1.00769	0.199525	0.0450017
ENSG00000168333	-0.227679	2.80619	2.88131	0.110887	0.664247	PPDPFL	protein_coding						7.38866	0.440898	6.29078	0.967344	0.17767
ENSG00000137880	-0.227581	5.13236	3.90243	0.0674954	0.585226	GCHFR	protein_coding						37.8182	7.59066	32.1583	1.4027	0.232676
ENSG00000295815	-0.22753	1.43071	0.867304	0.366896	0.8649		lncRNA						2.76286	0.579461	2.33611	0.850097	0.0630339
ENSG00000248278	-0.227515	0.235389	0.900194	0.443682	0.889875	SUMO2P17	transcribed_processed_pseudogene						1.08655	0.0934744	0.926123	0.100123	0.0506712
ENSG00000169607	-0.227282	4.20513	4.92768	0.0427732	0.51187	CKAP2L	protein_coding						19.6856	1.84076	16.8393	1.79138	0.290841
ENSG00000104671	-0.227274	5.37153	6.82561	0.0199731	0.411609	DCTN6	protein_coding						44.5547	4.16432	38.0009	2.69582	0.385515
ENSG00000233514	-0.227204	1.44029	1.20881	0.289424	0.822319		processed_pseudogene						2.71624	0.568164	2.33513	0.416508	0.0849595
ENSG00000123739	-0.22717	6.30248	10.2338	0.00617031	0.300108	PLA2G12A	protein_coding						84.9293	4.08652	72.5828	3.14201	0.522723
ENSG00000095794	-0.227154	5.0114	8.36292	0.0114563	0.358494	CREM	protein_coding						34.6418	2.25498	29.5812	1.4321	0.445518
ENSG00000255836	-0.227069	1.68446	1.61331	0.22396	0.77771		processed_pseudogene						3.30022	0.414629	2.81456	0.450308	0.109182
ENSG00000132256	-0.227008	2.82681	2.68265	0.12288	0.684766	TRIM5	protein_coding						7.53141	1.20739	6.39265	0.534655	0.164458
ENSG00000147905	-0.226994	5.96757	5.84405	0.0292656	0.458906	ZCCHC7	protein_coding						67.3105	8.37737	57.5231	4.00117	0.338276
ENSG00000141738	-0.226761	1.00575	0.633664	0.438807	0.888647	GRB7	protein_coding						1.99669	0.411584	1.69712	0.766691	0.0512706
ENSG00000291138	-0.22671	0.0124852	0.479584	0.499513	0.909357		lncRNA						0.918691	0.279032	0.762628	0.251932	0.0412654
ENSG00000168350	-0.226707	2.00101	1.376	0.259627	0.802644	DEGS2	protein_coding						4.18403	1.04911	3.54484	0.561551	0.0954768
ENSG00000137193	-0.226522	8.73076	3.01201	0.103767	0.648805	PIM1	protein_coding						458.146	113.205	391.395	25.001	0.187886
ENSG00000178538	-0.226313	5.03381	8.62999	0.0104502	0.352203	CA8	protein_coding						35.1155	2.49818	30.0539	0.742967	0.453208
ENSG00000166845	-0.226204	3.0436	3.08113	0.100225	0.64581	C18orf54	protein_coding						8.72196	0.806265	7.43046	0.97147	0.189895
ENSG00000133103	-0.225977	2.86147	3.05926	0.10133	0.645874	COG6	protein_coding						7.66786	0.459854	6.56022	0.880829	0.189852
ENSG00000163755	-0.225881	3.00979	2.38154	0.144239	0.709148	HPS3	protein_coding						8.48605	1.76028	7.26644	0.422484	0.149263
ENSG00000198498	-0.225856	5.75757	9.35907	0.00818223	0.330395	TMA16	protein_coding						58.158	3.27654	49.7294	2.01013	0.480967
ENSG00000248334	-0.225841	0.0199179	0.632564	0.480608	0.90391	WHAMMP2	transcribed_unprocessed_pseudogene						0.896783	0.190688	0.772309	0.162392	0.0438746
ENSG00000196247	-0.225587	3.06669	3.15604	0.0965491	0.641419	ZNF107	protein_coding						8.81236	1.15185	7.56789	0.647526	0.192858
ENSG00000134970	-0.225529	5.77961	8.01116	0.0129566	0.378373	TMED7	protein_coding						59.1205	5.46444	50.5016	1.04125	0.422079
ENSG00000120008	-0.225508	3.5252	3.39276	0.0859527	0.624153	WDR11	protein_coding						12.2345	1.76804	10.4602	0.861646	0.204709
ENSG00000286322	-0.225497	0.806551	0.463811	0.506541	0.913216		lncRNA						1.74867	0.903542	1.44788	0.282564	0.0394264
ENSG00000174456	-0.225451	4.21826	2.50144	0.135227	0.701786	C12orf76	protein_coding						20.0113	4.38636	17.0178	2.58158	0.153795
ENSG00000198924	-0.225307	3.00824	3.92853	0.0666846	0.582122	DCLRE1A	protein_coding						8.49654	0.507399	7.25643	0.479362	0.234986
ENSG00000138686	-0.225259	3.91975	4.32448	0.0556894	0.549389	BBS7	protein_coding						16.1603	1.89069	13.816	1.1174	0.26012
ENSG00000091490	-0.225238	4.38254	3.8181	0.0701969	0.596906	SEL1L3	protein_coding						22.396	3.70207	19.0781	1.82884	0.224094
ENSG00000290738	-0.225201	0.0639163	0.51155	0.485786	0.904013	URAHP	lncRNA						0.921629	0.307931	0.80434	0.228316	0.0438252
ENSG00000103740	-0.225184	0.751436	0.909652	0.358599	0.860034	ACSBG1	protein_coding						1.62877	0.239384	1.38599	0.333962	0.0654843
ENSG00000033100	-0.225095	4.75904	5.2429	0.0374363	0.492709	CHPF2	protein_coding						29.0734	2.71072	24.8382	2.85822	0.30741
ENSG00000244457	-0.224927	0.607148	1.01298	0.38795	0.872761	ENO1P1	transcribed_processed_pseudogene						1.46257	0.0865663	1.23962	0.227687	0.0591049
ENSG00000247809	-0.224344	3.6452	3.10675	0.0989492	0.64563	NR2F2-AS1	lncRNA						13.2958	2.08685	11.3996	1.21677	0.190016
ENSG00000249307	-0.224331	3.80699	2.47016	0.13751	0.704204	LINC01088	lncRNA						14.9741	2.00948	12.7809	2.68967	0.152301
ENSG00000014123	-0.224266	4.48452	4.40474	0.0537296	0.546125	UFL1	protein_coding						23.9454	3.00854	20.4866	2.0567	0.262708
ENSG00000165516	-0.224234	4.38627	6.27646	0.0246612	0.430799	KLHDC2	protein_coding						22.4016	1.75291	19.1326	1.26897	0.365725
ENSG00000293509	-0.224215	4.11532	5.91718	0.028421	0.45781		lncRNA						18.5269	1.19408	15.8492	1.1726	0.339315
ENSG00000256238	-0.223976	0.296248	0.31435	0.583552	0.928771	SUPT16HP1	processed_pseudogene						1.10121	0.715642	0.967719	0.282056	0.0320912
ENSG00000100417	-0.223863	4.88724	3.32492	0.0888403	0.629183	PMM1	protein_coding						31.8534	6.36401	27.1524	2.73214	0.201223
ENSG00000291039	-0.223848	1.94211	1.31288	0.270367	0.808533	DHRS4L1	lncRNA						3.9579	1.01995	3.39352	0.402668	0.0923022
ENSG00000182141	-0.223774	2.77902	1.64531	0.219653	0.776342	ZNF708	protein_coding						7.14961	1.62847	6.17578	1.16067	0.109947
ENSG00000156587	-0.223636	4.17604	1.43028	0.250841	0.794981	UBE2L6	protein_coding						19.4192	4.70414	16.5336	4.61981	0.099643
ENSG00000163738	-0.223622	5.82458	4.62106	0.048839	0.527158	MTHFD2L	protein_coding						60.9446	8.4696	52.1615	4.86596	0.27806
ENSG00000268533	-0.223539	2.45485	1.79176	0.201249	0.76258		protein_coding						5.74144	1.16772	4.90366	0.532032	0.117715
ENSG00000185437	-0.223533	2.50438	1.45226	0.247396	0.792212	SH3BGR	protein_coding						5.97771	0.951504	5.07994	1.36757	0.101159
ENSG00000253945	-0.223364	1.78135	2.00725	0.184976	0.749318		processed_pseudogene						3.53529	0.299315	3.01459	0.257846	0.125334
ENSG00000244756	-0.223255	1.15697	0.916232	0.354099	0.856769		processed_pseudogene						2.21617	0.213306	1.8981	0.632615	0.0671362
ENSG00000124216	-0.222904	3.44582	1.39477	0.256543	0.799161	SNAI1	protein_coding						11.554	3.30741	9.89206	2.19994	0.0973657
ENSG00000033867	-0.222879	3.11474	1.55475	0.232132	0.783029	SLC4A7	protein_coding						9.11178	2.54462	7.8313	0.867593	0.106222
ENSG00000120868	-0.222806	2.88798	2.24928	0.155056	0.717304	APAF1	protein_coding						7.78545	1.22513	6.67068	0.962539	0.144297
ENSG00000204946	-0.222733	2.55293	2.58313	0.129482	0.69378	ZNF783	protein_coding						6.14117	0.57472	5.26544	0.625562	0.158778
ENSG00000106034	-0.22269	7.4283	7.42647	0.0159814	0.395758	CPED1	protein_coding						185.349	17.8191	158.847	9.70799	0.402571
ENSG00000111696	-0.222341	4.39314	4.10974	0.0613613	0.568236	NT5DC3	protein_coding						22.3674	3.39238	19.2393	1.48938	0.245472
ENSG00000272512	-0.222224	0.470863	0.618987	0.444048	0.889951		lncRNA						1.28879	0.41009	1.11246	0.271687	0.0506339
ENSG00000289393	-0.22218	1.11344	1.17269	0.297319	0.827337		lncRNA						2.15074	0.369705	1.83792	0.239213	0.0823176
ENSG00000219545	-0.222031	3.61638	4.71416	0.0468964	0.522122	UMAD1	protein_coding						13.0233	0.705388	11.1584	0.957432	0.282228
ENSG00000235453	-0.221751	3.62042	2.72412	0.120251	0.682191	SMIM27	protein_coding						13.1612	2.63471	11.2083	0.717081	0.166094
ENSG00000247498	-0.221741	2.29014	1.77199	0.203614	0.766173	GPRC5D-AS1	lncRNA						5.09269	0.914147	4.36755	0.60526	0.115673
ENSG00000278704	-0.221456	0.746121	0.720436	0.409746	0.879429		protein_coding						1.59514	0.397403	1.39532	0.402674	0.055799
ENSG00000288743	-0.221422	2.46565	1.96217	0.182242	0.746835		lncRNA						5.8086	1.05102	4.95147	0.476346	0.126775
ENSG00000146842	-0.221415	5.78841	6.67962	0.0211102	0.415794	TMEM209	protein_coding						59.3103	2.38007	50.8954	5.72959	0.381122
ENSG00000293957	-0.221356	1.91297	1.46445	0.245513	0.791372		lncRNA						3.91355	0.826845	3.31762	0.502917	0.101619
ENSG00000188827	-0.221296	2.85862	1.54262	0.233872	0.783999	SLX4	protein_coding						7.59724	1.80651	6.52517	1.26278	0.105684
ENSG00000295087	-0.22127	0.954206	0.422082	0.526023	0.91661		lncRNA						1.87745	0.857855	1.63094	0.723157	0.0378156
ENSG00000137801	-0.221233	2.13737	1.46672	0.245164	0.790956	THBS1	protein_coding						4.54784	1.15374	3.89627	0.411819	0.101848
ENSG00000175556	-0.22116	4.05817	3.63971	0.0763462	0.611762	LONRF3	protein_coding						17.7876	1.72177	15.234	2.2103	0.213417
ENSG00000085871	-0.221133	6.23459	5.35581	0.0357167	0.486128	MGST2	protein_coding						81.0146	12.2115	69.3954	1.39273	0.31325
ENSG00000048544	-0.221087	6.66645	9.68683	0.00735094	0.315588	MRPS10	protein_coding						109.186	3.3016	93.6684	5.83923	0.50088
ENSG00000282995	-0.221056	1.83262	1.50903	0.238784	0.785183	FRG1EP	transcribed_unprocessed_pseudogene						3.66874	0.640731	3.13277	0.48168	0.105029
ENSG00000123119	-0.221038	2.45193	1.58282	0.228167	0.780543	NECAB1	protein_coding						5.73916	1.22249	4.89107	0.749661	0.107603
ENSG00000279502	-0.22103	1.41776	0.853262	0.370694	0.866357		TEC						2.64218	0.875842	2.30754	0.411237	0.0623031
ENSG00000185834	-0.220658	3.91921	5.56104	0.0328216	0.474038	RPL12P4	processed_pseudogene						16.1277	1.142	13.8171	0.643255	0.324187
ENSG00000169981	-0.220629	2.74613	2.3846	0.143999	0.70874	ZNF35	protein_coding						7.00579	1.14307	6.0309	0.563322	0.149513
ENSG00000290999	-0.220586	3.25091	2.68311	0.122851	0.684766		lncRNA						10.0313	1.53373	8.63651	1.04961	0.164458
ENSG00000302317	-0.220561	0.472636	0.633174	0.43898	0.888647		lncRNA						1.29853	0.411652	1.12752	0.25187	0.0512706
ENSG00000228426	-0.220155	-0.00449226	0.447906	0.513809	0.914577	ZNF32-AS3	lncRNA						0.880471	0.329963	0.757874	0.171591	0.0387799
ENSG00000156009	-0.220117	1.31454	1.04544	0.323256	0.842392	MAGEA8	protein_coding						2.51048	0.436334	2.15418	0.478278	0.0744858
ENSG00000223572	-0.219947	0.834852	0.701031	0.415976	0.881438	CKMT1A	protein_coding						1.74016	0.526616	1.48391	0.371211	0.0548083
ENSG00000160352	-0.219867	4.63561	5.6036	0.0322559	0.472504	ZNF714	protein_coding						26.5577	1.86985	22.811	2.40934	0.325594
ENSG00000279133	-0.219864	1.44397	1.05818	0.320426	0.839288		TEC						2.71103	0.579079	2.34185	0.501367	0.0760892
ENSG00000164118	-0.219565	4.13032	4.81958	0.0448051	0.518469	CEP44	protein_coding						18.6477	1.24607	16.0434	1.77193	0.285277
ENSG00000115944	-0.219443	7.61263	5.43881	0.0345114	0.482465	COX7A2L	protein_coding						210.548	31.7181	180.712	7.55006	0.316534
ENSG00000119636	-0.219261	1.45302	0.936919	0.348884	0.854278	BBOF1	protein_coding						2.78433	0.374947	2.38675	0.762233	0.0684007
ENSG00000289171	-0.219103	0.843215	0.426581	0.523856	0.916591		lncRNA						1.80106	0.995559	1.50435	0.426611	0.0378246
ENSG00000254959	-0.219071	0.294253	0.697002	0.439789	0.888647	INMT-MINDY4	protein_coding						1.11794	0.306175	0.974931	0.0778102	0.0512706
ENSG00000172361	-0.218871	1.57379	1.15808	0.299381	0.828629	CFAP53	protein_coding						2.98328	0.64739	2.59104	0.46498	0.08164
ENSG00000165698	-0.218774	0.0888955	0.215884	0.64907	0.9426	SPACA9	protein_coding						0.984476	0.445961	0.81927	0.64294	0.0256726
ENSG00000084092	-0.218746	4.79356	5.06403	0.0403622	0.502492	NOA1	protein_coding						29.712	3.58395	25.5022	1.96474	0.298871
ENSG00000128791	-0.218659	5.29559	6.10511	0.0263773	0.443882	TWSG1	protein_coding						42.0772	3.14211	36.1419	3.47713	0.352732
ENSG00000275494	-0.218428	0.998259	0.603464	0.449702	0.892159		lncRNA						1.99706	0.548163	1.68298	0.645843	0.0495576
ENSG00000083799	-0.218427	2.23557	1.24167	0.283215	0.81654	CYLD	protein_coding						4.83938	1.29199	4.20447	0.697198	0.0880227
ENSG00000114127	-0.218092	3.96263	2.29536	0.151177	0.714856	XRN1	protein_coding						16.5734	3.0027	14.2736	2.5259	0.145782
ENSG00000103811	-0.218037	7.08199	3.67036	0.0752455	0.606719	CTSH	protein_coding						145.696	27.9579	125.113	10.2035	0.217013
ENSG00000164975	-0.217911	4.02793	4.75157	0.0461416	0.521992	SNAPC3	protein_coding						17.357	1.15407	14.9446	1.54963	0.282336
ENSG00000273840	-0.217905	1.29203	1.30476	0.271791	0.809758		lncRNA						2.4533	0.412298	2.11111	0.157402	0.091645
ENSG00000120756	-0.217892	3.39123	3.29862	0.089991	0.631301	PLS1	protein_coding						11.0808	1.6319	9.55479	0.481506	0.199763
ENSG00000198695	-0.217725	9.85719	1.06983	0.317866	0.837417	MT-ND6	protein_coding						997.137	220.67	857.492	306.49	0.0770582
ENSG00000267199	-0.217668	0.266686	0.406902	0.533455	0.919493		lncRNA						1.09796	0.473027	0.955909	0.280286	0.0364515
ENSG00000131188	-0.217665	2.64965	1.74447	0.206967	0.767722	PRR7	protein_coding						6.54905	0.662289	5.64761	1.32406	0.114796
ENSG00000139496	-0.217591	4.68035	7.36875	0.0163219	0.396389	NUP58	protein_coding						27.3976	0.984086	23.5457	1.60524	0.401879
ENSG00000267698	-0.21759	1.32595	1.23016	0.285368	0.818271		lncRNA						2.51665	0.268937	2.16968	0.436865	0.0871028
ENSG00000172349	-0.217559	3.62891	2.33526	0.147914	0.711899	IL16	protein_coding						13.1871	2.63336	11.3038	1.2744	0.147582
ENSG00000224141	-0.217514	2.02244	2.03784	0.174533	0.740216	MIR548XHG	lncRNA						4.17595	0.349746	3.59784	0.421214	0.130642
ENSG00000302510	-0.217368	0.0275387	0.423658	0.525262	0.91661		lncRNA						0.91097	0.226018	0.784354	0.313222	0.0378156
ENSG00000255837	-0.217068	2.07713	1.61847	0.223258	0.77771	TAS2R20	protein_coding						4.39583	0.725325	3.7389	0.577383	0.109182
ENSG00000231167	-0.217037	4.39561	2.75909	0.118087	0.677388	YBX1P2	processed_pseudogene						22.3269	4.82419	19.3044	1.38217	0.169163
ENSG00000259684	-0.217035	1.69144	1.67306	0.216004	0.773592		lncRNA						3.28875	0.274572	2.82112	0.373946	0.111488
ENSG00000146416	-0.216996	6.9103	6.80871	0.0201011	0.411609	AIG1	protein_coding						129.201	12.7722	111.11	7.33278	0.385515
ENSG00000272986	-0.216978	0.419659	0.305038	0.589124	0.929735		lncRNA						1.30805	0.865654	1.08712	0.3609	0.0316408
ENSG00000269038	-0.21695	1.43468	1.07171	0.317456	0.837183	SF1-DT	lncRNA						2.75292	0.45885	2.33773	0.566096	0.0771795
ENSG00000281103	-0.216838	4.59498	3.50524	0.0814084	0.616391	TRG-AS1	lncRNA						25.7546	3.59887	22.2114	3.05109	0.210144
ENSG00000290535	-0.216708	1.28688	1.16444	0.298107	0.827337		lncRNA						2.41365	0.495196	2.10063	0.23811	0.0823176
ENSG00000289017	-0.216596	1.60998	1.36923	0.260751	0.80279		lncRNA						3.06672	0.64232	2.66074	0.190241	0.0953978
ENSG00000151445	-0.216581	2.58117	1.63312	0.221281	0.776976	VIPAS39	protein_coding						6.29292	1.06225	5.37212	1.0821	0.109593
ENSG00000111907	-0.21656	6.23379	9.10534	0.00890038	0.338148	TPD52L1	protein_coding						80.7724	4.46219	69.4792	2.68353	0.470894
ENSG00000292979	-0.216531	2.77346	3.14785	0.0969433	0.641968		lncRNA						7.1513	0.603265	6.1728	0.366307	0.192487
ENSG00000100211	-0.216527	3.46031	2.69798	0.121901	0.683873	CBY1	protein_coding						11.6755	2.00293	10.036	0.996497	0.165024
ENSG00000228570	-0.216512	1.10129	1.0223	0.32849	0.843679	NUTM2E	protein_coding						2.14823	0.463236	1.82363	0.258916	0.0738226
ENSG00000167131	-0.216499	0.506636	0.541791	0.47339	0.902982	CCDC103	protein_coding						1.33499	0.402949	1.16325	0.3713	0.0443208
ENSG00000289269	-0.21646	0.915236	0.802733	0.384858	0.872761		lncRNA						1.83729	0.20415	1.58231	0.519486	0.0591049
ENSG00000136144	-0.216183	2.59157	2.24923	0.15506	0.717304	RCBTB1	protein_coding						6.31161	0.563018	5.4337	0.832891	0.144297
ENSG00000272686	-0.215974	3.71384	4.13169	0.0607511	0.565622	WASL-DT	lncRNA						13.949	1.54583	11.9895	0.629835	0.247474
ENSG00000164073	-0.215823	3.37339	3.35229	0.0876618	0.627771	MFSD8	protein_coding						10.9708	1.05578	9.4506	1.0434	0.202199
ENSG00000189042	-0.215732	1.86191	1.5215	0.236944	0.785073	ZNF567	protein_coding						3.74809	0.435593	3.19593	0.576919	0.10509
ENSG00000197302	-0.21573	3.34874	2.47741	0.136977	0.704036	KRBOX5	protein_coding						10.6998	1.90579	9.26245	1.00471	0.152405
ENSG00000158158	-0.215658	2.75232	3.05094	0.101754	0.645874	CNNM4	protein_coding						7.05271	0.338628	6.09177	0.573294	0.189852
ENSG00000262814	-0.21561	7.03441	5.28154	0.0368371	0.489152	MRPL12	protein_coding						140.699	19.856	121.166	5.87125	0.310556
ENSG00000107872	-0.215472	4.71679	4.11318	0.0612652	0.567918	FBXL15	protein_coding						28.1169	3.14193	24.1776	2.91482	0.245714
ENSG00000116774	-0.21519	0.0565826	0.347846	0.56438	0.925464	OLFML3	protein_coding						0.926604	0.253447	0.793585	0.413354	0.0336405
ENSG00000168679	-0.21517	0.53828	0.731477	0.408971	0.879429	SLC16A4	protein_coding						1.36718	0.376634	1.18376	0.10983	0.055799
ENSG00000224817	-0.214961	2.91078	2.72626	0.120118	0.682191	LINC03046	lncRNA						7.95097	1.08106	6.81082	0.573153	0.166094
ENSG00000279605	-0.214916	0.40622	0.416888	0.528544	0.917921		TEC						1.20838	0.510254	1.05359	0.361252	0.0371946
ENSG00000254373	-0.214858	0.699567	0.902865	0.378037	0.868811		processed_pseudogene						1.55082	0.162854	1.34523	0.286172	0.0610748
ENSG00000270986	-0.214749	-0.00558927	0.335456	0.571321	0.926669	HMGB1P51	processed_pseudogene						0.857427	0.459565	0.760143	0.117538	0.0330754
ENSG00000204929	-0.214705	0.948426	0.404589	0.534605	0.920009	LINC02934	lncRNA						1.95107	0.941218	1.63988	0.69883	0.036208
ENSG00000203791	-0.214642	4.3225	2.70547	0.121425	0.683873	EEF1AKMT2	protein_coding						21.3254	2.62743	18.3659	3.35679	0.165024
ENSG00000274012	-0.214587	1.66114	1.47138	0.244451	0.790425	RN7SL2	misc_RNA						3.2249	0.145918	2.77588	0.547376	0.10214
ENSG00000124608	-0.21454	4.18197	1.97374	0.181037	0.746057	AARS2	protein_coding						19.2516	2.44967	16.6668	4.06413	0.127228
ENSG00000226040	-0.21442	0.385713	0.807262	0.445463	0.889951		processed_pseudogene						1.22103	0.178412	1.04841	0.14384	0.0506339
ENSG00000184232	-0.214322	4.51842	4.30738	0.0561176	0.551707	OAF	protein_coding						24.5149	3.73668	21.062	0.819721	0.258292
ENSG00000235169	-0.214282	5.61642	2.41671	0.141521	0.705671	SMIM1	protein_coding						52.5996	8.53803	45.2849	9.47824	0.151398
ENSG00000245149	-0.214229	2.41422	2.31958	0.149186	0.712802	RNF139-DT	lncRNA						5.56273	0.745144	4.78253	0.202475	0.147031
ENSG00000143771	-0.214191	6.79768	4.9363	0.0426159	0.51187	CNIH4	protein_coding						119.426	16.4832	102.887	7.53676	0.290841
ENSG00000129566	-0.214153	1.62099	1.11254	0.308728	0.832557	TEP1	protein_coding						3.14946	0.631421	2.70653	0.518383	0.0795858
ENSG00000187626	-0.213771	2.38234	1.6511	0.218884	0.776342	ZKSCAN4	protein_coding						5.39707	0.862787	4.6814	0.859768	0.109947
ENSG00000116874	-0.213716	3.76927	5.01513	0.0412083	0.507698	WARS2	protein_coding						14.4867	0.793256	12.4757	0.737209	0.294395
ENSG00000027697	-0.213706	3.93946	4.62379	0.0487807	0.527037	IFNGR1	protein_coding						16.276	0.911822	14.0513	1.44219	0.278159
ENSG00000138660	-0.213652	4.20741	5.34213	0.03592	0.486128	AP1AR	protein_coding						19.6331	1.16155	16.9673	1.45453	0.31325
ENSG00000113739	-0.213614	4.34413	4.16588	0.0598151	0.561647	STC2	protein_coding						21.652	0.888078	18.6507	2.76804	0.250537
ENSG00000163754	-0.213553	4.58809	5.98982	0.0276099	0.452566	GYG1	protein_coding						25.7052	2.30137	22.1312	1.00793	0.344318
ENSG00000164830	-0.2135	4.11147	4.9476	0.0424107	0.511229	OXR1	protein_coding						18.4478	2.11821	15.863	0.28533	0.291384
ENSG00000167550	-0.213419	2.80993	2.0502	0.173313	0.739927	RHEBL1	protein_coding						7.40005	1.38908	6.3414	0.659926	0.130811
ENSG00000212127	-0.21331	0.362133	0.618343	0.44428	0.889951	TAS2R14	protein_coding						1.18516	0.295119	1.03598	0.247125	0.0506339
ENSG00000272219	-0.21323	0.991784	0.753923	0.39933	0.875384		lncRNA						1.92333	0.481608	1.68084	0.4393	0.0578012
ENSG00000290376	-0.21317	2.99276	2.44443	0.139423	0.704204	HERC2P3	lncRNA						8.34714	1.13498	7.22423	0.927592	0.152301
ENSG00000160256	-0.21311	5.08797	4.66079	0.0479987	0.523977	SLX9	protein_coding						36.2881	3.57076	31.352	3.55764	0.280688
ENSG00000149646	-0.213043	2.55498	1.90105	0.188786	0.751296	CNBD2	protein_coding						6.18608	1.10827	5.29881	0.614878	0.124189
ENSG00000101577	-0.213033	4.64559	5.05992	0.0404327	0.502557	LPIN2	protein_coding						26.636	3.35004	23.0479	0.895429	0.298814
ENSG00000075643	-0.213011	3.52312	3.42772	0.0845088	0.622526	MOCOS	protein_coding						12.1717	1.25145	10.5018	1.11231	0.205842
ENSG00000268573	-0.212956	0.816455	0.716937	0.410858	0.879429		lncRNA						1.68916	0.389639	1.47537	0.398317	0.055799
ENSG00000169519	-0.212775	3.86121	2.5719	0.130254	0.694275	METTL15	protein_coding						15.4407	2.26667	13.3407	2.05835	0.158469
ENSG00000272416	-0.212356	1.22795	1.3802	0.287788	0.820974		lncRNA						2.32497	0.184453	2.01694	0.187172	0.0856708
ENSG00000291049	-0.212189	0.427838	0.640908	0.436257	0.888647	FAM86B3P	lncRNA						1.24425	0.392537	1.0876	0.090424	0.0512706
ENSG00000196083	-0.212171	0.420093	0.489975	0.494977	0.907141	IL1RAP	protein_coding						1.23488	0.505228	1.08197	0.180844	0.0423254
ENSG00000118503	-0.212074	3.23088	2.85738	0.112254	0.665402	TNFAIP3	protein_coding						9.90654	0.37183	8.54775	1.42638	0.176916
ENSG00000154305	-0.212047	5.10707	3.10458	0.0990565	0.64563	MIA3	protein_coding						36.756	7.5577	31.7849	2.26546	0.190016
ENSG00000260691	-0.211986	0.789904	0.544191	0.472429	0.902982	ANKRD20A1	protein_coding						1.64036	0.684584	1.43767	0.283368	0.0443208
ENSG00000028137	-0.211947	5.50729	4.36639	0.0546558	0.549373	TNFRSF1B	protein_coding						48.6057	3.99326	41.977	5.88632	0.260132
ENSG00000123552	-0.211886	3.77323	2.58636	0.129261	0.69378	USP45	protein_coding						14.5286	2.44345	12.5268	1.60254	0.158778
ENSG00000103254	-0.21184	6.31252	3.71907	0.0735347	0.604739	ANTKMT	protein_coding						85.0819	12.2785	73.5027	9.13992	0.218432
ENSG00000232888	-0.211823	2.78466	1.69395	0.213308	0.771983	RPS11P5	processed_pseudogene						7.18879	1.51993	6.24214	0.898528	0.112392
ENSG00000284906	-0.211577	2.82099	0.822012	0.37936	0.869432		protein_coding						7.29962	3.06903	6.38136	1.30131	0.0607644
ENSG00000186665	-0.211488	5.08809	6.47703	0.0228147	0.425649	C17orf58	protein_coding						36.3542	2.65442	31.3935	2.14015	0.370949
ENSG00000203705	-0.21144	4.2823	3.51984	0.0808398	0.615332	TATDN3	protein_coding						20.7827	2.63055	17.8819	2.18207	0.210891
ENSG00000131650	-0.211423	3.08814	1.25964	0.279896	0.812762	KREMEN2	protein_coding						8.95616	0.42314	7.69775	2.48915	0.0900368
ENSG00000064933	-0.211342	4.08123	3.50381	0.0814642	0.616391	PMS1	protein_coding						17.9475	2.12357	15.5571	1.91989	0.210144
ENSG00000257135	-0.211213	0.342877	0.637764	0.453004	0.89416	ODC1-DT	lncRNA						1.17183	0.254841	1.01631	0.229285	0.0485847
ENSG00000126858	-0.211209	5.10936	7.13075	0.0178176	0.401539	RHOT1	protein_coding						36.9032	2.15386	31.8524	2.01309	0.396272
ENSG00000117298	-0.211199	5.03471	3.1464	0.0970131	0.641968	ECE1	protein_coding						35.0927	7.13526	30.2367	1.40817	0.192487
ENSG00000291040	-0.211193	0.724991	0.769996	0.395135	0.873623	CD99P1	lncRNA						1.59131	0.305884	1.36456	0.29441	0.0586759
ENSG00000292362	-0.211193	0.724991	0.769996	0.395135	0.873623	CD99P1	lncRNA						1.59131	0.305884	1.36456	0.29441	0.0586759
ENSG00000059573	-0.211006	5.21433	5.71521	0.0308257	0.465251	ALDH18A1	protein_coding						39.6441	3.20182	34.273	3.09731	0.332313
ENSG00000122862	-0.210935	8.50884	4.06806	0.0625397	0.570139	SRGN	protein_coding						390.829	62.5638	337.547	30.8185	0.244019
ENSG00000169598	-0.210908	4.00465	4.35148	0.0550209	0.549373	DFFB	protein_coding						17.0024	2.01084	14.7216	0.662908	0.260132
ENSG00000138448	-0.210891	4.39683	2.63344	0.126092	0.689585	ITGAV	protein_coding						22.5316	4.93715	19.3813	1.40051	0.161412
ENSG00000298316	-0.210842	0.223245	0.689336	0.477773	0.903413		lncRNA						1.06631	0.0937073	0.92247	0.20049	0.0441137
ENSG00000136436	-0.210821	5.59784	3.80638	0.0705823	0.597871	CALCOCO2	protein_coding						51.889	8.79011	44.7439	3.27563	0.223392
ENSG00000236191	-0.210637	0.727916	0.698593	0.416769	0.881726	RPS15AP25	processed_pseudogene						1.6102	0.284345	1.37206	0.411339	0.0546664
ENSG00000166164	-0.210621	6.14562	3.47616	0.0825552	0.617999	BRD7	protein_coding						75.6898	14.1835	65.4884	5.48339	0.209012
ENSG00000225173	-0.210587	2.47632	1.96928	0.1815	0.746372		lncRNA						5.80295	0.382943	4.99381	0.894269	0.127044
ENSG00000259488	-0.210579	0.878692	0.78497	0.390031	0.87291	DUT-AS1	lncRNA						1.78766	0.178896	1.53899	0.457	0.0590303
ENSG00000162337	-0.210485	3.69076	3.52557	0.080618	0.615332	LRP5	protein_coding						13.6673	1.55052	11.8187	1.07125	0.210891
ENSG00000182700	-0.210402	1.32753	1.22986	0.285425	0.818271	IGIP	protein_coding						2.50537	0.398164	2.16851	0.222819	0.0871028
ENSG00000218208	-0.210356	0.274454	0.469532	0.503972	0.912518	RPS27AP11	processed_pseudogene						1.10462	0.304776	0.964926	0.325996	0.0397588
ENSG00000138744	-0.210345	2.31375	1.53741	0.234625	0.78425	NAAA	protein_coding						5.21169	1.25693	4.45154	0.328678	0.105545
ENSG00000272688	-0.210256	2.28146	1.87984	0.191126	0.754573		lncRNA						5.05142	0.41611	4.34696	0.721953	0.122299
ENSG00000235238	-0.209967	0.66699	1.04054	0.401961	0.875949	SUMO2P1	transcribed_processed_pseudogene						1.51801	0.0567739	1.31173	0.0964739	0.0575214
ENSG00000205413	-0.209949	1.50742	0.795055	0.387081	0.872761	SAMD9	protein_coding						2.87087	0.800789	2.48762	0.537932	0.0591049
ENSG00000296183	-0.209915	0.963905	1.03043	0.343664	0.852664		lncRNA						1.89789	0.214075	1.64679	0.285072	0.0692222
ENSG00000165124	-0.20985	0.802579	0.615515	0.445303	0.889951	SVEP1	protein_coding						1.67669	0.386859	1.451	0.480459	0.0506339
ENSG00000142188	-0.209701	4.7342	4.03485	0.063498	0.572693	TMEM50B	protein_coding						28.3863	3.2167	24.5407	2.75377	0.242078
ENSG00000115020	-0.209609	3.94119	3.38769	0.0861648	0.62441	PIKFYVE	protein_coding						16.2818	2.39902	14.0847	0.908092	0.20453
ENSG00000143702	-0.209549	5.51414	5.84928	0.0292042	0.458906	CEP170	protein_coding						48.8196	5.14088	42.2449	2.20628	0.338276
ENSG00000274180	-0.209404	1.68618	0.669005	0.426588	0.886503	NATD1	protein_coding						3.32726	1.37911	2.82594	0.337461	0.0523199
ENSG00000010219	-0.209399	3.46581	2.48069	0.136736	0.704036	DYRK4	protein_coding						11.7311	1.50182	10.1163	1.64751	0.152405
ENSG00000140474	-0.209348	4.51473	5.15795	0.0387938	0.499078	ULK3	protein_coding						24.3466	2.0183	21.0507	1.79095	0.301832
ENSG00000259659	-0.209106	0.813741	0.858911	0.377032	0.868449		lncRNA						1.70778	0.186185	1.47732	0.338797	0.0612556
ENSG00000145911	-0.209091	3.2275	3.22202	0.0934457	0.637845	N4BP3	protein_coding						9.88648	0.991553	8.54804	0.68067	0.195285
ENSG00000144935	-0.209056	1.35667	1.2253	0.294905	0.825009	TRPC1	protein_coding						2.58297	0.360818	2.21323	0.297804	0.0835414
ENSG00000177000	-0.209014	6.8954	3.20122	0.094411	0.637845	MTHFR	protein_coding						127.565	22.4734	110.295	13.2955	0.195285
ENSG00000172244	-0.209014	3.58947	3.18912	0.0949779	0.638747	C5orf34	protein_coding						12.781	1.6171	11.0309	1.10653	0.194671
ENSG00000135549	-0.208585	4.77129	3.25866	0.0917736	0.634233	PKIB	protein_coding						29.1082	4.27684	25.2018	3.41704	0.197751
ENSG00000272906	-0.208548	1.04546	0.633101	0.439006	0.888647		lncRNA						2.05891	0.489273	1.76566	0.611511	0.0512706
ENSG00000141642	-0.208396	2.2748	1.53098	0.235558	0.78494	ELAC1	protein_coding						4.98118	0.728436	4.34689	0.767001	0.105164
ENSG00000243646	-0.2083	4.52453	5.34654	0.0358544	0.486128	IL10RB	protein_coding						24.5567	2.27608	21.2048	1.37451	0.31325
ENSG00000233954	-0.208215	4.01609	4.21311	0.0585499	0.557901	UQCRHL	protein_coding						17.1165	2.02901	14.8599	0.690231	0.253443
ENSG00000164038	-0.20819	2.67364	2.38021	0.144342	0.709148	SLC9B2	protein_coding						6.66678	0.835321	5.76861	0.457171	0.149263
ENSG00000278045	-0.2081	0.610625	0.50437	0.488811	0.905406		misc_RNA						1.49623	0.677615	1.26295	0.170832	0.0431565
ENSG00000305493	-0.207973	0.393102	0.408329	0.532748	0.91903		lncRNA						1.23153	0.456486	1.06725	0.396793	0.0366705
ENSG00000295948	-0.207905	0.475435	0.635474	0.445986	0.890315		lncRNA						1.30831	0.208186	1.125	0.32132	0.0504565
ENSG00000203867	-0.207897	2.59672	1.94874	0.183655	0.748554	RBM20	protein_coding						6.25882	0.985206	5.45225	0.636417	0.125777
ENSG00000255760	-0.207788	1.21013	0.877969	0.364049	0.86312	LINC02422	lncRNA						2.32408	0.570722	1.99563	0.333067	0.063929
ENSG00000143228	-0.20777	5.58446	5.39746	0.0351059	0.485242	NUF2	protein_coding						51.3063	6.20884	44.3772	1.57342	0.314041
ENSG00000126001	-0.207754	3.91434	1.49893	0.240287	0.786927	CEP250	protein_coding						15.864	5.26416	13.837	0.61936	0.104066
ENSG00000173451	-0.207726	2.48471	1.8697	0.192258	0.754608	THAP2	protein_coding						5.86325	0.878278	5.05415	0.628522	0.122279
ENSG00000079819	-0.207678	4.73751	1.6533	0.218594	0.776342	EPB41L2	protein_coding						28.321	8.5203	24.5954	3.01722	0.109947
ENSG00000133321	-0.207673	1.10514	0.419444	0.5273	0.917207	PLAAT4	protein_coding						2.12136	0.455613	1.8282	0.930987	0.0375325
ENSG00000299227	-0.207612	0.285944	0.459444	0.508518	0.913756		lncRNA						1.12331	0.110623	0.963468	0.400086	0.0391697
ENSG00000306697	-0.207602	0.821036	0.792638	0.387785	0.872761		lncRNA						1.70424	0.277684	1.47752	0.352553	0.0591049
ENSG00000078596	-0.207568	5.53015	3.62213	0.0769863	0.612548	ITM2A	protein_coding						49.4583	6.80246	42.7632	5.23954	0.21286
ENSG00000289015	-0.207487	0.943697	0.965627	0.362851	0.863007		lncRNA						1.8768	0.211043	1.61674	0.297289	0.0639859
ENSG00000256566	-0.207202	0.437059	0.543965	0.472519	0.902982		protein_coding						1.2392	0.408715	1.10025	0.220951	0.0443208
ENSG00000108950	-0.207071	0.367262	0.407066	0.533374	0.919456	FAM20A	protein_coding						1.18652	0.586432	1.03996	0.169875	0.036469
ENSG00000260077	-0.207018	1.56953	0.663718	0.428381	0.886716		lncRNA						3.04984	1.18341	2.60087	0.445415	0.0522157
ENSG00000119979	-0.206925	4.33905	3.11317	0.0986325	0.64521	DENND10	protein_coding						21.6259	3.90743	18.6315	1.59471	0.190299
ENSG00000164306	-0.206868	3.4926	3.38964	0.0860832	0.624275	PRIMPOL	protein_coding						11.8929	1.02434	10.2959	1.06686	0.204624
ENSG00000141873	-0.206849	7.55951	6.03656	0.0271023	0.450004	SLC39A3	protein_coding						202.066	20.8012	174.996	11.519	0.346784
ENSG00000169093	-0.206842	2.73549	2.10359	0.168164	0.732955	ASMTL	protein_coding						6.98621	1.00034	6.01966	0.721553	0.134923
ENSG00000292339	-0.206842	2.73549	2.10359	0.168164	0.732955	ASMTL	protein_coding						6.98621	1.00034	6.01966	0.721553	0.134923
ENSG00000251201	-0.206767	1.55581	1.35985	0.26232	0.803951	TMED7-TICAM2	protein_coding						2.96944	0.329549	2.57529	0.349284	0.0947704
ENSG00000130768	-0.206688	0.782681	0.933255	0.398175	0.875384	SMPDL3B	protein_coding						1.67762	0.282541	1.44031	0.1258	0.0578012
ENSG00000104231	-0.20657	5.30597	6.11769	0.0262466	0.44315	ZFAND1	protein_coding						42.2971	4.39302	36.5829	1.06236	0.353449
ENSG00000122417	-0.206465	2.25725	1.95755	0.182727	0.747275	ODF2L	protein_coding						4.95248	0.308498	4.28381	0.618285	0.12652
ENSG00000196214	-0.206394	2.96344	1.18396	0.294243	0.824244	ZNF766	protein_coding						8.13701	1.64386	7.10016	1.98596	0.0839441
ENSG00000102738	-0.206323	4.52554	4.7609	0.0459554	0.521992	MRPS31	protein_coding						24.4429	2.63677	21.2407	1.4766	0.282336
ENSG00000179219	-0.206255	1.21474	0.762165	0.396828	0.87494	LINC00311	lncRNA						2.30397	0.244864	2.00014	0.63617	0.0580219
ENSG00000296306	-0.206249	0.167722	0.56529	0.501929	0.911472		lncRNA						1.02435	0.140981	0.88211	0.228562	0.0402566
ENSG00000220804	-0.206139	0.528692	0.738529	0.430178	0.88698	LINC01881	transcribed_unprocessed_pseudogene						1.35421	0.147759	1.18011	0.279707	0.0520862
ENSG00000181798	-0.205999	0.528083	0.659438	0.435004	0.88853	LINC00471	lncRNA						1.35863	0.229658	1.17876	0.314761	0.0513277
ENSG00000163376	-0.205968	2.11241	1.21296	0.288629	0.821295	KBTBD8	protein_coding						4.45743	0.273406	3.84192	1.07555	0.0855009
ENSG00000264538	-0.205946	2.89767	3.09911	0.0993273	0.645649	SUZ12P1	transcribed_unprocessed_pseudogene						7.79368	0.375142	6.7688	0.532514	0.190004
ENSG00000197363	-0.205917	0.118153	0.404775	0.534512	0.920009	ZNF517	protein_coding						0.985783	0.120938	0.859108	0.41459	0.036208
ENSG00000234350	-0.205843	1.35189	0.946953	0.346394	0.854021	ERICH2-DT	lncRNA						2.54181	0.433913	2.22336	0.527769	0.0685315
ENSG00000224505	-0.205819	2.07451	0.817994	0.380496	0.869837	HEXIM2-AS1	lncRNA						4.39035	1.56837	3.75046	0.619532	0.0605621
ENSG00000268083	-0.205758	2.32455	1.76122	0.204919	0.766937		protein_coding						5.14652	0.77536	4.48263	0.526468	0.11524
ENSG00000168237	-0.205624	1.40801	0.991655	0.335608	0.847317	GLYCTK	protein_coding						2.66919	0.661683	2.31128	0.174083	0.071954
ENSG00000230844	-0.205495	2.26094	2.04615	0.173711	0.740096	ZNF674-AS1	lncRNA						4.97715	0.471679	4.30366	0.451113	0.130712
ENSG00000232134	-0.20537	2.51917	1.31615	0.269795	0.808533	RPS15AP12	processed_pseudogene						5.98308	1.26948	5.18527	0.914437	0.0923022
ENSG00000251022	-0.205305	4.3933	1.82664	0.19716	0.75935	THAP9-AS1	lncRNA						22.3717	2.02395	19.3733	5.58856	0.119558
ENSG00000050628	-0.205247	4.36807	4.42631	0.053217	0.543873	PTGER3	protein_coding						21.9223	2.08957	19.0325	1.71515	0.264503
ENSG00000127920	-0.205196	0.296502	0.42077	0.526657	0.91706	GNG11	protein_coding						1.11913	0.359477	0.980848	0.361348	0.0376021
ENSG00000145332	-0.205111	4.86537	5.36334	0.0356054	0.486128	KLHL8	protein_coding						30.9839	3.07714	26.9217	1.65476	0.31325
ENSG00000010270	-0.205017	5.46764	4.71731	0.0468323	0.522122	STARD3NL	protein_coding						47.3186	6.46104	40.9723	1.54535	0.282228
ENSG00000284526	-0.204934	2.02847	0.634596	0.438478	0.888647		protein_coding						4.2004	1.27553	3.60912	1.26672	0.0512706
ENSG00000085365	-0.204849	4.4924	5.30166	0.0365297	0.488424	SCAMP1	protein_coding						23.9591	1.523	20.7717	1.7838	0.311203
ENSG00000234927	-0.2047	0.560206	0.424248	0.524978	0.91661	HMGN1P18	processed_pseudogene						1.37428	0.599253	1.21184	0.360098	0.0378156
ENSG00000164124	-0.204656	2.64927	1.79739	0.200582	0.76258	TMEM144	protein_coding						6.575	0.827833	5.6856	1.02836	0.117715
ENSG00000109680	-0.204505	1.23613	0.947783	0.346189	0.854021	TBC1D19	protein_coding						2.35972	0.525439	2.0334	0.247687	0.0685315
ENSG00000196296	-0.204443	1.20745	1.10251	0.320029	0.83898	ATP2A1	protein_coding						2.29095	0.281423	1.98325	0.288178	0.0762482
ENSG00000056972	-0.204434	3.09666	1.65123	0.218867	0.776342	TRAF3IP2	protein_coding						8.98695	1.4782	7.77527	1.48462	0.109947
ENSG00000155099	-0.204392	4.83443	4.73277	0.0465191	0.522028	PIP4P2	protein_coding						30.4231	3.64946	26.358	1.56623	0.282306
ENSG00000241369	-0.204151	0.662705	0.835162	0.41614	0.881438	LINC01192	lncRNA						1.51237	0.24147	1.31084	0.159681	0.0548083
ENSG00000230837	-0.204151	0.614193	0.606671	0.448524	0.891562	RPL31P2	processed_pseudogene						1.44508	0.367816	1.27063	0.3208	0.0498486
ENSG00000144354	-0.204001	6.10845	6.37276	0.0237538	0.428743	CDCA7	protein_coding						73.637	7.39669	63.9728	1.64324	0.367803
ENSG00000079156	-0.203945	3.44202	2.2511	0.1549	0.717304	OSBPL6	protein_coding						11.4488	0.895047	9.96968	1.9652	0.144297
ENSG00000185432	-0.203896	4.755	3.7087	0.0738948	0.604739	TMT1A	protein_coding						28.7027	4.49611	24.9563	1.65719	0.218432
ENSG00000185813	-0.203757	6.19435	6.38985	0.0235969	0.428214	PCYT2	protein_coding						78.2434	4.99115	67.9112	5.54902	0.368339
ENSG00000168152	-0.203752	0.664514	0.350437	0.562951	0.925057	THAP9	protein_coding						1.52723	0.526635	1.32434	0.647003	0.0338314
ENSG00000234906	-0.203719	0.49885	0.578107	0.459197	0.896937	APOC2	protein_coding						1.30366	0.445894	1.14959	0.0789093	0.0472379
ENSG00000229131	-0.203668	0.92502	0.773365	0.393468	0.873318		lncRNA						1.8644	0.384673	1.60241	0.297752	0.0588278
ENSG00000279089	-0.203564	1.28171	0.847433	0.372288	0.866811		TEC						2.40947	0.409334	2.08853	0.537739	0.0620753
ENSG00000119138	-0.203303	3.20069	1.16513	0.297969	0.827337	KLF9	protein_coding						9.65757	2.07012	8.38752	2.22662	0.0823176
ENSG00000285783	-0.203045	3.81818	2.26358	0.153839	0.717205		lncRNA						14.9427	1.7568	12.9822	2.51426	0.144357
ENSG00000125618	-0.203041	0.486297	0.456857	0.509696	0.913756	PAX8	protein_coding						1.339	0.389861	1.14819	0.398111	0.0391697
ENSG00000289042	-0.202824	1.02752	1.07963	0.347215	0.854021		lncRNA						1.99285	0.217823	1.73979	0.196468	0.0685315
ENSG00000138663	-0.202779	5.80453	5.91271	0.0284718	0.45781	COPS4	protein_coding						59.6983	5.5131	51.8191	2.93211	0.339315
ENSG00000205628	-0.202635	2.32542	1.89921	0.188987	0.751499	LINC01446	lncRNA						5.19135	0.667024	4.50321	0.423023	0.124071
ENSG00000129007	-0.202565	3.43719	2.86421	0.111861	0.665402	CALML4	protein_coding						11.3868	0.835307	9.91086	1.37333	0.176916
ENSG00000065054	-0.202517	4.32199	4.9324	0.0426871	0.51187	NHERF2	protein_coding						21.1872	2.22133	18.4513	0.268379	0.290841
ENSG00000307088	-0.202476	5.78381	5.81495	0.0296098	0.458906		lncRNA						58.7969	3.81329	51.0873	4.45269	0.338276
ENSG00000224908	-0.202464	1.05779	0.856416	0.369836	0.865874	TIMM8BP2	processed_pseudogene						2.04353	0.288018	1.77596	0.404733	0.0625451
ENSG00000143891	-0.202427	5.30178	4.34956	0.0550682	0.549373	GALM	protein_coding						42.0936	5.26828	36.5097	3.01766	0.260132
ENSG00000293328	-0.202401	0.965347	0.816481	0.380925	0.869959	NKAPP1	lncRNA						1.90278	0.280629	1.66428	0.373081	0.0605011
ENSG00000048707	-0.2024	5.33867	3.69807	0.0742665	0.604739	VPS13D	protein_coding						43.1277	7.21237	37.4811	1.7359	0.218432
ENSG00000138413	-0.202348	5.91496	4.06484	0.0626319	0.570305	IDH1	protein_coding						64.4952	9.77503	55.9695	4.00533	0.243893
ENSG00000290102	-0.202256	1.6972	1.24181	0.283189	0.81654		lncRNA						3.2844	0.364272	2.86102	0.548039	0.0880227
ENSG00000232472	-0.202217	3.37041	2.25288	0.154748	0.717304	EEF1B2P3	processed_pseudogene						10.8931	1.65396	9.46143	1.21381	0.144297
ENSG00000088280	-0.202191	3.29164	3.591	0.0781353	0.613486	ASAP3	protein_coding						10.307	0.587838	8.95966	0.592752	0.212195
ENSG00000170946	-0.202154	3.7318	3.12621	0.0979931	0.64489	DNAJC24	protein_coding						14.059	1.36231	12.1921	1.44437	0.190514
ENSG00000180867	-0.202115	0.497543	0.381016	0.546597	0.921713	PDIA3P1	transcribed_processed_pseudogene						1.2921	0.598113	1.14361	0.337161	0.0354043
ENSG00000241962	-0.202065	4.38088	5.25953	0.037177	0.491393		protein_coding						22.1638	1.64518	19.2134	1.17143	0.308571
ENSG00000082269	-0.201897	3.01799	2.13178	0.165523	0.730728	FAM135A	protein_coding						8.44254	1.25841	7.36485	0.912422	0.136244
ENSG00000114023	-0.201877	6.90053	5.11549	0.039494	0.500571	FAM162A	protein_coding						127.646	14.5864	110.993	8.28025	0.300534
ENSG00000066379	-0.20184	7.43071	5.83136	0.0294152	0.458906	POLR1H	protein_coding						184.463	18.8575	160.345	9.2915	0.338276
ENSG00000255663	-0.201808	0.51446	0.790274	0.448036	0.891241		protein_coding						1.34458	0.142152	1.16735	0.166794	0.0500046
ENSG00000188295	-0.201781	1.30076	1.10655	0.313268	0.835475	ZNF669	protein_coding						2.45848	0.259263	2.12947	0.343146	0.0780667
ENSG00000291264	-0.20176	1.8721	1.11874	0.307432	0.832452		lncRNA						3.75348	0.508867	3.25135	0.785306	0.0796407
ENSG00000165434	-0.201712	2.52999	1.10635	0.310029	0.833281	PGM2L1	protein_coding						5.99489	1.68819	5.19778	0.747734	0.0792087
ENSG00000257298	-0.201463	0.389581	0.326438	0.576482	0.928425		lncRNA						1.19324	0.662583	1.0545	0.225419	0.0322531
ENSG00000288999	-0.201438	2.2232	1.17047	0.296906	0.827116		lncRNA						4.83339	1.29565	4.18881	0.329837	0.0824338
ENSG00000302091	-0.201412	1.73936	0.859955	0.368876	0.865874		lncRNA						3.41521	0.82884	2.94866	0.680372	0.0625451
ENSG00000243477	-0.201381	2.72824	2.03806	0.174511	0.740216	NAA80	protein_coding						6.96232	1.05447	6.01938	0.631237	0.130642
ENSG00000285815	-0.201345	2.55285	1.27831	0.276503	0.811352	GET1-SH3BGR	protein_coding						6.13757	0.855616	5.30101	1.36162	0.0907909
ENSG00000115507	-0.201341	2.19697	1.47275	0.244242	0.790425	OTX1	protein_coding						4.74811	0.733555	4.12112	0.615555	0.10214
ENSG00000157184	-0.201254	4.43064	4.5207	0.0510399	0.535907	CPT2	protein_coding						22.8973	1.04849	19.8914	2.29705	0.27091
ENSG00000072201	-0.201168	1.42847	0.690223	0.41951	0.884103	LNX1	protein_coding						2.71905	0.765657	2.34403	0.61443	0.0534969
ENSG00000138468	-0.201158	3.44927	3.24022	0.0926105	0.636442	SENP7	protein_coding						11.5062	0.896287	10.0214	1.02972	0.196241
ENSG00000117143	-0.200976	6.9294	5.20677	0.0380068	0.496405	UAP1	protein_coding						130.124	10.6288	113.263	11.4428	0.304164
ENSG00000205913	-0.200946	0.529377	0.489536	0.495167	0.907141	SRRM2-AS1	lncRNA						1.38282	0.47003	1.17963	0.270949	0.0423254
ENSG00000276256	-0.200855	0.172802	0.461033	0.51926	0.916136		protein_coding						1.04552	0.390287	0.892733	0.138045	0.03804
ENSG00000171566	-0.200662	5.48053	7.25304	0.0170302	0.397414	PLRG1	protein_coding						47.6237	3.0728	41.3997	0.996258	0.400757
ENSG00000166529	-0.200637	2.4333	1.39216	0.256968	0.799465	ZSCAN21	protein_coding						5.5817	0.624893	4.84579	1.14852	0.0972005
ENSG00000307061	-0.200578	0.283463	0.598369	0.491368	0.905537		lncRNA						1.11176	0.114551	0.965368	0.244849	0.0430936
ENSG00000073008	-0.200483	3.15407	2.54636	0.13203	0.697692	PVR	protein_coding						9.29059	1.43599	8.13069	0.335875	0.156336
ENSG00000157551	-0.200475	5.57906	5.43701	0.034537	0.482465	KCNJ15	protein_coding						51.0194	5.2009	44.3488	2.47916	0.316534
ENSG00000257261	-0.200392	1.69259	0.474995	0.50154	0.911472	SLC38A4-AS1	lncRNA						3.34581	1.23069	2.85395	1.15405	0.0402566
ENSG00000111247	-0.200285	5.10202	3.87347	0.0684091	0.589201	RAD51AP1	protein_coding						36.5875	4.66806	31.8346	3.15421	0.229737
ENSG00000140836	-0.20027	0.807368	0.713952	0.411811	0.879429	ZFHX3	protein_coding						1.68134	0.421542	1.46267	0.247077	0.055799
ENSG00000261716	-0.200195	0.163462	0.384241	0.544926	0.921709	H2BC20P	transcribed_unprocessed_pseudogene						1.02832	0.354712	0.877025	0.266341	0.0354061
ENSG00000178996	-0.200076	3.51903	3.0599	0.101297	0.645874	SNX18	protein_coding						12.1354	1.49979	10.5097	0.848442	0.189852
ENSG00000272405	-0.20002	3.69505	3.21471	0.0937835	0.637845		lncRNA						13.7227	1.7684	11.9013	0.815245	0.195285
ENSG00000231863	-0.200016	0.945267	0.558192	0.46689	0.899773		lncRNA						1.9103	0.638227	1.6302	0.437538	0.0458672
ENSG00000145723	-0.199967	2.29835	2.11421	0.167163	0.732596	GIN1	protein_coding						5.09721	0.514425	4.42674	0.167208	0.135135
ENSG00000298107	-0.19985	0.173623	0.324593	0.57755	0.928562		lncRNA						1.02046	0.314832	0.893685	0.399376	0.0321893
ENSG00000035862	-0.199766	2.73917	1.23411	0.284626	0.817854	TIMP2	protein_coding						6.95708	1.74168	6.04764	1.05491	0.0873243
ENSG00000108590	-0.199666	3.84038	2.505	0.13497	0.701786	MED31	protein_coding						15.1606	2.50724	13.2005	1.37104	0.153795
ENSG00000166986	-0.199508	6.95905	5.75411	0.0303447	0.462061	MARS1	protein_coding						132.934	15.7521	115.673	2.88385	0.335301
ENSG00000163945	-0.199491	3.14497	2.49292	0.135844	0.702682	UVSSA	protein_coding						9.21756	1.45462	8.07415	0.15571	0.153241
[truncated: 13,426 more rows]

## Sheet: THAP12 patient vs parent RNAseq
EnsemblID	Gene	logFC	logCPM	PValue	FDR	F	gene_biotype	Parent_AvgCPM	Parent_stdv	Patient_AvgCPM	Patient_stdv	log10FDR	alias	mygene_name	summary
ENSG00000128713	HOXD11	-6.68895	2.04369	1.35818e-08	1.16851e-05	78.6253	protein_coding	7.85284	0.0625204	6.24944	0.0524464	4.93237	HOX4;HOX4F	homeobox D11	This gene belongs to the homeobox family of genes. The homeobox genes encode a highly conserved family of transcription factors that play an important role in morphogenesis in all multicellular organisms. Mammals possess four similar homeobox gene clusters, HOXA, HOXB, HOXC and HOXD, located on different chromosomes, consisting of 9 to 11 genes arranged in tandem. This gene is one of several home…
ENSG00000165092	ALDH1A1	-6.59715	3.59416	0.000184997	0.00250766	26.0004	protein_coding	23.6072	0.219373	27.2388	0.383297	2.60073	ALDC;ALDH-E1;ALDH1;ALDH11;HEL-9;HEL-S-53e;HEL12;PUMB1;RALDH1	aldehyde dehydrogenase 1 family member A1	The protein encoded by this gene belongs to the aldehyde dehydrogenase family. Aldehyde dehydrogenase is the next enzyme after alcohol dehydrogenase in the major pathway of alcohol metabolism. There are two major aldehyde dehydrogenase isozymes in the liver, cytosolic and mitochondrial, which are encoded by distinct genes, and can be distinguished by their electrophoretic mobility, kinetic proper…
ENSG00000128710	HOXD10	-5.9326	1.62679	4.97369e-07	7.49951e-05	53.3124	protein_coding	5.74377	0.0810791	4.66889	0.0962112	4.12497	HOX4;HOX4D;HOX4E;Hox-4.4	homeobox D10	This gene is a member of the Abd-B homeobox family and encodes a protein with a homeobox DNA-binding domain. It is included in a cluster of homeobox D genes located on chromosome 2. The encoded nuclear protein functions as a sequence-specific transcription factor that is expressed in the developing limb buds and is involved in differentiation and limb development. Mutations in this gene have been…
ENSG00000151632	AKR1C2	-5.31486	5.83931	0.000109348	0.00177265	30.4338	protein_coding	111.507	2.78053	139.926	0.584707	2.75138	AKR1C-pseudo;BABP;DD;DD-2;DD/BABP;DD2;DDH2;HAKRD;HBAB;MCDR2;SRXY8;TDD	aldo-keto reductase family 1 member C2	This gene encodes a member of the aldo/keto reductase superfamily, which consists of more than 40 known enzymes and proteins. These enzymes catalyze the conversion of aldehydes and ketones to their corresponding alcohols using NADH and/or NADPH as cofactors. The enzymes display overlapping but distinct substrate specificity. This enzyme binds bile acid with high affinity, and shows minimal 3-alph…
ENSG00000165124	SVEP1	-4.92867	2.71286	6.65435e-06	0.0003187	54.2998	protein_coding	12.2318	0.387864	7.89056	0.277322	3.49662	C9orf13;CCP22;POLYDOM;SEL-OB;SELOB	sushi, von Willebrand factor type A, EGF and pentraxin domain containing 1	Predicted to enable calcium ion binding activity and chromatin binding activity. Predicted to be involved in epidermis development and lymph vessel morphogenesis. Predicted to act upstream of or within several processes, including Tie signaling pathway; lymph circulation; and lymph vessel development. Located in cytoplasm and nucleus. [provided by Alliance of Genome Resources, Apr 2022]
ENSG00000079841	RIMS1	-4.57399	3.95573	1.08813e-05	0.00042215	49.028	protein_coding	29.5177	1.18553	16.4913	1.79412	3.37453	CORD7;RAB3IP2;RIM;RIM1	regulating synaptic membrane exocytosis 1	The protein encoded by this gene is a RAS gene superfamily member that regulates synaptic vesicle exocytosis. This gene also plays a role in the regulation of voltage-gated calcium channels during neurotransmitter and insulin release. Mutations have suggested a role cognition and have been identified as the cause of cone-rod dystrophy type 7. Multiple transcript variants encoding different isofor…
ENSG00000102760	RGCC	-4.53432	2.88954	1.08325e-07	2.98784e-05	116.257	protein_coding	13.8222	0.573785	6.03968	0.356546	4.52464	C13orf15;RGC-32;RGC32;bA157L14.2	regulator of cell cycle	This gene is thought to regulate cell cycle progression. It is induced by p53 in response to DNA damage, or by sublytic levels of complement system proteins that result in activation of the cell cycle. The encoded protein localizes to the cytoplasm during interphase and to centrosomes during mitosis. The protein forms a complex with polo-like kinase 1. The protein also translocates to the nucleus…
ENSG00000087495	PHACTR3	-4.46808	2.33421	2.15133e-05	0.000628715	43.1497	protein_coding	9.25376	0.390663	4.89125	0.497125	3.20155	C20orf101;H17739;PPP1R123;SCAPIN1;SCAPININ	phosphatase and actin regulator 3	This gene encodes a member of the phosphatase and actin regulator protein family. The encoded protein is associated with the nuclear scaffold in proliferating cells, and binds to actin and the catalytic subunit of protein phosphatase-1, suggesting that it functions as a regulatory subunit of protein phosphatase-1. Alternative splicing results in multiple transcript variants. [provided by RefSeq, …
ENSG00000171033	PKIA	-4.42967	0.428787	1.61155e-06	0.000154176	46.7155	protein_coding	2.19496	0.0828635	0.808077	0.202973	3.81198	PRKACN1	cAMP-dependent protein kinase inhibitor alpha	The protein encoded by this gene is a member of the cAMP-dependent protein kinase (PKA) inhibitor family. This protein was demonstrated to interact with and inhibit the activities of both C alpha and C beta catalytic subunits of the PKA. Alternatively spliced transcript variants encoding the same protein have been reported. [provided by RefSeq, Jul 2008].
ENSG00000124212	PTGIS	-4.23612	4.17598	0.000360775	0.00384039	23.2388	protein_coding	34.1155	1.78688	39.4736	0.836361	2.41562	CYP8;CYP8A1;PGIS;PTGI	prostaglandin I2 synthase	This gene encodes a member of the cytochrome P450 superfamily of enzymes. The cytochrome P450 proteins are monooxygenases which catalyze many reactions involved in drug metabolism and synthesis of cholesterol, steroids and other lipids. However, this protein is considered a member of the cytochrome P450 superfamily on the basis of sequence similarity rather than functional similarity. This endopl…
ENSG00000171877	FRMD5	-4.2026	0.612926	2.78845e-06	0.000195131	48.5077	protein_coding	2.5347	0.118408	1.45105	0.159737	3.70967	NEDEMA	FERM domain containing 5	Enables integrin binding activity and protein kinase binding activity. Involved in negative regulation of cell motility; positive regulation of cell adhesion; and regulation of cell migration. Located in adherens junction. [provided by Alliance of Genome Resources, Apr 2022]
ENSG00000172348	RCAN2	-4.1903	3.29473	4.24995e-06	0.000242675	58.9074	protein_coding	18.2117	0.96505	7.64269	1.13391	3.61497	CSP2;DSCR1L1;MCIP2;RCN2;ZAKI-4;ZAKI4	regulator of calcineurin 2	This gene encodes a member of the regulator of calcineurin (RCAN) protein family. These proteins play a role in many physiological processes by binding to the catalytic domain of calcineurin A, inhibiting calcineurin-mediated nuclear translocation of the transcription factor NFATC1. Expression of this gene in skin fibroblasts is upregulated by thyroid hormone, and the encoded protein may also pla…
ENSG00000132357	CARD6	-4.04906	1.70755	5.37163e-07	7.9359e-05	85.5978	protein_coding	5.79672	0.33125	2.73615	0.218152	4.1004	CINCIN1	caspase recruitment domain family member 6	This gene encodes a protein that contains a caspase recruitment domain (CARD), an antiparallel six-helical bundle that mediates homotypic protein-protein interactions. The encoded protein is a microtubule-associated protein that has been shown to interact with receptor-interacting protein kinases and positively modulate signal transduction pathways converging on activation of the inducible transc…
ENSG00000156804	FBXO32	-4.02681	6.91635	2.09537e-05	0.00061913	42.9409	protein_coding	227.156	13.9066	151.902	7.64677	3.20822	Fbx32;MAFbx	F-box protein 32	This gene encodes a member of the F-box protein family which is characterized by an approximately 40 amino acid motif, the F-box. The F-box proteins constitute one of the four subunits of the ubiquitin protein ligase complex called SCFs (SKP1-cullin-F-box), which function in phosphorylation-dependent ubiquitination. The F-box proteins are divided into 3 classes: Fbws containing WD-40 domains, Fbl…
ENSG00000127329	PTPRB	-3.93617	2.01489	4.97744e-05	0.00106122	36.4132	protein_coding	7.25862	0.446374	4.16807	0.625724	2.97419	HPTP-BETA;HPTPB;PTPB;R-PTP-BETA;VEPTP	protein tyrosine phosphatase receptor type B	The protein encoded by this gene is a member of the protein tyrosine phosphatase (PTP) family. PTPs are known to be signaling molecules that regulate a variety of cellular processes including cell growth, differentiation, mitotic cycle, and oncogenic transformation. This PTP contains an extracellular domain, a single transmembrane segment and one intracytoplasmic catalytic domain, thus belongs to…
ENSG00000127241	MASP1	-3.92244	3.54952	0.000633181	0.00574141	20.3009	protein_coding	21.5899	1.38707	18.0089	1.3739	2.24098	3MC1;CRARF;CRARF1;MAP-1;MAP1;MASP;MASP-3;MASP3;MAp44;PRSS5;RaRF	MBL associated serine protease 1	This gene encodes a serine protease that functions as a component of the lectin pathway of complement activation. The complement pathway plays an essential role in the innate and adaptive immune response. The encoded protein is synthesized as a zymogen and is activated when it complexes with the pathogen recognition molecules of lectin pathway, the mannose-binding lectin and the ficolins. This pr…
ENSG00000170962	PDGFD	-3.89868	2.41761	6.98788e-06	0.000323582	53.9966	protein_coding	9.66457	0.616037	4.36407	0.798099	3.49002	IEGF;MSTP036;SCDGF-B;SCDGFB	platelet derived growth factor D	The protein encoded by this gene is a member of the platelet-derived growth factor family. The four members of this family are mitogenic factors for cells of mesenchymal origin and are characterized by a core motif of eight cysteines, seven of which are found in this factor. This gene product only forms homodimers and, therefore, does not dimerize with the other three family members. It differs f…
ENSG00000305008	ENSG00000305008	-3.85841	1.24743	1.9635e-07	4.38435e-05	98.0451	lncRNA	4.02838	0.27127	1.6233	0.169228	4.35809
ENSG00000196139	AKR1C3	-3.82266	3.71104	2.54785e-05	0.000699349	41.3308	protein_coding	24.0529	1.69015	12.4119	1.29436	3.15531	DD3;DDX;HA1753;HAKRB;HAKRe;HSD17B5;PGFS;hluPGFS	aldo-keto reductase family 1 member C3	This gene encodes a member of the aldo/keto reductase superfamily, which consists of more than 40 known enzymes and proteins. These enzymes catalyze the conversion of aldehydes and ketones to their corresponding alcohols by utilizing NADH and/or NADPH as cofactors. The enzymes display overlapping but distinct substrate specificity. This enzyme catalyzes the reduction of prostaglandin (PG) D2, PGH…
ENSG00000104332	SFRP1	-3.80372	5.08211	0.00041942	0.00428982	22.4104	protein_coding	62.997	4.44513	55.1232	4.43821	2.36756	FRP;FRP-1;FRP1;FrzA;SARP2	secreted frizzled related protein 1	This gene encodes a member of the SFRP family that contains a cysteine-rich domain homologous to the putative Wnt-binding site of Frizzled proteins. Members of this family act as soluble modulators of Wnt signaling; epigenetic silencing of SFRP genes leads to deregulated activation of the Wnt-pathway which is associated with cancer. This gene may also be involved in determining the polarity of ph…
ENSG00000218175	ENSG00000218175	-3.78264	6.00323	0.00138839	0.00983069	16.589	processed_pseudogene	119.353	8.65956	121.741	1.79883	2.00742
ENSG00000255399	TBX5-AS1	-3.63824	1.59761	6.04849e-09	8.84652e-06	190.24	lncRNA	5.25006	0.403395	1.17512	0.215944	5.05323		TBX5 antisense RNA 1
ENSG00000128298	BAIAP2L2	-3.51072	3.40074	1.43195e-05	0.000492793	46.3812	protein_coding	19.1215	1.62582	5.71003	1.91756	3.30734		BAR/IMD domain containing adaptor protein 2 like 2	The protein encoded by this gene binds phosphoinositides and promotes the formation of planar or curved membrane structures. The encoded protein is found in RAB13-positive vesicles and at intercellular contacts with the plasma membrane. [provided by RefSeq, Dec 2012].
ENSG00000006747	SCIN	-3.45715	3.07371	0.000358859	0.00382925	23.2837	protein_coding	15.1179	1.32222	9.13541	2.1246	2.41689		scinderin	SCIN is a Ca(2+)-dependent actin-severing and -capping protein (Zunino et al., 2001 [PubMed 11568009]).[supplied by OMIM, May 2010].
ENSG00000231106	LINC01436	-3.43993	1.85772	0.0003028	0.00344849	24.4246	lncRNA	6.33217	0.558186	5.03329	0.389912	2.46237		long intergenic non-protein coding RNA 1436
ENSG00000115380	EFEMP1	-3.39473	6.11123	0.000197022	0.00260955	26.7005	protein_coding	125.861	11.9488	87.9276	7.3742	2.58344	ARCL1D;DHRD;DRAD;FBLN3;FBNL;FIBL-3;GLC1H;MLVT;MTLV;S1-5	EGF-like fibulin extracellular matrix protein 1	This gene encodes a member of the fibulin family of extracellular matrix glycoproteins. Like all members of this family, the encoded protein contains tandemly repeated epidermal growth factor-like repeats followed by a C-terminus fibulin-type domain. This gene is upregulated in malignant gliomas and may play a role in the aggressive nature of these tumors. Mutations in this gene are associated wi…
ENSG00000197635	DPP4	-3.38508	2.26756	6.54062e-05	0.00128123	34.2077	protein_coding	8.39355	0.777424	4.53971	0.680124	2.89237	ADABP;ADCP2;CD26;DPPIV;TP103	dipeptidyl peptidase 4	The DPP4 gene encodes dipeptidyl peptidase 4, which is identical to adenosine deaminase complexing protein-2, and to the T-cell activation antigen CD26. It is an intrinsic type II transmembrane glycoprotein and a serine exopeptidase that cleaves X-proline dipeptides from the N-terminus of polypeptides. Dipeptidyl peptidase 4 is highly involved in glucose and insulin metabolism, as well as in immu…
ENSG00000100342	APOL1	-3.35221	1.87341	1.30166e-05	0.000466621	47.839	protein_coding	6.24083	0.604095	3.79292	0.243104	3.33104	APO-L;APOL;APOL-I;FSGS4	apolipoprotein L1	This gene encodes a secreted high density lipoprotein which binds to apolipoprotein A-I. Apolipoprotein A-I is a relatively abundant plasma protein and is the major apoprotein of HDL. It is involved in the formation of most cholesteryl esters in plasma and also promotes efflux of cholesterol from cells. This apolipoprotein L family member may play a role in lipid exchange and transport throughout…
ENSG00000149212	SESN3	-3.32017	2.98962	1.92274e-07	4.38435e-05	103.189	protein_coding	14.1004	1.3796	4.53554	0.826794	4.35809	SEST3	sestrin 3	This gene encodes a member of the sestrin family of stress-induced proteins. The encoded protein reduces the levels of intracellular reactive oxygen species induced by activated Ras downstream of RAC-alpha serine/threonine-protein kinase (Akt) and FoxO transcription factor. The protein is required for normal regulation of blood glucose, insulin resistance and plays a role in lipid storage in obes…
ENSG00000300002	ENSG00000300002	-3.30896	2.10963	7.76066e-07	9.92729e-05	81.263	lncRNA	7.50286	0.732493	2.51967	0.587273	4.00317
ENSG00000198483	ANKRD35	-3.2784	1.17392	3.12379e-06	0.000207719	62.5499	protein_coding	3.71154	0.3625	1.02561	0.345787	3.68252		ankyrin repeat domain 35
ENSG00000181195	PENK	-3.25675	1.61348	0.000420019	0.00429294	22.6099	protein_coding	5.24195	0.520086	4.07623	0.461245	2.36725	PE;PENK-A	proenkephalin	This gene encodes a preproprotein that is proteolytically processed to generate multiple protein products. These products include the pentapeptide opioids Met-enkephalin and Leu-enkephalin, which are stored in synaptic vesicles, then released into the synapse where they bind to mu- and delta-opioid receptors to modulate the perception of pain. Other non-opioid cleavage products may function in di…
ENSG00000130720	FIBCD1	-3.25509	1.2216	3.74384e-06	0.000232763	60.6408	protein_coding	3.84022	0.393057	1.91006	0.194654	3.63309		fibrinogen C domain containing 1	FIBCD1 is a conserved type II transmembrane endocytic receptor that binds chitin and is located primarily in the intestinal brush border (Schlosser et al., 2009 [PubMed 19710473]).[supplied by OMIM, Apr 2010].
ENSG00000091656	ZFHX4	-3.25058	4.45651	3.75578e-06	0.000232763	59.9764	protein_coding	39.3933	4.08972	8.39185	3.24829	3.63309	ZFH4;ZHF4	zinc finger homeobox 4	Predicted to enable DNA-binding transcription factor activity, RNA polymerase II-specific and RNA polymerase II cis-regulatory region sequence-specific DNA binding activity. Predicted to be involved in regulation of transcription by RNA polymerase II. Predicted to be part of chromatin. Predicted to be active in nucleus. [provided by Alliance of Genome Resources, Apr 2022]
ENSG00000182463	TSHZ2	-3.22589	3.42889	0.00125791	0.00923606	17.0347	protein_coding	19.2033	1.99227	13.1929	2.66476	2.03451	C20orf17;OVC10-2;TSH2;ZABC2;ZNF218	teashirt zinc finger homeobox 2	This gene is a member of the teashirt C2H2-type zinc-finger protein family of transcription factors. This gene encodes a protein with five C2H2-type zinc fingers, a homeobox DNA-binding domain and a coiled-coil domain. This nuclear protein is predicted to act as a transcriptional repressor. This gene is thought to play a role in the development and progression of breast and other types of cancer.…
ENSG00000145681	HAPLN1	-3.22218	6.07805	0.00351097	0.0191564	12.7939	protein_coding	121.585	13.0059	123.262	6.77915	1.71769	CRT1;CRTL1	hyaluronan and proteoglycan link protein 1	Predicted to enable hyaluronic acid binding activity. Predicted to be an extracellular matrix structural constituent conferring compression resistance. Predicted to be involved in central nervous system development and skeletal system development. Colocalizes with collagen-containing extracellular matrix. [provided by Alliance of Genome Resources, Apr 2022]
ENSG00000111452	ADGRD1	-3.2185	2.06437	0.00426313	0.0219861	12.1159	protein_coding	7.2339	0.753028	7.93132	0.838347	1.65785	GPR133;PGR25	adhesion G protein-coupled receptor D1	The adhesion G-protein-coupled receptors (GPCRs), including GPR133, are membrane-bound proteins with long N termini containing multiple domains. GPCRs, or GPRs, contain 7 transmembrane domains and transduce extracellular signals through heterotrimeric G proteins (summary by Bjarnadottir et al., 2004 [PubMed 15203201]).[supplied by OMIM, Nov 2010].
ENSG00000140285	FGF7	-3.21391	7.2154	0.000406538	0.00418216	22.5746	protein_coding	267.987	28.7987	43.4633	30.2272	2.3786	HBGF-7;KGF	fibroblast growth factor 7	The protein encoded by this gene is a member of the fibroblast growth factor (FGF) family. FGF family members possess broad mitogenic and cell survival activities, and are involved in a variety of biological processes, including embryonic development, cell growth, morphogenesis, tissue repair, tumor growth and invasion. This protein is a potent epithelial cell-specific growth factor, whose mitoge…
ENSG00000138135	CH25H	-3.20656	5.09222	0.00121293	0.00903276	17.1913	protein_coding	61.2749	6.56951	57.9511	6.22024	2.04418	C25H	cholesterol 25-hydroxylase	This is an intronless gene that is involved in cholesterol and lipid metabolism. The encoded protein is a membrane protein and contains clusters of histidine residues essential for catalytic activity. Unlike most other sterol hydroxylases, this enzyme is a member of a small family of enzymes that utilize diiron cofactors to catalyze the hydroxylation of hydrophobic substrates. [provided by RefSeq…
ENSG00000157214	STEAP2	-3.19481	3.90578	1.41224e-05	0.000492513	46.4683	protein_coding	26.6652	2.86355	10.2894	2.55531	3.30758	IPCA1;PCANAP1;PUMPCn;STAMP1;STMP	STEAP2 metalloreductase	This gene is a member of the STEAP family and encodes a multi-pass membrane protein that localizes to the Golgi complex, the plasma membrane, and the vesicular tubular structures in the cytosol. A highly similar protein in mouse has both ferrireductase and cupric reductase activity, and stimulates the cellular uptake of both iron and copper in vitro. Increased transcriptional expression of the hu…
ENSG00000110852	CLEC2B	-3.18297	4.85407	0.00121498	0.00903885	17.1839	protein_coding	51.6723	5.62878	44.4631	6.18066	2.04389	AICL;CLECSF2;HP10085;IFNRG1	C-type lectin domain family 2 member B	This gene encodes a member of the C-type lectin/C-type lectin-like domain (CTL/CTLD) superfamily. Members of this family share a common protein fold and have diverse functions, such as cell adhesion, cell-cell signalling, glycoprotein turnover, and roles in inflammation and immune response. The encoded type 2 transmembrane protein may function as a cell activation antigen. An alternative splice v…
ENSG00000184508	HDDC3	-3.17189	2.93589	5.3352e-09	8.67029e-06	190.804	protein_coding	13.4115	1.47794	1.83083	0.652955	5.06197	(ppGpp)ase;MESH1;MYNRL15	HD domain containing 3	Predicted to enable guanosine-3',5'-bis(diphosphate) 3'-diphosphatase activity. [provided by Alliance of Genome Resources, Apr 2022]
ENSG00000164761	TNFRSF11B	-3.13921	5.6939	0.00131941	0.00948768	16.8143	protein_coding	92.4921	10.4514	99.5489	8.37495	2.02284	OCIF;OPG;PDB5;TR1	TNF receptor superfamily member 11b	The protein encoded by this gene is a member of the TNF-receptor superfamily. This protein is an osteoblast-secreted decoy receptor that functions as a negative regulator of bone resorption. This protein specifically binds to its ligand, osteoprotegerin ligand, both of which are key extracellular regulators of osteoclast development. Studies of the mouse counterpart also suggest that this protein…
ENSG00000105664	COMP	-3.13822	4.17476	0.00665714	0.0299776	10.4953	protein_coding	32.0969	3.55827	32.8902	6.2251	1.5232	CTS2;EDM1;EPD1;MED;PSACH;THBS5;TSP-5;TSP5	cartilage oligomeric matrix protein	The protein encoded by this gene is a noncollagenous extracellular matrix (ECM) protein. It consists of five identical glycoprotein subunits, each with EGF-like and calcium-binding (thrombospondin-like) domains. Oligomerization results from formation of a five-stranded coiled coil and disulfides. Binding to other ECM proteins such as collagen appears to depend on divalent cations. Contraction or …
ENSG00000162981	LRATD1	-3.12344	1.70222	0.000242897	0.00299913	25.6884	protein_coding	5.48028	0.599158	3.41094	0.692861	2.523	FAM84A;NSE1;PP11517	LRAT domain containing 1	Involved in cell morphogenesis and cell motility. Predicted to be located in cytoplasm. [provided by Alliance of Genome Resources, Apr 2022]
ENSG00000006016	CRLF1	-3.12167	3.7402	0.00871614	0.0359804	9.5983	protein_coding	23.5705	2.66442	26.2798	2.68467	1.44393	CISS;CISS1;CLF;CLF-1;NR6;zcytor5	cytokine receptor like factor 1	This gene encodes a member of the cytokine type I receptor family. The protein forms a secreted complex with cardiotrophin-like cytokine factor 1 and acts on cells expressing ciliary neurotrophic factor receptors. The complex can promote survival of neuronal cells. Mutations in this gene result in Crisponi syndrome and cold-induced sweating syndrome. [provided by RefSeq, Oct 2009].
ENSG00000225938	S1PR1-DT	-3.07792	0.23873	9.30653e-05	0.00157909	29.2569	lncRNA	1.75766	0.187366	0.563567	0.310634	2.80159		S1PR1 divergent transcript
ENSG00000077420	APBB1IP	-3.07339	4.057	0.0049408	0.0243232	11.5369	protein_coding	29.5417	3.4419	28.6995	3.13783	1.61398	INAG1;PREL1;RARP1;RIAM	amyloid beta precursor protein binding family B member 1 interacting protein	Predicted to be involved in signal transduction. Predicted to act upstream of or within T cell activation via T cell receptor contact with antigen bound to MHC molecule on antigen presenting cell and positive regulation of cell adhesion. Located in cytosol and plasma membrane. [provided by Alliance of Genome Resources, Apr 2022]
ENSG00000228221	LINC00578	-3.06633	2.61841	0.0015697	0.0107604	16.0745	lncRNA	10.5143	1.23825	10.1579	1.05005	1.96817		long intergenic non-protein coding RNA 578
ENSG00000149090	PAMR1	-3.04596	2.97377	2.942e-05	0.000764292	40.1444	protein_coding	13.6648	1.60643	2.96999	1.97919	3.11674	DKFZP586H2123;FP938;RAMP	peptidase domain containing associated with muscle regeneration 1	Predicted to enable calcium ion binding activity and serine-type endopeptidase activity. Predicted to be involved in proteolysis. Predicted to be located in extracellular region. [provided by Alliance of Genome Resources, Apr 2022]
ENSG00000105855	ITGB8	-3.03851	1.78494	0.000180322	0.00247874	27.4555	protein_coding	5.71904	0.684408	4.44931	0.400088	2.60577		integrin subunit beta 8	This gene is a member of the integrin beta chain family and encodes a single-pass type I membrane protein with a VWFA domain and four cysteine-rich repeats. This protein noncovalently binds to an alpha subunit to form a heterodimeric integrin complex. In general, integrin complexes mediate cell-cell and cell-extracellular matrix interactions and this complex plays a role in human airway epithelia…
ENSG00000134864	GGACT	-3.02473	1.33983	2.24362e-08	1.55273e-05	153.208	protein_coding	4.15154	0.497674	0.441135	0.260543	4.8089	A2LD1	gamma-glutamylamine cyclotransferase	The protein encoded by this gene aids in the proteolytic degradation of crosslinked fibrin by breaking down isodipeptide L-gamma-glutamyl-L-epsilon-lysine, a byproduct of fibrin degradation. The reaction catalyzed by the encoded gamma-glutamylaminecyclotransferase produces 5-oxo-L-proline and a free alkylamine. Two transcript variants encoding the same protein have been found for this gene.[provi…
ENSG00000187134	AKR1C1	-3.01962	5.02378	1.51326e-05	0.000507537	45.8214	protein_coding	57.6585	7.08623	40.8168	2.05334	3.29453	2-ALPHA-HSD;20-ALPHA-HSD;C9;DD1;DD1/DD2;DDH;DDH1;H-37;HAKRC;HBAB;MBAB	aldo-keto reductase family 1 member C1	This gene encodes a member of the aldo/keto reductase superfamily, which consists of more than 40 known enzymes and proteins. These enzymes catalyze the conversion of aldehydes and ketones to their corresponding alcohols by utilizing NADH and/or NADPH as cofactors. The enzymes display overlapping but distinct substrate specificity. This enzyme catalyzes the reaction of progesterone to the inactiv…
ENSG00000129048	ACKR4	-3.01851	2.50796	0.00206646	0.0131459	14.9129	protein_coding	9.73608	1.19617	8.50575	0.294037	1.88121	CC-CKR-11;CCBP2;CCR-11;CCR10;CCR11;CCRL1;CCX CKR;CCX-CKR;CKR-11;PPR1;VSHK1	atypical chemokine receptor 4	The protein encoded by this gene is a member of the G protein-coupled receptor family, and is a receptor for C-C type chemokines. This receptor has been shown to bind dendritic cell- and T cell-activated chemokines including CCL19/ELC, CCL21/SLC, and CCL25/TECK. A pseudogene of this gene is found on chromosome 6. Alternatively spliced transcript variants encoding the same protein have been descri…
ENSG00000125398	SOX9	-3.0104	3.03537	1.00044e-05	0.00040533	49.757	protein_coding	14.1983	1.74601	7.98944	0.898455	3.39219	CMD1;CMPD1;ENH13;SRA1;SRXX2;SRXY10;TES;TESCO	SRY-box transcription factor 9	The protein encoded by this gene recognizes the sequence CCTTGAG along with other members of the HMG-box class DNA-binding proteins. It acts during chondrocyte differentiation and, with steroidogenic factor 1, regulates transcription of the anti-Muellerian hormone (AMH) gene. Deficiencies lead to the skeletal malformation syndrome campomelic dysplasia, frequently with sex reversal. [provided by R…
ENSG00000128656	CHN1	-3.00914	6.57824	3.34454e-05	0.000822988	39.0587	protein_coding	169.633	21.0091	63.5522	16.3728	3.08461	ARHGAP2;CHN;DURS2;NC;RHOGAP2	chimerin 1	This gene encodes GTPase-activating protein for ras-related p21-rac and a phorbol ester receptor. It is predominantly expressed in neurons, and plays an important role in neuronal signal-transduction mechanisms. Mutations in this gene are associated with Duane's retraction syndrome 2 (DURS2). Alternatively spliced transcript variants encoding different isoforms have been described for this gene. …
ENSG00000158270	COLEC12	-3.0091	4.85005	0.00189436	0.0123581	15.2538	protein_coding	50.8005	6.29361	59.3695	2.22826	1.90805	CLP1;NSR2;SCARA4;SRCL	collectin subfamily member 12	This gene encodes a member of the C-lectin family, proteins that possess collagen-like sequences and carbohydrate recognition domains. This protein is a scavenger receptor that displays several functions associated with host defense. It can bind to carbohydrate antigens on microorganisms, facilitating their recognition and removal. It also mediates the recognition, internalization, and degradatio…
ENSG00000162878	PKDCC	-3.00345	4.70163	2.87504e-05	0.000753691	40.2871	protein_coding	45.9327	5.69809	28.0181	2.71535	3.12281	RLSDF;SGK493;Vlk	protein kinase domain containing, cytoplasmic	Enables non-membrane spanning protein tyrosine kinase activity. Involved in peptidyl-tyrosine phosphorylation and skeletal system development. Located in extracellular region. [provided by Alliance of Genome Resources, Apr 2022]
ENSG00000064655	EYA2	-2.9958	1.39064	0.000512194	0.00495132	21.5516	protein_coding	4.35051	0.50978	2.89599	0.78666	2.30528	EAB1	EYA transcriptional coactivator and phosphatase 2	This gene encodes a member of the eyes absent (EYA) family of proteins. The encoded protein may be post-translationally modified and may play a role in eye development. A similar protein in mice can act as a transcriptional activator. Alternative splicing results in multiple transcript variants, but the full-length natures of all of these variants have not yet been determined. [provided by RefSeq…
ENSG00000299370	ENSG00000299370	-2.99155	0.609673	5.39657e-06	0.000276948	54.7461	lncRNA	2.33875	0.276616	0.775499	0.268657	3.5576
ENSG00000180353	HCLS1	-2.97356	2.83775	0.00393841	0.0207212	12.3707	protein_coding	12.4242	1.55442	12.4204	0.428138	1.68359	CTTNL;HS1;lckBP1;p75	hematopoietic cell-specific Lyn substrate 1	Enables RNA polymerase II-specific DNA-binding transcription factor binding activity and protein kinase binding activity. Involved in several processes, including positive regulation of intracellular signal transduction; positive regulation of protein phosphorylation; and regulation of transcription, DNA-templated. Located in cytosol; nucleus; and plasma membrane. Part of transcription regulator …
ENSG00000226742	HSBP1L1	-2.94224	3.43629	1.29224e-08	1.16851e-05	164.008	protein_coding	18.8027	2.41922	2.77058	1.15178	4.93237		heat shock factor binding protein 1 like 1	Predicted to enable transcription corepressor activity. Predicted to be involved in cellular heat acclimation. Predicted to be active in cytosol and nucleus. [provided by Alliance of Genome Resources, Apr 2022]
ENSG00000197594	ENPP1	-2.93775	4.84044	9.33462e-06	0.000388598	50.3762	protein_coding	50.4047	6.51939	15.2939	5.53685	3.4105	ARHR2;COLED;M6S1;NPP1;NPPS;PC-1;PCA1;PDNP1	ectonucleotide pyrophosphatase/phosphodiesterase 1	This gene is a member of the ecto-nucleotide pyrophosphatase/phosphodiesterase (ENPP) family. The encoded protein is a type II transmembrane glycoprotein comprising two identical disulfide-bonded subunits. This protein has broad specificity and cleaves a variety of substrates, including phosphodiester bonds of nucleotides and nucleotide sugars and pyrophosphate bonds of nucleotides and nucleotide…
ENSG00000095303	PTGS1	-2.92586	3.03593	4.04526e-06	0.000239772	59.1969	protein_coding	14.1478	1.83055	2.25066	1.39549	3.6202	COX1;COX3;PCOX1;PES-1;PGG/HS;PGHS-1;PGHS1;PHS1;PTGHS	prostaglandin-endoperoxide synthase 1	This is one of two genes encoding similar enzymes that catalyze the conversion of arachidonate to prostaglandin. The encoded protein regulates angiogenesis in endothelial cells, and is inhibited by nonsteroidal anti-inflammatory drugs such as aspirin. Based on its ability to function as both a cyclooxygenase and as a peroxidase, the encoded protein has been identified as a moonlighting protein. T…
ENSG00000101825	MXRA5	-2.92424	5.24953	8.07006e-05	0.00144471	32.4862	protein_coding	66.8771	8.7553	15.4208	7.47	2.84022		matrix remodeling associated 5	This gene encodes one of the matrix-remodelling associated proteins. This protein contains 7 leucine-rich repeats and 12 immunoglobulin-like C2-type domains related to perlecan. This gene has a pseudogene on chromosome Y. [provided by RefSeq, Mar 2010].
ENSG00000168497	CAVIN2	-2.90595	2.0017	0.00139959	0.00987474	16.6096	protein_coding	6.68388	0.870688	6.29623	0.677366	2.00547	PS-p68;SDPR;SDR;cavin-2	caveolae associated protein 2	This gene encodes a calcium-independent phospholipid-binding protein whose expression increases in serum-starved cells. This protein is a substrate for protein kinase C (PKC) phosphorylation and recruits polymerase I and transcript release factor (PTRF) to caveolae. Removal of this protein causes caveolae loss and its over-expression results in caveolae deformation and membrane tubulation.[provid…
ENSG00000147408	CSGALNACT1	-2.90032	1.59527	0.000810804	0.00675634	19.1962	protein_coding	4.98972	0.645391	4.25306	0.531334	2.17029	CSGalNAcT-1;ChGn;ChGn-1;SDJLABA;beta4GalNAcT	chondroitin sulfate N-acetylgalactosaminyltransferase 1	This gene encodes an enzyme that transfers N-acetylglucosamine (GalNAc) to the core tetrasaccharide linker and to elongating chondroitin sulfate chains in proteoglycans. Knockout of the orthologous mouse gene indicates that the protein is necessary for normal cartilage development and aggrecan metabolism. Mutations in this gene are associated with multiple sclerosis progression, and with mild ske…
ENSG00000152582	SPEF2	-2.89626	1.18075	7.76263e-06	0.000349342	53.0304	protein_coding	3.63398	0.465608	0.800725	0.431254	3.45675	CT122;KPL2;SPGF43	sperm flagellar 2	Involved in sperm axoneme assembly. Located in sperm flagellum. Implicated in spermatogenic failure 43. [provided by Alliance of Genome Resources, Apr 2022]
ENSG00000233608	TWIST2	-2.89044	7.94874	5.74188e-06	0.000289218	55.3162	protein_coding	435.07	58.6371	215.973	24.9648	3.53877	AMS;BBRSAY;DERMO1;FFDD3;SETLSS;bHLHa39	twist family bHLH transcription factor 2	The protein encoded by this gene is a basic helix-loop-helix type transcription factor and shares similarity with Twist. This protein may inhibit osteoblast maturation and maintain cells in a preosteoblast phenotype during osteoblast development. This gene may be upregulated in certain cancers. Mutations in this gene cause focal facial dermal dysplasia 3, Setleis type. Two transcript variants enc…
ENSG00000110002	VWA5A	-2.88609	1.26899	0.000332689	0.00367236	23.9025	protein_coding	3.8894	0.509264	2.3354	0.419098	2.43505	BCSC-1;BCSC1;LOH11CR2A	von Willebrand factor A domain containing 5A	Located in nucleoplasm. [provided by Alliance of Genome Resources, Apr 2022]
ENSG00000108846	ABCC3	-2.83297	4.46476	4.14953e-06	0.000239787	58.8508	protein_coding	38.3879	5.33905	11.8997	3.5985	3.62017	ABC31;EST90757;MLP2;MOAT-D;MRP3;cMOAT2	ATP binding cassette subfamily C member 3	The protein encoded by this gene is a member of the superfamily of ATP-binding cassette (ABC) transporters. ABC proteins transport various molecules across extra- and intra-cellular membranes. ABC genes are divided into seven distinct subfamilies (ABC1, MDR/TAP, MRP, ALD, OABP, GCN20, White). This protein is a member of the MRP subfamily which is involved in multi-drug resistance. The specific fu…
ENSG00000042493	CAPG	-2.81974	6.25895	1.76434e-07	4.32649e-05	104.445	protein_coding	133.851	18.9078	16.0911	10.7916	4.36386	AFCP;HEL-S-66;MCP	capping actin protein, gelsolin like	This gene encodes a member of the gelsolin/villin family of actin-regulatory proteins. The encoded protein reversibly blocks the barbed ends of F-actin filaments in a Ca2+ and phosphoinositide-regulated manner, but does not sever preformed actin filaments. By capping the barbed ends of actin filaments, the encoded protein contributes to the control of actin-based motility in non-muscle cells. Alt…
ENSG00000151789	ZNF385D	-2.81637	3.26496	0.000189734	0.00254591	26.9409	protein_coding	16.5078	2.29886	7.13098	2.21991	2.59416	ZNF659	zinc finger protein 385D	Enables sequence-specific double-stranded DNA binding activity. Predicted to be active in nucleus. [provided by Alliance of Genome Resources, Apr 2022]
ENSG00000107317	PTGDS	-2.80969	2.5554	0.0190969	0.0637552	7.21064	protein_coding	9.81363	1.38753	12.1477	1.42329	1.19548	L-PGDS;LPGDS;PDS;PGD2;PGDS;PGDS2	prostaglandin D2 synthase	The protein encoded by this gene is a glutathione-independent prostaglandin D synthase that catalyzes the conversion of prostaglandin H2 (PGH2) to postaglandin D2 (PGD2). PGD2 functions as a neuromodulator as well as a trophic factor in the central nervous system. PGD2 is also involved in smooth muscle contraction/relaxation and is a potent inhibitor of platelet aggregation. This gene is preferen…
ENSG00000035664	DAPK2	-2.80835	3.37979	2.07341e-05	0.000615127	43.055	protein_coding	17.9054	2.52449	10.7202	1.11782	3.21104	DRP-1;DRP1	death associated protein kinase 2	This gene encodes a protein that belongs to the serine/threonine protein kinase family. This protein contains a N-terminal protein kinase domain followed by a conserved calmodulin-binding domain with significant similarity to that of death-associated protein kinase 1 (DAPK1), a positive regulator of programmed cell death. Overexpression of this gene was shown to induce cell apoptosis. It uses mul…
ENSG00000144476	ACKR3	-2.79865	1.83018	0.000246259	0.00301954	25.5123	protein_coding	5.80591	0.817689	3.98252	0.575295	2.52006	CMKOR1;CXC-R7;CXCR-7;CXCR7;GPR159;RDC-1;RDC1	atypical chemokine receptor 3	This gene encodes a member of the G-protein coupled receptor family. Although this protein was earlier thought to be a receptor for vasoactive intestinal peptide (VIP), it is now considered to be an orphan receptor, in that its endogenous ligand has not been identified. The protein is also a coreceptor for human immunodeficiency viruses (HIV). Translocations involving this gene and HMGA2 on chrom…
ENSG00000079931	MOXD1	-2.79547	4.8995	0.000318792	0.00355385	23.9078	protein_coding	51.8332	7.39532	16.2734	8.16713	2.4493	MOX;PRO5780;dJ248E1.1	monooxygenase DBH like 1	Predicted to enable copper ion binding activity and dopamine beta-monooxygenase activity. Predicted to be involved in dopamine catabolic process; norepinephrine biosynthetic process; and octopamine biosynthetic process. Part of endoplasmic reticulum membrane. [provided by Alliance of Genome Resources, Apr 2022]
ENSG00000290662	MT1JP	-2.77545	0.976521	1.93254e-07	4.38435e-05	104.9	lncRNA	3.09279	0.437186	0.954287	0.119506	4.35809	MT1;MT1J;MT1NP;MTB	metallothionein 1J, pseudogene
ENSG00000180875	GREM2	-2.76747	4.92897	1.7969e-05	0.000563981	44.2838	protein_coding	52.8405	7.69534	17.5525	6.30369	3.24874	CKTSF1B2;DAND3;PRDC;STHAG9	gremlin 2, DAN family BMP antagonist	This gene encodes a member of the BMP (bone morphogenic protein) antagonist family. Like BMPs, BMP antagonists contain cystine knots and typically form homo- and heterodimers. The CAN (cerberus and dan) subfamily of BMP antagonists, to which this gene belongs, is characterized by a C-terminal cystine knot with an eight-membered ring. The antagonistic effect of the secreted glycosylated protein en…
ENSG00000105825	TFPI2	-2.764	5.67792	2.12947e-06	0.000173031	66.6773	protein_coding	88.9216	13.0356	14.228	9.24908	3.76188	PP5;REF1;TFPI-2	tissue factor pathway inhibitor 2	This gene encodes a member of the Kunitz-type serine proteinase inhibitor family. The protein can inhibit a variety of serine proteases including factor VIIa/tissue factor, factor Xa, plasmin, trypsin, chymotryspin and plasma kallikrein. This gene has been identified as a tumor suppressor gene in several types of cancer. Alternative splicing results in multiple transcript variants. [provided by R…
ENSG00000075223	SEMA3C	-2.74279	4.85669	0.00133038	0.00955701	16.778	protein_coding	50.0336	7.40048	29.0729	9.8943	2.01968	SEMAE;SemE	semaphorin 3C	This gene encodes a secreted glycoprotein that belongs to the semaphorin class 3 family of neuronal guidance cues. The encoded protein contains an N-terminal sema domain, integrin and immunoglobulin-like domains, and a C-terminal basic domain. Homodimerization and proteolytic cleavage of the C-terminal propeptide are necessary for the function of the encoded protein. It binds a neuropilin co-rece…
ENSG00000287853	ENSG00000287853	-2.73358	2.3558	6.58837e-05	0.0012821	33.991	lncRNA	8.48015	1.27394	5.50149	0.301991	2.89208
ENSG00000204941	PSG5	-2.72431	7.17507	0.00685324	0.0305324	10.3954	protein_coding	250.788	37.8191	37.1388	63.0346	1.51524	FL-NCA-3;PSG	pregnancy specific beta-1-glycoprotein 5	The human pregnancy-specific glycoproteins (PSGs) are a group of molecules that are mainly produced by the placental syncytiotrophoblasts during pregnancy. PSGs comprise a subgroup of the carcinoembryonic antigen (CEA) family, which belongs to the immunoglobulin superfamily. For additional general information about the PSG gene family, see PSG1 (MIM 176390).[supplied by OMIM, Oct 2009].
ENSG00000164647	STEAP1	-2.70092	5.58937	1.98003e-05	0.000597111	43.4314	protein_coding	83.1193	12.7281	24.4097	9.18219	3.22394	PRSS24;STEAP	STEAP family member 1	This gene is predominantly expressed in prostate tissue, and is found to be upregulated in multiple cancer cell lines. The gene product is predicted to be a six-transmembrane protein, and was shown to be a cell surface antigen significantly expressed at cell-cell junctions. [provided by RefSeq, Jul 2008].
ENSG00000221826	PSG3	-2.674	1.79702	0.000655653	0.0058616	20.1838	protein_coding	5.672	0.844112	0.811996	1.50143	2.23198		pregnancy specific beta-1-glycoprotein 3	The human pregnancy-specific glycoproteins (PSGs) are a family of proteins that are synthesized in large amounts by placental trophoblasts and released into the maternal circulation during pregnancy. Molecular cloning and analysis of several PSG genes has indicated that the PSGs form a subgroup of the carcinoembryonic antigen (CEA) gene family, which belongs to the immunoglobulin superfamily of g…
ENSG00000121039	RDH10	-2.64353	4.23722	5.69252e-08	2.13484e-05	127.197	protein_coding	32.1768	5.11561	7.27147	2.0533	4.67063	SDR16C4	retinol dehydrogenase 10	This gene encodes a retinol dehydrogenase, which converts all-trans-retinol to all-trans-retinal, with preference for NADP as a cofactor. Studies in mice suggest that this protein is essential for synthesis of embryonic retinoic acid and is required for limb, craniofacial, and organ development. [provided by RefSeq, Dec 2011].
ENSG00000153823	PID1	-2.63961	2.78431	3.10386e-06	0.000207719	62.2294	protein_coding	11.516	1.82634	3.43374	1.0951	3.68252	HMFN2073;NYGGF4;P-CLI1;PCLI1	phosphotyrosine interaction domain containing 1	Involved in several processes, including mitochondrion morphogenesis; negative regulation of phosphate metabolic process; and positive regulation of macromolecule metabolic process. Located in cytoplasm. [provided by Alliance of Genome Resources, Apr 2022]
ENSG00000172061	LRRC15	-2.63557	5.0867	0.000274646	0.00323475	24.7496	protein_coding	58.2416	9.36101	46.0747	2.7016	2.49016	LIB	leucine rich repeat containing 15	Enables collagen binding activity; fibronectin binding activity; and laminin binding activity. Involved in negative regulation of protein localization to plasma membrane; positive regulation of cell migration; and receptor-mediated virion attachment to host cell. Located in extracellular exosome. Colocalizes with collagen-containing extracellular matrix. [provided by Alliance of Genome Resources,…
ENSG00000178726	THBD	-2.62466	2.32492	0.0084052	0.0350941	9.72305	protein_coding	8.39993	1.3082	9.73179	1.19913	1.45477	AHUS6;BDCA-3;BDCA3;CD141;THPH12;THRM;TM	thrombomodulin	The protein encoded by this intronless gene is an endothelial-specific type I membrane receptor that binds thrombin. This binding results in the activation of protein C, which degrades clotting factors Va and VIIIa and reduces the amount of thrombin generated. Mutations in this gene are a cause of thromboembolic disease, also known as inherited thrombophilia. [provided by RefSeq, Jul 2008].
ENSG00000196549	MME	-2.62378	5.87763	0.000889106	0.00722448	18.6252	protein_coding	100.819	16.3096	64.4903	10.7675	2.14119	CALLA;CD10;CMT2T;NEP;SCA43;SFE	membrane metalloendopeptidase	The protein encoded by this gene is a type II transmembrane glycoprotein and a common acute lymphocytic leukemia antigen that is an important cell surface marker in the diagnosis of human acute lymphocytic leukemia (ALL). The encoded protein is present on leukemic cells of pre-B phenotype, which represent 85% of cases of ALL. This protein is not restricted to leukemic cells, however, and is found…
ENSG00000224596	ZMIZ1-AS1	-2.60386	0.169628	5.19468e-07	7.7528e-05	81.5065	lncRNA	1.57049	0.244273	0.370691	0.132611	4.11054		ZMIZ1 antisense RNA 1
ENSG00000294575	ENSG00000294575	-2.59824	1.09017	0.0013905	0.00983356	16.7097	lncRNA	3.27601	0.516498	1.80522	0.630469	2.00729
ENSG00000230229	ENSG00000230229	-2.58068	0.62374	3.84449e-05	0.000885505	38.1892	lncRNA	2.28724	0.362336	0.553068	0.341581	3.05281
ENSG00000003400	CASP10	-2.58067	1.14812	1.73937e-05	0.000554249	45.199	protein_coding	3.43595	0.552505	1.12253	0.450672	3.25629	ALPS2;FLICE-2;FLICE2;MCH4	caspase 10	This gene encodes a protein which is a member of the cysteine-aspartic acid protease (caspase) family. Sequential activation of caspases plays a central role in the execution-phase of cell apoptosis. Caspases exist as inactive proenzymes which undergo proteolytic processing at conserved aspartic residues to produce two subunits, large and small, that dimerize to form the active enzyme. This prote…
ENSG00000248905	FMN1	-2.57948	4.27717	9.70029e-05	0.00162816	31.2271	protein_coding	32.9244	5.4835	21.9811	1.59277	2.7883	FMN;LD	formin 1	This gene belongs to the formin homology family and encodes a protein that has a role in the formation of adherens junction and the polymerization of linear actin cables. The homologous gene in mouse is associated with limb deformity. Alternatively spliced transcript variants have been found for this gene. [provided by RefSeq, Sep 2015].
ENSG00000170989	S1PR1	-2.57884	3.82681	0.00196135	0.0126373	15.1098	protein_coding	24.0671	3.94223	11.3339	5.7875	1.89835	CD363;CHEDG1;D1S3362;ECGF1;EDG-1;EDG1;S1P1	sphingosine-1-phosphate receptor 1	The protein encoded by this gene is structurally similar to G protein-coupled receptors and is highly expressed in endothelial cells. It binds the ligand sphingosine-1-phosphate with high affinity and high specificity, and suggested to be involved in the processes that regulate the differentiation of endothelial cells. Activation of this receptor induces cell-cell adhesion. Alternative splicing r…
ENSG00000144063	MALL	-2.55956	6.14327	0.0421714	0.113403	5.10535	protein_coding	120.769	20.3318	165.299	39.5915	0.945376
ENSG00000162804	SNED1	-2.55722	3.29923	0.000189512	0.00254527	26.9445	protein_coding	16.5078	2.76405	6.77403	2.06484	2.59427	IRE-BP1;SST3;Snep	sushi, nidogen and EGF like domains 1	Predicted to enable Notch binding activity. Predicted to be involved in cell-matrix adhesion. Predicted to be located in extracellular region. [provided by Alliance of Genome Resources, Apr 2022]
ENSG00000151552	QDPR	-2.54864	3.76851	4.21219e-10	1.52907e-06	289.92	protein_coding	22.9264	3.90741	2.67797	0.906532	5.81557	DHPR;HDHPR;PKU2;SDR33C1	quinoid dihydropteridine reductase	This gene encodes the enzyme dihydropteridine reductase, which catalyzes the NADH-mediated reduction of quinonoid dihydrobiopterin. This enzyme is an essential component of the pterin-dependent aromatic amino acid hydroxylating systems. Mutations in this gene resulting in QDPR deficiency include aberrant splicing, amino acid substitutions, insertions, or premature terminations. Dihydropteridine r…
ENSG00000293619	ENSG00000293619	-2.54654	5.13066	0.0386405	0.106412	5.32264	lncRNA	59.718	10.0801	81.6743	19.6031	0.973008
ENSG00000282304	MALL	-2.54654	5.13066	0.0386405	0.106412	5.32264	lncRNA	59.718	10.0801	81.6743	19.6031	0.973008
ENSG00000221869	CEBPD	-2.52294	7.2644	0.000239139	0.00296914	25.5491	protein_coding	261.551	45.4789	117.679	30.0617	2.52737	C/EBP-delta;CELF;CRP3;NF-IL6-beta	CCAAT enhancer binding protein delta	The protein encoded by this intronless gene is a bZIP transcription factor which can bind as a homodimer to certain DNA regulatory regions. It can also form heterodimers with the related protein CEBP-alpha. The encoded protein is important in the regulation of genes involved in immune and inflammatory responses, and may be involved in the regulation of genes associated with activation and/or diff…
ENSG00000143382	ADAMTSL4	-2.51384	3.98295	0.00024901	0.00303249	25.3171	protein_coding	26.4867	4.61408	18.7453	2.40858	2.5182	ADAMTSL-4;ECTOL2;TSRC1	ADAMTS like 4	This gene is a member of ADAMTS (a disintegrin and metalloproteinase with thrombospondin motifs)-like gene family and encodes a protein with seven thrombospondin type 1 repeats. The thrombospondin type 1 repeat domain is found in many proteins with diverse biological functions including cellular adhesion, angiogenesis, and patterning of the developing nervous system. Alternate transcriptional spl…
ENSG00000230417	LINC00856	-2.51196	4.16517	0.000373533	0.00391915	23.0347	lncRNA	30.2276	5.24217	3.50515	4.77565	2.40681	C10orf101	long intergenic non-protein coding RNA 595
ENSG00000185630	PBX1	-2.50218	5.70563	2.00153e-05	0.000599885	43.3369	protein_coding	88.3913	15.5489	17.4477	10.3311	3.22193	CAKUHED	PBX homeobox 1	This gene encodes a nuclear protein that belongs to the PBX homeobox family of transcriptional factors. Studies in mice suggest that this gene may be involved in the regulation of osteogenesis and required for skeletal patterning and programming. A chromosomal translocation, t(1;19) involving this gene and TCF3/E2A gene, is associated with pre-B-cell acute lymphoblastic leukemia. The resulting fu…
ENSG00000129009	ISLR	-2.5021	7.69064	0.00193018	0.0125081	15.1745	protein_coding	350.927	61.8535	73.7326	66.9558	1.90281	HsT17563;Meflin	immunoglobulin superfamily containing leucine rich repeat	Predicted to be involved in cell adhesion. Located in extracellular exosome. [provided by Alliance of Genome Resources, Apr 2022]
ENSG00000162407	PLPP3	-2.49866	7.74843	2.2156e-06	0.000175657	66.1847	protein_coding	365.086	64.5489	72.5566	37.8084	3.75534	Dri42;LPP3;PAP2B;PPAP2B;VCIP	phospholipid phosphatase 3	The protein encoded by this gene is a member of the phosphatidic acid phosphatase (PAP) family. PAPs convert phosphatidic acid to diacylglycerol, and function in de novo synthesis of glycerolipids as well as in receptor-activated signal transduction mediated by phospholipase D. This protein is a membrane glycoprotein localized at the cell plasma membrane. It has been shown to actively hydrolyze e…
ENSG00000179242	CDH4	-2.48941	2.52525	0.00401953	0.0210139	12.2938	protein_coding	9.50386	1.62812	5.47825	2.63187	1.67749	CAD4;R-CAD;RCAD	cadherin 4	This gene is a classical cadherin from the cadherin superfamily. The encoded protein is a calcium-dependent cell-cell adhesion glycoprotein comprised of five extracellular cadherin repeats, a transmembrane region and a highly conserved cytoplasmic tail. Based on studies in chicken and mouse, this cadherin is thought to play an important role during brain segmentation and neuronal outgrowth. In ad…
ENSG00000144681	STAC	-2.48134	1.98144	8.05226e-06	0.000358541	52.0324	protein_coding	6.36693	1.10905	1.52281	0.74456	3.44546	STAC1	SH3 and cysteine rich domain	Predicted to enable transmembrane transporter binding activity. Predicted to be involved in positive regulation of protein localization to plasma membrane; positive regulation of voltage-gated calcium channel activity; and skeletal muscle contraction. Predicted to act upstream of or within cellular response to heat; muscle contraction; and regulation of voltage-gated calcium channel activity. Pre…
ENSG00000182326	C1S	-2.47711	4.89404	0.000232563	0.00290973	25.7137	protein_coding	50.0345	8.96501	27.2951	4.63787	2.53615	EDSPD2	complement C1s	This gene encodes a serine protease, which is a major constituent of the human complement subcomponent C1. C1s associates with two other complement components C1r and C1q in order to yield the first component of the serum complement system. Defects in this gene are the cause of selective C1s deficiency. [provided by RefSeq, Mar 2009].
ENSG00000132938	MTUS2	-2.47384	1.59421	0.000635634	0.00574234	20.3468	protein_coding	4.75085	0.835185	1.76513	0.836835	2.24091	CAZIP;ICIS;KIAA0774;TIP150	microtubule associated scaffold protein 2	Enables microtubule binding activity and protein homodimerization activity. Part of nucleus. Colocalizes with centrosome and cytoplasmic microtubule. [provided by Alliance of Genome Resources, Apr 2022]
ENSG00000135903	PAX3	-2.47364	1.39565	5.56684e-07	8.10057e-05	86.3741	protein_coding	4.09559	0.729825	0.873948	0.363651	4.09148	CDHS;HUP2;PAX-3;WS1;WS3	paired box 3	This gene is a member of the paired box (PAX) family of transcription factors. Members of the PAX family typically contain a paired box domain and a paired-type homeodomain. These genes play critical roles during fetal development. Mutations in paired box gene 3 are associated with Waardenburg syndrome, craniofacial-deafness-hand syndrome, and alveolar rhabdomyosarcoma. The translocation t(2;13)(…
ENSG00000169026	SLC49A3	-2.46921	2.90124	1.02945e-05	0.000411384	49.4594	protein_coding	12.3663	2.19158	4.01516	1.55576	3.38575	LP2561;MFSD7	solute carrier family 49 member 3	Predicted to enable transmembrane transporter activity. Predicted to be involved in transmembrane transport. Predicted to be integral component of membrane. [provided by Alliance of Genome Resources, Apr 2022]
ENSG00000149256	TENM4	-2.46614	1.55173	0.000254074	0.00306861	25.3321	protein_coding	4.62027	0.801861	1.21478	0.959158	2.51306	Doc4;ETM5;ODZ4;TEN4;TNM4;Ten-M4;ten-4	teneurin transmembrane protein 4	The protein encoded by this gene plays a role in establishing proper neuronal connectivity during development. Defects in this gene have been associated with hereditary essential tremor-5. [provided by RefSeq, Oct 2016].
ENSG00000168528	SERINC2	-2.46333	3.83319	8.0286e-05	0.00144436	32.5267	protein_coding	23.7523	4.27615	11.7625	2.6213	2.84033	FKSG84;PRO0899;TDE2;TDE2L	serine incorporator 2	Predicted to be involved in several processes, including phosphatidylserine metabolic process; positive regulation of CDP-diacylglycerol-serine O-phosphatidyltransferase activity; and positive regulation of serine C-palmitoyltransferase activity. Located in extracellular exosome. [provided by Alliance of Genome Resources, Apr 2022]
ENSG00000166482	MFAP4	-2.46322	4.34104	1.09232e-05	0.000422651	48.8567	protein_coding	33.9949	6.13813	16.212	2.52171	3.37402		microfibril associated protein 4	This gene encodes a protein with similarity to a bovine microfibril-associated protein. The protein has binding specificities for both collagen and carbohydrate. It is thought to be an extracellular matrix protein which is involved in cell adhesion or intercellular interactions. The gene is located within the Smith-Magenis syndrome region. Two transcript variants encoding different isoforms have …
ENSG00000109452	INPP4B	-2.4424	2.88817	0.00131067	0.00945144	16.8502	protein_coding	12.1479	2.19121	5.59237	2.53057	2.0245		inositol polyphosphate-4-phosphatase type II B	INPP4B encodes the inositol polyphosphate 4-phosphatase type II, one of the enzymes involved in phosphatidylinositol signaling pathways. This enzyme removes the phosphate group at position 4 of the inositol ring from inositol 3,4-bisphosphate. There is limited data to suggest that the human type II enzyme is subject to alternative splicing, as has been established for the type I enzyme. [provided…
ENSG00000082397	EPB41L3	-2.43977	4.48029	0.00186945	0.0122448	15.3093	protein_coding	37.4225	6.81131	8.39432	8.0314	1.91205	4.1B;DAL-1;DAL1	erythrocyte membrane protein band 4.1 like 3	Predicted to enable cytoskeletal protein-membrane anchor activity. Predicted to be a structural constituent of cytoskeleton. Predicted to be involved in several processes, including nervous system development; paranodal junction maintenance; and protein localization to paranode region of axon. Located in cell-cell junction and plasma membrane. Biomarker of meningioma. [provided by Alliance of Gen…
ENSG00000006468	ETV1	-2.42953	2.72305	3.73657e-05	0.000871399	38.2115	protein_coding	10.8312	1.97997	4.89474	1.10992	3.05978	ER81	ETS variant transcription factor 1	This gene encodes a member of the ETS (E twenty-six) family of transcription factors. The ETS proteins regulate many target genes that modulate biological processes like cell growth, angiogenesis, migration, proliferation and differentiation. All ETS proteins contain an ETS DNA-binding domain that binds to DNA sequences containing the consensus 5'-CGGA[AT]-3'. The protein encoded by this gene con…
ENSG00000149131	SERPING1	-2.41405	4.05828	0.000169112	0.00238978	27.6355	protein_coding	27.7318	5.15482	12.6664	3.99417	2.62164	C1IN;C1INH;C1NH;HAE1;HAE2	serpin family G member 1	This gene encodes a highly glycosylated plasma protein involved in the regulation of the complement cascade. Its encoded protein, C1 inhibitor, inhibits activated C1r and C1s of the first complement component and thus regulates complement activation. It is synthesized in the liver, and its deficiency is associated with hereditary angioneurotic oedema (HANE). Alternative splicing results in multip…
ENSG00000244649	LINC02086	-2.39836	2.29787	0.00220323	0.0137427	14.64	lncRNA	8.00314	1.47322	6.10904	1.14315	1.86193		long intergenic non-protein coding RNA 2086
ENSG00000164112	SMIM43	-2.39461	1.07642	0.00180307	0.0119275	15.5656	protein_coding	3.19386	0.577271	0.997104	0.920739	1.92345	NEMEP;TMEM155	small integral membrane protein 43	Predicted to be integral component of membrane. [provided by Alliance of Genome Resources, Apr 2022]
ENSG00000307328	ENSG00000307328	-2.39262	4.04582	0.0733335	0.169336	3.81259	lncRNA	27.3132	5.14922	30.2058	6.20561	0.77125
ENSG00000168952	STXBP6	-2.38831	3.63714	0.000246303	0.00301954	25.3821	protein_coding	20.6172	3.87487	6.47988	3.74847	2.52006	HSPC156;amisyn	syntaxin binding protein 6	STXBP6 binds components of the SNARE complex (see MIM 603215) and may be involved in regulating SNARE complex formation (Scales et al., 2002 [PubMed 12145319]).[supplied by OMIM, Mar 2008]
ENSG00000205364	MT1M	-2.38587	5.23915	1.26139e-08	1.16851e-05	164.498	protein_coding	63.0945	12.0507	17.2118	2.29629	4.93237	MT-1M;MT-IM;MT1;MT1K	metallothionein 1M	This gene encodes a member of the metallothionein superfamily, type 1 family. Metallothioneins have a high content of cysteine residues that bind various heavy metals. These genes are transcriptionally regulated by both heavy metals and glucocorticoids. [provided by RefSeq, Oct 2011].
ENSG00000169744	LDB2	-2.38195	4.59117	0.000593516	0.00549068	20.604	protein_coding	40.2204	7.64079	24.3862	7.53471	2.26037	CLIM1;LDB-2;LDB1	LIM domain binding 2	The protein encoded by this gene belongs to the LIM-domain binding family. Members of this family are characterized by a conserved nuclear localization sequence, an amino-terminal homodimerization domain and a carboxy-terminal LIM interaction domain. These proteins function as adapter molecules to allow assembly of transcriptional regulatory complexes. Genetic association studies suggest function…
ENSG00000143387	CTSK	-2.38178	5.44994	0.000293625	0.0033842	24.369	protein_coding	72.9179	13.9873	58.3055	4.08128	2.47054	CTS02;CTSO;CTSO1;CTSO2;PKND;PYCD	cathepsin K	The protein encoded by this gene is a lysosomal cysteine proteinase involved in bone remodeling and resorption. This protein, which is a member of the peptidase C1 protein family, is predominantly expressed in osteoclasts. However, the encoded protein is also expressed in a significant fraction of human breast cancers, where it could contribute to tumor invasiveness. Mutations in this gene are th…
ENSG00000107611	CUBN	-2.37449	0.826091	3.94724e-05	0.000899257	38.2606	protein_coding	2.60825	0.488791	1.00403	0.314821	3.04612	IFCR;IGS;IGS1;MGA1;gp280	cubilin	Cubilin (CUBN) acts as a receptor for intrinsic factor-vitamin B12 complexes. The role of receptor is supported by the presence of 27 CUB domains. Cubulin is located within the epithelium of intestine and kidney. Mutations in CUBN may play a role in autosomal recessive megaloblastic anemia. [provided by RefSeq, Jul 2008].
ENSG00000030419	IKZF2	-2.36644	0.986042	6.24781e-05	0.00123677	34.7179	protein_coding	2.9684	0.55665	1.21717	0.355218	2.90771	ANF1A2;HELIOS;ICHAD;IMDIA;ZNF1A2;ZNFN1A2	IKAROS family zinc finger 2	This gene encodes a member of the Ikaros family of zinc-finger proteins. Three members of this protein family (Ikaros, Aiolos and Helios) are hematopoietic-specific transcription factors involved in the regulation of lymphocyte development. This protein forms homo- or hetero-dimers with other Ikaros family members, and is thought to function predominantly in early hematopoietic development. Multi…
ENSG00000100100	PIK3IP1	-2.35462	1.8834	0.000301741	0.00344248	24.2726	protein_coding	5.78911	1.11286	3.23795	0.734733	2.46313	HGFL;TrIP;hHGFL(S)	phosphoinositide-3-kinase interacting protein 1	Enables phosphatidylinositol 3-kinase catalytic subunit binding activity. Involved in negative regulation of phosphatidylinositol 3-kinase activity and negative regulation of phosphatidylinositol 3-kinase signaling. Predicted to be located in plasma membrane. Predicted to be integral component of membrane. [provided by Alliance of Genome Resources, Apr 2022]
ENSG00000162849	KIF26B	-2.34311	3.0955	0.00262822	0.015544	13.9204	protein_coding	13.8951	2.72116	9.04934	1.83725	1.80844		kinesin family member 26B	The protein encoded by this gene is an intracellular motor protein thought to transport organelles along microtubules. The encoded protein is required for kidney development. Elevated levels of this protein have been found in some breast and colorectal cancers. [provided by RefSeq, Mar 2017].
ENSG00000110031	LPXN	-2.33933	4.99156	0.000159668	0.00228951	27.99	protein_coding	52.8143	10.3703	12.6338	10.3176	2.64026	LDPL	leupaxin	The product encoded by this gene is preferentially expressed in hematopoietic cells and belongs to the paxillin protein family. Similar to other members of this focal-adhesion-associated adaptor-protein family, it has four leucine-rich LD-motifs in the N-terminus and four LIM domains in the C-terminus. It may function in cell type-specific signaling by associating with PYK2, a member of focal adh…
ENSG00000289384	ENSG00000289384	-2.33483	2.07974	0.000752712	0.0064202	19.451	lncRNA	6.75575	1.292	2.54934	1.44833	2.19245
ENSG00000151090	THRB	-2.33314	2.80204	0.000525194	0.00504366	21.237	protein_coding	11.3167	2.21018	5.37223	1.45679	2.29725	C-ERBA-2;C-ERBA-BETA;ERBA2;GRTH;NR1A2;PRTH;THR1;THRB1;THRB2;THRbeta;THRbeta1;TRb;TRbeta;TRbeta1;Thrbeta2	thyroid hormone receptor beta	The protein encoded by this gene is a nuclear hormone receptor for triiodothyronine. It is one of the several receptors for thyroid hormone, and has been shown to mediate the biological activities of thyroid hormone. Knockout studies in mice suggest that the different receptors, while having certain extent of redundancy, may mediate different functions of thyroid hormone. Mutations in this gene a…
ENSG00000159167	STC1	-2.32644	3.11878	0.00100975	0.00779755	18.0335	protein_coding	14.1754	2.76251	2.17977	3.82344	2.10804	STC	stanniocalcin 1	This gene encodes a secreted, homodimeric glycoprotein that is expressed in a wide variety of tissues and may have autocrine or paracrine functions. The gene contains a 5' UTR rich in CAG trinucleotide repeats. The encoded protein contains 11 conserved cysteine residues and is phosphorylated by protein kinase C exclusively on its serine residues. The protein may play a role in the regulation of r…
ENSG00000291116	PLAC9P1	-2.31876	2.66298	0.00597611	0.0278454	10.8688	lncRNA	10.3013	2.00299	7.34662	2.22081	1.55525		placenta associated 9 pseudogene 1	Predicted to be located in extracellular region. [provided by Alliance of Genome Resources, Apr 2022]
ENSG00000132386	SERPINF1	-2.31683	3.23048	0.00105123	0.00802889	17.8465	protein_coding	15.2755	3.04799	10.4886	1.29661	2.09534	EPC-1;OI12;OI6;PEDF;PIG35	serpin family F member 1	This gene encodes a member of the serpin family that does not display the serine protease inhibitory activity shown by many of the other serpin proteins. The encoded protein is secreted and strongly inhibits angiogenesis. In addition, this protein is a neurotrophic factor involved in neuronal differentiation in retinoblastoma cells. Mutations in this gene were found in individuals with osteogenes…
ENSG00000117069	ST6GALNAC5	-2.31349	2.22913	4.64687e-05	0.00101138	36.5518	protein_coding	7.46356	1.46679	1.42441	1.43022	2.99508	SIAT7-E;SIAT7E;ST6GalNAcV	ST6 N-acetylgalactosaminide alpha-2,6-sialyltransferase 5	The protein encoded by this gene is a Golgi type II transmembrane glycosyltransferase. The encoded protein catalyzes the transfer of sialic acid to cell surface proteins to modulate cell-cell interactions. Several transcript variants encoding different isoforms have been found for this gene. [provided by RefSeq, Feb 2016].
ENSG00000173068	BNC2	-2.31154	4.28949	0.000699319	0.00611761	19.7857	protein_coding	32.2298	6.44622	17.0728	4.68178	2.21342	BSN2;LUTO;bn2	basonuclin zinc finger protein 2	This gene encodes a conserved zinc finger protein. The encoded protein functions in skin color saturation. Mutations in this gene are associated with facial pigmented spots. This gene is also associated with susceptibility to adolescent idiopathic scoliosis. [provided by RefSeq, Jul 2016].
ENSG00000291181	FGF7P3	-2.30889	2.31488	0.000171463	0.00241601	27.5776	lncRNA	7.91822	1.56738	2.60266	1.30722	2.6169	KGFLP2	fibroblast growth factor 7 pseudogene 3
ENSG00000135919	SERPINE2	-2.29344	9.12069	3.57813e-05	0.000850955	38.5208	protein_coding	924.321	188.525	510.044	79.1098	3.07009	GDN;GDNPF;PI-7;PI7;PN-1;PN1;PNI	serpin family E member 2	This gene encodes a member of the serpin family of proteins, a group of proteins that inhibit serine proteases. Thrombin, urokinase, plasmin and trypsin are among the proteases that this family member can inhibit. This gene is a susceptibility gene for chronic obstructive pulmonary disease and for emphysema. Alternative splicing results in multiple transcript variants. [provided by RefSeq, Aug 20…
ENSG00000214100	PLAC9P1	-2.29057	1.31464	0.00593003	0.0276903	10.9305	transcribed_unprocessed_pseudogene	3.84621	0.74563	2.67935	0.836195	1.55767		placenta associated 9 pseudogene 1
ENSG00000064309	CDON	-2.27953	1.73056	0.000903016	0.007301	18.5964	protein_coding	5.14152	1.04357	2.77945	0.823467	2.13662	CDO;CDON1;HPE11;Ihog;ORCAM	cell adhesion associated, oncogene regulated	This gene encodes a cell surface receptor that is a member of the immunoglobulin superfamily. The encoded protein contains three fibronectin type III domains and five immunoglobulin-like C2-type domains. This protein is a member of a cell-surface receptor complex that mediates cell-cell interactions between muscle precursor cells and positively regulates myogenesis. [provided by RefSeq, Aug 2011].
ENSG00000293490	SLC66A1LP	-2.26872	2.30716	6.24894e-05	0.00123677	34.3413	lncRNA	7.88717	1.61492	3.52804	0.846359	2.90771	C3orf55;PQLC2L;SLC66A1L;SLC66A2L	solute carrier family 66 member 1 like, pseudogene	Predicted to enable L-arginine transmembrane transporter activity and L-lysine transmembrane transporter activity. Predicted to be involved in L-arginine transmembrane transport and L-lysine transmembrane transport. Predicted to be active in lysosomal membrane. Predicted to be integral component of membrane. [provided by Alliance of Genome Resources, Apr 2022]
ENSG00000134201	GSTM5	-2.25891	1.12961	0.000772225	0.00653242	19.4306	protein_coding	3.25194	0.671039	1.72312	0.574119	2.18493	GSTM5-5;GTM5	glutathione S-transferase mu 5	Cytosolic and membrane-bound forms of glutathione S-transferase are encoded by two distinct supergene families. At present, eight distinct classes of the soluble cytoplasmic mammalian glutathione S-transferases have been identified: alpha, kappa, mu, omega, pi, sigma, theta and zeta. This gene encodes a glutathione S-transferase that belongs to the mu class. The mu class of enzymes functions in t…
ENSG00000162496	DHRS3	-2.24469	4.87408	3.27952e-05	0.000819051	39.2172	protein_coding	48.1179	10.1042	15.4814	6.15371	3.08669	CNALPTC1;DD83.1;RDH17;Rsdr1;SDR1;SDR16C1;retSDR1	dehydrogenase/reductase 3	Short-chain dehydrogenases/reductases (SDRs), such as DHRS3, catalyze the oxidation/reduction of a wide range of substrates, including retinoids and steroids (Haeseleer and Palczewski, 2000 [PubMed 10800688]).[supplied by OMIM, Jun 2009]
ENSG00000284686	ENSG00000284686	-2.23918	5.44184	1.27032e-05	0.00046161	47.4273	protein_coding	71.4178	15.0773	12.6369	9.86979	3.33572
ENSG00000140092	FBLN5	-2.23012	7.26688	5.58833e-08	2.13484e-05	127.568	protein_coding	253.561	54.0196	46.9921	15.4531	4.67063	ADCL2;ARCL1A;ARMD3;CMT1H;DANCE;EVEC;FIBL-5;HNARMD;UP50	fibulin 5	The protein encoded by this gene is a secreted, extracellular matrix protein containing an Arg-Gly-Asp (RGD) motif and calcium-binding EGF-like domains. It promotes adhesion of endothelial cells through interaction of integrins and the RGD motif. It is prominently expressed in developing arteries but less so in adult vessels. However, its expression is reinduced in balloon-injured vessels and ath…
ENSG00000233384	CNIH3-AS2	-2.22432	0.799154	0.00060773	0.00558684	20.6696	lncRNA	2.52384	0.520731	0.970914	0.528585	2.25283		CNIH3 antisense RNA 2
ENSG00000104435	STMN2	-2.22272	3.12368	0.0241368	0.0756752	6.55458	protein_coding	14.0414	2.91779	3.76709	6.23692	1.12105	SCG10;SCGN10	stathmin 2	This gene encodes a member of the stathmin family of phosphoproteins. Stathmin proteins function in microtubule dynamics and signal transduction. The encoded protein plays a regulatory role in neuronal growth and is also thought to be involved in osteogenesis. Reductions in the expression of this gene have been associated with Down's syndrome and Alzheimer's disease. Alternatively spliced transcr…
ENSG00000164125	GASK1B	-2.22028	2.88023	0.0020841	0.0132014	14.8605	protein_coding	11.7209	2.49805	8.13965	2.05602	1.87938	AD021;AD036;C4orf18;ENED;FAM198B	golgi associated kinase 1B	Located in Golgi apparatus. [provided by Alliance of Genome Resources, Apr 2022]
ENSG00000169432	SCN9A	-2.19692	1.26456	0.000120425	0.00188177	29.9943	protein_coding	3.61569	0.763669	1.56953	0.567294	2.72543	ETHA;FEB3B;GEFSP7;HSAN2D;NE-NA;NENA;Nav1.7;PN1;SFNP	sodium voltage-gated channel alpha subunit 9	This gene encodes a voltage-gated sodium channel which plays a significant role in nociception signaling. Mutations in this gene have been associated with primary erythermalgia, channelopathy-associated insensitivity to pain, and paroxysmal extreme pain disorder. [provided by RefSeq, Aug 2009].
ENSG00000177363	LRRN4CL	-2.19275	1.69603	0.00691161	0.0307329	10.3824	protein_coding	4.89338	1.08049	5.12993	0.458573	1.5124		LRRN4 C-terminal like	Predicted to be integral component of membrane. [provided by Alliance of Genome Resources, Apr 2022]
ENSG00000120068	HOXB8	-2.18975	1.81171	0.000188926	0.00254527	27.0159	protein_coding	5.46842	1.17478	3.11794	0.436966	2.59427	HOX2;HOX2D;Hox-2.4	homeobox B8	This gene is a member of the Antp homeobox family and encodes a nuclear protein with a homeobox DNA-binding domain. It is included in a cluster of homeobox B genes located on chromosome 17. The encoded protein functions as a sequence-specific transcription factor that is involved in development. Increased expression of this gene is associated with colorectal cancer. Mice that have had the murine …
ENSG00000103888	CEMIP	-2.18631	7.08527	0.00029337	0.00338394	24.3733	protein_coding	222.324	48.7903	84.6908	39.2183	2.47058	CCSP1;CEMIP1;HYBID;KIAA1199;TMEM2L	cell migration inducing hyaluronidase 1	Enables several functions, including clathrin heavy chain binding activity; hyaluronic acid binding activity; and hyalurononglucosaminidase activity. Involved in several processes, including hyaluronan catabolic process; positive regulation of protein phosphorylation; and positive regulation of transport. Located in clathrin-coated endocytic vesicle; endoplasmic reticulum; and plasma membrane. [p…
ENSG00000246985	SOCS2-AS1	-2.17384	2.01158	3.75187e-06	0.000232763	60.121	lncRNA	6.30169	1.36946	2.05666	0.605806	3.63309		SOCS2 antisense RNA 1
ENSG00000234807	JUN-DT	-2.17225	1.02722	1.23816e-05	0.000456154	48.2658	lncRNA	3.00794	0.648356	0.561126	0.424623	3.34089		uncharacterized LOC101926907
ENSG00000109610	SOD3	-2.15353	5.0004	1.06205e-05	0.000417601	49.1224	protein_coding	51.9593	11.6586	20.6209	4.2492	3.37924	EC-SOD	superoxide dismutase 3	This gene encodes a member of the superoxide dismutase (SOD) protein family. SODs are antioxidant enzymes that catalyze the conversion of superoxide radicals into hydrogen peroxide and oxygen, which may protect the brain, lungs, and other tissues from oxidative stress. Proteolytic processing of the encoded protein results in the formation of two distinct homotetramers that differ in their ability…
ENSG00000183691	NOG	-2.14276	5.16749	0.0122332	0.045972	8.52414	protein_coding	58.4142	13.1342	61.2024	13.4294	1.33751	SYM1;SYNS1;SYNS1A	noggin	The secreted polypeptide, encoded by this gene, binds and inactivates members of the transforming growth factor-beta (TGF-beta) superfamily signaling proteins, such as bone morphogenetic protein-4 (BMP4). By diffusing through extracellular matrices more efficiently than members of the TGF-beta superfamily, this protein may have a principal role in creating morphogenic gradients. The protein appea…
ENSG00000075643	MOCOS	-2.14247	3.51961	6.96431e-06	0.000323582	53.3216	protein_coding	18.36	4.14979	6.06601	1.7536	3.49002	HMCS;MCS;MOS	molybdenum cofactor sulfurase	This gene encodes an enzyme that sulfurates the molybdenum cofactor which is required for activation of the xanthine dehydrogenase (XDH) and aldehyde oxidase (AO) enzymes. XDH catalyzes the conversion of hypoxanthine to uric acid via xanthine, as well as the conversion of allopurinol to oxypurinol, and pyrazinamide to 5-hydroxy pyrazinamide. Mutations in this gene cause the metabolic disorder cla…
ENSG00000116106	EPHA4	-2.13871	1.83075	0.00316464	0.0177682	13.2071	protein_coding	5.50091	1.21195	4.09127	1.02231	1.75036	EK8;HEK8;SEK;TYRO1	EPH receptor A4	This gene belongs to the ephrin receptor subfamily of the protein-tyrosine kinase family. EPH and EPH-related receptors have been implicated in mediating developmental events, particularly in the nervous system. Receptors in the EPH subfamily typically have a single kinase domain and an extracellular region containing a Cys-rich domain and 2 fibronectin type III repeats. The ephrin receptors are …
ENSG00000085871	MGST2	-2.13839	3.41078	2.59656e-06	0.000189887	64.2817	protein_coding	17.0051	3.83034	2.24872	1.95809	3.72151	GST2;MGST-II	microsomal glutathione S-transferase 2	The MAPEG (Membrane Associated Proteins in Eicosanoid and Glutathione metabolism) family consists of six human proteins, several of which are involved in the production of leukotrienes and prostaglandin E, important mediators of inflammation. This gene encodes a protein which catalyzes the conjugation of leukotriene A4 and reduced glutathione to produce leukotriene C4. Alternatively spliced trans…
ENSG00000259711	ENSG00000259711	-2.13049	0.865732	0.000807544	0.00674537	19.2377	lncRNA	2.66321	0.578134	1.19037	0.629942	2.17099
ENSG00000163513	TGFBR2	-2.12527	6.09184	1.18696e-05	0.000444001	48.0632	protein_coding	110.693	25.3114	17.7761	16.2424	3.35262	AAT3;FAA3;LDS1B;LDS2;LDS2B;MFS2;RIIC;TAAD2;TBR-ii;TBRII;TGFR-2;TGFbeta-RII;tbetaR-II	transforming growth factor beta receptor 2	The protein encoded by this gene is a transmembrane protein that has a protein kinase domain, forms a heterodimeric complex with TGF-beta receptor type-1, and binds TGF-beta. This receptor/ligand complex phosphorylates proteins, which then enter the nucleus and regulate the transcription of genes related to cell proliferation, cell cycle arrest, wound healing, immunosuppression, and tumorigenesis…
ENSG00000138131	LOXL4	-2.12059	3.53491	2.46545e-05	0.00068522	41.5667	protein_coding	18.4711	4.22875	8.69994	1.68602	3.16417	LOXC	lysyl oxidase like 4	This gene encodes a member of the lysyl oxidase gene family. The prototypic member of the family is essential to the biogenesis of connective tissue, encoding an extracellular copper-dependent amine oxidase that catalyses the first step in the formation of crosslinks in collagens and elastin. A highly conserved amino acid sequence at the C-terminus end appears to be sufficient for amine oxidase a…
ENSG00000222005	LINC01118	-2.1152	3.09955	0.000297437	0.00341201	24.3025	lncRNA	13.6049	3.09129	2.68102	2.76589	2.46699		long intergenic non-protein coding RNA 1118
ENSG00000163694	RBM47	-2.11413	0.593611	1.79627e-05	0.000563981	44.9449	protein_coding	2.1334	0.474011	0.699734	0.216158	3.24874	NET18	RNA binding motif protein 47	Enables RNA binding activity. Predicted to act upstream of or within cytidine to uridine editing and hematopoietic progenitor cell differentiation. Predicted to be active in nucleus. [provided by Alliance of Genome Resources, Apr 2022]
ENSG00000233521	LINC01638	-2.09873	2.56596	5.54219e-05	0.0011433	35.2012	lncRNA	9.30202	2.14271	4.17955	1.00617	2.94184	lncRNA4114	long intergenic non-protein coding RNA 1638
ENSG00000164932	CTHRC1	-2.09094	8.14469	1.16822e-05	0.000440106	48.2124	protein_coding	458.115	107.49	119.223	47.8563	3.35644		collagen triple helix repeat containing 1	This locus encodes a protein that may play a role in the cellular response to arterial injury through involvement in vascular remodeling. Mutations at this locus have been associated with Barrett esophagus and esophageal adenocarcinoma. Alternatively spliced transcript variants have been described. [provided by RefSeq, Jan 2012].
ENSG00000134775	FHOD3	-2.08383	3.19402	3.14959e-05	0.000803942	39.5538	protein_coding	14.4704	3.38023	4.61882	1.84022	3.09478	CMH28;FHOS2;Formactin2	formin homology 2 domain containing 3	The protein encoded by this gene is a member of the diaphanous-related formins (DRF), and contains multiple domains, including GBD (GTPase-binding domain), DID (diaphanous inhibitory domain), FH1 (formin homology 1), FH2 (formin homology 2), and DAD (diaphanous auto-regulatory domain) domains. This protein is thought to play a role in actin filament polymerization in cardiomyocytes. Mutations in …
ENSG00000137752	CASP1	-2.08109	1.85821	0.000479488	0.0047114	21.7341	protein_coding	5.49452	1.29537	2.96657	0.750462	2.32685	ICE;IL1BC;P45	caspase 1	This gene encodes a protein which is a member of the cysteine-aspartic acid protease (caspase) family. Sequential activation of caspases plays a central role in the execution-phase of cell apoptosis. Caspases exist as inactive proenzymes which undergo proteolytic processing at conserved aspartic residues to produce 2 subunits, large and small, that dimerize to form the active enzyme. This gene wa…
ENSG00000279118	ENSG00000279118	-2.07641	4.09181	6.24627e-07	8.68046e-05	83.4345	TEC	27.2532	6.4282	3.72981	2.76968	4.06146
ENSG00000177822	TENM3-AS1	-2.0763	1.73528	0.000220221	0.00281799	26.0924	lncRNA	5.08073	1.18393	2.82129	0.53023	2.55006		TENM3 antisense RNA 1
ENSG00000170439	TMT1B	-2.07496	1.25956	0.0051902	0.0251697	11.3951	protein_coding	3.55412	0.817425	2.8922	0.683258	1.59912	ALDI;METTL7B	thiol methyltransferase 1B	Enables thiol S-methyltransferase activity. Predicted to be involved in methylation. [provided by Alliance of Genome Resources, Apr 2022]
ENSG00000072201	LNX1	-2.07379	2.98254	1.78351e-06	0.000156202	68.9404	protein_coding	12.4319	2.93014	3.40139	1.13499	3.80631	LNX;MPDZ;PDZRN2	ligand of numb-protein X 1	This gene encodes a membrane-bound protein that is involved in signal transduction and protein interactions. The encoded product is an E3 ubiquitin-protein ligase, which mediates ubiquitination and subsequent proteasomal degradation of proteins containing phosphotyrosine binding (PTB) domains. This protein may play an important role in tumorogenesis. Alternatively spliced transcript variants enco…
ENSG00000145934	TENM2	-2.07337	7.65488	0.0103853	0.0407774	9.03443	protein_coding	325.392	77.2288	48.08	81.6066	1.38958	ODZ2;TEN-M2;TEN2;TNM2;ten-2	teneurin transmembrane protein 2	Enables cell adhesion molecule binding activity and signaling receptor binding activity. Involved in several processes, including calcium-mediated signaling using intracellular calcium source; heterophilic cell-cell adhesion via plasma membrane cell adhesion molecules; and retrograde trans-synaptic signaling by trans-synaptic protein complex. Located in cell-cell junction and plasma membrane. [pr…
ENSG00000205221	VIT	-2.07177	2.1781	0.0158676	0.0555491	7.74551	protein_coding	6.93339	1.62467	6.26748	1.32339	1.25532	VIT1	vitrin	This gene encodes an extracellular matrix (ECM) protein. The protein may be associated with cell adhesion and migration. High levels of expression of the protein in specific parts of the brain suggest its likely role in neural development. [provided by RefSeq, Jun 2016].
ENSG00000276527	ENSG00000276527	-2.06648	1.55081	0.000744694	0.00637726	19.5273	lncRNA	4.36498	1.02305	2.10653	0.832084	2.19537		uncharacterized LOC105370185
ENSG00000119514	GALNT12	-2.0663	1.19318	0.000357216	0.00382198	23.4087	protein_coding	3.36613	0.774598	1.30577	0.700791	2.41771	CRCS1;GalNAc-T12	polypeptide N-acetylgalactosaminyltransferase 12	This gene encodes a member of a family of UDP-GalNAc:polypeptide N-acetylgalactosaminyltransferases, which catalyze the transfer of N-acetylgalactosamine (GalNAc) from UDP-GalNAc to a serine or threonine residue on a polypeptide acceptor in the initial step of O-linked protein glycosylation. Mutations in this gene are associated with an increased susceptibility to colorectal cancer.[provided by R…
ENSG00000304767	ENSG00000304767	-2.06311	1.00978	0.00364805	0.0196762	12.7109	lncRNA	2.88139	0.672607	1.93955	0.599319	1.70606
ENSG00000284691	ENSG00000284691	-2.05706	0.361598	3.17633e-06	0.000208327	62.7592	protein_coding	1.73171	0.401859	0.318958	0.203465	3.68125		zinc finger domain-containing protein LOC728743
ENSG00000288931	ENSG00000288931	-2.04804	3.05532	0.0176904	0.0601581	7.42659	lncRNA	13.1311	3.08671	5.39589	5.09575	1.22071
ENSG00000176842	IRX5	-2.04721	4.9382	1.32427e-05	0.000470116	47.042	protein_coding	49.0888	11.8292	12.1002	5.92224	3.32779	HMMS;IRX-2a;IRXB2	iroquois homeobox 5	This gene encodes a member of the iroquois homeobox gene family, which are involved in several embryonic developmental processes. Knockout mice lacking this gene show that it is required for retinal cone bipolar cell differentiation, and that it negatively regulates potassium channel gene expression in the heart to ensure coordinated cardiac repolarization. Alternatively spliced transcript varian…
ENSG00000108786	HSD17B1	-2.04262	1.63085	0.000577425	0.00539645	20.7888	protein_coding	4.62959	1.1176	3.20001	0.220447	2.26789	17-beta-HSD;20-alpha-HSD;E2DH;EDH17B2;EDHB17;HSD17;SDR28C1	hydroxysteroid 17-beta dehydrogenase 1	This gene encodes a member of the 17beta-hydroxysteroid dehydrogenase family of short-chain dehydrogenases/reductases. It has a dual function in estrogen activation and androgen inactivation and plays a major role in establishing the estrogen E2 concentration gradient between serum and peripheral tissues. The encoded protein catalyzes the last step in estrogen activation, using NADPH to convert e…
ENSG00000183578	TNFAIP8L3	-2.03647	2.36334	0.000283897	0.00331638	24.577	protein_coding	8.00089	1.91906	4.23265	0.922202	2.47934	TIPE3	TNF alpha induced protein 8 like 3	Predicted to enable phosphatidylinositol binding activity and phosphatidylinositol transfer activity. Predicted to be involved in several processes, including inositol lipid-mediated signaling; positive regulation of intracellular signal transduction; and positive regulation of phosphatidylinositol 3-kinase activity. Located in cytosol and nucleoplasm. [provided by Alliance of Genome Resources, A…
ENSG00000166016	ABTB2	-2.03627	1.2842	0.000157325	0.00227376	28.2295	protein_coding	3.61106	0.850789	1.13669	0.592271	2.64326	ABTB2A;BTBD22;CCA3	ankyrin repeat and BTB domain containing 2	Predicted to enable protein heterodimerization activity. Predicted to act upstream of or within cellular response to toxic substance. [provided by Alliance of Genome Resources, Apr 2022]
ENSG00000253161	LINC01605	-2.03484	3.48442	2.1536e-05	0.000628715	42.7144	lncRNA	17.692	4.27367	1.63804	3.05433	3.20155	LincDUSP;ODIR1;lncGALM	long intergenic non-protein coding RNA 1605
ENSG00000164171	ITGA2	-2.029	3.40679	0.0200544	0.0659322	7.06849	protein_coding	16.8463	4.02938	16.1987	5.88466	1.1809	BR;CD49B;FMAIT3;GPIa;HPA-5;VLA-2;VLAA2	integrin subunit alpha 2	This gene encodes the alpha subunit of a transmembrane receptor for collagens and related proteins. The encoded protein forms a heterodimer with a beta subunit and mediates the adhesion of platelets and other cell types to the extracellular matrix. Loss of the encoded protein is associated with bleeding disorder platelet-type 9. Antibodies against this protein are found in several immune disorder…
ENSG00000182175	RGMA	-2.02489	2.03652	0.00212229	0.0133796	14.7933	protein_coding	6.27142	1.52716	5.12655	0.29647	1.87356	RGM	repulsive guidance molecule BMP co-receptor a	This gene encodes a member of the repulsive guidance molecule family. The encoded protein is a glycosylphosphatidylinositol-anchored glycoprotein that functions as an axon guidance protein in the developing and adult central nervous system. This protein may also function as a tumor suppressor in some cancers. Alternate splicing results in multiple transcript variants. [provided by RefSeq, Oct 200…
ENSG00000218336	TENM3	-2.00456	5.48057	0.00249842	0.0149866	14.1192	protein_coding	71.2657	17.6856	43.6373	12.855	1.8243	MCOPCB9;MCOPS15;ODZ3;TEN3;TNM3;Ten-m3;ten-3	teneurin transmembrane protein 3	This gene encodes a member of the teneurin transmembrane protein family. The encoded protein may be involved in the regulation of neuronal development including development of the visual pathway. Mutations in this gene have been associated with microphthalmia and developmental dysplasia of the hip. [provided by RefSeq, Jan 2023].
ENSG00000178695	KCTD12	-2.00362	4.19138	8.5e-05	0.00148701	32.1277	protein_coding	28.9531	7.1749	5.42594	4.85365	2.82769	C13orf2;PFET1;PFETIN	potassium channel tetramerization domain containing 12	Enables identical protein binding activity. Predicted to be involved in protein homooligomerization. Predicted to act upstream of or within regulation of G protein-coupled receptor signaling pathway. Predicted to be located in cell projection. Predicted to be part of receptor complex. Predicted to be active in postsynaptic membrane and presynaptic membrane. [provided by Alliance of Genome Resourc…
ENSG00000203722	RAET1G	-1.99748	0.495181	4.06524e-07	6.46285e-05	92.081	protein_coding	1.92057	0.47366	0.291108	0.154851	4.18958	ULBP5	retinoic acid early transcript 1G	This gene encodes a member of the major histocompatibility complex (MHC) class I family of proteins. Although the encoded protein includes C-terminal transmembrane and cytoplasmic domains, proteolytic processing results in the removal of these domains and subsequent tethering to the plasma membrane by a glycosylphosphatidylinositol (GPI)-anchor. The encoded protein is one of several related ligan…
ENSG00000092068	SLC7A8	-1.9934	3.66838	0.026014	0.0799069	6.35104	protein_coding	20.0815	4.93951	8.47917	8.28218	1.09742	LAT2;LPI-PC1	solute carrier family 7 member 8	Enables several functions, including neutral amino acid transmembrane transporter activity; thyroid hormone transmembrane transporter activity; and toxin transmembrane transporter activity. Involved in L-alanine import across plasma membrane; L-leucine import across plasma membrane; and thyroid hormone transport. Located in plasma membrane. Part of basolateral plasma membrane and microvillus memb…
ENSG00000163710	PCOLCE2	-1.98885	4.39826	0.000674682	0.00599872	19.9625	protein_coding	33.4437	8.37902	21.8786	3.11537	2.22194	PCPE2	procollagen C-endopeptidase enhancer 2	Enables collagen binding activity; heparin binding activity; and peptidase activator activity. Predicted to be involved in positive regulation of peptidase activity. Predicted to act upstream of or within cellular response to leukemia inhibitory factor. Predicted to be located in extracellular region. [provided by Alliance of Genome Resources, Apr 2022]
ENSG00000235770	LINC00607	-1.98699	1.48091	5.07279e-05	0.00107841	35.9773	lncRNA	4.10656	1.0294	1.80689	0.214794	2.96722		long intergenic non-protein coding RNA 607
ENSG00000159403	C1R	-1.97722	5.45137	0.00406316	0.0212166	12.2471	protein_coding	69.4193	17.6287	42.1946	10.6323	1.67332	EDS8;EDSPD1	complement C1r	This gene encodes a member of the peptidase S1 protein family. The encoded protein is a proteolytic subunit in the complement system C1 complex. The complement system acts as a mediator in the innate immune response by ultimately triggering phagocytosis, inflammation, and rupturing the bacterial cell wall. Mutations in this gene are associated with Ehlers-Danlos Syndrome. [provided by RefSeq, Dec…
ENSG00000272975	MYHAS	-1.9767	1.76001	1.21088e-06	0.000134169	74.2338	lncRNA	5.05355	1.27734	1.33361	0.371228	3.87235	linc-MYH	myosin heavy chain gene cluster antisense RNA	Predicted to enable primary miRNA binding activity. Predicted to be involved in response to muscle activity and skeletal muscle fiber development. Predicted to act upstream of or within with a positive effect on gene expression. Predicted to be located in cytoplasm and nucleus. [provided by Alliance of Genome Resources, Apr 2022]
ENSG00000136960	ENPP2	-1.9765	6.77112	0.000145054	0.00216264	28.5921	protein_coding	173.829	44.1413	68.8792	20.5497	2.66502	ATX;ATX-X;AUTOTAXIN;LysoPLD;NPP2;PD-IALPHA;PDNP2	ectonucleotide pyrophosphatase/phosphodiesterase 2	The protein encoded by this gene functions as both a phosphodiesterase, which cleaves phosphodiester bonds at the 5' end of oligonucleotides, and a phospholipase, which catalyzes production of lysophosphatidic acid (LPA) in extracellular fluids. LPA evokes growth factor-like responses including stimulation of cell proliferation and chemotaxis. This gene product stimulates the motility of tumor ce…
ENSG00000115594	IL1R1	-1.96865	5.95305	0.000466705	0.00462782	21.8417	protein_coding	98.3833	25.0979	48.3089	13.8028	2.33462	CD121A;CRMO3;D2S1473;IL-1R-alpha;IL-1RT1;IL1R;IL1RA;P80	interleukin 1 receptor type 1	This gene encodes a cytokine receptor that belongs to the interleukin-1 receptor family. The encoded protein is a receptor for interleukin-1 alpha, interleukin-1 beta, and interleukin-1 receptor antagonist. It is an important mediator involved in many cytokine-induced immune and inflammatory responses. This gene is located in a cluster of related cytokine receptor genes on chromosome 2q12. [provi…
ENSG00000215386	MIR99AHG	-1.96412	2.02919	0.00328776	0.0182289	13.053	lncRNA	6.11711	1.57832	4.11861	0.700196	1.73924	C21orf34;C21orf35;DILA1;LINC00478;MONC	mir-99a-let-7c cluster host gene
ENSG00000075213	SEMA3A	-1.96386	3.02838	0.0116582	0.0443939	8.67378	protein_coding	12.7131	3.17573	3.88463	5.51067	1.35268	COLL1;HH16;Hsema-I;Hsema-III;SEMA1;SEMAD;SEMAIII;SEMAL;SemD;coll-1	semaphorin 3A	This gene is a member of the semaphorin family and encodes a protein with an Ig-like C2-type (immunoglobulin-like) domain, a PSI domain and a Sema domain. This secreted protein can function as either a chemorepulsive agent, inhibiting axonal outgrowth, or as a chemoattractive agent, stimulating the growth of apical dendrites. In both cases, the protein is vital for normal neuronal pattern develop…
ENSG00000124343	XG	-1.96037	4.59104	2.31277e-05	0.000655553	42.0984	protein_coding	38.0483	9.73882	9.63751	4.5831	3.18339	PBDX	Xg glycoprotein (Xg blood group)	This gene encodes the XG blood group antigen, and is located at the pseudoautosomal boundary on the short (p) arm of chromosome X. The three 5' exons reside in the pseudoautosomal region and the remaining exons within the X-specific end. A truncated copy of this gene is found on the Y chromosome at the pseudoautosomal boundary. It is transcribed, but not expected to make a Y-chromosome specific g…
ENSG00000164850	GPER1	-1.94946	2.14066	6.02627e-07	8.47503e-05	84.113	protein_coding	6.67027	1.7143	1.32967	0.550889	4.07186	CEPR;CMKRL2;DRY12;FEG-1;GPCR-Br;GPER;GPR30;LERGU;LERGU2;LyGPR;mER	G protein-coupled estrogen receptor 1	This gene encodes a multi-pass membrane protein that localizes to the endoplasmic reticulum and a member of the G-protein coupled receptor 1 family. This receptor binds estrogen and activates multiple downstream signaling pathways, leading to stimulation of adenylate cyclase and an increase in cyclic AMP levels, while also promoting intracellular calcium mobilization and synthesis of phosphatidyl…
ENSG00000102445	RUBCNL	-1.93931	0.867779	0.00548643	0.0261394	11.2176	protein_coding	2.57597	0.664381	2.06626	0.443395	1.5827	C13orf18;KIAA0226L;PACER	rubicon like autophagy enhancer	This gene encodes a cysteine-rich protein that contains a putative zinc-RING and/or ribbon domain. The encoded protein is related to Run domain Beclin-1-interacting and cysteine-rich domain-containing protein, which plays a role in endocytic trafficking and autophagy. In cervical cancer cell lines, this gene is expressed at low levels and may function as a tumor suppressor. Promoter hypermethylat…
ENSG00000131634	TMEM204	-1.93889	4.45947	1.38401e-06	0.000140911	72.1969	protein_coding	34.5636	8.995	10.9458	2.06472	3.85105	C16orf30;CLP24	transmembrane protein 204	C16ORF30 plays a role in cell adhesion and cellular permeability at adherens junctions (Kearsey et al., 2004 [PubMed 15206924]).[supplied by OMIM, Mar 2008].
ENSG00000128487	SPECC1	-1.93266	2.86552	0.000393673	0.00406763	22.755	protein_coding	11.2545	2.90152	1.71874	2.27025	2.39066	CYTSB;HCMOGT-1;HCMOGT1;NSP;NSP5	sperm antigen with calponin homology and coiled-coil domains 1	The protein encoded by this gene belongs to the cytospin-A family. It is localized in the nucleus, and highly expressed in testis and some cancer cell lines. A chromosomal translocation involving this gene and platelet-derived growth factor receptor, beta gene (PDGFRB) may be a cause of juvenile myelomonocytic leukemia. Alternatively spliced transcript variants encoding different isoforms have be…
ENSG00000169583	CLIC3	-1.93074	4.58815	0.00125495	0.00922362	17.0378	protein_coding	37.7795	9.89112	26.9299	4.62889	2.0351		chloride intracellular channel 3	Chloride channels are a diverse group of proteins that regulate fundamental cellular processes including stabilization of cell membrane potential, transepithelial transport, maintenance of intracellular pH, and regulation of cell volume. Chloride intracellular channel 3 is a member of the p64 family and is predominantly localized in the nucleus and stimulates chloride ion channel activity. In add…
ENSG00000286288	ENSG00000286288	-1.92336	0.369903	0.000114731	0.00181608	30.4441	lncRNA	1.71887	0.437246	0.450022	0.298734	2.74087		cytoskeleton associated protein 2-like pseudogene
ENSG00000198597	ZNF536	-1.92267	1.3881	0.0565183	0.140132	4.40793	protein_coding	3.87638	0.954512	2.74742	2.23679	0.853464
ENSG00000215256	DHRS4-AS1	-1.91074	2.97024	5.0002e-10	1.52907e-06	281.948	lncRNA	12.0544	3.19925	0.940327	0.503225	5.81557	AS1DHRS4;C14orf167;C14orf67;DHRS4AS1;PRO1488	DHRS4 antisense RNA 1
ENSG00000120708	TGFBI	-1.9052	10.7287	0.00299065	0.0170639	13.4093	protein_coding	2678.36	714.991	840.386	588.333	1.76792	BIGH3;CDB1;CDG2;CDGG1;CSD;CSD1;CSD2;CSD3;EBMD;LCD1	transforming growth factor beta induced	This gene encodes an RGD-containing protein that binds to type I, II and IV collagens. The RGD motif is found in many extracellular matrix proteins modulating cell adhesion and serves as a ligand recognition sequence for several integrins. This protein plays a role in cell-collagen interactions and may be involved in endochondrial bone formation in cartilage. The protein is induced by transformin…
ENSG00000122870	BICC1	-1.90235	5.79222	0.000484897	0.00475023	21.6415	protein_coding	87.1062	23.2739	44.6338	9.74597	2.32329	BICC	BicC family RNA binding protein 1	This gene encodes an RNA-binding protein that is active in regulating gene expression by modulating protein translation during embryonic development. Mouse studies identified the corresponding protein to be under strict control during cell differentiation and to be a maternally provided gene product. [provided by RefSeq, Apr 2009].
ENSG00000104490	NCALD	-1.90033	2.71033	4.19511e-05	0.000938191	37.297	protein_coding	10.0377	2.64793	2.77539	1.64936	3.02771		neurocalcin delta	This gene encodes a member of the neuronal calcium sensor (NCS) family of calcium-binding proteins. The protein contains an N-terminal myristoylation signal and four EF-hand calcium binding loops. The protein is cytosolic at resting calcium levels; however, elevated intracellular calcium levels induce a conformational change that exposes the myristoyl group, resulting in protein association with …
ENSG00000073756	PTGS2	-1.89842	3.08621	0.0626801	0.151131	4.16531	protein_coding	13.247	3.4625	23.3108	3.54793	0.820647
ENSG00000111885	MAN1A1	-1.89687	4.05043	1.83283e-07	4.38435e-05	103.765	protein_coding	25.8022	6.90477	5.21623	1.8902	4.35809	HUMM3;HUMM9;MAN9	mannosidase alpha class 1A member 1	This gene encodes a class I mammalian Golgi 1,2-mannosidase which is a type II transmembrane protein. This protein catalyzes the hydrolysis of three terminal mannose residues from peptide-bound Man(9)-GlcNAc(2) oligosaccharides and belongs to family 47 of glycosyl hydrolases. [provided by RefSeq, Jul 2012].
ENSG00000290012	ENSG00000290012	-1.89606	2.2274	0.000358077	0.00382661	23.2799	lncRNA	7.1127	1.87454	3.77782	0.823862	2.41719
ENSG00000136244	IL6	-1.89383	2.61236	0.000453933	0.00453881	21.9965	protein_coding	9.25668	2.50012	5.31899	0.447248	2.34306	BSF-2;BSF2;CDF;HGF;HSF;IFN-beta-2;IFNB2;IL-6	interleukin 6	This gene encodes a cytokine that functions in inflammation and the maturation of B cells. In addition, the encoded protein has been shown to be an endogenous pyrogen capable of inducing fever in people with autoimmune diseases or infections. The protein is primarily produced at sites of acute and chronic inflammation, where it is secreted into the serum and induces a transcriptional inflammatory…
ENSG00000082482	KCNK2	-1.88833	5.50532	0.000491137	0.00479211	21.5748	protein_coding	71.1963	19.1962	32.9435	10.0934	2.31947	K2p2.1;TPKC1;TREK;TREK-1;TREK1;hTREK-1c;hTREK-1e	potassium two pore domain channel subfamily K member 2	This gene encodes one of the members of the two-pore-domain background potassium channel protein family. This type of potassium channel is formed by two homodimers that create a channel that leaks potassium out of the cell to control resting membrane potential. The channel can be opened, however, by certain anesthetics, membrane stretching, intracellular acidosis, and heat. Three transcript varia…
ENSG00000064687	ABCA7	-1.88652	0.68465	0.00010031	0.0016691	31.3499	protein_coding	2.17577	0.585205	1.04742	0.17007	2.77752	ABCA-SSN;ABCX;AD9	ATP binding cassette subfamily A member 7	The protein encoded by this gene is a member of the superfamily of ATP-binding cassette (ABC) transporters. ABC proteins transport various molecules across extra- and intra-cellular membranes. ABC genes are divided into seven distinct subfamilies (ABC1, MDR/TAP, MRP, ALD, OABP, GCN20, White). This protein is a member of the ABC1 subfamily. Members of the ABC1 subfamily comprise the only major ABC…
ENSG00000272763	LINC03057	-1.88029	3.83082	0.00606088	0.0281507	10.8168	lncRNA	22.1508	5.97225	18.0316	2.24863	1.55051		long intergenic non-protein coding RNA 3057
ENSG00000184254	ALDH1A3	-1.87601	2.99579	5.92349e-05	0.00119171	34.6999	protein_coding	12.2196	3.29462	2.75404	1.89163	2.92383	ALDH1A6;ALDH6;MCOP8;RALDH3	aldehyde dehydrogenase 1 family member A3	This gene encodes an aldehyde dehydrogenase enzyme that uses retinal as a substrate. Mutations in this gene have been associated with microphthalmia, isolated 8, and expression changes have also been detected in tumor cells. Alternative splicing results in multiple transcript variants. [provided by RefSeq, Jun 2014].
ENSG00000224307	LINC02975	-1.87275	2.11239	0.000475721	0.00468861	21.7582	lncRNA	6.44432	1.7531	2.55579	1.15874	2.32896		long intergenic non-protein coding RNA 2975
ENSG00000130988	RGN	-1.86995	1.58133	6.67482e-05	0.00128964	33.9149	protein_coding	4.36485	1.17274	1.28294	0.669127	2.88953	GNL;HEL-S-41;RC;SMP30	regucalcin	The protein encoded by this gene is a highly conserved, calcium-binding protein, that is preferentially expressed in the liver and kidney. It may have an important role in calcium homeostasis. Studies in rat indicate that this protein may also play a role in aging, as it shows age-associated down-regulation. This gene is part of a gene cluster on chromosome Xp11.3-Xp11.23. Alternative splicing re…
ENSG00000211448	DIO2	-1.86627	2.3079	0.00653099	0.0296476	10.5631	protein_coding	7.41565	2.00579	4.96135	1.69064	1.52801	5DII;D2;DIOII;SELENOY;SelY;TXDI2	iodothyronine deiodinase 2	The protein encoded by this gene belongs to the iodothyronine deiodinase family. It catalyzes the conversion of prohormone thyroxine (3,5,3',5'-tetraiodothyronine, T4) to the bioactive thyroid hormone (3,5,3'-triiodothyronine, T3) by outer ring 5'-deiodination. This gene is widely expressed, including in thyroid and brain. It is thought to be responsible for the 'local' production of T3, and thus…
ENSG00000266378	ENSG00000266378	-1.86496	1.59006	0.000260874	0.00313006	25.0981	lncRNA	4.43188	1.18465	1.90357	0.689293	2.50445
ENSG00000146648	EGFR	-1.86158	5.01877	1.37732e-05	0.000483086	46.6781	protein_coding	50.5032	13.8692	15.3531	6.02045	3.31598	ERBB;ERBB1;ERRP;HER1;NISBD2;NNCIS;PIG61;mENA	epidermal growth factor receptor	The protein encoded by this gene is a transmembrane glycoprotein that is a member of the protein kinase superfamily. This protein is a receptor for members of the epidermal growth factor family. EGFR is a cell surface protein that binds to epidermal growth factor, thus inducing receptor dimerization and tyrosine autophosphorylation leading to cell proliferation. Mutations in this gene are associa…
ENSG00000147862	NFIB	-1.85509	2.94474	1.88135e-05	0.000575663	43.8937	protein_coding	11.7622	3.22777	2.30477	1.68748	3.23983	CTF;HMGIC/NFIB;MACID;NF-I/B;NF1-B;NFI-B;NFI-RED;NFIB2;NFIB3	nuclear factor I B	Enables DNA-binding transcription activator activity, RNA polymerase II-specific; RNA polymerase II cis-regulatory region sequence-specific DNA binding activity; and transcription regulator inhibitor activity. Involved in brain development; negative regulation of DNA binding activity; and regulation of transcription by RNA polymerase II. Located in fibrillar center and nucleoplasm. [provided by A…
ENSG00000295295	ENSG00000295295	-1.84836	0.168057	0.00091262	0.0073525	18.6119	lncRNA	1.43107	0.377828	0.219065	0.455571	2.13357
ENSG00000138193	PLCE1	-1.84762	1.99821	0.000125128	0.00194074	29.5721	protein_coding	5.98294	1.63419	3.36036	0.363113	2.71203	NPHS3;PLCE;PPLC	phospholipase C epsilon 1	This gene encodes a phospholipase enzyme that catalyzes the hydrolysis of phosphatidylinositol-4,5-bisphosphate to generate two second messengers: inositol 1,4,5-triphosphate (IP3) and diacylglycerol (DAG). These second messengers subsequently regulate various processes affecting cell growth, differentiation, and gene expression. This enzyme is regulated by small monomeric GTPases of the Ras and …
ENSG00000238113	LINC01410	-1.84515	2.35994	0.000131771	0.00200968	29.2242	lncRNA	7.69099	2.11494	2.21722	1.31179	2.69687		long intergenic non-protein coding RNA 1410
ENSG00000122707	RECK	-1.84323	6.86752	1.29591e-05	0.000465736	47.2402	protein_coding	182.345	50.7826	65.0808	16.8927	3.33186	ST15	reversion inducing cysteine rich protein with kazal motifs	The protein encoded by this gene is a cysteine-rich, extracellular protein with protease inhibitor-like domains whose expression is suppressed strongly in many tumors and cells transformed by various kinds of oncogenes. In normal cells, this membrane-anchored glycoprotein may serve as a negative regulator for matrix metalloproteinase-9, a key enzyme involved in tumor invasion and metastasis. Seve…
ENSG00000229847	EMX2OS	-1.8419	5.32425	5.82813e-05	0.00117783	34.8075	lncRNA	62.3384	17.3512	9.20369	9.24178	2.92892	EMX2-AS1;NCRNA00045	EMX2 opposite strand/antisense RNA
ENSG00000149968	MMP3	-1.84103	6.85352	0.128123	0.251771	2.65055	protein_coding	180.532	50.2456	68.6127	107.14	0.598995
ENSG00000287090	ENSG00000287090	-1.83236	0.915489	0.00504432	0.0247122	11.5093	lncRNA	2.57019	0.720306	1.99391	0.359003	1.60709		uncharacterized LOC340090
ENSG00000115884	SDC1	-1.8321	5.36363	0.00117662	0.00882623	17.3278	protein_coding	64.0446	17.9104	23.2283	15.1672	2.05422	CD138;SDC;SYND1;syndecan	syndecan 1	The protein encoded by this gene is a transmembrane (type I) heparan sulfate proteoglycan and is a member of the syndecan proteoglycan family. The syndecans mediate cell binding, cell signaling, and cytoskeletal organization and syndecan receptors are required for internalization of the HIV-1 tat protein. The syndecan-1 protein functions as an integral membrane protein and participates in cell pr…
ENSG00000132000	PODNL1	-1.83126	3.51983	0.000464614	0.00461647	21.8678	protein_coding	17.5613	4.91447	7.11209	2.68724	2.33569	SLRR5B	podocan like 1	Predicted to be located in collagen-containing extracellular matrix. Predicted to be active in extracellular space. [provided by Alliance of Genome Resources, Apr 2022]
ENSG00000114698	PLSCR4	-1.82507	3.19685	6.99111e-06	0.000323582	53.284	protein_coding	13.9527	3.93126	4.64977	1.00601	3.49002	TRA1	phospholipid scramblase 4	Enables CD4 receptor binding activity and enzyme binding activity. Predicted to be involved in plasma membrane phospholipid scrambling. Predicted to act upstream of or within cellular response to lipopolysaccharide. Located in plasma membrane. [provided by Alliance of Genome Resources, Apr 2022]
ENSG00000234779	BNC2-AS1	-1.8248	1.52743	0.000214251	0.00277313	26.26	lncRNA	4.17937	1.16253	1.70351	0.504843	2.55703		BNC2 antisense RNA 1
ENSG00000287024	ENSG00000287024	-1.82445	0.80273	0.000108489	0.00176502	30.765	lncRNA	2.38254	0.669181	0.932015	0.320119	2.75325		uncharacterized LOC105373334
ENSG00000149489	ROM1	-1.81511	1.78097	9.80401e-07	0.000119495	77.0946	protein_coding	5.01151	1.4173	1.42082	0.133638	3.92265	ROM;ROSP1;RP7;TSPAN23	retinal outer segment membrane protein 1	This gene is a member of a photoreceptor-specific gene family and encodes an integral membrane protein found in the photoreceptor disk rim of the eye. This protein can form homodimers or can heterodimerize with another photoreceptor, retinal degeneration slow (RDS). It is essential for disk morphogenesis, and may also function as an adhesion molecule involved in the stabilization and compaction o…
ENSG00000211445	GPX3	-1.81314	1.81894	0.00568373	0.0267817	11.048	protein_coding	5.11958	1.46661	4.02118	0.459821	1.57216	GPx-P;GSHPx-3;GSHPx-P	glutathione peroxidase 3	The protein encoded by this gene belongs to the glutathione peroxidase family, members of which catalyze the reduction of organic hydroperoxides and hydrogen peroxide (H2O2) by glutathione, and thereby protect cells against oxidative damage. Several isozymes of this gene family exist in vertebrates, which vary in cellular location and substrate specificity. This isozyme is secreted, and is abunda…
ENSG00000122547	EEPD1	-1.80937	2.19621	1.36554e-05	0.000481261	46.8055	protein_coding	6.81739	1.93059	2.79186	0.379322	3.31762	HSPC107	endonuclease/exonuclease/phosphatase family domain containing 1	Predicted to enable DNA binding activity. Involved in positive regulation of cholesterol efflux. Is anchored component of plasma membrane. [provided by Alliance of Genome Resources, Apr 2022]
ENSG00000287023	ENSG00000287023	-1.8077	1.03588	0.00828367	0.0347752	9.79195	lncRNA	2.88501	0.793379	1.04462	1.04794	1.45873
ENSG00000136114	THSD1	-1.80332	2.32173	0.0073463	0.0320107	10.1645	protein_coding	7.47608	2.08918	4.53593	2.40567	1.49471	ANIB12;LMPHM13;TMTSP;UNQ3010	thrombospondin type 1 domain containing 1	The protein encoded by this gene contains a type 1 thrombospondin domain, which is found in a number of proteins involved in the complement pathway, as well as in extracellular matrix proteins. Alternatively spliced transcript variants encoding different isoforms have been observed for this gene. [provided by RefSeq, Jan 2009].
ENSG00000163531	NFASC	-1.80275	5.08228	0.00469482	0.0235057	11.7191	protein_coding	52.3748	14.9465	3.74739	13.289	1.62883	NEDCPMD;NF;NRCAML	neurofascin	This gene encodes an L1 family immunoglobulin cell adhesion molecule with multiple IGcam and fibronectin domains. The protein functions in neurite outgrowth, neurite fasciculation, and organization of the axon initial segment (AIS) and nodes of Ranvier on axons during early development. Both the AIS and nodes of Ranvier contain high densities of voltage-gated Na+ (Nav) channels which are clustere…
ENSG00000117525	F3	-1.79157	5.36956	0.000734278	0.00631364	19.5455	protein_coding	63.8694	18.3834	5.95364	16.5177	2.19972	CD142;TF;TFA	coagulation factor III, tissue factor	This gene encodes coagulation factor III which is a cell surface glycoprotein. This factor enables cells to initiate the blood coagulation cascades, and it functions as the high-affinity receptor for the coagulation factor VII. The resulting complex provides a catalytic event that is responsible for initiation of the coagulation protease cascades by specific limited proteolysis. Unlike the other …
ENSG00000137338	PGBD1	-1.78874	1.44788	3.74842e-05	0.000871612	38.2834	protein_coding	3.90184	1.12668	1.0602	0.568503	3.05968	HUCEP-4;SCAND4;dJ874C20.4	piggyBac transposable element derived 1	The piggyBac family of proteins, found in diverse animals, are transposases related to the transposase of the canonical piggyBac transposon from the moth, Trichoplusia ni. This family also includes genes in several genomes, including human, that appear to have been derived from the piggyBac transposons. This gene belongs to the subfamily of piggyBac transposable element derived (PGBD) genes. The …
ENSG00000008394	MGST1	-1.78746	7.02951	0.019972	0.0657609	7.07957	protein_coding	202.378	58.5783	186.766	20.2088	1.18203	GST12;MGST;MGST-I;PMAN	microsomal glutathione S-transferase 1	The MAPEG (Membrane Associated Proteins in Eicosanoid and Glutathione metabolism) family consists of six human proteins, two of which are involved in the production of leukotrienes and prostaglandin E, important mediators of inflammation. Other family members, demonstrating glutathione S-transferase and peroxidase activities, are involved in cellular defense against toxic, carcinogenic, and pharm…
ENSG00000120885	CLU	-1.78707	3.32422	0.000744726	0.00637726	19.479	protein_coding	15.2752	4.39011	9.21907	1.51016	2.19537	AAG4;APO-J;APOJ;CLI;CLU1;CLU2;KUB1;NA1/NA2;SGP-2;SGP2;SP-40;TRPM-2;TRPM2	clusterin	The protein encoded by this gene is a secreted chaperone that can under some stress conditions also be found in the cell cytosol. It has been suggested to be involved in several basic biological events such as cell death, tumor progression, and neurodegenerative disorders. Alternate splicing results in both coding and non-coding variants.[provided by RefSeq, May 2011].
ENSG00000184500	PROS1	-1.78696	2.39285	0.000174903	0.00243833	27.4405	protein_coding	7.84915	2.24508	3.44538	0.916419	2.61291	PROS;PS21;PS22;PS23;PS24;PS25;PSA;THPH5;THPH6	protein S	This gene encodes a vitamin K-dependent plasma protein that functions as a cofactor for the anticoagulant protease, activated protein C (APC) to inhibit blood coagulation. It is found in plasma in both a free, functionally active form and also in an inactive form complexed with C4b-binding protein. Mutations in this gene result in autosomal dominant hereditary thrombophilia. An inactive pseudogen…
ENSG00000153976	HS3ST3A1	-1.78685	4.99122	0.00588839	0.0275419	10.9165	protein_coding	49.0897	14.1401	20.6668	14.7491	1.56001	3-OST-3A;3OST3A1	heparan sulfate-glucosamine 3-sulfotransferase 3A1	Heparan sulfate biosynthetic enzymes are key components in generating a myriad of distinct heparan sulfate fine structures that carry out multiple biologic activities. The enzyme encoded by this gene is a member of the heparan sulfate biosynthetic enzyme family. It is a type II integral membrane protein and possesses heparan sulfate glucosaminyl 3-O-sulfotransferase activity. The sulfotransferase…
ENSG00000183087	GAS6	-1.78581	8.96976	0.000116042	0.00183166	30.0306	protein_coding	776.992	225.313	292.879	92.3936	2.73715	AXLLG;AXSF	growth arrest specific 6	This gene encodes a gamma-carboxyglutamic acid (Gla)-containing protein thought to be involved in the stimulation of cell proliferation. This gene is frequently overexpressed in many cancers and has been implicated as an adverse prognostic marker. Elevated protein levels are additionally associated with a variety of disease states, including venous thromboembolic disease, systemic lupus erythemat…
ENSG00000180660	MAB21L1	-1.78197	1.15777	0.000168046	0.00237702	27.8043	protein_coding	3.11021	0.894195	1.34956	0.421331	2.62397	CAGR1;COFG;Nbla00126	mab-21 like 1	This gene is similar to the MAB-21 cell fate-determining gene found in C. elegans. It may be involved in eye and cerebellum development, and it has been proposed that expansion of a trinucleotide repeat region in the 5' UTR may play a role in a variety of psychiatric disorders. [provided by RefSeq, Oct 2008].
ENSG00000136999	CCN3	-1.77968	4.10592	0.0150618	0.0535213	7.89634	protein_coding	26.2285	7.65751	28.1683	1.49381	1.27147	IBP-9;IGFBP-9;IGFBP9;NOV;NOVh	cellular communication network factor 3	The protein encoded by this gene is a small secreted cysteine-rich protein and a member of the CCN family of regulatory proteins. CNN family proteins associate with the extracellular matrix and play an important role in cardiovascular and skeletal development, fibrosis and cancer development. [provided by RefSeq, Feb 2009].
ENSG00000013297	CLDN11	-1.77892	6.31391	0.00103491	0.00794859	17.9145	protein_coding	122.878	35.7557	40.6294	28.9073	2.09971	HLD22;OSP;OTM	claudin 11	This gene encodes a member of the claudin family. Claudins are integral membrane proteins and components of tight junction strands. Tight junction strands serve as a physical barrier to prevent solutes and water from passing freely through the paracellular space between epithelial or endothelial cell sheets, and also play critical roles in maintaining cell polarity and signal transductions. The p…
ENSG00000123496	IL13RA2	-1.77274	1.86291	0.0360963	0.101294	5.49643	protein_coding	5.34591	1.50146	1.87317	2.68744	0.994417
ENSG00000291105	ENSG00000291105	-1.77238	4.45815	3.64157e-05	0.000856295	38.3841	lncRNA	33.712	9.82712	6.50462	5.7865	3.06738
ENSG00000125430	HS3ST3B1	-1.76965	4.74451	0.000705434	0.00615084	19.7422	protein_coding	41.2013	12.0138	12.9721	9.45601	2.21107	3-OST-3B;3OST3B1;h3-OST-3B	heparan sulfate-glucosamine 3-sulfotransferase 3B1	The protein encoded by this gene is a type II integral membrane protein that belongs to the 3-O-sulfotransferases family. These proteins catalyze the addition of sulfate groups at the 3-OH position of glucosamine in heparan sulfate. The substrate specificity of individual members of the family is based on prior modification of the heparan sulfate chain, thus allowing different members of the fami…
ENSG00000260552	COSMOC	-1.76622	1.20361	0.00375961	0.0201347	12.5675	lncRNA	3.21226	0.94424	1.72107	0.61064	1.69605		cell fate and sterol metabolism associated divergent transcript of MOCOS
ENSG00000143320	CRABP2	-1.75975	5.7197	0.00378695	0.0202131	12.5089	protein_coding	81.099	23.8756	20.5529	21.3796	1.69437	CRABP-II;RBP6	cellular retinoic acid binding protein 2	This gene encodes a member of the retinoic acid (RA, a form of vitamin A) binding protein family and lipocalin/cytosolic fatty-acid binding protein family. The protein is a cytosol-to-nuclear shuttling protein, which facilitates RA binding to its cognate receptor complex and transfer to the nucleus. It is involved in the retinoid signaling pathway, and is associated with increased circulating low…
ENSG00000196781	TLE1	-1.75949	3.51963	0.000105429	0.00172437	30.6694	protein_coding	17.4282	5.10166	4.82987	3.28478	2.76337	ESG;ESG1;GRG1;TLE-1	TLE family member 1, transcriptional corepressor	Enables identical protein binding activity and transcription corepressor activity. Involved in negative regulation of I-kappaB kinase/NF-kappaB signaling; negative regulation of anoikis; and regulation of gene expression. Located in cytosol and nucleoplasm. Part of beta-catenin-TCF complex. [provided by Alliance of Genome Resources, Apr 2022]
ENSG00000101680	LAMA1	-1.75616	1.19241	2.17136e-06	0.000174532	66.9188	protein_coding	3.19976	0.936327	0.576352	0.31532	3.75812	LAMA;PTBHS;S-LAM-alpha	laminin subunit alpha 1	This gene encodes one of the alpha 1 subunits of laminin. The laminins are a family of extracellular matrix glycoproteins that have a heterotrimeric structure consisting of an alpha, beta and gamma chain. These proteins make up a major component of the basement membrane and have been implicated in a wide variety of biological processes including cell adhesion, differentiation, migration, signalin…
ENSG00000261573	ENSG00000261573	-1.75369	5.47508	0.0179346	0.0607907	7.38623	lncRNA	68.3577	20.1704	21.235	25.785	1.21616		PTPRC antisense RNA 1
ENSG00000080823	MOK	-1.74645	4.62793	0.000377428	0.00394869	22.9768	protein_coding	37.8347	11.2155	10.9761	8.03264	2.40355	RAGE;RAGE-1;RAGE1;STK30	MOK protein kinase	This gene belongs to the MAP kinase superfamily. The gene was found to be regulated by caudal type transcription factor 2 (Cdx2) protein. The encoded protein, which is localized to epithelial cells in the intestinal crypt, may play a role in growth arrest and differentiation of cells of upper crypt and lower villus regions. Multiple alternatively spliced transcript variants encoding different iso…
ENSG00000064692	SNCAIP	-1.7438	0.577215	0.01227	0.0460627	8.55478	protein_coding	2.00824	0.566865	1.08863	0.757422	1.33665	SYPH1;Sph1	synuclein alpha interacting protein	This gene encodes a protein containing several protein-protein interaction domains, including ankyrin-like repeats, a coiled-coil domain, and an ATP/GTP-binding motif. The encoded protein interacts with alpha-synuclein in neuronal tissue and may play a role in the formation of cytoplasmic inclusions and neurodegeneration. A mutation in this gene has been associated with Parkinson's disease. Alter…
ENSG00000138623	SEMA7A	-1.72663	6.05432	0.00784707	0.0333734	9.94152	protein_coding	101.846	30.6785	58.4351	32.8035	1.4766	CD108;CDw108;H-SEMA-K1;H-Sema-L;JMH;PFIC11;SEMAK1;SEMAL	semaphorin 7A (JohnMiltonHagen blood group)	This gene encodes a member of the semaphorin family of proteins. The encoded preproprotein is proteolytically processed to generate the mature glycosylphosphatidylinositol (GPI)-anchored membrane glycoprotein. The encoded protein is found on activated lymphocytes and erythrocytes and may be involved in immunomodulatory and neuronal processes. The encoded protein carries the John Milton Hagen (JMH…
ENSG00000287839	ENSG00000287839	-1.72164	0.359827	7.95576e-06	0.000356935	52.849	protein_coding	1.654	0.489286	0.378085	0.154608	3.44741
ENSG00000151418	ATP6V1G3	-1.71534	0.4831	0.00559981	0.0265237	11.1586	protein_coding	1.81891	0.531931	0.719924	0.525326	1.57637	ATP6G3;Vma10	ATPase H+ transporting V1 subunit G3	This gene encodes a component of vacuolar ATPase (V-ATPase), a multisubunit enzyme that mediates acidification of eukaryotic intracellular organelles. V-ATPase dependent organelle acidification is necessary for such intracellular processes as protein sorting, zymogen activation, receptor-mediated endocytosis, and synaptic vesicle proton gradient generation. V-ATPase is composed of a cytosolic V1 …
ENSG00000148926	ADM	-1.71373	8.23802	0.00102946	0.00791218	17.9389	protein_coding	462.382	140.953	273.951	50.0286	2.1017	AM;PAMP	adrenomedullin	The protein encoded by this gene is a preprohormone which is cleaved to form two biologically active peptides, adrenomedullin and proadrenomedullin N-terminal 20 peptide. Adrenomedullin is a 52 aa peptide with several functions, including vasodilation, regulation of hormone secretion, promotion of angiogenesis, and antimicrobial activity. The antimicrobial activity is antibacterial, as the peptid…
ENSG00000116774	OLFML3	-1.70911	7.99546	6.55484e-06	0.000316406	53.9305	protein_coding	390.55	119.416	45.9847	48.0926	3.49975	HNOEL-iso;OLF44	olfactomedin like 3	This gene encodes a member of the olfactomedin-like gene family which also includes genes encoding noelin, tiarin, myocilin, amassin, optimedin, photomedin, and latrophilin. The encoded protein is a secreted extracellular matrix glycoprotein with a C-terminal olfactomedin domain that facilitates protein-protein interactions, cell adhesion, and intercellular interactions. It serves as both a scaff…
ENSG00000171812	COL8A2	-1.70828	3.13021	0.00342104	0.0187823	12.8938	protein_coding	13.0269	3.97727	8.95769	2.08001	1.72625	FECD;FECD1;PPCD;PPCD2	collagen type VIII alpha 2 chain	This gene encodes the alpha 2 chain of type VIII collagen. This protein is a major component of the basement membrane of the corneal endothelium and forms homo- or heterotrimers with alpha 1 (VIII) type collagens. Defects in this gene are associated with Fuchs endothelial corneal dystrophy and posterior polymorphous corneal dystrophy type 2. Alternative splicing results in multiple transcript var…
ENSG00000131459	GFPT2	-1.68962	3.34793	3.445e-05	0.000832837	38.8294	protein_coding	15.2355	4.69931	4.80245	1.75037	3.07944	GFAT;GFAT 2;GFAT2	glutamine--fructose-6-phosphate transaminase 2	Predicted to enable glutamine-fructose-6-phosphate transaminase (isomerizing) activity. Predicted to be involved in UDP-N-acetylglucosamine metabolic process; fructose 6-phosphate metabolic process; and protein N-linked glycosylation. Predicted to act upstream of or within cellular response to leukemia inhibitory factor. Predicted to be located in cytosol. Implicated in type 2 diabetes mellitus. …
ENSG00000243137	PSG4	-1.68684	2.19086	0.0652646	0.155719	4.07392	protein_coding	6.61477	2.01981	6.48646	2.56644	0.807657
ENSG00000274565	ENSG00000274565	-1.6846	1.65497	0.00549745	0.0261823	11.1663	lncRNA	4.51811	1.36633	2.0637	1.2625	1.58199		uncharacterized LOC107985020
ENSG00000112769	LAMA4	-1.68401	5.93521	0.000960963	0.00757276	18.2591	protein_coding	93.0239	28.9217	32.7754	16.4244	2.12075	CMD1JJ;LAMA3;LAMA4*-1	laminin subunit alpha 4	Laminins, a family of extracellular matrix glycoproteins, are the major noncollagenous constituent of basement membranes. They have been implicated in a wide variety of biological processes including cell adhesion, differentiation, migration, signaling, neurite outgrowth and metastasis. Laminins are composed of 3 non identical chains: laminin alpha, beta and gamma (formerly A, B1, and B2, respect…
ENSG00000004776	HSPB6	-1.68222	6.49242	0.000191354	0.00255826	26.876	protein_coding	137.041	42.6495	52.7291	18.9263	2.59206	HEL55;Hsp20;PPP1R91	heat shock protein family B (small) member 6	This locus encodes a heat shock protein. The encoded protein likely plays a role in smooth muscle relaxation. [provided by RefSeq, Jan 2012].
ENSG00000149970	CNKSR2	-1.6814	0.811897	0.00182376	0.0120319	15.4932	protein_coding	2.36812	0.722105	0.935776	0.507279	1.91967	CNK2;KSR2;MAGUIN;MRXSHG	connector enhancer of kinase suppressor of Ras 2	This gene encodes a multidomain protein that functions as a scaffold protein to mediate the mitogen-activated protein kinase pathways downstream from Ras. This gene product is induced by vitamin D and inhibits apoptosis in certain cancer cells. It may also play a role in ternary complex assembly of synaptic proteins at the postsynaptic membrane and coupling of signal transduction to membrane/cyto…
ENSG00000168453	HR	-1.68136	2.08166	0.000244885	0.00301236	25.4298	protein_coding	6.15196	1.89131	2.12308	1.00272	2.52109	ALUNC;AU;HSA277165;HYPT4;MUHH;MUHH1	HR lysine demethylase and nuclear receptor corepressor	This gene encodes a protein that is involved in hair growth. This protein functions as a transcriptional corepressor of multiple nuclear receptors, including thyroid hormone receptor, the retinoic acid receptor-related orphan receptors and the vitamin D receptors, and it interacts with histone deacetylases. The translation of this protein is modulated by a regulatory open reading frame (ORF) that…
ENSG00000233901	LINC01503	-1.67722	2.47599	0.000630322	0.00572971	20.3081	lncRNA	8.14217	2.53695	2.78401	1.53097	2.24187		long intergenic non-protein coding RNA 1503
ENSG00000166825	ANPEP	-1.6766	7.87133	0.000350054	0.00376409	23.3877	protein_coding	356.396	111.451	100.928	60.8476	2.42434	AP-M;AP-N;APN;CD13;GP150;LAP1;P150;PEPN;hAPN	alanyl aminopeptidase, membrane	Aminopeptidase N is located in the small-intestinal and renal microvillar membrane, and also in other plasma membranes. In the small intestine aminopeptidase N plays a role in the final digestion of peptides generated from hydrolysis of proteins by gastric and pancreatic proteases. Its function in proximal tubular epithelial cells and other cell types is less clear. The large extracellular carbox…
ENSG00000118096	IFT46	-1.6764	3.83221	9.00125e-11	6.58261e-07	373.055	protein_coding	21.3963	6.67657	1.31353	0.729251	6.1816	C11orf2;C11orf60;CFAP32;FAP32	intraflagellar transport 46	Predicted to enable protein C-terminus binding activity. Predicted to be involved in cilium assembly; intraciliary transport; and protein stabilization. Predicted to act upstream of or within smoothened signaling pathway. Located in cytoplasm. [provided by Alliance of Genome Resources, Apr 2022]
ENSG00000164659	ELAPOR2	-1.67613	1.24309	0.00149299	0.0103687	16.3106	protein_coding	3.29854	1.00278	1.18406	0.836169	1.98427	EIG121L;KIAA1324L	endosome-lysosome associated apoptosis and autophagy regulator family member 2	Predicted to enable BMP receptor binding activity. Predicted to be involved in negative regulation of nervous system development; positive regulation of BMP signaling pathway; and positive regulation of epidermis development. Predicted to be located in plasma membrane. Predicted to be integral component of membrane. [provided by Alliance of Genome Resources, Apr 2022]
ENSG00000287673	ENSG00000287673	-1.67283	2.35995	0.0044546	0.0227251	11.9132	lncRNA	7.53237	2.3147	3.12286	1.98759	1.64349
ENSG00000185201	IFITM2	-1.6723	7.99402	1.2845e-06	0.000139164	73.1849	protein_coding	387.753	121.667	132.8	11.5068	3.85647	1-8D;DSPA2c	interferon induced transmembrane protein 2	Interferon-induced transmembrane (IFITM) proteins are a family of interferon induced antiviral proteins. The family contains five members, including IFITM1, IFITM2 and IFITM3 and belong to the CD225 superfamily. The protein encoded by this gene restricts cellular entry by diverse viral pathogens, such as influenza A virus, Ebola virus and Sars-CoV-2. [provided by RefSeq, Nov 2021].
ENSG00000138696	BMPR1B	-1.67009	0.941512	0.00033344	0.00367236	23.7895	protein_coding	2.61248	0.813155	1.30052	0.210878	2.43505	ALK-6;ALK6;AMD3;AMDD;BDA1D;BDA2;CDw293	bone morphogenetic protein receptor type 1B	This gene encodes a member of the bone morphogenetic protein (BMP) receptor family of transmembrane serine/threonine kinases. The ligands of this receptor are BMPs, which are members of the TGF-beta superfamily. BMPs are involved in endochondral bone formation and embryogenesis. These proteins transduce their signals through the formation of heteromeric complexes of 2 different types of serine (t…
ENSG00000188641	DPYD	-1.66277	4.03394	0.000269824	0.00320459	24.8521	protein_coding	24.5715	7.72424	6.65903	4.97498	2.49423	DHP;DHPDHASE;DPD;DYPD	dihydropyrimidine dehydrogenase	The protein encoded by this gene is a pyrimidine catabolic enzyme and the initial and rate-limiting factor in the pathway of uracil and thymidine catabolism. Mutations in this gene result in dihydropyrimidine dehydrogenase deficiency, an error in pyrimidine metabolism associated with thymine-uraciluria and an increased risk of toxicity in cancer patients receiving 5-fluorouracil chemotherapy. Two…
ENSG00000279739	ENSG00000279739	-1.66241	0.879177	0.00757453	0.0326006	10.093	TEC	2.4875	0.757711	0.541888	0.905558	1.48677
ENSG00000181804	SLC9A9	-1.66105	1.8417	0.000157238	0.00227376	28.1169	protein_coding	5.11097	1.60902	2.11687	0.434481	2.64326	AUTS16;NHE9	solute carrier family 9 member A9	This gene encodes a sodium/proton exchanger that is a member of the solute carrier 9 protein family. The encoded protein localizes the to the late recycling endosomes and may play an important role in maintaining cation homeostasis. Mutations in this gene are associated with autism susceptibility 16 and attention-deficit/hyperactivity disorder. [provided by RefSeq, Mar 2012].
ENSG00000185010	F8	-1.65486	1.38927	5.5515e-06	0.000282914	55.8946	protein_coding	3.64574	1.1512	1.08776	0.201301	3.54835	AHF;DXS1253E;F8B;F8C;FVIII;HEMA;THPH13	coagulation factor VIII	This gene encodes coagulation factor VIII, which participates in the intrinsic pathway of blood coagulation; factor VIII is a cofactor for factor IXa which, in the presence of Ca+2 and phospholipids, converts factor X to the activated form Xa. This gene produces two alternatively spliced transcripts. Transcript variant 1 encodes a large glycoprotein, isoform a, which circulates in plasma and asso…
ENSG00000104611	SH2D4A	-1.65479	6.11694	0.000187633	0.002534	26.9952	protein_coding	105.031	33.3118	25.3861	19.8087	2.59619	PPP1R38;SH2A	SH2 domain containing 4A	Enables phosphatase binding activity. Located in cytosol. [provided by Alliance of Genome Resources, Apr 2022]
ENSG00000148516	ZEB1	-1.65359	5.5318	6.21768e-05	0.00123392	34.3361	protein_coding	69.908	22.1792	10.4153	11.3005	2.90871	AREB6;BZP;DELTAEF1;FECD6;NIL2A;PPCD3;TCF8;ZFHEP;ZFHX1A	zinc finger E-box binding homeobox 1	This gene encodes a zinc finger transcription factor. The encoded protein likely plays a role in transcriptional repression of interleukin 2. Mutations in this gene have been associated with posterior polymorphous corneal dystrophy-3 and late-onset Fuchs endothelial corneal dystrophy. Alternatively spliced transcript variants encoding different isoforms have been described.[provided by RefSeq, Ma…
ENSG00000198053	SIRPA	-1.64781	6.11521	0.00150322	0.01042	16.2404	protein_coding	104.845	33.3876	24.4662	26.1107	1.98213	BIT;CD172A;MFR;MYD-1;MYD1;P84;PTPNS1;SHPS1;SIRP	signal regulatory protein alpha	The protein encoded by this gene is a member of the signal-regulatory-protein (SIRP) family, and also belongs to the immunoglobulin superfamily. SIRP family members are receptor-type transmembrane glycoproteins known to be involved in the negative regulation of receptor tyrosine kinase-coupled signaling processes. This protein can be phosphorylated by tyrosine kinases. The phospho-tyrosine residu…
ENSG00000291032	ENSG00000291032	-1.63333	1.04097	0.000353134	0.00378661	23.4437	lncRNA	2.78109	0.883567	0.980084	0.467826	2.42175
ENSG00000106538	RARRES2	-1.63331	1.0603	0.00706419	0.0311959	10.3179	protein_coding	2.79226	0.905424	2.23434	0.326733	1.5059	HP10433;TIG2	retinoic acid receptor responder 2	This gene encodes a secreted chemotactic protein that initiates chemotaxis via the ChemR23 G protein-coupled seven-transmembrane domain ligand. Expression of this gene is upregulated by the synthetic retinoid tazarotene and occurs in a wide variety of tissues. The active protein has several roles, including that as an adipokine and as an antimicrobial protein with activity against bacteria and fu…
ENSG00000069482	GAL	-1.63162	1.87483	0.0516379	0.131007	4.61713	protein_coding	5.28228	1.65296	5.28499	1.6652	0.882705
[truncated: 14,331 more rows]
